# Supplementary material for: Developmentally-Dynamic Murine Brain Proteomes and Phosphoproteomes Revealed by Quantitative Proteomics
Source: Proteomes. 2014 Apr 3;2(2):191–207. doi: 10.3390/proteomes2020191 (PMC4146493; doi:10.3390/proteomes2020191)
Supplement: Supplementary File 1 [file proteomes-02-00191-s001.zip]

Archive with 13 entries (12 files):
- proteomes-48417-supplementary-final/
- proteomes-48417-supplementary-final/proteomes-48417-supplementary-final.pdf
- proteomes-48417-supplementary-final/proteomes-48417-TableS1.xlsx
- proteomes-48417-supplementary-final/proteomes-48417-TableS10.xlsx
- proteomes-48417-supplementary-final/proteomes-48417-TableS11.xlsx
- proteomes-48417-supplementary-final/proteomes-48417-TableS2.xlsx
- proteomes-48417-supplementary-final/proteomes-48417-TableS3.xlsx
- proteomes-48417-supplementary-final/proteomes-48417-TableS4.xlsx
- proteomes-48417-supplementary-final/proteomes-48417-TableS5.xlsx
- proteomes-48417-supplementary-final/proteomes-48417-TableS6.xlsx
- proteomes-48417-supplementary-final/proteomes-48417-TableS7.xlsx
- proteomes-48417-supplementary-final/proteomes-48417-TableS8.xlsx
- proteomes-48417-supplementary-final/proteomes-48417-TableS9.xlsx
