# Supplementary material for: Developmentally-Dynamic Murine Brain Proteomes and Phosphoproteomes Revealed by Quantitative Proteomics
Source: Proteomes. 2014 Apr 3;2(2):191–207. doi: 10.3390/proteomes2020191 (PMC4146493; doi:10.3390/proteomes2020191)
Supplement: Supplementary File 1 [file proteomes-02-00191-s001.zip › proteomes-48417-supplementary-final/proteomes-48417-TableS1.xlsx]

## Sheet: Sheet1
Supplementary Table S1. Phosphotyrosine-Containing Peptides Identified from E16.5 Murine Brain. Indicated are charge state (z), PPM of precursor, SEQUEST XCorr, ΔCn, IPI Reference, Gene Symbol, Gene Description, Redundancy of Peptide in IPI database, Peptide Sequence (#=phosphorylation, *=oxidation), Spectral Counts, and whether or not the site is counted as unique (not also part of an overlappin…
z	PPM	XCorr	ΔCn	IPI Reference	Gene Symbol	Gene Description	Redun	Peptide	Spectral Counts	Unique site in Dataset	Site Not in P21 pY Dataset
3	-0.4471	2.9688	0.0015	IPI00228460	Abi1	ABL INTERACTOR 1.	4	K.TLEPVKPPTVPNDY#M*TSPAR.L	2	1	1
2	1.0788	2.0825	0.0581	IPI00380956	Abi2	ABL INTERACTOR 2.	6	K.VVAIY#DYTK.D	1	1	0
3	4.896	3.4595	0.1261	IPI00380956	Abi2	ABL INTERACTOR 2.	2	R.TLEPVRPPVVPNDY#VPSPTR.N	1	1	1
2	-4.3771	3.7679	0.0687	IPI00117039	Abl2	TYROSINE-PROTEIN KINASE ABL2.	4	R.LM*TGDTY#TAHAGAK.F	3	1	0
2	-4.96289	2.1593	0.0967	IPI00117039	Abl2	TYROSINE-PROTEIN KINASE ABL2.	4	R.LMTGDTY#TAHAGAK.F	1	0	0
2	-5.8463	2.4915	0.3334	IPI00330747	Acad11	ACYL-COA DEHYDROGENASE FAMILY MEMBER 11.	0	K.LAGISQGVY#R.R	1	1	0
2	-1.484	2.1392	0.2804	IPI00126248	Acly	ATP CITRATE LYASE	1	R.TTDGVY#EGVAIGGDR.Y	1	1	0
2	-10.8279	3.0731	0.044	IPI00110827	Acta1	ACTIN, ALPHA SKELETAL MUSCLE.	15	K.DSY#VGDEAQSK.R	2	1	0
3	6.1784	3.1629	0.2675	IPI00110827	Acta1	ACTIN, ALPHA SKELETAL MUSCLE.	12	K.IWHHTFY#NELR.V	3	1	0
2	9.7352	3.6859	0.0044	IPI00110827	Acta1	ACTIN, ALPHA SKELETAL MUSCLE.	17	K.SY#ELPDGQVITIGNER.F	1	1	0
2	-3.7663	2.8057	0.1822	IPI00110850	Actb	ACTIN, CYTOPLASMIC 1.	9	R.GY#SFTTTAER.E	1	1	1
3	7.7067	4.1201	0.0261	IPI00110850	Actb	ACTIN, CYTOPLASMIC 1.	7	R.KDLY#ANTVLSGGTTM*YPGIADR.M	1	1	1
4	8.6524	3.3078	0.1127	IPI00110850	Actb	ACTIN, CYTOPLASMIC 1.	7	R.TTGIVM*DSGDGVTHTVPIY#EGYALPHAILR.L	1	1	1
3	7.7865	3.698	0.0669	IPI00110850	Actb	ACTIN, CYTOPLASMIC 1.	7	R.TTGIVM*DSGDGVTHTVPIYEGY#ALPHAILR.L	1	1	0
3	9.3972	4.4753	0.0348	IPI00468203	Anxa2	ANNEXIN A2.	1	K.LSLEGDHSTPPSAY#GSVKPYTNFDAER.D	1	1	1
2	2.4514	3.0823	0.3167	IPI00314950	Arbp	60S ACIDIC RIBOSOMAL PROTEIN P0.	6	K.IIQLLDDY#PK.C	1	1	1
3	4.4298	2.6857	0.2066	IPI00223751	Arhgap12	RHO GTPASE-ACTIVATING PROTEIN 12.	1	R.ATTPPNQGRPDS#PVY#ANLQELK.I	1	1	0
2	0.63791	2.7986	0.4701	IPI00608131	Arhgap27	RHO GTPASE ACTIVATING PROTEIN 27 ISOFORM 2	0	K.QVDDPPEPVY#ANVER.Q	1	1	0
2	-5.1879	3.4222	0.0898	IPI00124829	Arpc3	ACTIN-RELATED PROTEIN 2/3 COMPLEX SUBUNIT 3.	3	K.DTDIVDEAIY#YFK.A	1	1	1
3	-1.47539	2.5569	0.1279	IPI00117821	Bcar1	ISOFORM CAS-B OF BREAST CANCER ANTI-ESTROGEN RESISTANCE PROTEIN 1.	2	K.GLLSSSHHSVY#DVPPSVSK.D	1	1	1
3	-1.05879	2.8227	0.1421	IPI00117821	Bcar1	ISOFORM CAS-B OF BREAST CANCER ANTI-ESTROGEN RESISTANCE PROTEIN 1.	2	K.TQQGLY#QAPGPNPQFQSPPAK.Q	1	1	1
2	1.62771	2.5839	0.2201	IPI00117821	Bcar1	ISOFORM CAS-B OF BREAST CANCER ANTI-ESTROGEN RESISTANCE PROTEIN 1.	2	R.DPLLDVY#DVPPSVEK.G	1	1	1
3	0.18111	2.978	0.1589	IPI00117821	Bcar1	ISOFORM CAS-B OF BREAST CANCER ANTI-ESTROGEN RESISTANCE PROTEIN 1.	2	R.GLLPNQYGQEVY#DTPPMAVK.G	1	1	1
3	-1.90279	3.4535	0.4124	IPI00117821	Bcar1	ISOFORM CAS-B OF BREAST CANCER ANTI-ESTROGEN RESISTANCE PROTEIN 1.	2	R.HLLAPGPQDIY#DVPPVR.G	7	1	0
2	-0.28219	1.928	0.2625	IPI00117821	Bcar1	ISOFORM CAS-B OF BREAST CANCER ANTI-ESTROGEN RESISTANCE PROTEIN 1.	2	R.RPGPGTLY#DVPR.E	2	1	1
3	0.32971	5.4765	0.0722	IPI00117821	Bcar1	ISOFORM CAS-B OF BREAST CANCER ANTI-ESTROGEN RESISTANCE PROTEIN 1.	2	R.VGQGYVYEAAQTEQDEY#DTPR.H	1	1	0
3	1.05721	2.2034	0.1478	IPI00117821	Bcar1	ISOFORM CAS-B OF BREAST CANCER ANTI-ESTROGEN RESISTANCE PROTEIN 1.	2	R.VLPPEVADGSVVDDGVY#AVPPPAER.E	1	1	1
2	0.0799	2.8531	0.2389	IPI00114491	Cdc2a	CELL DIVISION CONTROL PROTEIN 2 HOMOLOG.	2	K.IGEGT#Y#GVVYK.G	8	1	1
2	4.0548	3.3278	0.1093	IPI00114491	Cdc2a	CELL DIVISION CONTROL PROTEIN 2 HOMOLOG.	2	K.IGEGTY#GVVYK.G	9	0	1
2	0.2226	2.8051	0.2731	IPI00114491	Cdc2a	CELL DIVISION CONTROL PROTEIN 2 HOMOLOG.	2	K.IGEGTYGVVY#K.G	3	1	1
2	1.9186	2.2263	0.0893	IPI00309262	Cdk5	CELL DIVISION PROTEIN KINASE 5.	0	K.IGEGTY#GTVFK.A	1	1	1
2	8.8981	3.9754	0.187	IPI00381416	Cdkl5	ISOFORM 1 OF CYCLIN-DEPENDENT KINASE-LIKE 5.	0	R.NLSEGNNANYTEY#VATR.W	1	1	1
2	5.0179	2.2837	0.2452	IPI00266188	Cfl2	COFILIN-2.	1	R.YALY#DATYETK.E	1	1	1
3	3.5294	2.8963	0.3023	IPI00408219	Chn1	ISOFORM 1 OF N-CHIMAERIN.	0	K.M*TINPIY#EHIGYTTLNR.E	1	1	1
2	3.1574	2.3438	0.1209	IPI00312874	Chn1	ISOFORM 2 OF N-CHIMAERIN.	2	R.DLPIPLITY#DAYPK.F	1	1	1
3	8.6704	2.2262	0.153	IPI00761456	Chn2	CHIMERIN (CHIMAERIN) 2.	0	K.M*TTNPIY#EHIGYATLLR.E	1	1	1
3	10.7172	6.1401	0.1005	IPI00121319	Crip2	CYSTEINE-RICH PROTEIN 2.	0	K.GVNIGGAGSYIY#EKPQTEAPQVTGPIEVPVVR.T	1	1	1
2	5.5089	3.9971	0.0803	IPI00113362	Crkl	CRK-LIKE PROTEIN.	0	R.TLY#DFPGNDAEDLPFK.K	2	1	0
2	5.6206	2.2616	0.1176	IPI00312527	Crmp1	CRMP1 PROTEIN.	1	K.TIDFDAY#SVGR.R	1	1	1
2	4.2484	3.9247	0.5051	IPI00312527	Crmp1	CRMP1 PROTEIN.	1	K.YGGM*FAAVEGAY#ENK.T	2	1	1
2	2.8582	4.509	0.3355	IPI00312527	Crmp1	CRMP1 PROTEIN.	1	R.GM*YDGPVY#EVPATPK.H	10	1	0
2	3.9327	3.3937	0.333	IPI00312527	Crmp1	CRMP1 PROTEIN.	1	R.GMYDGPVY#EVPATPK.H	1	0	0
2	-3.3354	3.1592	0.4035	IPI00125899	Ctnnb1	CATENIN BETA-1.	1	R.LHY#GLPVVVK.L	1	1	1
2	-5.1735	1.8904	0.0286	IPI00316623	Ctnnd1	CATENIN, DELTA 1 ISOFORM 2.	4	K.SDNNY#STLNER.G	1	1	1
2	-1.4283	1.9181	0.0743	IPI00111959	Ctps	CTP SYNTHASE 1.	0	K.LYGDTDY#LEER.H	1	1	1
2	-7.87	1.8298	0.2344	IPI00123898	Dab1	ISOFORM DAB588 OF DISABLED HOMOLOG 1.	4	K.EGVY#DVPK.S	1	1	1
2	-3.9153	2.6853	0.2443	IPI00123898	Dab1	ISOFORM DAB588 OF DISABLED HOMOLOG 1.	4	K.KEGVY#DVPK.S	2	0	1
3	3.5665	2.6508	0.0055	IPI00137293	Dcbld1	ISOFORM 1 OF DISCOIDIN, CUB AND LCCL DOMAIN-CONTAINING PROTEIN 1PRECURSOR.	1	R.HEYALPLT#HSEPEY#ATPIVER.H	1	1	1
3	1.83581	2.8361	0.2061	IPI00131452	Dcbld2	DISCOIDIN, CUB AND LCCL DOMAIN-CONTAINING PROTEIN 2 PRECURSOR.	0	K.SAATPEELVY#QVPQSTQELSGAGR.D	1	1	1
2	14.934	2.0768	0.1335	IPI00228074	Dnahc14	DYNEIN HEAVY CHAIN 14, AXONEMAL.	1	K.RGQY#YIK.I	1	1	1
2	-9.63	2.3647	0.0177	IPI00357029	Dusp27	DUAL SPECIFICITY PHOSPHATASE 27.	1	R.EEEEEEENSY#SSR.R	2	1	1
2	10.384	4.5532	0.0994	IPI00118849	Dyrk1a	DUAL SPECIFICITY TYROSINE-PHOSPHORYLATION-REGULATED KINASE 1A.	0	K.VYNDGYDDDNY#DYIVK.N	2	1	0
3	7.2996	3.5187	0.0393	IPI00118849	Dyrk1a	DUAL SPECIFICITY TYROSINE-PHOSPHORYLATION-REGULATED KINASE 1A.	0	R.KVYNDGYDDDNYDY#IVK.N	1	1	1
2	-2.8192	1.8711	0.2794	IPI00117869	Dyrk1c	DUAL SPECIFICITY TYROSINE-PHOSPHORYLATION-REGULATED KINASE 1C.	4	R.IYQY#IQS#R.F	1	1	0
2	1.3604	3.0837	0.2858	IPI00117869	Dyrk1c	DUAL SPECIFICITY TYROSINE-PHOSPHORYLATION-REGULATED KINASE 1C.	4	R.IYQY#IQSR.F	12	0	0
2	-7.7177	2.272	0.3137	IPI00119667	Eef1a2	ELONGATION FACTOR 1-ALPHA 2.	2	K.STTTGHLIY#K.C	2	1	0
3	-1.2188	4.0458	0.1325	IPI00119667	Eef1a2	ELONGATION FACTOR 1-ALPHA 2.	2	R.EHALLAY#TLGVK.Q	2	1	0
2	12.4491	5.4894	0.0839	IPI00122684	Eno2	ENOLASE.	11	R.AAVPSGASTGIY#EALELR.D	2	1	0
2	-1.5074	3.8616	0.1343	IPI00124182	Epha3	ISOFORM LONG OF EPHRIN TYPE-A RECEPTOR 3 PRECURSOR.	5	R.VLEDDPEAAY#TTR.G	2	1	0
2	2.32621	3.5237	0.0774	IPI00129198	Epha4	ISOFORM LONG OF EPHRIN TYPE-A RECEPTOR 4 PRECURSOR.	2	R.TYVDPFTY#EDPNQAVR.E	1	1	0
2	3.3359	4.4503	0.0573	IPI00124993	Epha7	ISOFORM 1 OF EPHRIN TYPE-A RECEPTOR 7 PRECURSOR.	3	R.VIEDDPEAVY#TTTGGK.I	2	1	1
2	2.06211	3.612	0.0448	IPI00108870	Ephb2	ISOFORM 1 OF EPHRIN TYPE-B RECEPTOR 2 PRECURSOR.	5	K.IYIDPFTY#EDPNEAVR.E	1	1	1
2	1.58611	4.376	0.038	IPI00108870	Ephb2	ISOFORM 1 OF EPHRIN TYPE-B RECEPTOR 2 PRECURSOR.	2	R.FLEDDTSDPTY#TSALGGK.I	1	1	1
2	-1.09819	2.4052	0.3103	IPI00553590	Etl4	ISOFORM 3 OF SICKLE TAIL PROTEIN.	3	R.NVY#YELNDVR.N	1	1	0
2	-10.8088	2.6476	0.0779	IPI00121362	F11r	F11 RECEPTOR.	1	K.VIY#SQPSTR.S	1	1	1
2	-2.2345	2.8475	0.1318	IPI00119293	Fcer1g	HIGH AFFINITY IMMUNOGLOBULIN EPSILON RECEPTOR SUBUNIT GAMMA PRECURSOR.	0	K.ADAVY#TGLNTR.S	1	1	1
2	5.5539	2.1495	0.2508	IPI00776139	Fes	FELINE SARCOMA ONCOGENE.	0	R.EEADGIY#AASAGLR.Q	1	1	1
2	9.4388	2.5114	0.0844	IPI00135228	Fgd3	ISOFORM 1 OF FYVE, RHOGEF AND PH DOMAIN-CONTAINING PROTEIN 3.	1	K.EWIQVIQAT#VEKHK.Q	1	1	1
4	9.112	3.2155	0.0297	IPI00111569	Flg	FILAGGRIN (FRAGMENT).	8	R.GQHGSGYYY#EQEHS#EEESDSQHQHGHQHEQQR.G	1	1	1
2	-0.5964	2.7984	0.2142	IPI00113521	Freq	NEURONAL CALCIUM SENSOR 1.	0	K.LYDLDNDGY#ITR.N	1	1	1
2	6.861	2.8439	0.0763	IPI00123131	Grasp	GENERAL RECEPTOR FOR PHOSPHOINOSITIDES 1-ASSOCIATED SCAFFOLD PROTEIN.	0	K.DPSIY#DTLESVR.S	1	1	1
3	2.74521	3.8251	0.0679	IPI00480321	Grlf1	GLUCOCORTICOID RECEPTOR DNA-BINDING FACTOR 1.	0	K.SM*SSSPWMPQDGFDPSDY#AEPMDAVVKPR.N	3	1	0
3	2.35401	4.3821	0.0479	IPI00480321	Grlf1	GLUCOCORTICOID RECEPTOR DNA-BINDING FACTOR 1.	0	K.SMSSSPWM*PQDGFDPSDY#AEPMDAVVKPR.N	2	0	0
3	3.26881	2.7614	0.0805	IPI00480321	Grlf1	GLUCOCORTICOID RECEPTOR DNA-BINDING FACTOR 1.	0	K.SMSSSPWMPQDGFDPSDY#AEPM*DAVVKPR.N	1	0	0
3	2.69111	4.3842	0.0574	IPI00480321	Grlf1	GLUCOCORTICOID RECEPTOR DNA-BINDING FACTOR 1.	0	K.SMSSSPWMPQDGFDPSDY#AEPMDAVVKPR.N	3	0	0
2	2.14441	4.5463	0.0534	IPI00480321	Grlf1	GLUCOCORTICOID RECEPTOR DNA-BINDING FACTOR 1.	0	R.NEEENIY#SVPHDSTQGK.I	4	1	0
2	-0.8582	2.3808	0.0659	IPI00125319	Gsk3b	GLYCOGEN SYNTHASE KINASE-3 BETA.	2	R.GEPNVSY#ICS#R.Y	1	1	0
2	-5.5948	3.3589	0.0465	IPI00125319	Gsk3b	GLYCOGEN SYNTHASE KINASE-3 BETA.	2	R.GEPNVSY#ICSR.Y	10	0	0
2	-3.7812	2.4199	0.1542	IPI00133158	Hipk1	ISOFORM 3 OF HOMEODOMAIN-INTERACTING PROTEIN KINASE 1.	7	K.AVCSTY#LQSR.Y	1	1	0
3	-1.0904	2.5025	0.0033	IPI00342766	Hp1bp3	HETEROCHROMATIN PROTEIN 1, BINDINGPROTEIN 3.	4	K.YVLENHPGANSNY#QM*HLLK.K	1	1	1
2	2.2248	2.5149	0.2464	IPI00330804	Hsp90aa1	HEAT SHOCK PROTEIN HSP 90-ALPHA.	2	K.HIY#FITGETK.D	1	1	1
2	5.6855	3.7065	0.273	IPI00330804	Hsp90aa1	HEAT SHOCK PROTEIN HSP 90-ALPHA.	2	R.NPDDITNEEYGEFY#K.S	1	1	0
2	-7.0867	1.9297	0.4313	IPI00229080	Hsp90ab1	HEAT SHOCK PROTEIN 84B.	2	K.EDQTEY#LEER.R	1	1	1
2	-1.2234	2.6791	0.1726	IPI00229080	Hsp90ab1	HEAT SHOCK PROTEIN 84B.	1	K.SIY#YITGESK.E	1	1	1
2	10.7903	3.9344	0.2106	IPI00229080	Hsp90ab1	HEAT SHOCK PROTEIN 84B.	1	R.NPDDITQEEYGEFY#K.S	1	1	0
2	-5.04	2.8786	0.0484	IPI00331376	Ick	SERINE/THREONINE-PROTEIN KINASE ICK.	0	R.SRPPYT#DY#VSTR.W	3	1	1
2	2.1305	2.1445	0.0418	IPI00331376	Ick	SERINE/THREONINE-PROTEIN KINASE ICK.	0	R.SRPPYTDY#VSTR.W	1	0	1
2	-2.3402	2.4346	0.2658	IPI00120225	Igf1r	INSULIN-LIKE GROWTH FACTOR 1 RECEPTOR PRECURSOR.	2	R.DIY#ETDYYR.K	2	1	1
2	-1.9835	2.1568	0.1228	IPI00120225	Igf1r	INSULIN-LIKE GROWTH FACTOR 1 RECEPTOR PRECURSOR.	2	R.DIYETDY#YR.K	1	1	0
2	0.1427	2.4161	0.1206	IPI00120225	Igf1r	INSULIN-LIKE GROWTH FACTOR 1 RECEPTOR PRECURSOR.	2	R.DIYETDY#YRK.G	2	0	0
2	1.23511	2.0464	0.1698	IPI00379844	Irs2	INSULIN RECEPTOR SUBSTRATE 2.	2	K.SDDY#MPMSPTSVSAPK.Q	1	1	1
2	2.50861	2.2078	0.0387	IPI00379844	Irs2	INSULIN RECEPTOR SUBSTRATE 2.	2	K.SSSSNLGADDGY#MPMTPGAALR.S	1	1	0
2	5.8721	2.5204	0.327	IPI00229475	Jup	JUNCTION PLAKOGLOBIN.	0	R.LNY#GIPAIVK.L	1	1	1
4	8.0303	4.5664	0.0068	IPI00395037	Khnyn	KH AND NYN DOMAIN-CONTAINING PROTEIN	0	R.HIVIDGSNVAM*VHGLQHY#FSSR.G	1	1	1
2	-0.6034	1.8626	0.0795	IPI00229510	Ldhb	L-LACTATE DEHYDROGENASE B CHAIN.	0	K.M*VVDSAY#EVIK.L	1	1	0
2	-6.1265	2.4871	0.1524	IPI00230138	Lyn	ISOFORM LYN B OF TYROSINE-PROTEIN KINASE LYN.	3	R.VIEDNEY#TAR.E	1	1	1
2	-11.4263	2.5643	0.0364	IPI00668611	Macf1	SIMILAR TO MICROTUBULE-ACTIN CROSSLINKING FACTOR 1 ISOFORM 21.	0	R.IYQLAY#SSR.A	1	1	1
3	-0.83559	2.6459	0.2258	IPI00454120	Magi1	ISOFORM 1 OF MEMBRANE-ASSOCIATED GUANYLATE KINASE, WW AND PDZ DOMAIN-CONTAINING PROTEIN 1.	3	K.IEDPVY#GVYYVDHINR.K	1	1	1
2	3.22481	2.9088	0.2007	IPI00378020	Magi2	ISOFORM 4 OF MEMBRANE-ASSOCIATED GUANYLATE KINASE, WW AND PDZ DOMAIN-CONTAINING PROTEIN 2.	2	K.IDDPIY#GTYYVDHINR.R	1	1	0
3	1.0823	4.3113	0.2922	IPI00119663	Mapk1	MITOGEN-ACTIVATED PROTEIN KINASE 1.	1	R.VADPDHDHTGFLT#EY#VATR.W	3	1	0
3	5.1252	5.1377	0.1024	IPI00119663	Mapk1	MITOGEN-ACTIVATED PROTEIN KINASE 1.	1	R.VADPDHDHTGFLTEY#VATR.W	6	0	0
2	-2.246	2.0346	0.0113	IPI00622322	Mapk11	MITOGEN-ACTIVATED PROTEIN KINASE 11.	0	R.QADEEM*TGY#VATR.W	2	1	1
3	-3.5459	3.4906	0.2869	IPI00112346	Mapk14	ISOFORM 1 OF MITOGEN-ACTIVATED PROTEIN KINASE 14.	3	R.HTDDEM*TGY#VATR.W	5	1	0
2	-6.4413	2.6053	0.3405	IPI00112346	Mapk14	ISOFORM 1 OF MITOGEN-ACTIVATED PROTEIN KINASE 14.	3	R.HTDDEMT#GY#VATR.W	1	0	0
2	6.0301	3.3351	0.0025	IPI00112346	Mapk14	ISOFORM 1 OF MITOGEN-ACTIVATED PROTEIN KINASE 14.	3	R.HTDDEMTGY#VATR.W	3	0	0
3	6.0725	4.2166	0.1943	IPI00230277	Mapk3	MITOGEN-ACTIVATED PROTEIN KINASE 3.	2	R.IADPEHDHTGFLT#EY#VATR.W	2	1	0
3	5.2593	5.1849	0.0487	IPI00230277	Mapk3	MITOGEN-ACTIVATED PROTEIN KINASE 3.	2	R.IADPEHDHTGFLTEY#VATR.W	5	0	0
2	7.2298	2.8298	0.1261	IPI00129682	Mapk8	MITOGEN-ACTIVATED PROTEIN KINASE 8.	9	R.TAGTSFM*MTPY#VVTR.Y	2	1	0
2	11.1431	4.3699	0.0642	IPI00129682	Mapk8	MITOGEN-ACTIVATED PROTEIN KINASE 8.	9	R.TAGTSFMM*TPY#VVTR.Y	2	0	0
2	11.5903	3.2878	0.2796	IPI00129682	Mapk8	MITOGEN-ACTIVATED PROTEIN KINASE 8.	9	R.TAGTSFMMT#PY#VVTR.Y	2	0	0
2	12.0668	3.2241	0.1055	IPI00129682	Mapk8	MITOGEN-ACTIVATED PROTEIN KINASE 8.	9	R.TAGTSFMMTPY#VVTR.Y	1	0	0
2	-7.9975	2.7524	0.4203	IPI00113584	Mapt	ISOFORM D OF MICROTUBULE-ASSOCIATED PROTEIN TAU	7	K.TDHGAEIVY#K.S	1	1	1
2	-2.0145	3.5036	0.2158	IPI00124051	Mpp5	MAGUK P55 SUBFAMILY MEMBER 5.	0	R.VY#ESIGHYGGETVK.I	1	1	1
2	1.6693	2.9326	0.2093	IPI00761717	Mpzl1	ISOFORM 1 OF MYELIN PROTEIN ZERO-LIKE PROTEIN 1 PRECURSOR.	0	K.SESVVY#ADIR.K	6	1	1
2	4.9822	2.3912	0.3619	IPI00110588	Msn	MOESIN.	6	K.APDFVFY#APR.L	1	1	1
2	-8.7172	2.0913	0.0483	IPI00118075	Mtap2	MICROTUBULE-ASSOCIATED PROTEIN 2.	15	R.TPGTPGTPSY#PR.T	1	1	1
2	3.75461	3.7839	0.1716	IPI00381066	Myo16	ISOFORM 1 OF MYOSIN-XVI.	1	R.AGGSETDSPDQGESVY#EEMK.Y	2	1	0
2	6.532	3.2302	0.3466	IPI00453999	Nck1	NON-CATALYTIC REGION OF TYROSINE KINASE ADAPTOR PROTEIN 1.	0	R.LY#DLNM*PAFVK.F	2	1	0
2	7.679	3.1713	0.3524	IPI00453999	Nck1	NON-CATALYTIC REGION OF TYROSINE KINASE ADAPTOR PROTEIN 1.	0	R.LY#DLNMPAFVK.F	1	0	0
2	4.1762	4.0265	0.4586	IPI00309413	Nck2	SH2/SH3 ADAPTOR PROTEIN.	2	R.IY#DLNIPAFVK.F	2	1	1
2	-3.8841	2.2349	0.1188	IPI00309413	Nck2	SH2/SH3 ADAPTOR PROTEIN.	1	R.TGY#VPSNYVER.K	1	1	1
2	-7.7845	2.1534	0.3224	IPI00127755	Nedd9	ENHANCER OF FILAMENTATION 1.	0	K.LY#QVPNSQAASR.D	1	1	1
3	11.2765	3.8629	0.4153	IPI00341975	Nyap1	NEURONAL TYROSINE-PHOSPHORYLATED PHOSPHOINOSITIDE-3-KINASE ADAPTER 1.	1	R.ITGDLDAGAQEEEPVY#IEM*VGDVFR.G	3	1	1
2	-5.3761	2.9219	0.1695	IPI00222931	Nyap2	NEURONAL TYROSINE-PHOSPHORYLATED PHOSPHOINOSITIDE-3-KINASE ADAPTER 2.	3	R.KEEDDQSEAVY#EEM*K.Y	2	1	0
4	0.12661	4.6398	0.1403	IPI00222931	Nyap2	NEURONAL TYROSINE-PHOSPHORYLATED PHOSPHOINOSITIDE-3-KINASE ADAPTER 2.	3	R.KEEDDQSEAVY#EEMKYPIFDDLGHDSK.C	1	0	0
3	-13.7822	2.2658	0.0045	IPI00126573	Olfr902	OLFACTORY RECEPTOR OLFR902.	0	K.ISSVFYTNVVPMM*NPLIY#SLK.N	1	1	1
3	-0.2739	3.3197	0.0376	IPI00120954	Pabpc2	POLY A BINDING PROTEIN, CYTOPLASMIC 2.	3	R.IVATKPLY#VALAQR.K	2	1	1
2	-3.4683	3.3003	0.241	IPI00307892	Pag1	PHOSPHOPROTEIN ASSOCIATED WITH GLYCOSPHINGOLIPID-ENRICHED MICRODOMAINS1.	0	K.ADFAEY#ASVDR.N	2	1	1
2	14.0662	2.5372	0.1102	IPI00109670	Pctk1	ISOFORM LONG OF SERINE/THREONINE-PROTEIN KINASE PCTAIRE-1.	5	K.LGEGTY#ATVYK.G	1	1	1
2	-2.8906	2.3966	0.2495	IPI00230706	Pgam2	PHOSPHOGLYCERATE MUTASE 2.	2	R.HY#GGLTGLNK.A	1	1	1
3	-4.8378	2.8671	0.0742	IPI00118757	Phpt1	14 KDA PHOSPHOHISTIDINE PHOSPHATASE.	0	K.IHVYGY#SM*GYGR.A	2	1	0
2	-1.4548	1.9396	0.2299	IPI00551382	Pik3ap1	PHOSPHOINOSITIDE-3-KINASE ADAPTOR PROTEIN 1.	0	K.VEFGVY#ESGPR.K	1	1	1
2	0.2924	3.1525	0.1271	IPI00117159	Pik3r2	PHOSPHATIDYLINOSITOL 3-KINASE REGULATORY SUBUNIT BETA.	0	R.EYDQLY#EEYTR.T	1	1	0
2	-8.3454	2.1801	0.1407	IPI00131170	Pik3r3	PHOSPHATIDYLINOSITOL 3-KINASE REGULATORY SUBUNIT GAMMA.	4	R.LY#EEYTR.T	1	1	0
2	0.61721	3.6751	0.1962	IPI00279128	Plekha6	PLECKSTRIN HOMOLOGY DOMAIN-CONTAINING FAMILY A MEMBER 6.	2	R.SEDIY#ADPAAYVM*R.R	1	1	0
2	0.37151	3.3225	0.261	IPI00279128	Plekha6	PLECKSTRIN HOMOLOGY DOMAIN-CONTAINING FAMILY A MEMBER 6.	2	R.SEDIY#ADPAAYVMR.R	1	0	0
2	-3.922	2.2102	0.3856	IPI00121788	Prdx1	PEROXIREDOXIN-1.	5	K.IGY#PAPNFK.A	1	1	0
2	-10.9816	2.4037	0.016	IPI00263822	Prkacb	ISOFORM 1 OF CAMP-DEPENDENT PROTEIN KINASE, BETA-CATALYTIC SUBUNIT.	3	K.ATEQY#YAM*K.I	1	1	0
2	0.6714	4.4959	0.2277	IPI00125855	Prkcd	ISOFORM 1 OF PROTEIN KINASE C DELTA TYPE.	3	R.KLDTTESVGIY#QGFEK.K	2	1	0
3	1.96711	3.8494	0.1242	IPI00116381	Prpf4b	PRPF4B PROTEIN.	1	K.LCDFGSASHVADNDITPY#LVSR.F	1	1	0
2	4.0362	3.0625	0.0442	IPI00420745	Psma2	PROTEASOME SUBUNIT ALPHA TYPE.	0	K.HIGLVY#SGM*GPDYR.V	1	1	0
3	2.6561	3.6017	0.2324	IPI00129512	Psmb4	PROTEASOME SUBUNIT BETA TYPE 4 PRECURSOR.	0	R.VNDSTM*LGASGDY#ADFQYLK.Q	1	1	1
2	-11.9132	1.9822	0.0154	IPI00222515	Psmd11	26S PROTEASOME NON-ATPASE REGULATORY SUBUNIT 11.	0	K.VVDSLY#SK.A	1	1	1
3	2.70901	3.1181	0.1634	IPI00625418	Ptk2	PTK2 PROTEIN TYROSINE KINASE 2.	0	R.THAVSVSETDDY#AEIIDEEDTYTMPSTR.D	1	1	1
2	-7.0484	2.9061	0.033	IPI00113563	Ptk2	ISOFORM 1 OF FOCAL ADHESION KINASE 1.	3	R.YM*EDSTY#YK.A	5	1	0
2	-6.69699	2.2851	0.0351	IPI00113563	Ptk2	ISOFORM 1 OF FOCAL ADHESION KINASE 1.	3	R.YM*EDSTYY#K.A	1	1	0
2	-0.94459	2.8666	0.0838	IPI00113563	Ptk2	ISOFORM 1 OF FOCAL ADHESION KINASE 1.	3	R.YMEDSTY#YK.A	3	0	0
2	5.9401	4.7655	0.0408	IPI00116554	Ptpn11	ISOFORM 1 OF TYROSINE-PROTEIN PHOSPHATASE NON-RECEPTOR TYPE 11.	1	K.IQNTGDY#YDLYGGEK.F	5	1	0
2	0.251	3.9989	0.1356	IPI00116554	Ptpn11	ISOFORM 1 OF TYROSINE-PROTEIN PHOSPHATASE NON-RECEPTOR TYPE 11.	1	K.IQNTGDYYDLY#GGEK.F	1	1	0
2	1.70981	5.8216	0.1035	IPI00108685	Ptpra	ISOFORM 1 OF RECEPTOR-TYPE TYROSINE-PROTEIN PHOSPHATASE ALPHA PRECURSOR.	2	K.VVQEYIDAFSDY#ANFK.-	10	1	0
2	0.8018	4.6445	0.0578	IPI00405224	Ptpre	PROTEIN TYROSINE PHOSPHATASE, RECEPTOR TYPE E	1	K.VVQDFIDIFSDY#ANFK.-	2	1	0
3	12.6851	3.0017	0.1143	IPI00109375	Pvrl2	ISOFORM BETA OF POLIOVIRUS RECEPTOR-RELATED PROTEIN 2 PRECURSOR.	0	K.INPIY#DALSYPSPSDSYQSK.D	1	1	1
2	9.1953	4.4167	0.077	IPI00128703	Pxn	ISOFORM ALPHA OF PAXILLIN.	1	R.AGEEEHVY#SFPNK.Q	2	1	0
3	1.646	2.8692	0.0297	IPI00128703	Pxn	ISOFORM ALPHA OF PAXILLIN.	1	R.YAHQQPPSPLPVY#SSSAK.N	1	1	1
2	3.1353	2.1844	0.1238	IPI00135869	Rab11b	RAS-RELATED PROTEIN RAB-11B.	6	R.DDEY#DYLFK.V	1	1	1
2	-5.8844	2.4903	0.0869	IPI00321170	Rpl3	60S RIBOSOMAL PROTEIN L3.	11	K.NNASTDY#DLSDK.S	1	1	1
2	0.2604	2.1435	0.409	IPI00469918	Rps16	RPS16 PROTEIN.	1	K.GGGHVAQIY#AIR.Q	1	1	1
2	1.8434	2.9139	0.0743	IPI00124709	Rps27l	40S RIBOSOMAL PROTEIN S27-LIKE PROTEIN.	2	R.LVQSPNSY#FM*DVK.C	1	1	0
2	9.7057	2.5433	0.0038	IPI00120415	Rtn4	ISOFORM 3 OF RETICULON-4.	4	K.Y#SNSALGHVNSTIK.E	1	1	1
3	3.99271	3.3004	0.0562	IPI00280250	Sh3pxd2a	ISOFORM 1 OF SH3 AND PX DOMAIN-CONTAINING PROTEIN 2A.	2	K.Y#EEPEYDVPAFGFDSEPEMNEEPSGDR.G	1	1	1
2	-7.8356	2.3038	0.0373	IPI00420753	Shb	SH2 DOMAIN-CONTAINING ADAPTER PROTEIN B.	2	K.GESAGY#M*EPYEAQR.I	1	2	1
3	4.4611	4.5472	0.5906	IPI00420753	Shb	SH2 DOMAIN-CONTAINING ADAPTER PROTEIN B.	2	K.LPQDDDRPADEY#DQPWEWNR.V	2	1	1
2	-2.26423	2.0596	0.0522	IPI00420753	Shb	SH2 DOMAIN-CONTAINING ADAPTER PROTEIN B.	0	K.VTIADDY#SDPFDAK.S	1	1	1
2	4.5513	3.0478	0.0136	IPI00420753	Shb	SH2 DOMAIN-CONTAINING ADAPTER PROTEIN B.	0	K.VTIADDY#SDPFDAK.S	3	1	1
2	9.6434	4.1158	0.0146	IPI00125298	Shc1	ISOFORM P66 OF SHC-TRANSFORMING PROTEIN 1.	3	R.ELFDDPSY#VNIQNLDK.A	1	1	0
3	10.6654	4.7961	0.0201	IPI00129158	Sirpa	ISOFORM 1 OF TYROSINE-PROTEIN PHOSPHATASE NON-RECEPTOR TYPE SUBSTRATE1 PRECURSOR.	3	K.VPRPEDTLTY#ADLDM*VHLSR.A	2	1	0
2	-0.349	2.2754	0.4146	IPI00127841	Slc25a5	ADP/ATP TRANSLOCASE 2.	1	R.AAY#FGIYDTAK.G	1	1	0
2	-0.16849	2.1353	0.3662	IPI00329847	Slitrk2	SLIT AND NTRK-LIKE PROTEIN 2 PRECURSOR.	0	R.EPELLY#QNIAER.V	1	1	0
2	0.67651	3.0946	0.369	IPI00116599	SNAP25	SNAP-25-INTERACTING PROTEIN.	5	K.GEGLY#ADPYGLLHEGR.L	1	1	0
3	-0.94069	2.5734	0.4746	IPI00265207	Snx26	TC10/CDC42 GTPASE-ACTIVATING PROTEIN.	0	R.RPTRPEPLY#VNLALGPR.G	2	1	0
2	-3.8628	1.8541	0.1839	IPI00121758	Tardbp	TAR DNA-BINDING PROTEIN 43.	4	R.FTEY#ETQVK.V	1	1	1
2	-1.91039	2.2815	0.2269	IPI00323349	Tjp2	TIGHT JUNCTION PROTEIN ZO-2.	0	K.HPDIY#AVPIK.A	2	1	1
3	0.24041	3.8384	0.0903	IPI00377737	Tnk2	ISOFORM 2 OF ACTIVATED CDC42 KINASE 1.	2	K.KPTY#DPVSEDPDPLSSDFK.R	1	1	0
3	-0.7766	2.2636	0.0416	IPI00225477	Ttn	TITIN ISOFORM N2-B.	3	K.DSGY#Y#SLTAENSSGSDTQK.I	1	1	2
2	-2.5931	1.9304	0.2707	IPI00110753	Tuba1a	TUBULIN ALPHA-1A CHAIN.	13	K.FDLM*Y#AK.R	2	1	1
2	7.6675	4.0486	0.1639	IPI00110753	Tuba1a	TUBULIN ALPHA-1A CHAIN.	14	K.VGINY#QPPTVVPGGDLAK.V	1	1	0
2	-3.2955	3.1621	0.1083	IPI00109061	Tubb2b	TUBULIN BETA-2B CHAIN.	1	R.INVY#YNEATGNK.Y	1	1	1
2	5.0763	2.0166	0.0515	IPI00109061	Tubb2b	TUBULIN BETA-2B CHAIN.	1	R.INVYY#NEATGNK.Y	1	1	0
3	-0.7151	3.9318	0.2782	IPI00272559	Vav2	VAV2 PROTEIN.	1	K.GIRPFPSEETAENDDDVY#R.S	1	1	1
2	-7.2304	2.5139	0.2627	IPI00227299	Vim	VIMENTIN.	0	R.FANY#IDK.V	1	1	1
2	5.4904	2.8977	0.016	IPI00227299	Vim	VIMENTIN.	1	R.SLY#SSSPGGAYVTR.S	1	1	1
2	-0.33773	2.0894	0.4018	IPI00468996	Wasl	NEURAL WISKOTT-ALDRICH SYNDROME PROTEIN.	0	K.VIY#DFIEK.T	2	1	0
2	-8.91	3.3714	0.1129	IPI00109672	Yes1	PROTO-ONCOGENE TYROSINE-PROTEIN KINASE YES.	6	R.LIEDNEY#TAR.Q	9	1	0
