# Supplementary material for: Developmentally-Dynamic Murine Brain Proteomes and Phosphoproteomes Revealed by Quantitative Proteomics
Source: Proteomes. 2014 Apr 3;2(2):191–207. doi: 10.3390/proteomes2020191 (PMC4146493; doi:10.3390/proteomes2020191)
Supplement: Supplementary File 1 [file proteomes-02-00191-s001.zip › proteomes-48417-supplementary-final/proteomes-48417-TableS10.xlsx]

## Sheet: Sheet1
Supplementary Table S10. KEGG pathway enrichment from proteins identified by non-phosphopeptides in a comparison of P21 and P0 brain and a comparison of E16.5 and P0 brain brain stages. See text for details.
KEGG pathways enriched between neonatal and adult brain stages
Category	Term	Count	%	PValue	Genes	List Total	Pop Hits	Pop Total	Fold Enrichment	Bonferroni	Benjamini	FDR
KEGG_PATHWAY	mmu00190:Oxidative phosphorylation	60	5.6444	3.76144e-27	IPI00128345, IPI00120719, IPI00271986, IPI00133342, IPI00153381, IPI00119138, IPI00229008, IPI00118986, IPI00311461, IPI00110825, IPI00468481, IPI00308882, IPI00132347, IPI00128023, IPI00111770, IPI00114377, IPI00123817, IPI00131771, IPI00120212, IPI00129516, IPI00225390, IPI00170093, IPI00461407, IPI00230680, IPI00110684, IPI00338536, IPI00387430, IPI00125460, IPI00119113, IPI00315999, IPI001191…	551	130	5738	4.80637	5.7174e-25	5.7174e-25	4.50208e-24
KEGG_PATHWAY	mmu05012:Parkinson's disease	58	5.45626	1.09344e-24	IPI00128345, IPI00120719, IPI00117264, IPI00153381, IPI00119138, IPI00116718, IPI00229008, IPI00118986, IPI00115564, IPI00110825, IPI00222419, IPI00127841, IPI00468481, IPI00123313, IPI00308882, IPI00132347, IPI00128023, IPI00114377, IPI00131771, IPI00120212, IPI00129516, IPI00225390, IPI00115157, IPI00170093, IPI00461407, IPI00338536, IPI00313962, IPI00387430, IPI00125460, IPI00169925, IPI001118…	551	133	5738	4.54135	1.66203e-22	8.31013e-23	1.30874e-21
KEGG_PATHWAY	mmu05016:Huntington's disease	68	6.39699	3.7358e-24	IPI00128345, IPI00120719, IPI00119689, IPI00153381, IPI00119138, IPI00271166, IPI00311203, IPI00229008, IPI00118986, IPI00115663, IPI00115564, IPI00110825, IPI00127841, IPI00222419, IPI00130589, IPI00468481, IPI00308882, IPI00118385, IPI00132347, IPI00228618, IPI00116112, IPI00128023, IPI00310131, IPI00114377, IPI00131771, IPI00120212, IPI00129516, IPI00225390, IPI00170093, IPI00461407, IPI001699…	551	183	5738	3.86961	5.67841e-22	1.8928e-22	4.47138e-21
KEGG_PATHWAY	mmu05010:Alzheimer's disease	64	6.0207	2.98071e-21	IPI00128345, IPI00120719, IPI00320847, IPI00311654, IPI00153381, IPI00119138, IPI00311203, IPI00229008, IPI00118986, IPI00110825, IPI00222419, IPI00468481, IPI00308882, IPI00118385, IPI00132347, IPI00228618, IPI00128023, IPI00119663, IPI00114377, IPI00131771, IPI00120212, IPI00129516, IPI00121545, IPI00467841, IPI00225390, IPI00115157, IPI00170093, IPI00461407, IPI00338536, IPI00387430, IPI001254…	551	182	5738	3.66199	4.53068e-19	1.13267e-19	3.56762e-18
KEGG_PATHWAY	mmu03010:Ribosome	42	3.95108	1.92198e-19	IPI00453768, IPI00125901, IPI00112448, IPI00139780, IPI00331461, IPI00222546, IPI00137736, IPI00111412, IPI00268802, IPI00273803, IPI00117569, IPI00130348, IPI00849793, IPI00308706, IPI00319231, IPI00314950, IPI00117610, IPI00162790, IPI00323819, IPI00138892, IPI00131357, IPI00125521, IPI00132950, IPI00113241, IPI00113377, IPI00313222, IPI00123604, IPI00139795, IPI00136984, IPI00420726, IPI001340…	551	89	5738	4.91437	2.92141e-17	5.84282e-18	2.30042e-16
KEGG_PATHWAY	mmu00020:Citrate cycle (TCA cycle)	24	2.25776	8.9976e-18	IPI00336324, IPI00318614, IPI00135231, IPI00126635, IPI00406442, IPI00132042, IPI00323592, IPI00113141, IPI00261627, IPI00116074, IPI00129928, IPI00126248, IPI00114710, IPI00342603, IPI00134809, IPI00109169, IPI00331564, IPI00153660, IPI00459725, IPI00337893, IPI00420882, IPI00622780, IPI00338536, IPI00230351	551	31	5738	8.06229	1.36764e-15	2.27939e-16	1.07692e-14
KEGG_PATHWAY	mmu00010:Glycolysis / Gluconeogenesis	26	2.44591	1.03999e-09	IPI00111218, IPI00467833, IPI00845840, IPI00119458, IPI00228633, IPI00331564, IPI00555069, IPI00153660, IPI00271869, IPI00331541, IPI00319994, IPI00135284, IPI00124444, IPI00133605, IPI00462075, IPI00331704, IPI00462072, IPI00283611, IPI00555060, IPI00221402, IPI00122684, IPI00132042, IPI00407130, IPI00228548, IPI00387312, IPI00229510, IPI00230706, IPI00337893, IPI00457898, IPI00555140	551	68	5738	3.98174	1.58079e-07	2.25827e-08	1.24477e-06
KEGG_PATHWAY	mmu04720:Long-term potentiation	26	2.44591	2.10845e-09	IPI00123320, IPI00263822, IPI00112584, IPI00125645, IPI00311203, IPI00130045, IPI00123862, IPI00265576, IPI00474502, IPI00108318, IPI00135708, IPI00121071, IPI00112721, IPI00850053, IPI00113248, IPI00474116, IPI00118385, IPI00228618, IPI00138406, IPI00119663, IPI00117630, IPI00420725, IPI00121545, IPI00467841, IPI00230096, IPI00112312, IPI00122069, IPI00109368, IPI00124695	551	70	5738	3.86798	3.20484e-07	4.00605e-08	2.5236e-06
KEGG_PATHWAY	mmu04260:Cardiac muscle contraction	27	2.53998	5.46648e-09	IPI00120719, IPI00121550, IPI00230013, IPI00311682, IPI00111885, IPI00153381, IPI00338309, IPI00119138, IPI00338964, IPI00109213, IPI00131176, IPI00121443, IPI00123704, IPI00132728, IPI00132148, IPI00133240, IPI00132347, IPI00122048, IPI00114377, IPI00420569, IPI00131771, IPI00129516, IPI00225390, IPI00123316, IPI00224210, IPI00117978, IPI00121419	551	78	5738	3.60477	8.30905e-07	9.23228e-08	6.54284e-06
KEGG_PATHWAY	mmu03050:Proteasome	19	1.78739	1.14443e-07	IPI00131845, IPI00314467, IPI00129512, IPI00267295, IPI00314439, IPI00131407, IPI00420745, IPI00113845, IPI00317902, IPI00283862, IPI00108895, IPI00222515, IPI00319965, IPI00114667, IPI00125971, IPI00133428, IPI00136483, IPI00123494, IPI00122562	551	47	5738	4.20983	1.73951e-05	1.73953e-06	0.000136977
KEGG_PATHWAY	mmu04540:Gap junction	26	2.44591	2.28888e-07	IPI00123320, IPI00458204, IPI00263822, IPI00121558, IPI00112251, IPI00125645, IPI00122928, IPI00311203, IPI00130045, IPI00338039, IPI00135708, IPI00110753, IPI00121071, IPI00109061, IPI00113248, IPI00119853, IPI00121387, IPI00228618, IPI00119663, IPI00117630, IPI00117352, IPI00117350, IPI00117348, IPI00122069, IPI00348094, IPI00109073	551	86	5738	3.14836	3.47904e-05	3.16282e-06	0.000273956
KEGG_PATHWAY	mmu00620:Pyruvate metabolism	17	1.59925	4.33077e-07	IPI00336324, IPI00111218, IPI00321734, IPI00154054, IPI00132042, IPI00323592, IPI00407130, IPI00845840, IPI00114710, IPI00229510, IPI00474783, IPI00331564, IPI00308976, IPI00153660, IPI00337893, IPI00319994, IPI00133605, IPI00228253	551	41	5738	4.31791	6.58255e-05	5.48562e-06	0.000518349
KEGG_PATHWAY	mmu00640:Propanoate metabolism	14	1.31703	1.29479e-06	IPI00227445, IPI00111218, IPI00154047, IPI00406442, IPI00154054, IPI00261627, IPI00229510, IPI00474783, IPI00134961, IPI00319994, IPI00223092, IPI00468653, IPI00228253, IPI00454049	551	30	5738	4.85977	0.00019679	1.5139e-05	0.00154973
KEGG_PATHWAY	mmu04114:Oocyte meiosis	29	2.72813	2.3573e-06	IPI00123320, IPI00263822, IPI00112584, IPI00125645, IPI00111556, IPI00310091, IPI00123862, IPI00265576, IPI00474502, IPI00108318, IPI00331163, IPI00222306, IPI00227392, IPI00850053, IPI00132122, IPI00380331, IPI00118384, IPI00474116, IPI00119663, IPI00117630, IPI00420725, IPI00121545, IPI00467841, IPI00230096, IPI00112312, IPI00230707, IPI00118131, IPI00230682, IPI00116498, IPI00109368, IPI004083…	551	115	5738	2.62609	0.000358247	2.55933e-05	0.00282143
KEGG_PATHWAY	mmu00280:Valine, leucine and isoleucine degradation	17	1.59925	2.63818e-06	IPI00320847, IPI00227445, IPI00111218, IPI00154047, IPI00653423, IPI00154054, IPI00331251, IPI00115607, IPI00132653, IPI00116222, IPI00331564, IPI00134961, IPI00223092, IPI00468653, IPI00331707, IPI00228253, IPI00454049	551	46	5738	3.84858	0.000400923	2.67332e-05	0.00315759
KEGG_PATHWAY	mmu00650:Butanoate metabolism	15	1.4111	3.56733e-06	IPI00227445, IPI00111218, IPI00273164, IPI00154054, IPI00132042, IPI00331251, IPI00132653, IPI00318522, IPI00337893, IPI00223092, IPI00318496, IPI00330754, IPI00331707, IPI00228253, IPI00454049	551	37	5738	4.22181	0.000542089	3.38892e-05	0.00426967
KEGG_PATHWAY	mmu05014:Amyotrophic lateral sclerosis (ALS)	16	1.50517	0.000213192	IPI00222419, IPI00130589, IPI00474116, IPI00118385, IPI00312058, IPI00323424, IPI00230289, IPI00554928, IPI00121545, IPI00127408, IPI00112312, IPI00323800, IPI00108318, IPI00114241, IPI00132410, IPI00129527	551	57	5738	2.92317	0.0318891	0.00190457	0.254871
KEGG_PATHWAY	mmu04020:Calcium signaling pathway	35	3.29257	0.000245608	IPI00123320, IPI00170310, IPI00463589, IPI00127713, IPI00338309, IPI00263822, IPI00311654, IPI00112584, IPI00125645, IPI00338964, IPI00311203, IPI00109213, IPI00130045, IPI00265576, IPI00474502, IPI00108318, IPI00850053, IPI00115564, IPI00119853, IPI00127841, IPI00474116, IPI00118385, IPI00121387, IPI00228618, IPI00117630, IPI00420725, IPI00284119, IPI00121545, IPI00467841, IPI00122547, IPI001225…	551	191	5738	1.90829	0.0366486	0.00207213	0.293573
KEGG_PATHWAY	mmu04912:GnRH signaling pathway	22	2.06961	0.000262523	IPI00123320, IPI00323424, IPI00113849, IPI00263822, IPI00112584, IPI00125645, IPI00311203, IPI00130045, IPI00265576, IPI00474502, IPI00135708, IPI00121071, IPI00113248, IPI00850053, IPI00119853, IPI00121387, IPI00228618, IPI00119663, IPI00420725, IPI00117630, IPI00467841, IPI00230096, IPI00112335, IPI00109368, IPI00124695	551	97	5738	2.36189	0.0391229	0.00209826	0.313763
KEGG_PATHWAY	mmu00410:beta-Alanine metabolism	9	0.84666	0.000641851	IPI00318522, IPI00227445, IPI00134961, IPI00111218, IPI00154047, IPI00223092, IPI00318496, IPI00136912, IPI00454049	551	22	5738	4.26019	0.0929817	0.00486775	0.765534
KEGG_PATHWAY	mmu04916:Melanogenesis	21	1.97554	0.00106774	IPI00123320, IPI00125899, IPI00125319, IPI00228618, IPI00119663, IPI00420725, IPI00263822, IPI00467841, IPI00112584, IPI00125645, IPI00311203, IPI00230096, IPI00130045, IPI00265576, IPI00115546, IPI00474502, IPI00122069, IPI00135708, IPI00109368, IPI00121071, IPI00850053, IPI00113248, IPI00124695, IPI00119853	551	100	5738	2.1869	0.149885	0.00770272	1.27052
KEGG_PATHWAY	mmu00330:Arginine and proline metabolism	14	1.31703	0.0011479	IPI00117312, IPI00136703, IPI00626790, IPI00136274, IPI00111218, IPI00120076, IPI00331436, IPI00114209, IPI00128296, IPI00230204, IPI00464317, IPI00129178, IPI00169711, IPI00136912	551	53	5738	2.75081	0.160191	0.00790409	1.36531
KEGG_PATHWAY	mmu05020:Prion diseases	11	1.03481	0.00121167	IPI00130589, IPI00123320, IPI00122971, IPI00119663, IPI00121514, IPI00319992, IPI00135708, IPI00129468, IPI00263822, IPI00127556, IPI00133208, IPI00677454	551	35	5738	3.27291	0.168302	0.00798041	1.44065
KEGG_PATHWAY	mmu00250:Alanine, aspartate and glutamate metabolism	10	0.940734	0.00145036	IPI00117312, IPI00230204, IPI00318522, IPI00626790, IPI00227445, IPI00265471, IPI00114209, IPI00464317, IPI00273164, IPI00318496	551	30	5738	3.47126	0.197975	0.00915018	1.7222
KEGG_PATHWAY	mmu00030:Pentose phosphate pathway	9	0.84666	0.00222113	IPI00119458, IPI00228633, IPI00387312, IPI00466919, IPI00221402, IPI00331541, IPI00137409, IPI00124444, IPI00555140	551	26	5738	3.60477	0.286796	0.0134285	2.62633
KEGG_PATHWAY	mmu04722:Neurotrophin signaling pathway	24	2.25776	0.00262351	IPI00125319, IPI00323424, IPI00113849, IPI00322312, IPI00229794, IPI00112584, IPI00127408, IPI00265576, IPI00474502, IPI00135708, IPI00121071, IPI00227392, IPI00850053, IPI00113248, IPI00118384, IPI00138406, IPI00119663, IPI00420725, IPI00467841, IPI00230096, IPI00230707, IPI00230682, IPI00116498, IPI00109368, IPI00116554, IPI00408378, IPI00124695	551	130	5738	1.92255	0.329209	0.0152403	3.0953
KEGG_PATHWAY	mmu04730:Long-term depression	16	1.50517	0.00288908	IPI00228618, IPI00121387, IPI00230193, IPI00119663, IPI00117630, IPI00311203, IPI00111556, IPI00130045, IPI00310091, IPI00115546, IPI00122069, IPI00135708, IPI00222306, IPI00121071, IPI00113248, IPI00119853	551	72	5738	2.31418	0.35582	0.0161561	3.40368
KEGG_PATHWAY	mmu04310:Wnt signaling pathway	26	2.44591	0.00366638	IPI00115650, IPI00123320, IPI00125319, IPI00120162, IPI00263822, IPI00112584, IPI00127408, IPI00111556, IPI00311203, IPI00130045, IPI00310091, IPI00474502, IPI00108318, IPI00331163, IPI00222306, IPI00850053, IPI00380331, IPI00125899, IPI00474116, IPI00420725, IPI00121545, IPI00108150, IPI00230096, IPI00112312, IPI00118131, IPI00128155, IPI00122069, IPI00124695	551	149	5738	1.81717	0.427827	0.0197423	4.30113
KEGG_PATHWAY	mmu04530:Tight junction	24	2.25776	0.00429424	IPI00317759, IPI00118899, IPI00120162, IPI00230751, IPI00113849, IPI00667471, IPI00309481, IPI00229996, IPI00125501, IPI00111556, IPI00123181, IPI00310091, IPI00130419, IPI00136929, IPI00121892, IPI00222306, IPI00121071, IPI00319830, IPI00119870, IPI00113248, IPI00132705, IPI00125899, IPI00380436, IPI00338604, IPI00122069, IPI00110850	551	135	5738	1.85134	0.480106	0.0223037	5.02045
KEGG_PATHWAY	mmu04666:Fc gamma R-mediated phagocytosis	19	1.78739	0.00491989	IPI00272878, IPI00117167, IPI00127987, IPI00471372, IPI00115626, IPI00119663, IPI00113849, IPI00172221, IPI00281011, IPI00400180, IPI00266188, IPI00131445, IPI00127408, IPI00409405, IPI00407543, IPI00130419, IPI00122069, IPI00661414, IPI00229534, IPI00227432	551	98	5738	2.019	0.527477	0.0246793	5.7323
KEGG_PATHWAY	mmu04810:Regulation of actin cytoskeleton	33	3.10442	0.00843968	IPI00117167, IPI00118899, IPI00113849, IPI00266188, IPI00330862, IPI00127408, IPI00409405, IPI00123181, IPI00123862, IPI00136929, IPI00227805, IPI00135708, IPI00224740, IPI00121071, IPI00113248, IPI00330476, IPI00132705, IPI00227838, IPI00127987, IPI00380436, IPI00471372, IPI00119663, IPI00468225, IPI00338604, IPI00470095, IPI00108150, IPI00271835, IPI00115538, IPI00407543, IPI00319320, IPI002286…	551	217	5738	1.58366	0.724254	0.0407056	9.64676
KEGG_PATHWAY	mmu00072:Synthesis and degradation of ketone bodies	5	0.470367	0.0109567	IPI00154054, IPI00330754, IPI00331707, IPI00228253, IPI00132653	551	10	5738	5.2069	0.812618	0.0509857	12.354
KEGG_PATHWAY	mmu00380:Tryptophan metabolism	10	0.940734	0.0116694	IPI00342603, IPI00312058, IPI00111218, IPI00113738, IPI00420882, IPI00223092, IPI00154054, IPI00169711, IPI00228253, IPI00454049	551	40	5738	2.60345	0.832064	0.0526303	13.1069
KEGG_PATHWAY	mmu03040:Spliceosome	20	1.88147	0.0261112	IPI00223253, IPI00323357, IPI00469298, IPI00126716, IPI00409462, IPI00112065, IPI00648763, IPI00121596, IPI00420807, IPI00133208, IPI00153743, IPI00458583, IPI00121136, IPI00121135, IPI00139364, IPI00322749, IPI00128904, IPI00130343, IPI00269661, IPI00116535, IPI00553777	551	124	5738	1.67964	0.982077	0.111556	27.1435
KEGG_PATHWAY	mmu00270:Cysteine and methionine metabolism	8	0.752587	0.0337668	IPI00117312, IPI00604945, IPI00230204, IPI00229510, IPI00319994, IPI00653664, IPI00230440, IPI00136912	551	33	5738	2.52456	0.994599	0.138584	33.7103
KEGG_PATHWAY	mmu00062:Fatty acid elongation in mitochondria	4	0.376294	0.0339922	IPI00223092, IPI00331318, IPI00454049, IPI00115607	551	8	5738	5.2069	0.994787	0.135859	33.8952
KEGG_PATHWAY	mmu04270:Vascular smooth muscle contraction	19	1.78739	0.0360179	IPI00123320, IPI00354819, IPI00228618, IPI00121387, IPI00119663, IPI00117630, IPI00471007, IPI00263822, IPI00467841, IPI00108150, IPI00125645, IPI00311203, IPI00130045, IPI00265576, IPI00123862, IPI00130419, IPI00122069, IPI00135708, IPI00109368, IPI00119853	551	120	5738	1.64885	0.996211	0.139891	35.5354
KEGG_PATHWAY	mmu04960:Aldosterone-regulated sodium reabsorption	9	0.84666	0.0431296	IPI00121550, IPI00119663, IPI00118286, IPI00122048, IPI00122069, IPI00311682, IPI00123704, IPI00420569, IPI00113248	551	42	5738	2.23153	0.998771	0.161675	41.0029
KEGG_PATHWAY	mmu04520:Adherens junction	13	1.22295	0.056315	IPI00125899, IPI00380436, IPI00471372, IPI00118899, IPI00119663, IPI00120162, IPI00230751, IPI00113849, IPI00127408, IPI00405227, IPI00136929, IPI00124778, IPI00110850, IPI00119870	551	76	5738	1.78131	0.999851	0.202207	50.0305
KEGG_PATHWAY	mmu00480:Glutathione metabolism	10	0.940734	0.0564947	IPI00132002, IPI00283531, IPI00318614, IPI00121760, IPI00135231, IPI00466919, IPI00331436, IPI00121280, IPI00230212, IPI00136912	551	52	5738	2.00265	0.999855	0.198269	50.1443
KEGG_PATHWAY	mmu00051:Fructose and mannose metabolism	8	0.752587	0.058505	IPI00119458, IPI00283611, IPI00387312, IPI00221402, IPI00331541, IPI00467833, IPI00124444, IPI00118757	551	37	5738	2.25163	0.999895	0.200285	51.401
KEGG_PATHWAY	mmu00630:Glyoxylate and dicarboxylate metabolism	5	0.470367	0.0599127	IPI00336324, IPI00622780, IPI00113141, IPI00323592, IPI00116074	551	16	5738	3.25431	0.999917	0.20036	52.2636
KEGG_PATHWAY	mmu00071:Fatty acid metabolism	9	0.84666	0.0613112	IPI00134961, IPI00111218, IPI00223092, IPI00154054, IPI00331251, IPI00123390, IPI00228253, IPI00454049, IPI00115607	551	45	5738	2.08276	0.999933	0.20041	53.1067
KEGG_PATHWAY	mmu04130:SNARE interactions in vesicular transport	8	0.752587	0.066068	IPI00125990, IPI00131618, IPI00132276, IPI00113149, IPI00114368, IPI00269408, IPI00125635, IPI00453771	551	38	5738	2.19238	0.999969	0.210317	55.8732
KEGG_PATHWAY	mmu05211:Renal cell carcinoma	12	1.12888	0.0677457	IPI00127408, IPI00387216, IPI00138406, IPI00119663, IPI00403978, IPI00131224, IPI00135708, IPI00113849, IPI00116554, IPI00121071, IPI00113248, IPI00129928	551	70	5738	1.78522	0.999977	0.210969	56.8127
KEGG_PATHWAY	mmu04360:Axon guidance	19	1.78739	0.07393	IPI00624192, IPI00474116, IPI00125319, IPI00115762, IPI00119663, IPI00226694, IPI00113849, IPI00121545, IPI00266188, IPI00108150, IPI00137347, IPI00127408, IPI00114375, IPI00409405, IPI00112312, IPI00407543, IPI00137311, IPI00108318, IPI00121071, IPI00113248	551	131	5738	1.5104	0.999991	0.224147	60.1196
KEGG_PATHWAY	mmu00290:Valine, leucine and isoleucine biosynthesis	4	0.376294	0.0807449	IPI00225201, IPI00337893, IPI00653423, IPI00132042	551	11	5738	3.78683	0.999997	0.238358	63.4939
KEGG_PATHWAY	mmu05214:Glioma	11	1.03481	0.0817024	IPI00119663, IPI00420725, IPI00467841, IPI00112584, IPI00230096, IPI00265576, IPI00474502, IPI00122069, IPI00109368, IPI00135708, IPI00121071, IPI00113248, IPI00850053, IPI00124695	551	64	5738	1.78987	0.999998	0.23655	63.9465
KEGG_PATHWAY	mmu00310:Lysine degradation	8	0.752587	0.0921285	IPI00342603, IPI00134809, IPI00111218, IPI00420882, IPI00223092, IPI00154054, IPI00228253, IPI00454049	551	41	5738	2.03196	1	0.259048	68.552
KEGG pathways enriched between embryonic and neonatal brain stages
Category	Term	Count	%	PValue	Genes	List Total	Pop Hits	Pop Total	Fold Enrichment	Bonferroni	Benjamini	FDR
KEGG_PATHWAY	mmu03010:Ribosome	70	5.01074	1.88e-48	IPI00453768, IPI00125901, IPI00112448, IPI00139780, IPI00222546, IPI00331461, IPI00137736, IPI00222547, IPI00268802, IPI00222548, IPI00117569, IPI00122413, IPI00849793, IPI00261455, IPI00319231, IPI00322562, IPI00308706, IPI00314950, IPI00162790, IPI00265107, IPI00323819, IPI00131357, IPI00113241, IPI00113377, IPI00667859, IPI00114472, IPI00123604, IPI00466153, IPI00134097, IPI00466820, IPI003401…	658	89	5738	6.85871	3.08e-46	3.08e-46	2.28e-45
KEGG_PATHWAY	mmu03040:Spliceosome	51	3.65068	5.32e-17	IPI00229485, IPI00622716, IPI00122011, IPI00121596, IPI00458583, IPI00121136, IPI00121135, IPI00480507, IPI00128818, IPI00119220, IPI00119224, IPI00553777, IPI00222907, IPI00132576, IPI00329839, IPI00223253, IPI00310880, IPI00126716, IPI00648763, IPI00469260, IPI00133208, IPI00380281, IPI00465574, IPI00129323, IPI00132443, IPI00269661, IPI00458056, IPI00623284, IPI00230541, IPI00469298, IPI004094…	658	124	5738	3.5866	8.73e-15	4.36e-15	6.45e-14
KEGG_PATHWAY	mmu03050:Proteasome	30	2.14746	1.63e-16	IPI00131845, IPI00119239, IPI00277001, IPI00828513, IPI00314439, IPI00113845, IPI00124223, IPI00283862, IPI00126048, IPI00108895, IPI00222515, IPI00125971, IPI00135640, IPI00123494, IPI00331644, IPI00314467, IPI00113262, IPI00129512, IPI00267295, IPI00270326, IPI00131406, IPI00109122, IPI00133206, IPI00420745, IPI00128564, IPI00319965, IPI00114667, IPI00133428, IPI00136483, IPI00128945, IPI001225…	658	47	5738	5.56619	1.82e-14	6.11e-15	1.33e-13
KEGG_PATHWAY	mmu05012:Parkinson's disease	51	3.65068	1.9e-15	IPI00128345, IPI00120719, IPI00117264, IPI00133215, IPI00111255, IPI00132390, IPI00153381, IPI00119138, IPI00116718, IPI00308498, IPI00118986, IPI00115564, IPI00222419, IPI00127841, IPI00468481, IPI00308882, IPI00123313, IPI00667859, IPI00128023, IPI00114377, IPI00131771, IPI00120212, IPI00225390, IPI00115157, IPI00133006, IPI00117300, IPI00313962, IPI00387430, IPI00169925, IPI00470152, IPI001259…	658	133	5738	3.3439	3.1e-13	7.74e-14	2.29e-12
KEGG_PATHWAY	mmu05016:Huntington's disease	60	4.29492	1.81e-14	IPI00128345, IPI00120719, IPI00119689, IPI00133215, IPI00111255, IPI00132390, IPI00153381, IPI00119138, IPI00308498, IPI00118986, IPI00115663, IPI00115564, IPI00222419, IPI00130589, IPI00127841, IPI00468481, IPI00308882, IPI00116112, IPI00128023, IPI00228618, IPI00310131, IPI00114377, IPI00131771, IPI00120212, IPI00225390, IPI00133006, IPI00117300, IPI00169916, IPI00387430, IPI00169925, IPI003200…	658	183	5738	2.85914	2.97e-12	5.94e-13	2.19e-11
KEGG_PATHWAY	mmu00190:Oxidative phosphorylation	48	3.43593	7.93e-14	IPI00128345, IPI00120719, IPI00119113, IPI00119115, IPI00169925, IPI00271986, IPI00133215, IPI00111255, IPI00133342, IPI00132390, IPI00125929, IPI00111885, IPI00110351, IPI00153381, IPI00119138, IPI00407692, IPI00230507, IPI00131176, IPI00121443, IPI00118986, IPI00132623, IPI00121309, IPI00132728, IPI00130187, IPI00311461, IPI00130460, IPI00132148, IPI00133163, IPI00468481, IPI00116748, IPI003088…	658	130	5738	3.21983	1.3e-11	2.17e-12	9.61e-11
KEGG_PATHWAY	mmu05010:Alzheimer's disease	57	4.08017	7.94e-13	IPI00128345, IPI00120719, IPI00320847, IPI00133215, IPI00111255, IPI00132390, IPI00153381, IPI00230277, IPI00119138, IPI00308498, IPI00118986, IPI00222419, IPI00468481, IPI00308882, IPI00110896, IPI00128023, IPI00228618, IPI00119663, IPI00114377, IPI00131771, IPI00120212, IPI00121545, IPI00467841, IPI00225390, IPI00115157, IPI00133006, IPI00117300, IPI00387430, IPI00169925, IPI00125319, IPI008484…	658	182	5738	2.7311	1.3e-10	1.86e-11	9.63e-10
KEGG_PATHWAY	mmu00020:Citrate cycle (TCA cycle)	18	1.28848	4.62e-09	IPI00336324, IPI00318614, IPI00135231, IPI00126635, IPI00406442, IPI00323592, IPI00113141, IPI00116074, IPI00129928, IPI00126248, IPI00114710, IPI00342603, IPI00331564, IPI00153660, IPI00459725, IPI00420882, IPI00337893, IPI00230351, IPI00626237	658	31	5738	5.06344	7.58e-07	9.48e-08	5.61e-06
KEGG_PATHWAY	mmu00010:Glycolysis / Gluconeogenesis	26	1.86113	4.13e-08	IPI00111218, IPI00848411, IPI00467833, IPI00845840, IPI00119458, IPI00228633, IPI00331564, IPI00555069, IPI00153660, IPI00331541, IPI00319994, IPI00135284, IPI00133605, IPI00331704, IPI00462072, IPI00283611, IPI00555060, IPI00221402, IPI00122684, IPI00407130, IPI00230084, IPI00228548, IPI00387312, IPI00229510, IPI00230706, IPI00338302, IPI00337893, IPI00457898, IPI00466128	658	68	5738	3.33426	6.77e-06	7.53e-07	5.01e-05
KEGG_PATHWAY	mmu00620:Pyruvate metabolism	18	1.28848	8.7e-07	IPI00336324, IPI00111218, IPI00321734, IPI00420440, IPI00154054, IPI00323592, IPI00845840, IPI00407130, IPI00230084, IPI00114710, IPI00229510, IPI00474783, IPI00331564, IPI00153660, IPI00337893, IPI00319994, IPI00133605, IPI00228253, IPI00223757	658	41	5738	3.82845	0.000143	1.43e-05	0.00105479
KEGG_PATHWAY	mmu00030:Pentose phosphate pathway	12	0.858984	6.24e-05	IPI00228385, IPI00221402, IPI00137409, IPI00124692, IPI00119458, IPI00228633, IPI00918323, IPI00318204, IPI00387312, IPI00466919, IPI00338302, IPI00331541, IPI00132080	658	26	5738	4.02478	0.0101803	0.00093	0.0756281
KEGG_PATHWAY	mmu04810:Regulation of actin cytoskeleton	43	3.07802	0.000365	IPI00117167, IPI00118899, IPI00113849, IPI00230277, IPI00266188, IPI00112648, IPI00330862, IPI00307991, IPI00127408, IPI00409405, IPI00123181, IPI00118569, IPI00123862, IPI00136929, IPI00109044, IPI00227805, IPI00224740, IPI00120193, IPI00130185, IPI00284242, IPI00132705, IPI00330476, IPI00138691, IPI00272104, IPI00127987, IPI00405625, IPI00380436, IPI00110588, IPI00223805, IPI00471372, IPI001196…	658	217	5738	1.728	0.0581818	0.0049828	0.442225
KEGG_PATHWAY	mmu04540:Gap junction	22	1.5748	0.000521	IPI00458204, IPI00228617, IPI00228618, IPI00121387, IPI00138790, IPI00119663, IPI00121558, IPI00263822, IPI00112251, IPI00230277, IPI00117352, IPI00227900, IPI00169463, IPI00122928, IPI00117348, IPI00338039, IPI00110753, IPI00119058, IPI00118880, IPI00348094, IPI00109061, IPI00109073, IPI00119853	658	86	5738	2.23079	0.0818947	0.00655101	0.629757
KEGG_PATHWAY	mmu04114:Oocyte meiosis	26	1.86113	0.00103358	IPI00263822, IPI00230277, IPI00137228, IPI00112584, IPI00111556, IPI00123862, IPI00265576, IPI00310091, IPI00108318, IPI00331163, IPI00222306, IPI00130185, IPI00227392, IPI00380331, IPI00118384, IPI00119663, IPI00420725, IPI00121545, IPI00467841, IPI00227900, IPI00112312, IPI00230707, IPI00230682, IPI00116498, IPI00109368, IPI00408378, IPI00124695	658	115	5738	1.97156	0.155993	0.0120408	1.24612
KEGG_PATHWAY	mmu00640:Propanoate metabolism	11	0.787402	0.00127852	IPI00229510, IPI00227445, IPI00474783, IPI00111218, IPI00319994, IPI00223092, IPI00406442, IPI00154054, IPI00228253, IPI00454049, IPI00230084	658	30	5738	3.19747	0.189263	0.01389	1.53933
KEGG_PATHWAY	mmu04666:Fc gamma R-mediated phagocytosis	23	1.64639	0.00130635	IPI00272878, IPI00117167, IPI00113849, IPI00230277, IPI00400180, IPI00281011, IPI00266188, IPI00127408, IPI00307991, IPI00409405, IPI00120193, IPI00127987, IPI00138691, IPI00471372, IPI00119663, IPI00172221, IPI00132993, IPI00624876, IPI00399943, IPI00131445, IPI00407543, IPI00113362, IPI00661414, IPI00229534, IPI00124829	658	98	5738	2.04662	0.19296	0.0133095	1.57259
KEGG_PATHWAY	mmu00280:Valine, leucine and isoleucine degradation	14	1.00215	0.00144324	IPI00320847, IPI00227445, IPI00111218, IPI00320850, IPI00121833, IPI00653423, IPI00154054, IPI00230084, IPI00132653, IPI00331564, IPI00223092, IPI00331707, IPI00228253, IPI00454049	658	46	5738	2.65402	0.210901	0.0138365	1.73607
KEGG_PATHWAY	mmu04722:Neurotrophin signaling pathway	27	1.93271	0.00292104	IPI00125319, IPI00113849, IPI00230277, IPI00112584, IPI00322312, IPI00112648, IPI00307991, IPI00119627, IPI00127408, IPI00624420, IPI00265576, IPI00120193, IPI00227392, IPI00118384, IPI00138406, IPI00119663, IPI00420725, IPI00315100, IPI00467841, IPI00120684, IPI00230707, IPI00230682, IPI00116498, IPI00119058, IPI00113362, IPI00109368, IPI00116554, IPI00408378, IPI00124695	658	130	5738	1.81115	0.381062	0.0263008	3.485
KEGG_PATHWAY	mmu04530:Tight junction	27	1.93271	0.00497576	IPI00317759, IPI00118899, IPI00120162, IPI00230751, IPI00113849, IPI00473753, IPI00667471, IPI00229996, IPI00111556, IPI00125501, IPI00123181, IPI00310091, IPI00109044, IPI00136929, IPI00121892, IPI00222306, IPI00120193, IPI00319830, IPI00119870, IPI00132705, IPI00125899, IPI00125267, IPI00380436, IPI00228617, IPI00315100, IPI00338604, IPI00124051, IPI00408176, IPI00845596, IPI00405986, IPI001108…	658	135	5738	1.74407	0.558714	0.0421421	5.86927
KEGG_PATHWAY	mmu04260:Cardiac muscle contraction	18	1.28848	0.0061336	IPI00120719, IPI00132148, IPI00121550, IPI00111255, IPI00122048, IPI00114377, IPI00131771, IPI00111885, IPI00153381, IPI00119138, IPI00225390, IPI00123316, IPI00169707, IPI00830223, IPI00117978, IPI00131176, IPI00121443, IPI00225023, IPI00132728, IPI00230044	658	78	5738	2.01239	0.635419	0.0491989	7.18888
KEGG_PATHWAY	mmu00970:Aminoacyl-tRNA biosynthesis	12	0.858984	0.00623515	IPI00315488, IPI00225307, IPI00469103, IPI00322828, IPI00225201, IPI00223415, IPI00112555, IPI00130353, IPI00122743, IPI00314153, IPI00321308, IPI00263874	658	42	5738	2.49153	0.641478	0.0476722	7.30381
KEGG_PATHWAY	mmu00650:Butanoate metabolism	11	0.787402	0.00707127	IPI00227445, IPI00111218, IPI00337893, IPI00223092, IPI00154054, IPI00318496, IPI00331707, IPI00228253, IPI00454049, IPI00230084, IPI00132653	658	37	5738	2.59254	0.687705	0.0515255	8.24511
KEGG_PATHWAY	mmu04520:Adherens junction	17	1.21689	0.0108378	IPI00125899, IPI00380436, IPI00471372, IPI00118899, IPI00119663, IPI00120162, IPI00230751, IPI00113849, IPI00315100, IPI00230277, IPI00127408, IPI00157462, IPI00408176, IPI00405227, IPI00845596, IPI00121080, IPI00136929, IPI00110850, IPI00120193, IPI00119870	658	76	5738	1.95061	0.832555	0.0747582	12.3777
KEGG_PATHWAY	mmu04720:Long-term potentiation	16	1.14531	0.0113947	IPI00228618, IPI00138406, IPI00119663, IPI00420725, IPI00121545, IPI00263822, IPI00467841, IPI00230277, IPI00227900, IPI00112584, IPI00112312, IPI00123862, IPI00265576, IPI00108318, IPI00109368, IPI00130185, IPI00124695	658	70	5738	1.99323	0.847327	0.0753229	12.974
KEGG_PATHWAY	mmu05020:Prion diseases	10	0.71582	0.0145642	IPI00130589, IPI00122971, IPI00119663, IPI00121514, IPI00319992, IPI00263822, IPI00133208, IPI00230277, IPI00227900, IPI00120684	658	35	5738	2.49153	0.909834	0.0917576	16.2975
KEGG_PATHWAY	mmu05322:Systemic lupus erythematosus	20	1.43164	0.0231935	IPI00229539, IPI00320149, IPI00380436, IPI00652934, IPI00230730, IPI00137852, IPI00118899, IPI00230264, IPI00111957, IPI00187543, IPI00153400, IPI00134300, IPI00272033, IPI00322749, IPI00114642, IPI00116360, IPI00329998, IPI00114052, IPI00119224, IPI00331734	658	103	5738	1.69327	0.978689	0.137587	24.7649
KEGG_PATHWAY	mmu00410:beta-Alanine metabolism	7	0.501074	0.032976	IPI00227445, IPI00111218, IPI00318577, IPI00223092, IPI00318496, IPI00454049, IPI00230084	658	22	5738	2.77466	0.99591	0.184273	33.4091
KEGG_PATHWAY	mmu00900:Terpenoid backbone biosynthesis	5	0.35791	0.0669324	IPI00120457, IPI00115850, IPI00154054, IPI00331707, IPI00228253	658	14	5738	3.11442	0.999988	0.333536	56.8309
KEGG_PATHWAY	mmu00480:Glutathione metabolism	11	0.787402	0.0674972	IPI00318614, IPI00135231, IPI00228385, IPI00121280, IPI00315127, IPI00114380, IPI00283531, IPI00117281, IPI00121760, IPI00466919, IPI00133110, IPI00555023, IPI00230212	658	52	5738	1.84469	0.999989	0.326455	57.1467
KEGG_PATHWAY	mmu00330:Arginine and proline metabolism	11	0.787402	0.0750869	IPI00117312, IPI00272381, IPI00132960, IPI00230204, IPI00136703, IPI00111218, IPI00120076, IPI00114209, IPI00153234, IPI00128296, IPI00230084	658	53	5738	1.80989	0.999997	0.347343	61.1897
KEGG_PATHWAY	mmu00270:Cysteine and methionine metabolism	8	0.572656	0.0757218	IPI00117312, IPI00604945, IPI00230204, IPI00229510, IPI00319994, IPI00134144, IPI00230440, IPI00131694	658	33	5738	2.11403	0.999998	0.340697	61.5115
KEGG_PATHWAY	mmu04670:Leukocyte transendothelial migration	20	1.43164	0.0824075	IPI00125899, IPI00380436, IPI00228617, IPI00110588, IPI00138406, IPI00118899, IPI00230751, IPI00113849, IPI00118113, IPI00315100, IPI00624876, IPI00330862, IPI00127408, IPI00405227, IPI00845596, IPI00109044, IPI00136929, IPI00116554, IPI00110850, IPI00120193, IPI00119870, IPI00132705	658	119	5738	1.46561	0.999999	0.356453	64.7548
KEGG_PATHWAY	mmu00072:Synthesis and degradation of ketone bodies	4	0.286328	0.0971422	IPI00154054, IPI00331707, IPI00228253, IPI00132653	658	10	5738	3.48815	1	0.398214	71.0366
