# Supplementary material for: Developmentally-Dynamic Murine Brain Proteomes and Phosphoproteomes Revealed by Quantitative Proteomics
Source: Proteomes. 2014 Apr 3;2(2):191–207. doi: 10.3390/proteomes2020191 (PMC4146493; doi:10.3390/proteomes2020191)
Supplement: Supplementary File 1 [file proteomes-02-00191-s001.zip › proteomes-48417-supplementary-final/proteomes-48417-TableS11.xlsx]

## Sheet: DAVID CLUSTERING
Supplementary Table S11. Enriched Data Clusters using DAVID from phosphopeptides with large quantitative differeces based on mass spectrometry. Data clusters with an enrichment score greater than 1.5 are listed for phosphopeptide comparisons. Only phosphopeptides from each developmental comparison with quantification falling in the top or bottom 2.5% of data were utilized for bioinformatic analys…
GO clusters enriched in P0 quantification relative to E16.5
Annotation Cluster 1	Enrichment Score: 2.2499237329738
Category	Term	Count	%	PValue	Genes	List Total	Pop Hits	Pop Total	Fold Enrichment	Bonferroni	Benjamini	FDR
GOTERM_BP_FAT	GO:0043242~negative regulation of protein complex disassembly	3	18.75	0.000286321	IPI00406741, IPI00130920, IPI00319830	11	35	13588	105.881	0.0741391	0.0741391	0.375588
GOTERM_BP_FAT	GO:0043244~regulation of protein complex disassembly	3	18.75	0.000433171	IPI00406741, IPI00130920, IPI00319830	11	43	13588	86.1818	0.110013	0.0566086	0.567717
GOTERM_BP_FAT	GO:0051494~negative regulation of cytoskeleton organization	3	18.75	0.000540042	IPI00406741, IPI00130920, IPI00319830	11	48	13588	77.2045	0.135246	0.0472825	0.707324
GOTERM_BP_FAT	GO:0010639~negative regulation of organelle organization	3	18.75	0.000900372	IPI00406741, IPI00130920, IPI00319830	11	62	13588	59.7713	0.215186	0.058779	1.1767
GOTERM_BP_FAT	GO:0051129~negative regulation of cellular component organization	3	18.75	0.00201225	IPI00406741, IPI00130920, IPI00319830	11	93	13588	39.8475	0.418324	0.102703	2.61216
GOTERM_BP_FAT	GO:0051493~regulation of cytoskeleton organization	3	18.75	0.00227641	IPI00406741, IPI00130920, IPI00319830	11	99	13588	37.4325	0.458304	0.0971286	2.95034
GOTERM_BP_FAT	GO:0033043~regulation of organelle organization	3	18.75	0.00541023	IPI00406741, IPI00130920, IPI00319830	11	154	13588	24.0638	0.767602	0.188176	6.88049
SP_PIR_KEYWORDS	microtubule	3	18.75	0.010875	IPI00406741, IPI00130920, IPI00130218	14	221	17854	17.3116	0.451956	0.181651	10.1969
GOTERM_CC_FAT	GO:0005856~cytoskeleton	5	31.25	0.0127276	IPI00406741, IPI00130920, IPI00227235, IPI00130218, IPI00319830	12	1122	12504	4.64349	0.524287	0.524287	11.9658
GOTERM_CC_FAT	GO:0005874~microtubule	3	18.75	0.0180011	IPI00406741, IPI00130920, IPI00130218	12	240	12504	13.025	0.651311	0.409501	16.534
GOTERM_CC_FAT	GO:0044430~cytoskeletal part	4	25	0.0268128	IPI00406741, IPI00130920, IPI00130218, IPI00319830	12	774	12504	5.38501	0.793277	0.408715	23.6935
GOTERM_CC_FAT	GO:0015630~microtubule cytoskeleton	3	18.75	0.0573338	IPI00406741, IPI00130920, IPI00130218	12	450	12504	6.94667	0.967434	0.575194	44.4251
GOTERM_CC_FAT	GO:0043232~intracellular non-membrane-bounded organelle	5	31.25	0.0744159	IPI00406741, IPI00130920, IPI00227235, IPI00130218, IPI00319830	12	1919	12504	2.71496	0.988725	0.592222	53.6702
GOTERM_CC_FAT	GO:0043228~non-membrane-bounded organelle	5	31.25	0.0744159	IPI00406741, IPI00130920, IPI00227235, IPI00130218, IPI00319830	12	1919	12504	2.71496	0.988725	0.592222	53.6702
GO clusters enriched in E16.5 quantification relative to P0
Annotation Cluster 1	Enrichment Score: 3.2657547979199264
Category	Term	Count	%	PValue	Genes	List Total	Pop Hits	Pop Total	Fold Enrichment	Bonferroni	Benjamini	FDR
GOTERM_CC_FAT	GO:0005856~cytoskeleton	7	43.75	0.000296121	IPI00130920, IPI00122094, IPI00321320, IPI00129282, IPI00113584, IPI00312527, IPI00229534	13	1122	12504	6.00082	0.0245709	0.0123619	0.317394
GOTERM_CC_FAT	GO:0044430~cytoskeletal part	6	37.5	0.000492774	IPI00130920, IPI00122094, IPI00321320, IPI00129282, IPI00113584, IPI00229534	13	774	12504	7.45617	0.0405578	0.0137063	0.52767
GOTERM_CC_FAT	GO:0043232~intracellular non-membrane-bounded organelle	8	50	0.000769895	IPI00130920, IPI00122094, IPI00321320, IPI00129282, IPI00113584, IPI00312527, IPI00314950, IPI00229534	13	1919	12504	4.00978	0.0626477	0.0160439	0.823305
GOTERM_CC_FAT	GO:0043228~non-membrane-bounded organelle	8	50	0.000769895	IPI00130920, IPI00122094, IPI00321320, IPI00129282, IPI00113584, IPI00312527, IPI00314950, IPI00229534	13	1919	12504	4.00978	0.0626477	0.0160439	0.823305
Annotation Cluster 2	Enrichment Score: 2.0002028445434905
Category	Term	Count	%	PValue	Genes	List Total	Pop Hits	Pop Total	Fold Enrichment	Bonferroni	Benjamini	FDR
GOTERM_CC_FAT	GO:0044430~cytoskeletal part	6	37.5	0.000492774	IPI00130920, IPI00122094, IPI00321320, IPI00129282, IPI00113584, IPI00229534	13	774	12504	7.45617	0.0405578	0.0137063	0.52767
GOTERM_MF_FAT	GO:0008092~cytoskeletal protein binding	3	18.75	0.0301551	IPI00130920, IPI00113584, IPI00229534	10	414	13288	9.62899	0.755485	0.755485	25.1292
GOTERM_CC_FAT	GO:0015630~microtubule cytoskeleton	3	18.75	0.0672022	IPI00130920, IPI00113584, IPI00229534	13	450	12504	6.41231	0.997102	0.362058	52.6081
Annotation Cluster 3	Enrichment Score: 1.5382718875829922
Category	Term	Count	%	PValue	Genes	List Total	Pop Hits	Pop Total	Fold Enrichment	Bonferroni	Benjamini	FDR
GOTERM_CC_FAT	GO:0043005~neuron projection	5	31.25	6.29074e-05	IPI00129618, IPI00321320, IPI00113584, IPI00312527, IPI00115240	13	245	12504	19.6295	0.00527045	0.00527045	0.0675032
GOTERM_BP_FAT	GO:0019226~transmission of nerve impulse	4	25	0.000678782	IPI00129618, IPI00321320, IPI00129282, IPI00115240	12	226	13588	20.0413	0.126392	0.126392	0.846768
SP_PIR_KEYWORDS	synapse	4	25	0.000685222	IPI00129618, IPI00122094, IPI00321320, IPI00129282	16	213	17854	20.9554	0.0455414	0.0230361	0.702699
GOTERM_CC_FAT	GO:0044456~synapse part	4	25	0.000944178	IPI00129618, IPI00122094, IPI00321320, IPI00129282	13	212	12504	18.148	0.076282	0.0157444	1.00882
GOTERM_CC_FAT	GO:0014069~postsynaptic density	3	18.75	0.00104875	IPI00122094, IPI00321320, IPI00129282	13	51	12504	56.5792	0.0843685	0.0145828	1.11998
GOTERM_CC_FAT	GO:0042995~cell projection	5	31.25	0.00162972	IPI00129618, IPI00321320, IPI00113584, IPI00312527, IPI00115240	13	575	12504	8.36388	0.128037	0.0193823	1.73551
GOTERM_CC_FAT	GO:0045202~synapse	4	25	0.00304942	IPI00129618, IPI00122094, IPI00321320, IPI00129282	13	319	12504	12.0608	0.226278	0.0315591	3.22506
SP_PIR_KEYWORDS	postsynaptic cell membrane	3	18.75	0.00374808	IPI00122094, IPI00321320, IPI00129282	16	110	17854	30.433	0.225353	0.0815944	3.7895
SP_PIR_KEYWORDS	cell junction	4	25	0.0039268	IPI00129618, IPI00122094, IPI00321320, IPI00129282	16	392	17854	11.3865	0.234747	0.0646992	3.96691
GOTERM_CC_FAT	GO:0045211~postsynaptic membrane	3	18.75	0.00622372	IPI00122094, IPI00321320, IPI00129282	13	126	12504	22.9011	0.408105	0.0566044	6.48172
GOTERM_BP_FAT	GO:0007268~synaptic transmission	3	18.75	0.00868391	IPI00129618, IPI00321320, IPI00129282	12	178	13588	19.0843	0.823714	0.580135	10.3475
GOTERM_CC_FAT	GO:0030054~cell junction	4	25	0.00900891	IPI00129618, IPI00122094, IPI00321320, IPI00129282	13	470	12504	8.18592	0.532417	0.0732003	9.25697
UP_SEQ_FEATURE	lipid moiety-binding region:S-palmitoyl cysteine	3	18.75	0.00990373	IPI00129618, IPI00122094, IPI00129282	15	175	16021	18.3097	0.516438	0.516438	9.86753
SP_PIR_KEYWORDS	lipoprotein	4	25	0.0120865	IPI00129618, IPI00122094, IPI00129282, IPI00229534	16	589	17854	7.5781	0.562592	0.12874	11.7591
SP_PIR_KEYWORDS	palmitate	3	18.75	0.0126017	IPI00129618, IPI00122094, IPI00129282	16	206	17854	16.2506	0.577835	0.115908	12.2314
GOTERM_CC_FAT	GO:0044459~plasma membrane part	6	37.5	0.0135128	IPI00129618, IPI00122094, IPI00321320, IPI00129282, IPI00113584, IPI00115240	13	1633	12504	3.53403	0.681079	0.0986773	13.5871
GOTERM_BP_FAT	GO:0007267~cell-cell signaling	3	18.75	0.0219857	IPI00129618, IPI00321320, IPI00129282	12	290	13588	11.7138	0.988013	0.771142	24.3016
GOTERM_CC_FAT	GO:0009898~internal side of plasma membrane	3	18.75	0.0297707	IPI00122094, IPI00113584, IPI00115240	13	287	12504	10.0541	0.921032	0.190679	27.7044
GOTERM_BP_FAT	GO:0050877~neurological system process	5	31.25	0.037614	IPI00129618, IPI00321320, IPI00129282, IPI00281523, IPI00115240	12	1681	13588	3.36803	0.999514	0.851534	38.1312
SP_PIR_KEYWORDS	cell membrane	5	31.25	0.0487841	IPI00122094, IPI00321320, IPI00129282, IPI00113584, IPI00115240	16	1713	17854	3.25708	0.966659	0.346309	40.222
GOTERM_CC_FAT	GO:0005886~plasma membrane	6	37.5	0.123394	IPI00129618, IPI00122094, IPI00321320, IPI00129282, IPI00113584, IPI00115240	13	2906	12504	1.98592	0.999984	0.546239	75.6739
SP_PIR_KEYWORDS	membrane	8	50	0.147613	IPI00129618, IPI00122094, IPI00321320, IPI00129282, IPI00113584, IPI00281523, IPI00115240, IPI00229534	16	5507	17854	1.62103	0.999981	0.627428	80.6619
GOTERM_BP_FAT	GO:0007600~sensory perception	3	18.75	0.316194	IPI00321320, IPI00129282, IPI00281523	12	1402	13588	2.42297	1	1	99.1435
SP_PIR_KEYWORDS	alternative splicing	6	37.5	0.316711	IPI00115257, IPI00122094, IPI00225062, IPI00129282, IPI00113584, IPI00115240	16	4481	17854	1.49414	1	0.884453	98.0118
GOTERM_BP_FAT	GO:0050890~cognition	3	18.75	0.340615	IPI00321320, IPI00129282, IPI00281523	12	1480	13588	2.29527	1	0.999999	99.4568
UP_SEQ_FEATURE	splice variant	6	37.5	0.343361	IPI00115257, IPI00122094, IPI00225062, IPI00129282, IPI00113584, IPI00115240	15	4448	16021	1.44074	1	1	98.7604
UP_SEQ_FEATURE	topological domain:Cytoplasmic	3	18.75	0.726812	IPI00129618, IPI00321320, IPI00281523	15	2780	16021	1.15259	1	1	99.9999
GOTERM_CC_FAT	GO:0031224~intrinsic to membrane	6	37.5	0.749828	IPI00129618, IPI00122094, IPI00321320, IPI00129282, IPI00281523, IPI00229534	13	5914	12504	0.975833	1	0.999573	100
SP_PIR_KEYWORDS	glycoprotein	3	18.75	0.836732	IPI00129618, IPI00321320, IPI00281523	16	3600	17854	0.929896	1	0.99985	100
UP_SEQ_FEATURE	glycosylation site:N-linked (GlcNAc...)	3	18.75	0.836927	IPI00129618, IPI00321320, IPI00281523	15	3444	16021	0.930372	1	1	100
UP_SEQ_FEATURE	transmembrane region	3	18.75	0.908439	IPI00129618, IPI00321320, IPI00281523	15	4113	16021	0.779042	1	1	100
SP_PIR_KEYWORDS	transmembrane	3	18.75	0.960503	IPI00129618, IPI00321320, IPI00281523	16	5237	17854	0.639226	1	1	100
GOTERM_CC_FAT	GO:0016021~integral to membrane	4	25	0.961817	IPI00129618, IPI00122094, IPI00321320, IPI00281523	13	5709	12504	0.673916	1	1	100
GO clusters enriched in P0 quantification relative to P21
Annotation Cluster 1	Enrichment Score: 4.348649385227856
Category	Term	Count	%	PValue	Genes	List Total	Pop Hits	Pop Total	Fold Enrichment	Bonferroni	Benjamini	FDR
UP_SEQ_FEATURE	domain:Doublecortin 1	3	13.6364	2.44689e-05	IPI00420924, IPI00226417, IPI00119762	22	6	16021	364.114	0.0027124	0.0027124	0.0276882
UP_SEQ_FEATURE	domain:Doublecortin 2	3	13.6364	2.44689e-05	IPI00420924, IPI00226417, IPI00119762	22	6	16021	364.114	0.0027124	0.0027124	0.0276882
INTERPRO	IPR003533:Doublecortin	3	13.6364	3.35871e-05	IPI00420924, IPI00226417, IPI00119762	21	8	17763	317.196	0.0025159	0.0025159	0.0352442
SMART	SM00537:DCX	3	13.6364	5.21434e-05	IPI00420924, IPI00226417, IPI00119762	14	8	9131	244.58	0.00125069	0.00125069	0.0418211
GOTERM_BP_FAT	GO:0007242~intracellular signaling cascade	7	31.8182	0.000172247	IPI00420924, IPI00226417, IPI00119762, IPI00850983, IPI00125319, IPI00133158, IPI00121089	15	915	13588	6.93013	0.0696346	0.0354455	0.241602
Annotation Cluster 2	Enrichment Score: 2.445132038111284
Category	Term	Count	%	PValue	Genes	List Total	Pop Hits	Pop Total	Fold Enrichment	Bonferroni	Benjamini	FDR
SP_PIR_KEYWORDS	neurogenesis	4	18.1818	0.000614325	IPI00420924, IPI00119762, IPI00460668, IPI00453965	22	144	17854	22.5429	0.0426924	0.021579	0.635785
GOTERM_BP_FAT	GO:0048589~developmental growth	3	13.6364	0.0046063	IPI00420924, IPI00119762, IPI00460668	15	100	13588	27.176	0.855503	0.193413	6.27752
GOTERM_BP_FAT	GO:0040007~growth	3	13.6364	0.016325	IPI00420924, IPI00119762, IPI00460668	15	193	13588	14.0808	0.998989	0.411695	20.6365
Annotation Cluster 3	Enrichment Score: 2.2926750426938014
Category	Term	Count	%	PValue	Genes	List Total	Pop Hits	Pop Total	Fold Enrichment	Bonferroni	Benjamini	FDR
GOTERM_BP_FAT	GO:0008361~regulation of cell size	4	18.1818	0.00016677	IPI00420924, IPI00119762, IPI00113584, IPI00127713	15	108	13588	33.5506	0.0674964	0.0674964	0.233927
GOTERM_BP_FAT	GO:0032535~regulation of cellular component size	4	18.1818	0.000539923	IPI00420924, IPI00119762, IPI00113584, IPI00127713	15	161	13588	22.506	0.202512	0.0726549	0.755508
GOTERM_BP_FAT	GO:0016358~dendrite development	3	13.6364	0.000714741	IPI00420924, IPI00119762, IPI00130920	15	39	13588	69.6821	0.258873	0.0721599	0.998991
GOTERM_BP_FAT	GO:0048666~neuron development	4	18.1818	0.00299895	IPI00420924, IPI00119762, IPI00130920, IPI00127713	15	292	13588	12.4091	0.715905	0.189206	4.12982
GOTERM_BP_FAT	GO:0030030~cell projection organization	4	18.1818	0.00384958	IPI00420924, IPI00119762, IPI00130920, IPI00127713	15	319	13588	11.3588	0.801325	0.182914	5.27204
GOTERM_BP_FAT	GO:0030182~neuron differentiation	4	18.1818	0.0071871	IPI00420924, IPI00119762, IPI00130920, IPI00127713	15	399	13588	9.08137	0.951309	0.240239	9.63266
GOTERM_BP_FAT	GO:0048667~cell morphogenesis involved in neuron differentiation	3	13.6364	0.0146066	IPI00420924, IPI00119762, IPI00127713	15	182	13588	14.9319	0.997899	0.401767	18.6673
GOTERM_BP_FAT	GO:0000904~cell morphogenesis involved in differentiation	3	13.6364	0.0194883	IPI00420924, IPI00119762, IPI00127713	15	212	13588	12.8189	0.999738	0.445126	24.1461
GOTERM_BP_FAT	GO:0031175~neuron projection development	3	13.6364	0.0205373	IPI00420924, IPI00119762, IPI00130920	15	218	13588	12.4661	0.999833	0.439905	25.2777
GOTERM_BP_FAT	GO:0000902~cell morphogenesis	3	13.6364	0.0391731	IPI00420924, IPI00119762, IPI00127713	15	309	13588	8.79482	1	0.648828	42.9443
GOTERM_BP_FAT	GO:0032989~cellular component morphogenesis	3	13.6364	0.0493387	IPI00420924, IPI00119762, IPI00127713	15	351	13588	7.74245	1	0.712657	50.8602
Annotation Cluster 4	Enrichment Score: 2.2676102778458147
Category	Term	Count	%	PValue	Genes	List Total	Pop Hits	Pop Total	Fold Enrichment	Bonferroni	Benjamini	FDR
GOTERM_BP_FAT	GO:0007242~intracellular signaling cascade	7	31.8182	0.000172247	IPI00420924, IPI00226417, IPI00119762, IPI00850983, IPI00125319, IPI00133158, IPI00121089	15	915	13588	6.93013	0.0696346	0.0354455	0.241602
GOTERM_MF_FAT	GO:0032553~ribonucleotide binding	8	36.3636	0.000662368	IPI00226417, IPI00119762, IPI00125319, IPI00761677, IPI00460668, IPI00224570, IPI00127713, IPI00133158	14	1796	13288	4.22781	0.0484795	0.0484795	0.692976
GOTERM_MF_FAT	GO:0032555~purine ribonucleotide binding	8	36.3636	0.000662368	IPI00226417, IPI00119762, IPI00125319, IPI00761677, IPI00460668, IPI00224570, IPI00127713, IPI00133158	14	1796	13288	4.22781	0.0484795	0.0484795	0.692976
GOTERM_MF_FAT	GO:0017076~purine nucleotide binding	8	36.3636	0.000853542	IPI00226417, IPI00119762, IPI00125319, IPI00761677, IPI00460668, IPI00224570, IPI00127713, IPI00133158	14	1871	13288	4.05833	0.0620353	0.0315142	0.892174
GOTERM_BP_FAT	GO:0006793~phosphorus metabolic process	6	27.2727	0.00128181	IPI00226417, IPI00119762, IPI00850983, IPI00125319, IPI00224570, IPI00133158	15	866	13588	6.27621	0.415747	0.101909	1.78497
GOTERM_BP_FAT	GO:0006796~phosphate metabolic process	6	27.2727	0.00128181	IPI00226417, IPI00119762, IPI00850983, IPI00125319, IPI00224570, IPI00133158	15	866	13588	6.27621	0.415747	0.101909	1.78497
GOTERM_MF_FAT	GO:0032559~adenyl ribonucleotide binding	7	31.8182	0.00150799	IPI00226417, IPI00119762, IPI00125319, IPI00460668, IPI00224570, IPI00127713, IPI00133158	14	1460	13288	4.55068	0.107014	0.0370254	1.57136
SP_PIR_KEYWORDS	nucleotide-binding	8	36.3636	0.00193105	IPI00226417, IPI00119762, IPI00125319, IPI00761677, IPI00460668, IPI00224570, IPI00127713, IPI00133158	22	1631	17854	3.9806	0.128236	0.0337273	1.98622
GOTERM_MF_FAT	GO:0030554~adenyl nucleotide binding	7	31.8182	0.00196389	IPI00226417, IPI00119762, IPI00125319, IPI00460668, IPI00224570, IPI00127713, IPI00133158	14	1535	13288	4.32834	0.137083	0.0361882	2.042
GOTERM_MF_FAT	GO:0001883~purine nucleoside binding	7	31.8182	0.00205278	IPI00226417, IPI00119762, IPI00125319, IPI00460668, IPI00224570, IPI00127713, IPI00133158	14	1548	13288	4.29199	0.142828	0.0303532	2.13353
GOTERM_MF_FAT	GO:0001882~nucleoside binding	7	31.8182	0.00212327	IPI00226417, IPI00119762, IPI00125319, IPI00460668, IPI00224570, IPI00127713, IPI00133158	14	1558	13288	4.26444	0.147357	0.0262192	2.20605
GOTERM_MF_FAT	GO:0000166~nucleotide binding	8	36.3636	0.00218724	IPI00226417, IPI00119762, IPI00125319, IPI00761677, IPI00460668, IPI00224570, IPI00127713, IPI00133158	14	2183	13288	3.47831	0.151447	0.0231873	2.27183
INTERPRO	IPR002290:Serine/threonine protein kinase	4	18.1818	0.00310143	IPI00226417, IPI00119762, IPI00125319, IPI00133158	21	265	17763	12.7677	0.207822	0.109956	3.20746
GOTERM_BP_FAT	GO:0006468~protein amino acid phosphorylation	5	22.7273	0.00334246	IPI00226417, IPI00119762, IPI00125319, IPI00224570, IPI00133158	15	640	13588	7.07708	0.754102	0.181601	4.59262
GOTERM_BP_FAT	GO:0016310~phosphorylation	5	22.7273	0.00505655	IPI00226417, IPI00119762, IPI00125319, IPI00224570, IPI00133158	15	718	13588	6.30826	0.880456	0.191364	6.87107
SMART	SM00220:S_TKc	4	18.1818	0.00556992	IPI00226417, IPI00119762, IPI00125319, IPI00133158	14	265	9131	9.84474	0.125455	0.064829	4.38171
GOTERM_MF_FAT	GO:0004674~protein serine/threonine kinase activity	4	18.1818	0.00712625	IPI00226417, IPI00119762, IPI00125319, IPI00133158	14	421	13288	9.01798	0.41514	0.0648495	7.23104
INTERPRO	IPR008271:Serine/threonine protein kinase, active site	4	18.1818	0.00728541	IPI00226417, IPI00119762, IPI00125319, IPI00133158	21	360	17763	9.39841	0.42213	0.167067	7.38699
INTERPRO	IPR017442:Serine/threonine protein kinase-related	4	18.1818	0.00808983	IPI00226417, IPI00119762, IPI00125319, IPI00133158	21	374	17763	9.0466	0.456217	0.14127	8.17159
GOTERM_MF_FAT	GO:0005524~ATP binding	6	27.2727	0.0091392	IPI00226417, IPI00119762, IPI00125319, IPI00460668, IPI00127713, IPI00133158	14	1443	13288	3.94654	0.497717	0.0736565	9.18605
SP_PIR_KEYWORDS	serine/threonine-protein kinase	4	18.1818	0.00984717	IPI00226417, IPI00119762, IPI00125319, IPI00133158	22	384	17854	8.4536	0.504711	0.131096	9.76132
INTERPRO	IPR017441:Protein kinase, ATP binding site	4	18.1818	0.0147584	IPI00226417, IPI00119762, IPI00125319, IPI00133158	21	467	17763	7.24503	0.672126	0.199905	14.4478
SP_PIR_KEYWORDS	atp-binding	6	27.2727	0.0148591	IPI00226417, IPI00119762, IPI00125319, IPI00460668, IPI00127713, IPI00133158	22	1287	17854	3.78343	0.654552	0.162348	14.3913
INTERPRO	IPR000719:Protein kinase, core	4	18.1818	0.0168658	IPI00226417, IPI00119762, IPI00125319, IPI00133158	21	491	17763	6.89089	0.72077	0.191537	16.349
GOTERM_MF_FAT	GO:0004672~protein kinase activity	4	18.1818	0.0172883	IPI00226417, IPI00119762, IPI00125319, IPI00133158	14	583	13288	6.51213	0.72963	0.122603	16.7255
UP_SEQ_FEATURE	domain:Protein kinase	4	18.1818	0.0232878	IPI00226417, IPI00119762, IPI00125319, IPI00133158	22	476	16021	6.11956	0.92687	0.581818	23.4072
UP_SEQ_FEATURE	nucleotide phosphate-binding region:ATP	5	22.7273	0.0282435	IPI00226417, IPI00119762, IPI00125319, IPI00460668, IPI00133158	22	907	16021	4.01448	0.958421	0.548436	27.692
UP_SEQ_FEATURE	binding site:ATP	4	18.1818	0.0330161	IPI00226417, IPI00119762, IPI00125319, IPI00133158	22	545	16021	5.34479	0.975927	0.525422	31.6107
SP_PIR_KEYWORDS	kinase	4	18.1818	0.0483722	IPI00226417, IPI00119762, IPI00125319, IPI00133158	22	707	17854	4.59149	0.970409	0.395223	40.2268
UP_SEQ_FEATURE	active site:Proton acceptor	4	18.1818	0.0537049	IPI00226417, IPI00119762, IPI00125319, IPI00133158	22	662	16021	4.40016	0.997818	0.583274	46.4585
SP_PIR_KEYWORDS	transferase	4	18.1818	0.219953	IPI00226417, IPI00119762, IPI00125319, IPI00133158	22	1385	17854	2.34381	1	0.828581	92.4089
Annotation Cluster 5	Enrichment Score: 1.6043747454695398
Category	Term	Count	%	PValue	Genes	List Total	Pop Hits	Pop Total	Fold Enrichment	Bonferroni	Benjamini	FDR
SP_PIR_KEYWORDS	neurogenesis	4	18.1818	0.000614325	IPI00420924, IPI00119762, IPI00460668, IPI00453965	22	144	17854	22.5429	0.0426924	0.021579	0.635785
SP_PIR_KEYWORDS	differentiation	3	13.6364	0.100879	IPI00420924, IPI00119762, IPI00453965	22	460	17854	5.29269	0.999474	0.56781	66.8359
SP_PIR_KEYWORDS	developmental protein	3	13.6364	0.248128	IPI00420924, IPI00119762, IPI00453965	22	814	17854	2.99095	1	0.841304	94.8182
GO clusters enriched in P21 quantification relative to P0
Annotation Cluster 1	Enrichment Score: 3.1721632278858323
Category	Term	Count	%	PValue	Genes	List Total	Pop Hits	Pop Total	Fold Enrichment	Bonferroni	Benjamini	FDR
SP_PIR_KEYWORDS	synapse	6	27.2727	4.0159e-06	IPI00136372, IPI00129618, IPI00122094, IPI00321320, IPI00621806, IPI00131618	22	213	17854	22.8604	0.000325236	0.000162631	0.00427979
SP_PIR_KEYWORDS	cell junction	7	31.8182	4.42478e-06	IPI00136372, IPI00129618, IPI00122094, IPI00321320, IPI00621806, IPI00131618, IPI00655177	22	392	17854	14.4919	0.000358343	0.000119462	0.00471553
GOTERM_BP_FAT	GO:0050804~regulation of synaptic transmission	5	22.7273	1.22223e-05	IPI00122094, IPI00321320, IPI00621806, IPI00131618, IPI00225530	21	100	13588	32.3524	0.00403742	0.00403742	0.0165761
GOTERM_CC_FAT	GO:0044456~synapse part	6	27.2727	1.2804e-05	IPI00136372, IPI00129618, IPI00122094, IPI00321320, IPI00621806, IPI00131618	20	212	12504	17.6943	0.0012668	0.0012668	0.0141837
GOTERM_BP_FAT	GO:0051969~regulation of transmission of nerve impulse	5	22.7273	1.59793e-05	IPI00122094, IPI00321320, IPI00621806, IPI00131618, IPI00225530	21	107	13588	30.2359	0.00527524	0.00264111	0.021671
GOTERM_BP_FAT	GO:0031644~regulation of neurological system process	5	22.7273	1.98242e-05	IPI00122094, IPI00321320, IPI00621806, IPI00131618, IPI00225530	21	113	13588	28.6304	0.00654041	0.00218491	0.0268848
GOTERM_BP_FAT	GO:0048167~regulation of synaptic plasticity	4	18.1818	4.5215e-05	IPI00122094, IPI00321320, IPI00621806, IPI00225530	21	48	13588	53.9206	0.014855	0.00373463	0.0613088
GOTERM_CC_FAT	GO:0030054~cell junction	7	31.8182	4.88091e-05	IPI00136372, IPI00129618, IPI00122094, IPI00321320, IPI00621806, IPI00131618, IPI00655177	20	470	12504	9.31149	0.00482056	0.00160944	0.0540591
GOTERM_CC_FAT	GO:0045202~synapse	6	27.2727	9.07218e-05	IPI00136372, IPI00129618, IPI00122094, IPI00321320, IPI00621806, IPI00131618	20	319	12504	11.7592	0.00894165	0.00224295	0.100459
GOTERM_CC_FAT	GO:0019717~synaptosome	4	18.1818	0.000128127	IPI00122094, IPI00321320, IPI00122069, IPI00131618	20	66	12504	37.8909	0.0126053	0.00253387	0.141852
GOTERM_BP_FAT	GO:0044057~regulation of system process	5	22.7273	0.000186975	IPI00122094, IPI00321320, IPI00621806, IPI00131618, IPI00225530	21	201	13588	16.0957	0.060018	0.0123026	0.253302
GOTERM_BP_FAT	GO:0006816~calcium ion transport	4	18.1818	0.000702978	IPI00321320, IPI00621806, IPI00776035, IPI00225530	21	121	13588	21.39	0.207662	0.0327057	0.949268
GOTERM_BP_FAT	GO:0048168~regulation of neuronal synaptic plasticity	3	13.6364	0.000706682	IPI00122094, IPI00321320, IPI00621806	21	27	13588	71.8942	0.208634	0.0288257	0.954248
GOTERM_BP_FAT	GO:0015674~di-, tri-valent inorganic cation transport	4	18.1818	0.00160499	IPI00321320, IPI00621806, IPI00776035, IPI00225530	21	161	13588	16.0757	0.412382	0.0517791	2.15507
GOTERM_CC_FAT	GO:0000267~cell fraction	6	27.2727	0.00161051	IPI00122094, IPI00321320, IPI00122069, IPI00131618, IPI00225530, IPI00119067	20	596	12504	6.29396	0.147489	0.0121996	1.76977
GOTERM_BP_FAT	GO:0007610~behavior	5	22.7273	0.00257862	IPI00122094, IPI00321320, IPI00122069, IPI00225530, IPI00399954	21	405	13588	7.98824	0.574557	0.0636261	3.44136
GOTERM_BP_FAT	GO:0030001~metal ion transport	5	22.7273	0.00353612	IPI00321320, IPI00621806, IPI00129774, IPI00776035, IPI00225530	21	442	13588	7.31954	0.690418	0.0803409	4.69104
GOTERM_BP_FAT	GO:0006812~cation transport	5	22.7273	0.00609191	IPI00321320, IPI00621806, IPI00129774, IPI00776035, IPI00225530	21	515	13588	6.28202	0.867688	0.106283	7.95374
GOTERM_CC_FAT	GO:0005624~membrane fraction	5	22.7273	0.00650426	IPI00122094, IPI00321320, IPI00122069, IPI00131618, IPI00225530	20	510	12504	6.12941	0.475875	0.0395723	6.97405
GOTERM_CC_FAT	GO:0005626~insoluble fraction	5	22.7273	0.00734566	IPI00122094, IPI00321320, IPI00122069, IPI00131618, IPI00225530	20	528	12504	5.92045	0.518045	0.0420269	7.84314
GOTERM_BP_FAT	GO:0007611~learning or memory	3	13.6364	0.00746519	IPI00321320, IPI00122069, IPI00225530	21	89	13588	21.8106	0.916277	0.116631	9.66382
GOTERM_BP_FAT	GO:0051046~regulation of secretion	3	13.6364	0.0143142	IPI00321320, IPI00621806, IPI00131618	21	125	13588	15.5291	0.991539	0.187378	17.7618
GOTERM_BP_FAT	GO:0006811~ion transport	5	22.7273	0.0185066	IPI00321320, IPI00621806, IPI00129774, IPI00776035, IPI00225530	21	712	13588	4.54387	0.997936	0.219111	22.3813
GOTERM_BP_FAT	GO:0060341~regulation of cellular localization	3	13.6364	0.0230504	IPI00321320, IPI00621806, IPI00131618	21	161	13588	12.0568	0.999556	0.25687	27.1158
SP_PIR_KEYWORDS	cell membrane	5	22.7273	0.136033	IPI00122094, IPI00321320, IPI00621806, IPI00648755, IPI00223377, IPI00115240	22	1713	17854	2.36878	0.999993	0.659288	78.9511
GOTERM_BP_FAT	GO:0050890~cognition	4	18.1818	0.374071	IPI00321320, IPI00408909, IPI00122069, IPI00225530	21	1480	13588	1.74878	1	0.986536	99.8261
Annotation Cluster 2	Enrichment Score: 2.5770774770648224
Category	Term	Count	%	PValue	Genes	List Total	Pop Hits	Pop Total	Fold Enrichment	Bonferroni	Benjamini	FDR
SP_PIR_KEYWORDS	synapse	6	27.2727	4.0159e-06	IPI00136372, IPI00129618, IPI00122094, IPI00321320, IPI00621806, IPI00131618	22	213	17854	22.8604	0.000325236	0.000162631	0.00427979
SP_PIR_KEYWORDS	cell junction	7	31.8182	4.42478e-06	IPI00136372, IPI00129618, IPI00122094, IPI00321320, IPI00621806, IPI00131618, IPI00655177	22	392	17854	14.4919	0.000358343	0.000119462	0.00471553
GOTERM_CC_FAT	GO:0044456~synapse part	6	27.2727	1.2804e-05	IPI00136372, IPI00129618, IPI00122094, IPI00321320, IPI00621806, IPI00131618	20	212	12504	17.6943	0.0012668	0.0012668	0.0141837
GOTERM_CC_FAT	GO:0044459~plasma membrane part	11	50	4.22286e-05	IPI00136372, IPI00129618, IPI00122094, IPI00321320, IPI00621806, IPI00129774, IPI00131618, IPI00648755, IPI00223377, IPI00115240, IPI00655177, IPI00471176	20	1633	12504	4.21139	0.00417199	0.00208818	0.0467723
GOTERM_CC_FAT	GO:0030054~cell junction	7	31.8182	4.88091e-05	IPI00136372, IPI00129618, IPI00122094, IPI00321320, IPI00621806, IPI00131618, IPI00655177	20	470	12504	9.31149	0.00482056	0.00160944	0.0540591
GOTERM_CC_FAT	GO:0045202~synapse	6	27.2727	9.07218e-05	IPI00136372, IPI00129618, IPI00122094, IPI00321320, IPI00621806, IPI00131618	20	319	12504	11.7592	0.00894165	0.00224295	0.100459
GOTERM_CC_FAT	GO:0008021~synaptic vesicle	4	18.1818	0.000140055	IPI00136372, IPI00129618, IPI00321320, IPI00131618	20	68	12504	36.7765	0.0137707	0.0023084	0.155048
GOTERM_BP_FAT	GO:0019226~transmission of nerve impulse	5	22.7273	0.000292822	IPI00136372, IPI00129618, IPI00321320, IPI00131618, IPI00223377, IPI00115240	21	226	13588	14.3152	0.092388	0.0160266	0.396432
GOTERM_CC_FAT	GO:0030672~synaptic vesicle membrane	3	13.6364	0.000368355	IPI00136372, IPI00129618, IPI00131618	20	19	12504	98.7158	0.0358167	0.00519699	0.407319
GOTERM_CC_FAT	GO:0043005~neuron projection	5	22.7273	0.000442119	IPI00129618, IPI00321320, IPI00122069, IPI00131618, IPI00223377, IPI00115240	20	245	12504	12.7592	0.0428349	0.00545748	0.488704
GOTERM_CC_FAT	GO:0030136~clathrin-coated vesicle	4	18.1818	0.000491618	IPI00136372, IPI00129618, IPI00321320, IPI00131618	20	104	12504	24.0462	0.0475162	0.00539452	0.543284
GOTERM_CC_FAT	GO:0042734~presynaptic membrane	3	13.6364	0.000807646	IPI00129618, IPI00321320, IPI00621806	20	28	12504	66.9857	0.0768737	0.00796702	0.891104
GOTERM_CC_FAT	GO:0030135~coated vesicle	4	18.1818	0.000821303	IPI00136372, IPI00129618, IPI00321320, IPI00131618	20	124	12504	20.1677	0.078122	0.00736749	0.90611
GOTERM_BP_FAT	GO:0007269~neurotransmitter secretion	3	13.6364	0.00125837	IPI00136372, IPI00129618, IPI00131618	21	36	13588	53.9206	0.340836	0.0452534	1.69334
GOTERM_CC_FAT	GO:0030665~clathrin coated vesicle membrane	3	13.6364	0.00133636	IPI00136372, IPI00129618, IPI00131618	20	36	12504	52.1	0.123999	0.0109717	1.47054
GOTERM_BP_FAT	GO:0007268~synaptic transmission	4	18.1818	0.0021385	IPI00136372, IPI00129618, IPI00321320, IPI00131618	21	178	13588	14.5404	0.507667	0.0623872	2.86186
GOTERM_BP_FAT	GO:0032940~secretion by cell	4	18.1818	0.00242352	IPI00136372, IPI00129618, IPI00131618, IPI00399954	21	186	13588	13.915	0.552088	0.0647392	3.2375
GOTERM_CC_FAT	GO:0030662~coated vesicle membrane	3	13.6364	0.0028784	IPI00136372, IPI00129618, IPI00131618	20	53	12504	35.3887	0.248266	0.0201774	3.14294
GOTERM_BP_FAT	GO:0001505~regulation of neurotransmitter levels	3	13.6364	0.00369155	IPI00136372, IPI00129618, IPI00131618	21	62	13588	31.3088	0.705996	0.0783694	4.89247
GOTERM_BP_FAT	GO:0046903~secretion	4	18.1818	0.0039441	IPI00136372, IPI00129618, IPI00131618, IPI00399954	21	221	13588	11.7113	0.729661	0.0785022	5.21895
GOTERM_CC_FAT	GO:0005886~plasma membrane	11	50	0.00510216	IPI00136372, IPI00129618, IPI00122094, IPI00321320, IPI00621806, IPI00129774, IPI00131618, IPI00648755, IPI00223377, IPI00115240, IPI00655177, IPI00471176	20	2906	12504	2.36655	0.397343	0.0331969	5.50924
GOTERM_BP_FAT	GO:0006836~neurotransmitter transport	3	13.6364	0.00607188	IPI00136372, IPI00129618, IPI00131618	21	80	13588	24.2643	0.866802	0.111822	7.92857
GOTERM_BP_FAT	GO:0003001~generation of a signal involved in cell-cell signaling	3	13.6364	0.00667475	IPI00136372, IPI00129618, IPI00131618	21	84	13588	23.1088	0.891037	0.110122	8.68315
GOTERM_CC_FAT	GO:0030659~cytoplasmic vesicle membrane	3	13.6364	0.00757789	IPI00136372, IPI00129618, IPI00131618	20	87	12504	21.5586	0.52908	0.040974	8.0817
GOTERM_BP_FAT	GO:0050877~neurological system process	8	36.3636	0.00786003	IPI00136372, IPI00129618, IPI00321320, IPI00408909, IPI00122069, IPI00131618, IPI00223377, IPI00115240, IPI00225530	21	1681	13588	3.07935	0.926609	0.116954	10.15
GOTERM_BP_FAT	GO:0007267~cell-cell signaling	4	18.1818	0.00838087	IPI00136372, IPI00129618, IPI00321320, IPI00131618	21	290	13588	8.92479	0.938318	0.118936	10.7877
GOTERM_CC_FAT	GO:0044433~cytoplasmic vesicle part	3	13.6364	0.00897938	IPI00136372, IPI00129618, IPI00131618	20	95	12504	19.7432	0.590564	0.0436666	9.50955
GOTERM_CC_FAT	GO:0012506~vesicle membrane	3	13.6364	0.00934661	IPI00136372, IPI00129618, IPI00131618	20	97	12504	19.3361	0.605314	0.0433042	9.88034
GOTERM_CC_FAT	GO:0042995~cell projection	5	22.7273	0.00987925	IPI00129618, IPI00321320, IPI00122069, IPI00131618, IPI00223377, IPI00115240	20	575	12504	5.43652	0.625779	0.0436943	10.4157
GOTERM_CC_FAT	GO:0016023~cytoplasmic membrane-bounded vesicle	4	18.1818	0.0235416	IPI00136372, IPI00129618, IPI00321320, IPI00131618	20	414	12504	6.04058	0.905437	0.0900264	23.1966
GOTERM_CC_FAT	GO:0031988~membrane-bounded vesicle	4	18.1818	0.0244417	IPI00136372, IPI00129618, IPI00321320, IPI00131618	20	420	12504	5.95429	0.913689	0.08992	23.9773
GOTERM_CC_FAT	GO:0031410~cytoplasmic vesicle	4	18.1818	0.0398033	IPI00136372, IPI00129618, IPI00321320, IPI00131618	20	508	12504	4.92283	0.982067	0.133775	36.2353
GOTERM_CC_FAT	GO:0031982~vesicle	4	18.1818	0.0420062	IPI00136372, IPI00129618, IPI00321320, IPI00131618	20	519	12504	4.8185	0.985714	0.136274	37.8373
GOTERM_CC_FAT	GO:0012505~endomembrane system	4	18.1818	0.0453211	IPI00136372, IPI00129618, IPI00131618, IPI00655177	20	535	12504	4.67439	0.989864	0.141917	40.1791
GOTERM_CC_FAT	GO:0031090~organelle membrane	3	13.6364	0.350668	IPI00136372, IPI00129618, IPI00131618	20	809	12504	2.31842	1	0.695012	99.1635
SP_PIR_KEYWORDS	acetylation	4	18.1818	0.527395	IPI00129618, IPI00122069, IPI00223377, IPI00115240, IPI00128867	22	2325	17854	1.39621	1	0.959043	99.966
UP_SEQ_FEATURE	topological domain:Cytoplasmic	4	18.1818	0.664998	IPI00129618, IPI00321320, IPI00131618, IPI00471176	20	2780	16021	1.15259	1	1	99.9996
UP_SEQ_FEATURE	transmembrane region	5	22.7273	0.758247	IPI00129618, IPI00321320, IPI00129774, IPI00131618, IPI00471176	20	4113	16021	0.973803	1	1	100
Annotation Cluster 3	Enrichment Score: 2.4132945699885693
Category	Term	Count	%	PValue	Genes	List Total	Pop Hits	Pop Total	Fold Enrichment	Bonferroni	Benjamini	FDR
UP_SEQ_FEATURE	lipid moiety-binding region:S-palmitoyl cysteine	4	18.1818	0.00109142	IPI00129618, IPI00122094, IPI00129774, IPI00648755	20	175	16021	18.3097	0.120901	0.120901	1.24197
SP_PIR_KEYWORDS	palmitate	4	18.1818	0.00172709	IPI00129618, IPI00122094, IPI00129774, IPI00648755	22	206	17854	15.7582	0.130655	0.0343983	1.82535
SP_PIR_KEYWORDS	lipoprotein	4	18.1818	0.0305357	IPI00129618, IPI00122094, IPI00129774, IPI00648755	22	589	17854	5.51134	0.91889	0.30152	28.1436
Annotation Cluster 4	Enrichment Score: 2.087605747237061
Category	Term	Count	%	PValue	Genes	List Total	Pop Hits	Pop Total	Fold Enrichment	Bonferroni	Benjamini	FDR
GOTERM_MF_FAT	GO:0008092~cytoskeletal protein binding	6	27.2727	0.000175489	IPI00136372, IPI00407863, IPI00408909, IPI00131618, IPI00465812, IPI00119067	19	414	13288	10.1358	0.0196366	0.0196366	0.199074
GOTERM_CC_FAT	GO:0043232~intracellular non-membrane-bounded organelle	8	36.3636	0.0183236	IPI00136372, IPI00407863, IPI00122094, IPI00321320, IPI00408909, IPI00131618, IPI00465812, IPI00128867	20	1919	12504	2.60636	0.839725	0.0765169	18.5253
GOTERM_CC_FAT	GO:0043228~non-membrane-bounded organelle	8	36.3636	0.0183236	IPI00136372, IPI00407863, IPI00122094, IPI00321320, IPI00408909, IPI00131618, IPI00465812, IPI00128867	20	1919	12504	2.60636	0.839725	0.0765169	18.5253
GOTERM_CC_FAT	GO:0005856~cytoskeleton	6	27.2727	0.0231059	IPI00407863, IPI00122094, IPI00321320, IPI00408909, IPI00131618, IPI00465812	20	1122	12504	3.34332	0.901167	0.0919266	22.816
GOTERM_CC_FAT	GO:0044430~cytoskeletal part	5	22.7273	0.0267903	IPI00407863, IPI00122094, IPI00321320, IPI00408909, IPI00131618	20	774	12504	4.03876	0.932011	0.0947742	25.9804
