# Supplementary material for: Developmentally-Dynamic Murine Brain Proteomes and Phosphoproteomes Revealed by Quantitative Proteomics
Source: Proteomes. 2014 Apr 3;2(2):191–207. doi: 10.3390/proteomes2020191 (PMC4146493; doi:10.3390/proteomes2020191)
Supplement: Supplementary File 1 [file proteomes-02-00191-s001.zip › proteomes-48417-supplementary-final/proteomes-48417-TableS2.xlsx]

## Sheet: Sheet1
Supplemental Table S2. Unique and overlapping tyrosine phosphorylation sites identified in E16.5(H):P0(L) and P0(L):P21(H) quantitative comparisons. The comparison in which the site was identified, IPI accession, gene symbol and site number(s), number of spectral counts for peptides harboring the given site(s), and quantification values are given. Listings in gray are peptides identified between …
Comparison	IPI accession	Gene symbol and site #(s)	Spectral count	mean Log2(H/L)	standard deviation	standard error mean	Overlap or unique to comparison
E165:P0	IPI00117039	Abl2_439	4	1.398	0.04403	0.022	Overlap
P21:P0	IPI00117039	Abl2_439	4	1.2299	0.47757	0.2388	Overlap
E165:P0	IPI00110827	Acta1_93	1	1.777			Unique to E165:P0
E165:P0	IPI00169899	Afap1l2_413	3	-3.575	0.40986	0.2366	Overlap
P21:P0	IPI00169899	Afap1l2_413	2	-4.2062	0.53162	0.3759	Overlap
P21:P0	IPI00311682	Atp1a1_260	1	1.9376			Unique to P21:P0
E165:P0	IPI00117821	Bcar1_253	1	2.333			Unique to E165:P0
P21:P0	IPI00396686	C920016K16Rik_442	1	0			Unique to P21:P0
P21:P0	IPI00467841	Calm1;Calm3;Calm2_148	2	0.9463	2.90223	2.0522	Unique to P21:P0
P21:P0	IPI00461211	Casc5_581	1	0			Unique to P21:P0
P21:P0	IPI00118168	Cd163_573_577_579	1	4.4637			Unique to P21:P0
P21:P0	IPI00109650	Cdk3_15	2	1.7811	1e-05	0	Unique to P21:P0
E165:P0	IPI00128296	Ckmt1_154	1	4.529			Unique to E165:P0
E165:P0	IPI00312527	Crmp1_613	1	-1.192			Unique to E165:P0
E165:P0	IPI00312527	Crmp1_618	12	-0.842	0.5944	0.1716	Overlap
P21:P0	IPI00312527	Crmp1_618	13	-0.69	0.64945	0.1801	Overlap
E165:P0	IPI00136135	Ctnnd2_289	1	-2.21			Overlap
P21:P0	IPI00136135	Ctnnd2_289	1	-1.8154			Overlap
E165:P0	IPI00757250	Cttnbp2_128_151_156	1	0			Unique to E165:P0
E165:P0	IPI00123898	Dab1_232	1	-3.704			Overlap
P21:P0	IPI00123898	Dab1_232	2	-3.9148	0.00126	0.0009	Overlap
E165:P0	IPI00222430	Dbi_77	10	2.353	1.26073	0.3987	Overlap
P21:P0	IPI00222430	Dbi_77	8	1.679	1.46724	0.5187	Overlap
E165:P0	IPI00129282	Dlg2_340	1	4.922			Unique to E165:P0
P21:P0	IPI00129282	Dlg2_340	1	3.9399			Overlap
P21:P0	IPI00129282	Dlg2_348	1	3.9468			Unique to P21:P0
E165:P0	IPI00122094	Dlg4_283	1	6.348			Overlap
P21:P0	IPI00122094	Dlg4_283	2	6.3923	0.00781	0.0055	Overlap
E165:P0	IPI00122094	Dlg4_647	1	3.503			Unique to E165:P0
E165:P0	IPI00117869	Dyrk1c_59	2	0.028	0	0	Overlap
P21:P0	IPI00117869	Dyrk1c_59	3	0.5243	0.74792	0.4318	Overlap
E165:P0	IPI00271926	Dyrk4_353	6	-0.681	0.81251	0.3317	Overlap
P21:P0	IPI00271926	Dyrk4_353	6	-0.6202	0.76771	0.3134	Overlap
E165:P0	IPI00119667	Eef1a2_141	4	1.571	0.01576	0.0079	Overlap
P21:P0	IPI00119667	Eef1a2_141	2	1.6384	0.58891	0.4164	Overlap
P21:P0	IPI00116761	Eif2b1_151_153	2	-0.3544	0.00233	0.0016	Unique to P21:P0
P21:P0	IPI00122684	Eno2_25	1	2.5219			Unique to P21:P0
E165:P0	IPI00122684	Eno2_44	6	1.417	1.03441	0.4223	Overlap
P21:P0	IPI00122684	Eno2_44	6	1.5103	1.04552	0.4268	Overlap
E165:P0	IPI00124182	Epha3_779	1	0.567			Overlap
P21:P0	IPI00124182	Epha3_779	1	-1.0736			Overlap
E165:P0	IPI00114909	Ephb6_662	1	-0.008			Overlap
P21:P0	IPI00123176	Gm6316_322	1	2.5381			Unique to P21:P0
P21:P0	IPI00135215	Gramd3_221	1	0.6055			Unique to P21:P0
E165:P0	IPI00321320	Grin2b_1039	1	5.39			Overlap
P21:P0	IPI00321320	Grin2b_1039	2	5.3565	0.00885	0.0063	Overlap
E165:P0	IPI00480321	Grlf1_1087	2	1.036	0.32149	0.2273	Unique to E165:P0
E165:P0	IPI00480321	Grlf1_1105	13	0.019	0.39493	0.1095	Overlap
P21:P0	IPI00480321	Grlf1_1105	11	-0.052	0.37	0.1116	Overlap
E165:P0	IPI00125319	Gsk3b_216	6	-3.068	3.87228	1.5809	Overlap
P21:P0	IPI00125319	Gsk3b_216	6	-4.6408	1.56491	0.6389	Overlap
P21:P0	IPI00129487	Hck_207	1	1.8261			Unique to P21:P0
E165:P0	IPI00129487	Hck_409	1	0.361			Overlap
P21:P0	IPI00129487	Hck_409	1	-1.2893			Overlap
E165:P0	IPI00133158	Hipk1_352	4	-4.156	0.97105	0.4855	Overlap
P21:P0	IPI00133158	Hipk1_352	2	-5.2324	0.00131	0.0009	Overlap
E165:P0	IPI00319076	Hipk3_359	2	-3.747	0.24433	0.1728	Overlap
P21:P0	IPI00319076	Hipk3_359	1	-4.5798			Overlap
E165:P0	IPI00329998	HistoneH4_90	1	2.639			Overlap
P21:P0	IPI00329998	HistoneH4_90	1	1.8546			Overlap
E165:P0	IPI00114342	Hk2_461	1	2.13			Unique to E165:P0
E165:P0	IPI00758248	Iqsec2_89	1	3.389			Unique to E165:P0
E165:P0	IPI00315359	Kcnab2_25	1	3.151			Overlap
E165:P0	IPI00123369	Ldb3_455_463_469	1	-3.393			Unique to E165:P0
E165:P0	IPI00350294	Lonrf1_606_612	2	-4.373	0.00208	0.0015	Unique to E165:P0
P21:P0	IPI00454120	Magi1_373	1	-2.8518			Unique to P21:P0
E165:P0	IPI00378020	Magi2_198	1	-1.904			Unique to E165:P0
E165:P0	IPI00378020	Magi2_201	1	-0.595			Unique to E165:P0
P21:P0	IPI00119663	Mapk1_183	1	0.5161			Unique to P21:P0
E165:P0	IPI00119663	Mapk1_183_185	4	0.886	0.01139	0.0057	Overlap
P21:P0	IPI00119663	Mapk1_183_185	4	0.8036	0.13531	0.0677	Overlap
E165:P0	IPI00119663	Mapk1_185	5	0.572	0.04206	0.0188	Overlap
P21:P0	IPI00119663	Mapk1_185	4	0.5832	0.09185	0.0459	Overlap
E165:P0	IPI00112346	Mapk14_182	3	2.039	6e-05	0	Overlap
P21:P0	IPI00112346	Mapk14_182	2	1.8842	0.00016	0.0001	Overlap
P21:P0	IPI00230277	Mapk3_199_205	1	0.509			Unique to P21:P0
P21:P0	IPI00230277	Mapk3_203	1	0.8676			Unique to P21:P0
E165:P0	IPI00230277	Mapk3_205	1	0.853			Overlap
P21:P0	IPI00230277	Mapk3_205	1	0.8672			Overlap
E165:P0	IPI00129682	Mapk8_183_185	9	0.904	0.03211	0.0107	Overlap
P21:P0	IPI00129682	Mapk8_183_185	12	0.892	0.10705	0.0309	Overlap
E165:P0	IPI00129682	Mapk8_185	15	1.948	0.61991	0.1601	Overlap
P21:P0	IPI00129682	Mapk8_185	14	1.7748	0.56073	0.1499	Overlap
E165:P0	IPI00115240	Mbp_146	1	1.926			Overlap
P21:P0	IPI00115240	Mbp_146	1	3.031			Overlap
E165:P0	IPI00223377	Mbp_169	1	3.639			Unique to E165:P0
E165:P0	IPI00115240	Mbp_199	3	6.61	0.93494	0.5398	Overlap
P21:P0	IPI00115240	Mbp_199	1	6.4877			Overlap
P21:P0	IPI00457932	Mtap9_398	1	0.586			Unique to P21:P0
P21:P0	IPI00759847	Ndrg2_33	1	3.7487			Unique to P21:P0
E165:P0	IPI00554928	Nefl_431	1	2.374			Unique to E165:P0
E165:P0	IPI00307892	Pag1_165	1	-3.836			Unique to E165:P0
P21:P0	IPI00279128	Plekha6_492	1	0.0678			Unique to P21:P0
E165:P0	IPI00137311	Plxna1_1677	1	-0.211			Unique to E165:P0
E165:P0	IPI00338295	Pole_415	2	-0.17	0.24039	0.17	Overlap
E165:P0	IPI00116381	Prpf4b_338	8	-3.803	0.57158	0.2021	Overlap
P21:P0	IPI00116381	Prpf4b_338	6	-3.9944	0.77196	0.3151	Overlap
E165:P0	IPI00420745	Psma2_76	1	3.065			Unique to E165:P0
E165:P0	IPI00113563	Ptk2_614	9	1.331	1.33896	0.4463	Overlap
P21:P0	IPI00113563	Ptk2_614	10	1.7631	1.75487	0.5549	Overlap
E165:P0	IPI00113563	Ptk2_615	1	0.682			Unique to E165:P0
E165:P0	IPI00116554	Ptpn11_62	8	0.67	0.49536	0.1751	Overlap
P21:P0	IPI00116554	Ptpn11_62	9	0.569	0.39222	0.1307	Overlap
E165:P0	IPI00116554	Ptpn11_63	2	0.533	0.64917	0.459	Unique to E165:P0
E165:P0	IPI00108685	Ptpra_825	1	0.768			Overlap
P21:P0	IPI00108685	Ptpra_825	5	-0.0054	0.43197	0.1932	Overlap
P21:P0	IPI00229935	Ptprb_1062_1068_1075	1	0			Unique to P21:P0
P21:P0	IPI00130525	Pvrl3_398_399	1	0			Unique to P21:P0
E165:P0	IPI00128703	Pxn_118	4	0.262	1.2659	0.633	Overlap
P21:P0	IPI00128703	Pxn_118	2	0.3606	1.36907	0.9681	Overlap
E165:P0	IPI00124709	Rps27l_31	1	0.904			Overlap
P21:P0	IPI00124709	Rps27l_31	1	0.8293			Overlap
E165:P0	IPI00122409	Snap91_15	2	-1.132	1.86189	1.3166	Overlap
P21:P0	IPI00122409	Snap91_15	3	-1.7611	1.57819	0.9112	Overlap
E165:P0	IPI00265207	Snx26_1188	1	-0.753			Unique to E165:P0
E165:P0	IPI00129618	Syt1_229	2	5.505	0.00332	0.0023	Overlap
P21:P0	IPI00129618	Syt1_229	2	5.5291	0.0004	0.0003	Overlap
E165:P0	IPI00129618	Syt1_380	1	4.543			Overlap
P21:P0	IPI00129618	Syt1_380	1	1.6741			Overlap
E165:P0	IPI00129622	Syt2_230	1	1.601			Unique to E165:P0
E165:P0	IPI00762785	Tenc1_483	3	-0.206	1.28243	0.7404	Overlap
P21:P0	IPI00762785	Tenc1_483	5	0.2736	1.11375	0.4981	Overlap
P21:P0	IPI00137409	Tkt_275	1	2.1417			Unique to P21:P0
P21:P0	IPI00420546	Tsr1_763_769	1	-3.3074			Unique to P21:P0
E165:P0	IPI00110753	Tuba1a_357	1	-0.029			Overlap
P21:P0	IPI00110753	Tuba1a_357	1	0.533			Overlap
E165:P0	IPI00109061	Tubb2b_338	1	2.084			Overlap
E165:P0	IPI00109061	Tubb2b_340	2	1.561	0.00061	0.0004	Overlap
E165:P0	IPI00345026	Ube2q2_231_238_240	1	0			Unique to E165:P0
E165:P0	IPI00468996	Wasl_253	2	1.944	0.00062	0.0004	Overlap
P21:P0	IPI00468996	Wasl_253	1	2.6942			Overlap
E165:P0	IPI00109672	Yes1_192	4	1.273	0.90966	0.4548	Overlap
P21:P0	IPI00109672	Yes1_192	6	0.7953	0.88197	0.3601	Overlap
E165:P0	IPI00109672	Yes1_424	6	-0.555	1.00346	0.4097	Overlap
P21:P0	IPI00109672	Yes1_424	7	-0.3478	0.88069	0.3329	Overlap
E165:P0	IPI00118384	Ywhae_9	1	-3.438			Unique to E165:P0
