# Supplementary material for: Developmentally-Dynamic Murine Brain Proteomes and Phosphoproteomes Revealed by Quantitative Proteomics
Source: Proteomes. 2014 Apr 3;2(2):191–207. doi: 10.3390/proteomes2020191 (PMC4146493; doi:10.3390/proteomes2020191)
Supplement: Supplementary File 1 [file proteomes-02-00191-s001.zip › proteomes-48417-supplementary-final/proteomes-48417-TableS3.xlsx]

## Sheet: Sheet1
Supplementary Table S3. Phosphotyrosine-containing phosphopeptides identified in E16.5(H):P0(L) and P0(L):P21(H) quantitative comparisons. The comparison in which the peptide was identified, charge state, PPM of precursor, XCorr, ΔCn, Unique ΔCn, IPI accession, redundancy of peptide in the database, gene symbol, Ascore peptide sequence, Ascores by site, phosphorylation site residue(s), Log2 heavy…
Analysis	z	PPM	XCorr	ΔCorr	Uniq. Δcorr	Reference	Redun	Peptide	Gene Symbol	Ascore Seq	Ascore 1	Ascore 2	Ascore 3	Site 1	Site 2	Site 3	Log2 Heavy/Light Area	Sum S:N
anti-pY IP E16.5(H):P0(L)	3	-7.276	2.79	0.044	0.447	IPI00117039	5	R.L]MTGDTY#TAHAGAK^.F	Abl2	LMTGDTY#TAHAGAK^	30.7	0	0	439	0	0	1.42175	77.7583
anti-pY IP E16.5(H):P0(L)	3	-7.276	3.078	0.069	0.36	IPI00117039	5	R.L]MTGDTY#TAHAGAK^.F	Abl2	LMTGDTY#TAHAGAK^	37.4	0	0	439	0	0	1.41918	76.3442
anti-pY IP E16.5(H):P0(L)	3	-7.076	2.953	0.096	0.374	IPI00117039	5	R.LMTGDTY#TAHAGAK.F	Abl2	LMTGDTY#TAHAGAK	6.6	0	0	439	0	0	1.41918	76.3442
anti-pY IP E16.5(H):P0(L)	2	-6.126	2.113	0.014	0.387	IPI00117039	5	R.L]MTGDTY#TAHAGAK^.F	Abl2	LMTGDTY#TAHAGAK^	10.3	0	0	439	0	0	1.33202	24.3244
anti-pY IP P21(H):P0(L)	3	0.15	2.237	0.107	0.119	IPI00117039	5	R.L]MTGDTY#TAHAGAK^.F	Abl2	LMTGDTY#TAHAGAK^	13.3	0	0	439	0	0	1.64338	33.0437
anti-pY IP P21(H):P0(L)	2	-18.36	2.774	0.016	0.38	IPI00117039	5	R.L]MTGDTY#TAHAGAK^.F	Abl2	LMTGDTY#TAHAGAK^	11.5	0	0	439	0	0	0.813311	28.6879
anti-pY IP P21(H):P0(L)	3	-19.05	2.803	0.122	0.301	IPI00117039	5	R.LMTGDTY#TAHAGAK.F	Abl2	LMTGDTY#TAHAGAK	10.3	0	0	439	0	0	0.819329	98.5208
anti-pY IP P21(H):P0(L)	3	0.15	3.018	0.053	0.334	IPI00117039	5	R.L]MTGDTY#TAHAGAK^.F	Abl2	LMTGDTY#TAHAGAK^	8.7	0	0	439	0	0	1.6436	33.2781
anti-pY IP E16.5(H):P0(L)	3	-8.186	2.449	0.081	0.081	IPI00110827	10	K.I]WHHTFY#NELR.V	Acta1	IWHHTFY#NELR	35	0	0	93	0	0	1.77699	70.1411
anti-pY IP E16.5(H):P0(L)	3	-7.446	4.185	0.025	0.26	IPI00169899	2	K.VAQQPLSLVGCDVLPDPSPDHLY#SFR.I	Afap1l2	VAQQPLSLVGCDVLPDPSPDHLY#SFR	22.9	0	0	413	0	0	-3.10188	36.3498
anti-pY IP E16.5(H):P0(L)	3	1.41	5.437	0.007	0.481	IPI00169899	2	K.VAQQPLSLVGCDVLPDPSPDHLY#SFR.I	Afap1l2	VAQQPLSLVGCDVLPDPSPDHLY#SFR	7.4	0	0	413	0	0	-3.81146	59.4374
anti-pY IP E16.5(H):P0(L)	3	1.42	4.246	0.011	0.285	IPI00169899	2	K.VAQQPLSLVGCDVLPDPSPDHLY#SFR.I	Afap1l2	VAQQPLSLVGCDVLPDPSPDHLY#SFR	8.6	0	0	413	0	0	-3.8121	59.7535
anti-pY IP P21(H):P0(L)	3	5.52	4.628	0.018	0.469	IPI00169899	2	K.VAQQPLSLVGCDVLPDPSPDHLY#SFR.I	Afap1l2	VAQQPLSLVGCDVLPDPSPDHLY#SFR	10.3	0	0	413	0	0	-3.83028	37.0747
anti-pY IP P21(H):P0(L)	2	-17.33	2.634	0.093	0.382	IPI00311682	0	R.G]IVVY#TGDR.T	Atp1a1	GIVVY#TGDR	16.2	0	0	260	0	0	1.93764	17.3663
anti-pY IP E16.5(H):P0(L)	3	-7.166	2.373	0.077	0.077	IPI00117821	3	R.H]LLAPGPQDIY#DVPPVR.G	Bcar1	H]LLAPGPQDIY#DVPPVR	1000	0	0	253	0	0	2.33332	11.1953
anti-pY IP P21(H):P0(L)	3	-7.59	2.304	0.064	0.064	IPI00396686	2	R.IHTGEKPYICNY#CGK^.A	C920016K16Rik	IHTGEKPYICNY#CGK^	37.2	0	0	442	0	0	0	0
anti-pY IP P21(H):P0(L)	2	-19.44	2.294	0.242	0.394	IPI00467841	1	K.DGNGY#ISAAELR.H	Calm1;Calm3;Calm2	DGNGY#ISAAELR	42.6	0	0	148	0	0	-1.10587	13.8715
anti-pY IP P21(H):P0(L)	3	-20.47	3.855	0.181	0.389	IPI00467841	1	R.V]FDK^DGNGY#ISAAELR.H	Calm1;Calm3;Calm2	VFDK^DGNGY#ISAAELR	39.8	0	0	148	0	0	2.99851	117.284
anti-pY IP P21(H):P0(L)	2	12.01	2.219	0.101	0.321	IPI00461211	1	K.NVTK^SY#SHSK^.S	Casc5	NVTK^SY#SHSK^	9.3	0	0	581	0	0	0	0
anti-pY IP P21(H):P0(L)	3	-5.43	2.344	0.168	0.168	IPI00118168	2	R.T]CTHSRDVS#VVCS#RY#IDIR.L	Cd163	TCTHSRDVS#VVCS#RY#IDIR	13.7	19.5	34.7	573	577	579	4.4637	22.7433
anti-pY IP P21(H):P0(L)	2	1	3.122	0.13	0.367	IPI00109650	4	K.I]GEGTY#GVVYK^.A	Cdk3	IGEGTY#GVVYK^	32.4	0	0	15	0	0	1.78112	722.508
anti-pY IP P21(H):P0(L)	2	1	3.487	0.071	0.448	IPI00109650	4	K.I]GEGTY#GVVYK^.A	Cdk3	IGEGTY#GVVYK^	22.9	0	0	15	0	0	1.78113	723.447
anti-pY IP E16.5(H):P0(L)	2	-0.05	2.284	0.142	0.142	IPI00128296	2	R.S]GY#FDER.Y	Ckmt1	SGY#FDER	17	0	0	154	0	0	4.52855	35.5211
anti-pY IP E16.5(H):P0(L)	3	-3.56	2.546	0.055	0.088	IPI00312527	1	R.GMY#DGPVYEVPATPK.H	Crmp1	GMY#DGPVYEVPATPK	14.7	0	0	613	0	0	-1.19249	123.338
anti-pY IP E16.5(H):P0(L)	2	-7.996	3.124	0.295	0.429	IPI00312527	1	R.GMYDGPVY#EVPATPK.H	Crmp1	GMYDGPVY#EVPATPK	81.7	0	0	618	0	0	-0.127948	77.9852
anti-pY IP E16.5(H):P0(L)	2	-7.996	3.346	0.376	0.459	IPI00312527	1	R.GMYDGPVY#EVPATPK.H	Crmp1	GMYDGPVY#EVPATPK	93.1	0	0	618	0	0	-0.127949	78.0075
anti-pY IP E16.5(H):P0(L)	2	-7.606	3.345	0.395	0.539	IPI00312527	1	R.G]MYDGPVY#EVPATPK^.H	Crmp1	GMYDGPVY#EVPATPK^	81.7	0	0	618	0	0	-0.127948	77.9852
anti-pY IP E16.5(H):P0(L)	2	-7.586	3.592	0.34	0.537	IPI00312527	1	R.G]MYDGPVY#EVPATPK^.H	Crmp1	GMYDGPVY#EVPATPK^	81.7	0	0	618	0	0	-0.127949	78.0075
anti-pY IP E16.5(H):P0(L)	2	-7.566	3.075	0.229	0.405	IPI00312527	1	R.GM*YDGPVY#EVPATPK.H	Crmp1	GM*YDGPVY#EVPATPK	65.7	0	0	618	0	0	-0.363067	15.3126
anti-pY IP E16.5(H):P0(L)	2	-2.86	3.054	0.385	0.407	IPI00312527	1	R.GMYDGPVY#EVPATPK.H	Crmp1	GMYDGPVY#EVPATPK	89.3	0	0	618	0	0	-1.37661	116.554
anti-pY IP E16.5(H):P0(L)	2	-2.85	3.73	0.333	0.5	IPI00312527	1	R.GMYDGPVY#EVPATPK.H	Crmp1	GMYDGPVY#EVPATPK	87.2	0	0	618	0	0	-1.37705	118.017
anti-pY IP E16.5(H):P0(L)	2	-2.65	2.791	0.38	0.448	IPI00312527	1	R.G]MYDGPVY#EVPATPK^.H	Crmp1	GMYDGPVY#EVPATPK^	55.5	0	0	618	0	0	-1.37705	118.017
anti-pY IP E16.5(H):P0(L)	3	0.63	2.404	0.112	0.112	IPI00312527	1	R.GM*YDGPVY#EVPATPK.H	Crmp1	GM*YDGPVY#EVPATPK	19.4	0	0	618	0	0	-1.32578	36.2388
anti-pY IP E16.5(H):P0(L)	3	0.63	2.41	0.02	0.213	IPI00312527	1	R.GM*Y#DGPVYEVPATPK.H	Crmp1	GM*YDGPVY#EVPATPK	6	0	0	618	0	0	-1.32584	36.3666
anti-pY IP E16.5(H):P0(L)	2	1	2.673	0.338	0.416	IPI00312527	1	R.GM*YDGPVY#EVPATPK.H	Crmp1	GM*YDGPVY#EVPATPK	75.5	0	0	618	0	0	-1.22325	32.8695
anti-pY IP E16.5(H):P0(L)	2	1	3.385	0.303	0.398	IPI00312527	1	R.GM*YDGPVY#EVPATPK.H	Crmp1	GM*YDGPVY#EVPATPK	46.4	0	0	618	0	0	-1.22375	33.4344
anti-pY IP P21(H):P0(L)	2	0.53	2.888	0.406	0.458	IPI00312527	1	R.GMYDGPVY#EVPATPK.H	Crmp1	GMYDGPVY#EVPATPK	113.8	0	0	618	0	0	0.0348433	60.7468
anti-pY IP P21(H):P0(L)	2	-1.44	3.127	0.306	0.469	IPI00312527	1	R.GMYDGPVY#EVPATPK.H	Crmp1	GMYDGPVY#EVPATPK	100.2	0	0	618	0	0	-1.25594	100.361
anti-pY IP P21(H):P0(L)	2	0.53	3.581	0.378	0.423	IPI00312527	1	R.GMYDGPVY#EVPATPK.H	Crmp1	GMYDGPVY#EVPATPK	92.2	0	0	618	0	0	0.0348416	60.2495
anti-pY IP P21(H):P0(L)	2	1.22	3.39	0.375	0.551	IPI00312527	1	R.G]MYDGPVY#EVPATPK^.H	Crmp1	GMYDGPVY#EVPATPK^	89.3	0	0	618	0	0	-1.25591	99.8067
anti-pY IP P21(H):P0(L)	2	1.31	3.787	0.322	0.522	IPI00312527	1	R.GMYDGPVY#EVPATPK.H	Crmp1	GMYDGPVY#EVPATPK	87.2	0	0	618	0	0	-1.25591	99.8067
anti-pY IP P21(H):P0(L)	2	0.77	3.697	0.384	0.551	IPI00312527	1	R.G]MYDGPVY#EVPATPK^.H	Crmp1	GMYDGPVY#EVPATPK^	56.6	0	0	618	0	0	0.0348393	59.6198
anti-pY IP P21(H):P0(L)	2	0.77	2.583	0.284	0.321	IPI00312527	1	R.G]MYDGPVY#EVPATPK^.H	Crmp1	GMYDGPVY#EVPATPK^	55.5	0	0	618	0	0	0.0348416	60.2495
anti-pY IP P21(H):P0(L)	2	0.88	2.56	0.278	0.278	IPI00312527	1	R.GM*YDGPVY#EVPATPK.H	Crmp1	GM*YDGPVY#EVPATPK	51.6	0	0	618	0	0	-0.186746	16.8615
anti-pY IP P21(H):P0(L)	2	-17.82	2.602	0.382	0.431	IPI00312527	1	R.GM*YDGPVY#EVPATPK.H	Crmp1	GM*YDGPVY#EVPATPK	51	0	0	618	0	0	-0.810546	16.1009
anti-pY IP P21(H):P0(L)	2	1.19	2.537	0.301	0.339	IPI00312527	1	R.G]M*YDGPVY#EVPATPK^.H	Crmp1	GM*YDGPVY#EVPATPK^	38.2	0	0	618	0	0	-0.186746	16.8615
anti-pY IP P21(H):P0(L)	2	-1.74	2.173	0.173	0.205	IPI00312527	1	R.G]MYDGPVY#EVPATPK^.H	Crmp1	GMYDGPVY#EVPATPK^	24.3	0	0	618	0	0	-1.25594	100.361
anti-pY IP P21(H):P0(L)	3	-1.82	2.662	0.044	0.044	IPI00312527	1	R.G]MYDGPVY#EVPATPK^.H	Crmp1	GMYDGPVY#EVPATPK^	10.8	0	0	618	0	0	-1.45101	141.263
anti-pY IP P21(H):P0(L)	3	-0.81	2.287	0.043	0.045	IPI00312527	1	R.GMYDGPVY#EVPATPK.H	Crmp1	GMYDGPVY#EVPATPK	6.7	0	0	618	0	0	-1.45068	139.531
anti-pY IP E16.5(H):P0(L)	2	1.22	2.119	0.421	0.421	IPI00136135	3	R.GGSAPEGAAY#AAPR.G	Ctnnd2	GGSAPEGAAY#AAPR	102.7	0	0	289	0	0	-2.20993	14.4749
anti-pY IP P21(H):P0(L)	2	-16.99	2.559	0.57	0.57	IPI00136135	3	R.GGSAPEGAAY#AAPR.G	Ctnnd2	GGSAPEGAAY#AAPR	102.7	0	0	289	0	0	-1.81537	13.9578
anti-pY IP E16.5(H):P0(L)	2	0.1	2.229	0.154	0.154	IPI00123898	3	K.EGVY#DVPK.S	Dab1	EGVY#DVPK	1000	0	0	232	0	0	-3.70413	43.0712
anti-pY IP P21(H):P0(L)	2	-19.14	2.148	0.077	0.077	IPI00123898	3	K.EGVY#DVPK.S	Dab1	EGVY#DVPK	1000	0	0	232	0	0	-3.91565	47.0169
anti-pY IP P21(H):P0(L)	2	-19.14	2.685	0.197	0.197	IPI00123898	3	K.EGVY#DVPK.S	Dab1	EGVY#DVPK	1000	0	0	232	0	0	-3.91387	46.4613
anti-pY IP E16.5(H):P0(L)	3	-6.976	3.342	0.07	0.15	IPI00222430	2	K.TQPTDEEMLFIY#SHFK.Q	Dbi	TQPTDEEMLFIY#SHFK	21.3	0	0	77	0	0	0.487343	62.7217
anti-pY IP E16.5(H):P0(L)	3	-6.976	3.529	0.083	0.22	IPI00222430	2	K.TQPTDEEMLFIY#SHFK.Q	Dbi	TQPTDEEMLFIY#SHFK	24.8	0	0	77	0	0	0.487353	62.6472
anti-pY IP E16.5(H):P0(L)	4	0.09	4.285	0.063	0.471	IPI00222430	2	R.L]K^TQPTDEEMLFIY#SHFK^.Q	Dbi	LK^TQPTDEEMLFIY#SHFK^	9.7	0	0	77	0	0	3.27345	24.2667
anti-pY IP E16.5(H):P0(L)	4	0.09	4.368	0.002	0.419	IPI00222430	2	R.L]K^TQPTDEEMLFIY#SHFK^.Q	Dbi	LK^TQPTDEEMLFIY#SHFK^	11.9	0	0	77	0	0	3.27341	24.2659
anti-pY IP E16.5(H):P0(L)	3	0.26	4.676	0.088	0.424	IPI00222430	2	K.T]QPTDEEM*LFIY#SHFK^.Q	Dbi	TQPTDEEM*LFIY#SHFK^	21.3	0	0	77	0	0	2.92897	47.8035
anti-pY IP E16.5(H):P0(L)	3	0.36	5.194	0.013	0.338	IPI00222430	2	R.L]K^TQPTDEEMLFIY#SHFK^.Q	Dbi	LK^TQPTDEEMLFIY#SHFK^	10.3	0	0	77	0	0	4.61014	45.4985
anti-pY IP E16.5(H):P0(L)	3	1	4.644	0.086	0.464	IPI00222430	2	K.T]QPTDEEMLFIY#SHFK^.Q	Dbi	TQPTDEEMLFIY#SHFK^	8.7	0	0	77	0	0	2.11697	304.244
anti-pY IP E16.5(H):P0(L)	3	1	5.343	0.05	0.404	IPI00222430	2	K.T]QPTDEEMLFIY#SHFK^.Q	Dbi	TQPTDEEMLFIY#SHFK^	14.2	0	0	77	0	0	2.11699	304.782
anti-pY IP E16.5(H):P0(L)	3	1.4	4.006	0.136	0.31	IPI00222430	2	K.TQPTDEEMLFIY#SHFK.Q	Dbi	TQPTDEEMLFIY#SHFK	37.4	0	0	77	0	0	2.11699	304.782
anti-pY IP E16.5(H):P0(L)	3	1.4	4.056	0.096	0.364	IPI00222430	2	K.TQPTDEEMLFIY#SHFK.Q	Dbi	TQPTDEEMLFIY#SHFK	24.8	0	0	77	0	0	2.11694	303.324
anti-pY IP P21(H):P0(L)	3	0.67	3.508	0.089	0.293	IPI00222430	2	K.TQPTDEEMLFIY#SHFK.Q	Dbi	TQPTDEEMLFIY#SHFK	42.6	0	0	77	0	0	0.527415	55.0158
anti-pY IP P21(H):P0(L)	3	5.52	3.794	0.114	0.281	IPI00222430	2	K.TQPTDEEMLFIY#SHFK.Q	Dbi	TQPTDEEMLFIY#SHFK	42.6	0	0	77	0	0	2.20214	354.437
anti-pY IP P21(H):P0(L)	3	0.81	3.175	0.123	0.273	IPI00222430	2	K.TQPTDEEMLFIY#SHFK.Q	Dbi	TQPTDEEMLFIY#SHFK	24.8	0	0	77	0	0	0.527415	55.2896
anti-pY IP P21(H):P0(L)	3	5.52	4.074	0.075	0.339	IPI00222430	2	K.TQPTDEEMLFIY#SHFK.Q	Dbi	TQPTDEEMLFIY#SHFK	21.3	0	0	77	0	0	2.20225	358.519
anti-pY IP P21(H):P0(L)	3	4.86	4.691	0.043	0.436	IPI00222430	2	R.L]K^TQPTDEEMLFIY#SHFK^.Q	Dbi	LK^TQPTDEEMLFIY#SHFK^	21.3	0	0	77	0	0	4.68243	41.3563
anti-pY IP P21(H):P0(L)	3	0.17	3.86	0.093	0.318	IPI00222430	2	K.T]QPTDEEMLFIY#SHFK^.Q	Dbi	TQPTDEEMLFIY#SHFK^	13.3	0	0	77	0	0	0.544248	55.0158
anti-pY IP P21(H):P0(L)	3	5.18	4.186	0.066	0.306	IPI00222430	2	K.T]QPTDEEMLFIY#SHFK^.Q	Dbi	TQPTDEEMLFIY#SHFK^	8.7	0	0	77	0	0	2.20203	350.321
anti-pY IP P21(H):P0(L)	3	0.17	4.852	0.066	0.43	IPI00222430	2	K.T]QPTDEEMLFIY#SHFK^.Q	Dbi	TQPTDEEMLFIY#SHFK^	8.7	0	0	77	0	0	0.544152	54.5479
anti-pY IP E16.5(H):P0(L)	3	0.66	2.949	0.016	0.234	IPI00129282	7	K.H]MLGEDDYT#RPPEPVYSTVNK^.L	Dlg2	HMLGEDDY#TRPPEPVYSTVNK^	8.7	0	0	340	0	0	4.92155	20.8785
anti-pY IP E16.5(H):P0(L)	3	0.69	3.388	0.029	0.261	IPI00129282	7	K.H]MLGEDDYTRPPEPVY#STVNK^.L	Dlg2	HMLGEDDY#TRPPEPVYSTVNK^	20	0	0	340	0	0	4.91175	20.7371
anti-pY IP P21(H):P0(L)	3	-18.68	4.063	0.102	0.408	IPI00129282	7	K.H]MLGEDDYTRPPEPVY#STVNK^.L	Dlg2	HMLGEDDYTRPPEPVY#STVNK^	10.3	0	0	348	0	0	3.94683	20.5476
anti-pY IP E16.5(H):P0(L)	2	0.27	2.553	0.397	0.46	IPI00122094	4	K.N]TYDVVY#LK^.V	Dlg4	NTYDVVY#LK^	83.5	0	0	283	0	0	6.34769	126.463
anti-pY IP P21(H):P0(L)	2	4.52	2.861	0.48	0.48	IPI00122094	4	K.N]TYDVVY#LK^.V	Dlg4	NTYDVVY#LK^	92.2	0	0	283	0	0	6.38678	187.326
anti-pY IP P21(H):P0(L)	2	4.52	2.897	0.441	0.441	IPI00122094	4	K.N]TYDVVY#LK^.V	Dlg4	NTYDVVY#LK^	92.2	0	0	283	0	0	6.39783	190.855
anti-pY IP E16.5(H):P0(L)	3	0.76	2.451	0.104	0.312	IPI00122094	2	K.F]IEAGQY#NSHLYGTSVQSVR.E	Dlg4	FIEAGQY#NSHLYGTSVQSVR	10.4	0	0	647	0	0	3.50257	18.1404
anti-pY IP E16.5(H):P0(L)	3	0.63	2.851	0.024	0.376	IPI00122094	2	K.F]IEAGQY#NSHLYGTSVQSVR.E	Dlg4	FIEAGQY#NSHLYGTSVQSVR	11	0	0	647	0	0	3.5013	18.1244
anti-pY IP E16.5(H):P0(L)	2	0.38	2.599	0.37	0.37	IPI00117869	5	R.I]YQY#IQSR.F	Dyrk1c	IYQY#IQSR	64.8	0	0	59	0	0	0.0284084	5149.16
anti-pY IP E16.5(H):P0(L)	2	0.39	2.354	0.384	0.446	IPI00117869	5	R.I]YQY#IQSR.F	Dyrk1c	IYQY#IQSR	64.8	0	0	59	0	0	0.0284077	5188.22
anti-pY IP P21(H):P0(L)	2	-19.25	2.416	0.403	0.453	IPI00117869	5	R.I]YQY#IQSR.F	Dyrk1c	IYQY#IQSR	64.8	0	0	59	0	0	0.0924857	5450.08
anti-pY IP P21(H):P0(L)	2	-19.25	2.745	0.365	0.365	IPI00117869	5	R.I]YQY#IQSR.F	Dyrk1c	IYQY#IQSR	64.8	0	0	59	0	0	0.0924857	5449.17
anti-pY IP P21(H):P0(L)	2	2.27	2.268	0.033	0.033	IPI00117869	5	R.IYQY#IQSR.F	Dyrk1c	IYQY#IQSR	31.9	0	0	59	0	0	1.38792	4875.16
anti-pY IP E16.5(H):P0(L)	2	-6.396	2.47	0.168	0.34	IPI00271926	2	K.VYTY#IQSR.F	Dyrk4	VYTY#IQSR	28.9	0	0	353	0	0	0.368063	606.668
anti-pY IP E16.5(H):P0(L)	2	-6.386	2.615	0.208	0.52	IPI00271926	2	K.VYTY#IQSR.F	Dyrk4	VYTY#IQSR	38.4	0	0	353	0	0	0.368057	604.082
anti-pY IP E16.5(H):P0(L)	2	0.09	2.021	0.113	0.4	IPI00271926	2	K.V]YTY#IQSR.F	Dyrk4	VYTY#IQSR	16.2	0	0	353	0	0	-1.20535	522.479
anti-pY IP E16.5(H):P0(L)	2	0.09	2.439	0.162	0.457	IPI00271926	2	K.V]YTY#IQSR.F	Dyrk4	VYTY#IQSR	38.4	0	0	353	0	0	-1.20535	520.181
anti-pY IP E16.5(H):P0(L)	2	0.62	2.17	0.197	0.388	IPI00271926	2	K.VYTY#IQSR.F	Dyrk4	VYTY#IQSR	21.5	0	0	353	0	0	-1.20535	526.451
anti-pY IP E16.5(H):P0(L)	2	0.62	2.431	0.198	0.46	IPI00271926	2	K.VYTY#IQSR.F	Dyrk4	VYTY#IQSR	32.4	0	0	353	0	0	-1.20535	520.181
anti-pY IP P21(H):P0(L)	2	0.48	2.234	0.202	0.47	IPI00271926	2	K.VYTY#IQSR.F	Dyrk4	VYTY#IQSR	38.4	0	0	353	0	0	0.370932	513.107
anti-pY IP P21(H):P0(L)	2	-18.51	2.541	0.216	0.216	IPI00271926	2	K.V]YTY#IQSR.F	Dyrk4	VYTY#IQSR	38.4	0	0	353	0	0	-1.11573	780.574
anti-pY IP P21(H):P0(L)	2	-18.07	2.264	0.2	0.468	IPI00271926	2	K.VYTY#IQSR.F	Dyrk4	VYTY#IQSR	28.9	0	0	353	0	0	-1.11573	782.517
anti-pY IP P21(H):P0(L)	2	0.48	2.356	0.141	0.387	IPI00271926	2	K.VYTY#IQSR.F	Dyrk4	VYTY#IQSR	28.9	0	0	353	0	0	0.370935	519.761
anti-pY IP P21(H):P0(L)	2	-18.07	2.663	0.095	0.388	IPI00271926	2	K.VYTY#IQSR.F	Dyrk4	VYTY#IQSR	28.9	0	0	353	0	0	-1.11573	780.574
anti-pY IP P21(H):P0(L)	2	-18.51	2.187	0.148	0.42	IPI00271926	2	K.V]YTY#IQSR.F	Dyrk4	VYTY#IQSR	16.2	0	0	353	0	0	-1.11573	782.517
anti-pY IP E16.5(H):P0(L)	2	-7.766	3.78	0.071	0.431	IPI00119667	3	R.E]HALLAY#TLGVK^.Q	Eef1a2	EHALLAY#TLGVK^	20.4	0	0	141	0	0	1.59469	22.8607
anti-pY IP E16.5(H):P0(L)	2	1.08	3.825	0.068	0.454	IPI00119667	3	R.E]HALLAY#TLGVK^.Q	Eef1a2	EHALLAY#TLGVK^	22.9	0	0	141	0	0	1.56347	64.1154
anti-pY IP E16.5(H):P0(L)	2	1.08	4.056	0.065	0.473	IPI00119667	3	R.E]HALLAY#TLGVK^.Q	Eef1a2	EHALLAY#TLGVK^	13.2	0	0	141	0	0	1.56261	63.4958
anti-pY IP E16.5(H):P0(L)	2	1.74	2.323	0.087	0.32	IPI00119667	3	R.EHALLAY#TLGVK.Q	Eef1a2	EHALLAY#TLGVK	9.3	0	0	141	0	0	1.56347	64.1154
anti-pY IP E16.5(H):P0(L)	2	-7.766	3.296	0.042	0.42	IPI00119667	3	R.E]HALLAYT#LGVK^.Q	Eef1a2	EHALLAY#TLGVK^	13.2	0	0	141	0	0	1.59493	23.0282
anti-pY IP P21(H):P0(L)	2	0.89	3.231	0.103	0.372	IPI00119667	3	R.E]HALLAY#TLGVK^.Q	Eef1a2	EHALLAY#TLGVK^	16.2	0	0	141	0	0	1.22197	19.2239
anti-pY IP P21(H):P0(L)	2	4.88	3.29	0.053	0.418	IPI00119667	3	R.EHALLAY#TLGVK.Q	Eef1a2	EHALLAY#TLGVK	6.9	0	0	141	0	0	2.05481	87.9861
anti-pY IP P21(H):P0(L)	3	13.5	2.446	0.05	0.05	IPI00116761	0	R.FSVY#IT#ESQPDLSGK^.K	Eif2b1	FSVY#IT#ESQPDLSGK^	3.4	46.7	0	151	153	0	-0.356016	4.50033
anti-pY IP P21(H):P0(L)	2	-21.78	3.003	0.109	0.468	IPI00122684	8	R.G]NPTVEVDLY#TAK^.G	Eno2	GNPTVEVDLY#TAK^	13.2	0	0	25	0	0	2.52185	31.3992
anti-pY IP E16.5(H):P0(L)	2	-6.046	2.579	0.181	0.426	IPI00122684	13	R.AAVPSGASTGIY#EALELR.D	Eno2	AAVPSGASTGIY#EALELR	18.5	0	0	44	0	0	0.0889794	18.6486
anti-pY IP E16.5(H):P0(L)	2	-6.046	2.926	0.145	0.503	IPI00122684	13	R.AAVPSGASTGIY#EALELR.D	Eno2	AAVPSGASTGIY#EALELR	10.7	0	0	44	0	0	0.0889794	18.5741
anti-pY IP E16.5(H):P0(L)	2	0.77	3.777	0.147	0.539	IPI00122684	13	R.A]AVPSGASTGIY#EALELR.D	Eno2	AAVPSGASTGIY#EALELR	38.7	0	0	44	0	0	1.96302	88.0455
anti-pY IP E16.5(H):P0(L)	2	0.78	3.355	0.168	0.473	IPI00122684	13	R.A]AVPSGASTGIY#EALELR.D	Eno2	AAVPSGASTGIY#EALELR	43.5	0	0	44	0	0	1.96266	86.9006
anti-pY IP E16.5(H):P0(L)	3	1	2.765	0.259	0.259	IPI00122684	13	R.A]AVPSGASTGIY#EALELR.D	Eno2	AAVPSGASTGIY#EALELR	107.9	0	0	44	0	0	2.20023	220.25
anti-pY IP E16.5(H):P0(L)	3	1.01	2.709	0.216	0.216	IPI00122684	13	R.A]AVPSGASTGIY#EALELR.D	Eno2	AAVPSGASTGIY#EALELR	39.9	0	0	44	0	0	2.20022	220.041
anti-pY IP P21(H):P0(L)	3	4.99	3.178	0.238	0.345	IPI00122684	13	R.A]AVPSGASTGIY#EALELR.D	Eno2	AAVPSGASTGIY#EALELR	104.5	0	0	44	0	0	2.21799	295.123
anti-pY IP P21(H):P0(L)	3	4.99	3.956	0.368	0.368	IPI00122684	13	R.A]AVPSGASTGIY#EALELR.D	Eno2	AAVPSGASTGIY#EALELR	84.9	0	0	44	0	0	2.21811	297.495
anti-pY IP P21(H):P0(L)	2	5.2	3.336	0.094	0.556	IPI00122684	13	R.A]AVPSGASTGIY#EALELR.D	Eno2	AAVPSGASTGIY#EALELR	46.2	0	0	44	0	0	2.15167	78.3549
anti-pY IP P21(H):P0(L)	3	0.67	3.447	0.228	0.266	IPI00122684	13	R.A]AVPSGASTGIY#EALELR.D	Eno2	AAVPSGASTGIY#EALELR	37.2	0	0	44	0	0	0.153669	29.5649
anti-pY IP P21(H):P0(L)	2	5.35	3.042	0.214	0.486	IPI00122684	13	R.AAVPSGASTGIY#EALELR.D	Eno2	AAVPSGASTGIY#EALELR	35.8	0	0	44	0	0	2.15174	78.7165
anti-pY IP P21(H):P0(L)	2	1.4	2.86	0.167	0.405	IPI00122684	13	R.AAVPSGASTGIY#EALELR.D	Eno2	AAVPSGASTGIY#EALELR	15.8	0	0	44	0	0	0.168478	12.6925
anti-pY IP E16.5(H):P0(L)	2	-7.296	2.842	0.08	0.355	IPI00124182	10	R.V]LEDDPEAAY#TTR.G	Epha3	VLEDDPEAAY#TTR	24.8	0	0	779	0	0	0.566698	16.8115
anti-pY IP E16.5(H):P0(L)	2	0.36	2.056	0.118	0.337	IPI00124182	10	R.VLEDDPEAAYTT#R.G	Epha3	VLEDDPEAAY#TTR	16.2	0	0	779	0	0	-1.18074	25.3687
anti-pY IP P21(H):P0(L)	2	-17.96	2.595	0.115	0.487	IPI00124182	10	R.VLEDDPEAAY#TTR.G	Epha3	VLEDDPEAAY#TTR	7.5	0	0	779	0	0	-1.0736	23.9609
anti-pY IP E16.5(H):P0(L)	2	0.19	2.362	0.014	0.367	IPI00114909	1	R.E]VDPT#YIK^.I	Ephb6	EVDPTY#IK^	7.4	0	0	662	0	0	-0.00775711	28.2657
anti-pY IP P21(H):P0(L)	2	6.43	2.389	0.072	0.333	IPI00123176	45	K.L]ISWYDNEY#GYSNR.M	Gm6316	LISWYDNEY#GYSNR	15.2	0	0	322	0	0	2.53812	10.8376
anti-pY IP P21(H):P0(L)	2	12.09	2.199	0.231	0.231	IPI00135215	3	K.EILY#QGK.L	Gramd3	EILY#QGK	1000	0	0	221	0	0	0.605541	2.38955
anti-pY IP E16.5(H):P0(L)	2	0.52	3.125	0.309	0.537	IPI00321320	0	K.H]SQLSDLY#GK^.F	Grin2b	HSQLSDLY#GK^	65.2	0	0	1039	0	0	5.38991	62.1546
anti-pY IP P21(H):P0(L)	2	-18.78	2.879	0.233	0.377	IPI00321320	0	K.H]SQLSDLY#GK^.F	Grin2b	HSQLSDLY#GK^	68.6	0	0	1039	0	0	5.35028	52.1506
anti-pY IP P21(H):P0(L)	2	-18.78	3.567	0.28	0.393	IPI00321320	0	K.H]SQLSDLY#GK^.F	Grin2b	HSQLSDLY#GK^	68.6	0	0	1039	0	0	5.3628	52.6329
anti-pY IP E16.5(H):P0(L)	3	-6.706	4.418	0.042	0.5	IPI00480321	0	K.S]MSSSPWMPQDGFDPSDY#AEPMDAVVK^PR.N	Grlf1	SMSSSPWMPQDGFDPSDY#AEPMDAVVK^PR	6	0	0	1087	0	0	1.26299	7.13665
anti-pY IP E16.5(H):P0(L)	3	2	3.614	0.106	0.531	IPI00480321	0	K.S]MSSSPWMPQDGFDPSDY#AEPMDAVVK^PR.N	Grlf1	SMSSSPWMPQDGFDPSDY#AEPMDAVVK^PR	12.7	0	0	1087	0	0	0.808333	6.12236
anti-pY IP E16.5(H):P0(L)	3	-6.426	3.232	0.133	0.426	IPI00480321	0	R.N]EEENIY#SVPHDSTQGK^.I	Grlf1	NEEENIY#SVPHDSTQGK^	28.5	0	0	1105	0	0	0.447369	547.814
anti-pY IP E16.5(H):P0(L)	3	-6.416	2.837	0.109	0.454	IPI00480321	0	R.N]EEENIY#SVPHDSTQGK^.I	Grlf1	NEEENIY#SVPHDSTQGK^	43	0	0	1105	0	0	0.447362	544.074
anti-pY IP E16.5(H):P0(L)	3	-5.656	3.094	0.082	0.47	IPI00480321	0	R.NEEENIY#SVPHDSTQGK.I	Grlf1	NEEENIY#SVPHDSTQGK	40.7	0	0	1105	0	0	0.447369	547.613
anti-pY IP E16.5(H):P0(L)	3	-5.606	3.037	0.087	0.385	IPI00480321	0	R.NEEENIY#SVPHDSTQGK.I	Grlf1	NEEENIY#SVPHDSTQGK	36.8	0	0	1105	0	0	0.447362	544.074
anti-pY IP E16.5(H):P0(L)	2	-5.376	3.751	0.032	0.528	IPI00480321	0	R.N]EEENIY#SVPHDSTQGK^.I	Grlf1	NEEENIY#SVPHDSTQGK^	18.4	0	0	1105	0	0	0.387691	61.228
anti-pY IP E16.5(H):P0(L)	2	-5.056	3.643	0.059	0.531	IPI00480321	0	R.NEEENIY#SVPHDSTQGK.I	Grlf1	NEEENIY#SVPHDSTQGK	20.4	0	0	1105	0	0	0.387691	61.228
anti-pY IP E16.5(H):P0(L)	3	0.41	2.93	0.113	0.413	IPI00480321	0	R.N]EEENIY#SVPHDSTQGK^.I	Grlf1	NEEENIY#SVPHDSTQGK^	28.5	0	0	1105	0	0	-0.358687	1398.14
anti-pY IP E16.5(H):P0(L)	3	0.41	3.3	0.105	0.45	IPI00480321	0	R.N]EEENIY#SVPHDSTQGK^.I	Grlf1	NEEENIY#SVPHDSTQGK^	45.7	0	0	1105	0	0	-0.358685	1381.03
anti-pY IP E16.5(H):P0(L)	2	1.46	2.517	0.037	0.499	IPI00480321	0	R.NEEENIY#SVPHDSTQGK.I	Grlf1	NEEENIY#SVPHDSTQGK	24.4	0	0	1105	0	0	-0.295256	82.6282
anti-pY IP E16.5(H):P0(L)	2	1.46	2.763	0.08	0.586	IPI00480321	0	R.NEEENIY#SVPHDSTQGK.I	Grlf1	NEEENIY#SVPHDSTQGK	21.5	0	0	1105	0	0	-0.295515	83.576
anti-pY IP E16.5(H):P0(L)	2	1.56	3.671	0.047	0.466	IPI00480321	0	R.N]EEENIY#SVPHDSTQGK^.I	Grlf1	NEEENIY#SVPHDSTQGK^	24.4	0	0	1105	0	0	-0.295256	82.6282
anti-pY IP E16.5(H):P0(L)	3	1.95	2.415	0.133	0.402	IPI00480321	0	R.NEEENIY#SVPHDSTQGK.I	Grlf1	NEEENIY#SVPHDSTQGK	26.5	0	0	1105	0	0	-0.357888	1398.14
anti-pY IP E16.5(H):P0(L)	3	1.95	2.443	0.135	0.391	IPI00480321	0	R.NEEENIY#SVPHDSTQGK.I	Grlf1	NEEENIY#SVPHDSTQGK	24.8	0	0	1105	0	0	-0.357886	1381.03
anti-pY IP P21(H):P0(L)	3	-16.4	3.071	0.099	0.433	IPI00480321	0	R.NEEENIY#SVPHDSTQGK.I	Grlf1	NEEENIY#SVPHDSTQGK	36.8	0	0	1105	0	0	-0.366424	1433.73
anti-pY IP P21(H):P0(L)	3	-18	2.787	0.151	0.442	IPI00480321	0	R.N]EEENIY#SVPHDSTQGK^.I	Grlf1	NEEENIY#SVPHDSTQGK^	28.5	0	0	1105	0	0	-0.366424	1433.73
anti-pY IP P21(H):P0(L)	3	0.63	2.613	0.088	0.407	IPI00480321	0	R.N]EEENIY#SVPHDSTQGK^.I	Grlf1	NEEENIY#SVPHDSTQGK^	26.5	0	0	1105	0	0	0.409793	530.485
anti-pY IP P21(H):P0(L)	2	-16.59	2.57	0.066	0.439	IPI00480321	0	R.NEEENIY#SVPHDSTQGK.I	Grlf1	NEEENIY#SVPHDSTQGK	26.4	0	0	1105	0	0	-0.376921	109.373
anti-pY IP P21(H):P0(L)	3	0.63	3.135	0.103	0.468	IPI00480321	0	R.N]EEENIY#SVPHDSTQGK^.I	Grlf1	NEEENIY#SVPHDSTQGK^	24.8	0	0	1105	0	0	0.409824	538.246
anti-pY IP P21(H):P0(L)	2	-16.59	2.876	0.046	0.456	IPI00480321	0	R.NEEENIY#SVPHDSTQGK.I	Grlf1	NEEENIY#SVPHDSTQGK	24.4	0	0	1105	0	0	-0.376796	111.442
anti-pY IP P21(H):P0(L)	2	1.54	2.798	0.077	0.458	IPI00480321	0	R.N]EEENIY#SVPHDSTQGK^.I	Grlf1	NEEENIY#SVPHDSTQGK^	22.9	0	0	1105	0	0	0.279279	51.1685
anti-pY IP P21(H):P0(L)	2	-16.96	2.803	0.03	0.426	IPI00480321	0	R.N]EEENIY#SVPHDSTQGK^.I	Grlf1	NEEENIY#SVPHDSTQGK^	22.9	0	0	1105	0	0	-0.376921	109.373
anti-pY IP P21(H):P0(L)	3	-16.42	2.541	0.127	0.338	IPI00480321	0	R.NEEENIY#SVPHDSTQGK.I	Grlf1	NEEENIY#SVPHDSTQGK	18.9	0	0	1105	0	0	-0.366423	1422.31
anti-pY IP P21(H):P0(L)	2	2.28	2.563	0.077	0.441	IPI00480321	0	R.NEEENIY#SVPHDSTQGK.I	Grlf1	NEEENIY#SVPHDSTQGK	18.4	0	0	1105	0	0	0.279279	51.1685
anti-pY IP P21(H):P0(L)	2	1.54	2.577	0.044	0.498	IPI00480321	0	R.N]EEENIY#SVPHDSTQGK^.I	Grlf1	NEEENIY#SVPHDSTQGK^	9.3	0	0	1105	0	0	0.279248	50.6199
anti-pY IP E16.5(H):P0(L)	2	0.93	2.529	0.037	0.391	IPI00125319	3	R.GEPNVSY#ICSR.Y	Gsk3b	GEPNVSY#ICSR	0	0	0	216	0	0	-10.4515	9604.23
anti-pY IP E16.5(H):P0(L)	2	-9.716	2.596	0.043	0.424	IPI00125319	3	R.G]EPNVSY#ICSR.Y	Gsk3b	GEPNVSY#ICSR	16.2	0	0	216	0	0	-4.29818	5349.6
anti-pY IP E16.5(H):P0(L)	2	-9.366	2.269	0.055	0.456	IPI00125319	3	R.G]EPNVSY#ICSR.Y	Gsk3b	GEPNVSY#ICSR	24.4	0	0	216	0	0	-4.29817	5259.93
anti-pY IP E16.5(H):P0(L)	2	-7.276	2.872	0.053	0.437	IPI00125319	3	R.GEPNVSY#ICSR.Y	Gsk3b	GEPNVSY#ICSR	20.4	0	0	216	0	0	-4.29817	5221.43
anti-pY IP E16.5(H):P0(L)	3	0.31	3.549	0.005	0.42	IPI00125319	3	K.Q]LVRGEPNVSY#ICSR.Y	Gsk3b	QLVRGEPNVSY#ICSR	13.3	0	0	216	0	0	4.78976	64.5593
anti-pY IP E16.5(H):P0(L)	2	2.34	2.688	0.051	0.462	IPI00125319	3	R.GEPNVSY#ICSR.Y	Gsk3b	GEPNVSY#ICSR	22.9	0	0	216	0	0	-5.15244	7163.66
anti-pY IP E16.5(H):P0(L)	2	2.36	2.714	0.049	0.421	IPI00125319	3	R.GEPNVSY#ICSR.Y	Gsk3b	GEPNVSY#ICSR	22.9	0	0	216	0	0	-5.1521	6991.28
anti-pY IP P21(H):P0(L)	2	2.25	2.729	0.051	0.447	IPI00125319	3	R.GEPNVSY#ICSR.Y	Gsk3b	GEPNVSY#ICSR	26.4	0	0	216	0	0	-4.26304	4948.6
anti-pY IP P21(H):P0(L)	2	-18.72	2.794	0.056	0.456	IPI00125319	3	R.GEPNVSY#ICSR.Y	Gsk3b	GEPNVSY#ICSR	26.4	0	0	216	0	0	-5.13276	6536.05
anti-pY IP P21(H):P0(L)	2	-18.72	2.84	0.042	0.475	IPI00125319	3	R.GEPNVSY#ICSR.Y	Gsk3b	GEPNVSY#ICSR	22.9	0	0	216	0	0	-5.13275	6533.73
anti-pY IP P21(H):P0(L)	2	-18.65	2.458	0.018	0.376	IPI00125319	3	R.GEPNVSY#ICSR.Y	Gsk3b	GEPNVSY#ICSR	16.2	0	0	216	0	0	-6.91915	1719.78
anti-pY IP P21(H):P0(L)	2	2.25	2.711	0.051	0.427	IPI00125319	3	R.GEPNVSY#ICSR.Y	Gsk3b	GEPNVSY#ICSR	16.2	0	0	216	0	0	-4.26304	4967.82
anti-pY IP P21(H):P0(L)	2	-1.33	2.439	0.057	0.408	IPI00125319	3	R.GEPNVSY#ICSR.Y	Gsk3b	GEPNVSY#ICSR	10.3	0	0	216	0	0	-2.13392	15.0053
anti-pY IP P21(H):P0(L)	2	3.22	2.182	0.247	0.289	IPI00129487	1	R.T]LDSGGFY#ISPR.S	Hck	TLDSGGFY#ISPR	20.1	0	0	207	0	0	1.82608	12.1163
anti-pY IP E16.5(H):P0(L)	2	-7.036	2.789	0.064	0.333	IPI00129487	1	R.I]IEDNEY#TAR.E	Hck	IIEDNEY#TAR	28.9	0	0	409	0	0	0.360748	346.478
anti-pY IP P21(H):P0(L)	2	-16.74	2.599	0.115	0.339	IPI00129487	1	R.I]IEDNEY#TAR.E	Hck	IIEDNEY#TAR	22.9	0	0	409	0	0	-1.28929	636.652
anti-pY IP E16.5(H):P0(L)	2	-6.396	2.048	0.04	0.449	IPI00133158	10	K.A]VCSTY#LQSR.Y	Hipk1	AVCSTY#LQSR	11.5	0	0	352	0	0	-3.31447	142.182
anti-pY IP E16.5(H):P0(L)	2	-6.396	2.299	0.135	0.327	IPI00133158	10	K.A]VCSTY#LQSR.Y	Hipk1	AVCSTY#LQSR	16.2	0	0	352	0	0	-3.31509	143.763
anti-pY IP E16.5(H):P0(L)	2	0.65	3.1	0.093	0.533	IPI00133158	10	K.AVCSTY#LQSR.Y	Hipk1	AVCSTY#LQSR	16.2	0	0	352	0	0	-4.9973	242.132
anti-pY IP E16.5(H):P0(L)	2	0.65	3.234	0.14	0.581	IPI00133158	10	K.AVCSTY#LQSR.Y	Hipk1	AVCSTY#LQSR	16.2	0	0	352	0	0	-4.99607	239.001
anti-pY IP P21(H):P0(L)	2	-18.18	3.078	0.143	0.52	IPI00133158	10	K.AVCSTY#LQSR.Y	Hipk1	AVCSTY#LQSR	32.4	0	0	352	0	0	-5.23143	327.963
anti-pY IP P21(H):P0(L)	2	-18.18	3.021	0.124	0.523	IPI00133158	10	K.AVCSTY#LQSR.Y	Hipk1	AVCSTY#LQSR	28.9	0	0	352	0	0	-5.23327	333.341
anti-pY IP E16.5(H):P0(L)	2	-7.506	2.513	0.016	0.456	IPI00319076	3	K.TVCSTY#LQSR.Y	Hipk3	TVCSTY#LQSR	10.3	0	0	359	0	0	-3.57424	15.0129
anti-pY IP E16.5(H):P0(L)	2	0.14	2.317	0.077	0.469	IPI00319076	3	K.TVCSTY#LQSR.Y	Hipk3	TVCSTY#LQSR	0	0	0	359	0	0	-3.91978	26.5051
anti-pY IP P21(H):P0(L)	2	-18.75	2.593	0.05	0.483	IPI00319076	3	K.TVCSTY#LQSR.Y	Hipk3	TVCSTY#LQSR	10.3	0	0	359	0	0	-4.57976	37.4826
anti-pY IP E16.5(H):P0(L)	3	1.49	2.611	0.233	0.233	IPI00329998	9	K.T]VTAMDVVY#ALK^R.Q	HistoneH4	TVTAMDVVY#ALK^R	70.9	0	0	90	0	0	2.63854	16.3163
anti-pY IP P21(H):P0(L)	3	4.72	2.266	0.144	0.144	IPI00329998	9	K.T]VTAMDVVY#ALK^R.Q	HistoneH4	TVTAMDVVY#ALK^R	15.9	0	0	90	0	0	1.85458	22.4603
anti-pY IP E16.5(H):P0(L)	2	0.58	2.673	0.43	0.441	IPI00114342	6	K.G]AAMVTAVAY#R.L	Hk2	GAAMVTAVAY#R	54.6	0	0	461	0	0	2.12956	5.69046
anti-pY IP E16.5(H):P0(L)	2	0.23	2.375	0.369	0.371	IPI00758248	1	R.E]SQY#QNLR.E	Iqsec2	ESQY#QNLR	43	0	0	89	0	0	3.38896	59.4486
anti-pY IP E16.5(H):P0(L)	2	0.77	2.302	0.134	0.432	IPI00315359	3	R.Q]TGSPGMIY#STR.Y	Kcnab2	QTGSPGMIY#STR	16.2	0	0	25	0	0	3.16004	16.739
anti-pY IP E16.5(H):P0(L)	2	0.77	2.529	0.049	0.514	IPI00315359	3	R.Q]TGSPGMIY#STR.Y	Kcnab2	QTGSPGMIY#STR	0	0	0	25	0	0	3.15061	16.6284
anti-pY IP E16.5(H):P0(L)	3	-9.656	2.2	0.034	0.034	IPI00123369	4	R.GAPAY#NPTGPQVT#PLARGT#FQR.A	Ldb3	GAPAY#NPTGPQVT#PLARGT#FQR	13.2	6.7	29.8	455	463	469	-3.39326	47.0915
anti-pY IP E16.5(H):P0(L)	2	1.404	2.043	0.152	0.152	IPI00350294	1	K.Y#LPDELS#ERKK.I	Lonrf1	Y#LPDELS#ERKK	1000	0	0	606	612	0	-4.37453	41.0085
anti-pY IP E16.5(H):P0(L)	2	1.404	2.077	0.01	0.01	IPI00350294	1	K.Y#LPDELS#ERKK.I	Lonrf1	Y#LPDELS#ERKK	1000	0	0	606	612	0	-4.37158	40.9238
anti-pY IP P21(H):P0(L)	3	5.09	3.244	0.271	0.367	IPI00454120	4	K.IEDPVY#GVYYVDHINR.K	Magi1	IEDPVY#GVYYVDHINR	30	0	0	373	0	0	-2.85176	13.3649
anti-pY IP E16.5(H):P0(L)	3	0.79	3.332	0.141	0.384	IPI00378020	2	K.IDDPIY#GTYYVDHINR.R	Magi2	IDDPIY#GTYYVDHINR	18.3	0	0	198	0	0	-1.90352	42.7165
anti-pY IP E16.5(H):P0(L)	3	-8.306	2.346	0.028	0.17	IPI00378020	2	K.IDDPIY#GTYYVDHINR.R	Magi2	IDDPIYGTY#YVDHINR	8.7	0	0	201	0	0	-0.594962	24.845
anti-pY IP E16.5(H):P0(L)	3	-7.326	3.12	0.122	0.498	IPI00119663	1	R.V]ADPDHDHTGFLT#EY#VATR.W	Mapk1	VADPDHDHTGFLT#EY#VATR	33.2	26.9	0	183	185	0	0.895414	78.4895
anti-pY IP E16.5(H):P0(L)	3	-7.326	3.248	0.187	0.522	IPI00119663	1	R.V]ADPDHDHTGFLT#EY#VATR.W	Mapk1	VADPDHDHTGFLT#EY#VATR	37.2	38.2	0	183	185	0	0.895414	78.4895
anti-pY IP E16.5(H):P0(L)	3	0.99	2.752	0.181	0.41	IPI00119663	1	R.V]ADPDHDHTGFLT#EY#VATR.W	Mapk1	VADPDHDHTGFLT#EY#VATR	12.8	9.4	0	183	185	0	0.875676	75.5779
anti-pY IP E16.5(H):P0(L)	3	1.01	3.134	0.102	0.363	IPI00119663	1	R.V]ADPDHDHTGFLT#EY#VATR.W	Mapk1	VADPDHDHTGFLT#EY#VATR	23.1	19.5	0	183	185	0	0.875689	75.837
anti-pY IP P21(H):P0(L)	3	0.98	2.413	0.198	0.309	IPI00119663	1	R.V]ADPDHDHTGFLT#EY#VATR.W	Mapk1	VADPDHDHTGFLT#EY#VATR	29.1	28.7	0	183	185	0	0.920784	82.2256
anti-pY IP P21(H):P0(L)	3	4.11	2.819	0.235	0.487	IPI00119663	1	R.V]ADPDHDHTGFLT#EY#VATR.W	Mapk1	VADPDHDHTGFLT#EY#VATR	34.6	22.2	0	183	185	0	0.686187	75.6046
anti-pY IP P21(H):P0(L)	3	4.13	2.409	0.133	0.269	IPI00119663	1	R.V]ADPDHDHTGFLT#EY#VATR.W	Mapk1	VADPDHDHTGFLT#EY#VATR	23.1	22.2	0	183	185	0	0.686643	77.2724
anti-pY IP P21(H):P0(L)	3	0.97	3.09	0.148	0.494	IPI00119663	1	R.V]ADPDHDHTGFLT#EY#VATR.W	Mapk1	VADPDHDHTGFLT#EY#VATR	28.9	19.9	0	183	185	0	0.92079	82.3524
anti-pY IP E16.5(H):P0(L)	4	-8.516	2.495	0.25	0.25	IPI00119663	1	R.V]ADPDHDHTGFLTEY#VATR.W	Mapk1	VADPDHDHTGFLTEY#VATR	44.1	0	0	185	0	0	0.586542	65.0368
anti-pY IP E16.5(H):P0(L)	4	-8.516	3.012	0.26	0.26	IPI00119663	1	R.V]ADPDHDHTGFLTEY#VATR.W	Mapk1	VADPDHDHTGFLTEY#VATR	37.2	0	0	185	0	0	0.586608	65.383
anti-pY IP E16.5(H):P0(L)	3	-7.94	3.247	0.066	0.417	IPI00119663	1	R.V]ADPDHDHTGFLTEY#VATR.W	Mapk1	VADPDHDHTGFLTEY#VATR	16.2	0	0	185	0	0	0.497642	90.973
anti-pY IP E16.5(H):P0(L)	3	-7.896	3.525	0.101	0.41	IPI00119663	1	R.V]ADPDHDHTGFLTEY#VATR.W	Mapk1	VADPDHDHTGFLTEY#VATR	20.2	0	0	185	0	0	0.595667	104.93
anti-pY IP E16.5(H):P0(L)	3	-7.896	4.247	0.063	0.473	IPI00119663	1	R.V]ADPDHDHTGFLTEY#VATR.W	Mapk1	VADPDHDHTGFLTEY#VATR	17.8	0	0	185	0	0	0.595696	105.256
anti-pY IP P21(H):P0(L)	4	0.53	2.698	0.251	0.258	IPI00119663	1	R.V]ADPDHDHTGFLTEY#VATR.W	Mapk1	VADPDHDHTGFLTEY#VATR	31.8	0	0	185	0	0	0.492175	65.6267
anti-pY IP P21(H):P0(L)	3	0.68	3.365	0.053	0.54	IPI00119663	1	R.V]ADPDHDHTGFLTEY#VATR.W	Mapk1	VADPDHDHTGFLTEY#VATR	12.7	0	0	185	0	0	0.6623	79.5069
anti-pY IP P21(H):P0(L)	3	2.33	3.641	0.023	0.555	IPI00119663	1	R.V]ADPDHDHTGFLTEY#VATR.W	Mapk1	VADPDHDHTGFLTEY#VATR	12.7	0	0	185	0	0	0.516031	99.2588
anti-pY IP P21(H):P0(L)	3	-2.19	3.765	0.014	0.505	IPI00119663	1	R.V]ADPDHDHTGFLT#EYVATR.W	Mapk1	VADPDHDHTGFLTEY#VATR	10.4	0	0	185	0	0	0.516132	97.4074
anti-pY IP E16.5(H):P0(L)	2	-6.396	3.377	0.037	0.412	IPI00112346	4	R.H]TDDEMTGY#VATR.W	Mapk14	HTDDEMTGY#VATR	17	0	0	182	0	0	2.03929	47.8927
anti-pY IP E16.5(H):P0(L)	2	-6.396	4.268	0.119	0.493	IPI00112346	4	R.H]TDDEMTGY#VATR.W	Mapk14	HTDDEMTGY#VATR	30.8	0	0	182	0	0	2.03918	47.7765
anti-pY IP E16.5(H):P0(L)	2	-6.316	3.029	0.005	0.468	IPI00112346	4	R.HTDDEMTGY#VATR.W	Mapk14	HTDDEMTGY#VATR	4	0	0	182	0	0	2.03929	47.8927
anti-pY IP P21(H):P0(L)	2	0.74	3.156	0.126	0.431	IPI00112346	4	R.H]TDDEMTGY#VATR.W	Mapk14	HTDDEMTGY#VATR	18.9	0	0	182	0	0	1.88406	37.4222
anti-pY IP P21(H):P0(L)	2	0.74	2.557	0.062	0.314	IPI00112346	4	R.H]TDDEMTGY#VATR.W	Mapk14	HTDDEMTGY#VATR	17	0	0	182	0	0	1.88429	37.6693
anti-pY IP P21(H):P0(L)	3	3.32	2.547	0.057	0.192	IPI00230277	2	R.I]ADPEHDHT#GFLTEY#VATR.W	Mapk3	IADPEHDHTGFLT#EY#VATR	12.6	7.6	0	203	205	0	0.508971	19.8698
anti-pY IP E16.5(H):P0(L)	3	1.03	3.865	0.014	0.45	IPI00230277	2	R.I]ADPEHDHTGFLTEY#VATR.W	Mapk3	IADPEHDHTGFLTEY#VATR	12.7	0	0	205	0	0	0.853394	74.7006
anti-pY IP P21(H):P0(L)	3	4.33	2.912	0.056	0.416	IPI00230277	2	R.I]ADPEHDHTGFLTEY#VATR.W	Mapk3	IADPEHDHTGFLTEY#VATR	18	0	0	205	0	0	0.867231	71.3417
anti-pY IP P21(H):P0(L)	3	4.33	2.583	0.071	0.197	IPI00230277	2	R.I]ADPEHDHTGFLT#EYVATR.W	Mapk3	IADPEHDHTGFLTEY#VATR	11	0	0	205	0	0	0.867578	72.7786
anti-pY IP E16.5(H):P0(L)	2	-7.596	3.307	0.012	0.467	IPI00129682	10	R.T]AGTSFMM*T#PY#VVTR.Y	Mapk8	TAGTSFMM*T#PY#VVTR	35.3	20.1	0	183	185	0	0.887743	45.2276
anti-pY IP E16.5(H):P0(L)	2	-7.596	3.451	0.015	0.525	IPI00129682	10	R.T]AGTSFMM*T#PY#VVTR.Y	Mapk8	TAGTSFMM*T#PY#VVTR	51.6	43.5	0	183	185	0	0.887743	45.673
anti-pY IP E16.5(H):P0(L)	2	-7.246	3.036	0.197	0.478	IPI00129682	10	R.T]AGTSFMMT#PY#VVTR.Y	Mapk8	TAGTSFMMT#PY#VVTR	48.8	30.7	0	183	185	0	0.920016	59.421
anti-pY IP E16.5(H):P0(L)	2	-7.096	3.926	0.264	0.65	IPI00129682	10	R.TAGTSFMMT#PY#VVTR.Y	Mapk8	TAGTSFMMT#PY#VVTR	37.1	26.8	0	183	185	0	0.920016	59.421
anti-pY IP E16.5(H):P0(L)	2	-6.816	3.035	0.272	0.472	IPI00129682	10	R.T]AGTSFMMT#PY#VVTR.Y	Mapk8	TAGTSFMMT#PY#VVTR	57.4	41.3	0	183	185	0	0.920021	59.3423
anti-pY IP E16.5(H):P0(L)	2	-6.026	3.075	0.195	0.538	IPI00129682	10	R.TAGTSFMMT#PY#VVTR.Y	Mapk8	TAGTSFMMT#PY#VVTR	48.8	35.8	0	183	185	0	0.920045	58.9333
anti-pY IP E16.5(H):P0(L)	2	1.07	2.676	0.13	0.428	IPI00129682	10	R.T]AGTSFMM*T#PY#VVTR.Y	Mapk8	TAGTSFMM*T#PY#VVTR	46.7	46.2	0	183	185	0	0.860365	20.7172
anti-pY IP E16.5(H):P0(L)	2	1.11	2.284	0.068	0.461	IPI00129682	10	R.T]AGTSFMM*T#PY#VVTR.Y	Mapk8	TAGTSFMM*T#PY#VVTR	12.7	17.6	0	183	185	0	0.860101	20.3256
anti-pY IP E16.5(H):P0(L)	2	1.2	2.188	0.242	0.406	IPI00129682	10	R.T]AGTSFMMT#PY#VVTR.Y	Mapk8	TAGTSFMMT#PY#VVTR	46.4	34.5	0	183	185	0	0.9575	18.4771
anti-pY IP P21(H):P0(L)	2	1.3	2.28	0.054	0.384	IPI00129682	10	R.TAGTSFM*MT#PY#VVTR.Y	Mapk8	TAGTSFM*MT#PY#VVTR	37.2	58.3	0	183	185	0	0.791958	22.9839
anti-pY IP P21(H):P0(L)	2	4.89	3.262	0.333	0.557	IPI00129682	10	R.T]AGTSFMMT#PY#VVTR.Y	Mapk8	TAGTSFMMT#PY#VVTR	46.4	49.6	0	183	185	0	0.974413	49.6357
anti-pY IP P21(H):P0(L)	2	4.83	3.461	0.041	0.479	IPI00129682	10	R.T]AGTSFM*MT#PY#VVTR.Y	Mapk8	TAGTSFM*MT#PY#VVTR	53.9	44.7	0	183	185	0	1.0298	26.4196
anti-pY IP P21(H):P0(L)	2	0.81	3.513	0.193	0.491	IPI00129682	10	R.T]AGTSFMMT#PY#VVTR.Y	Mapk8	TAGTSFMMT#PY#VVTR	42.1	35.8	0	183	185	0	0.789841	24.0861
anti-pY IP P21(H):P0(L)	2	5.35	3.216	0.224	0.61	IPI00129682	10	R.TAGTSFMMT#PY#VVTR.Y	Mapk8	TAGTSFMMT#PY#VVTR	46.4	27	0	183	185	0	0.974664	50.0083
anti-pY IP P21(H):P0(L)	2	4.85	3.561	0.046	0.45	IPI00129682	10	R.T]AGTSFMM*T#PY#VVTR.Y	Mapk8	TAGTSFMM*T#PY#VVTR	42.8	27	0	183	185	0	1.02964	26.174
anti-pY IP P21(H):P0(L)	2	0.67	2.896	0.165	0.489	IPI00129682	10	R.T]AGTSFMMT#PY#VVTR.Y	Mapk8	TAGTSFMMT#PY#VVTR	37.1	26.8	0	183	185	0	0.789841	24.1939
anti-pY IP P21(H):P0(L)	2	1.11	2.26	0.091	0.424	IPI00129682	10	R.TAGTSFM*MT#PY#VVTR.Y	Mapk8	TAGTSFM*MT#PY#VVTR	26.9	24.2	0	183	185	0	0.791921	22.9139
anti-pY IP P21(H):P0(L)	2	1.63	3.061	0.145	0.538	IPI00129682	10	R.T]AGTSFMM*T#PY#VVTR.Y	Mapk8	TAGTSFMM*T#PY#VVTR	26.4	17.5	0	183	185	0	0.791718	22.5427
anti-pY IP P21(H):P0(L)	2	4.87	2.406	0.177	0.479	IPI00129682	10	R.T]AGTSFMMT#PY#VVTR.Y	Mapk8	TAGTSFMMT#PY#VVTR	24	15.2	0	183	185	0	0.974065	49.1297
anti-pY IP P21(H):P0(L)	2	1.68	2.241	0.036	0.465	IPI00129682	10	R.T]AGTSFMM*T#PY#VVTR.Y	Mapk8	TAGTSFMM*T#PY#VVTR	22.2	15.2	0	183	185	0	0.791939	22.9488
anti-pY IP P21(H):P0(L)	2	5.31	2.351	0.048	0.414	IPI00129682	10	R.TAGTSFMMT#PY#VVTR.Y	Mapk8	TAGTSFMMT#PY#VVTR	11	5.9	0	183	185	0	0.974413	49.6357
anti-pY IP E16.5(H):P0(L)	2	-8.296	3.339	0.103	0.501	IPI00129682	10	R.TAGTSFMMTPY#VVTR.Y	Mapk8	TAGTSFMMTPY#VVTR	24.8	0	0	185	0	0	1.2617	167.693
anti-pY IP E16.5(H):P0(L)	2	-8.286	3.975	0.084	0.588	IPI00129682	10	R.TAGTSFMMTPY#VVTR.Y	Mapk8	TAGTSFMMTPY#VVTR	28.5	0	0	185	0	0	1.26159	166.532
anti-pY IP E16.5(H):P0(L)	2	-7.946	4.064	0.099	0.654	IPI00129682	10	R.T]AGTSFMMTPY#VVTR.Y	Mapk8	TAGTSFMMTPY#VVTR	24.8	0	0	185	0	0	1.26159	166.532
anti-pY IP E16.5(H):P0(L)	2	-7.926	4.306	0.096	0.657	IPI00129682	10	R.T]AGTSFMMTPY#VVTR.Y	Mapk8	TAGTSFMMTPY#VVTR	33.7	0	0	185	0	0	1.2617	167.693
anti-pY IP E16.5(H):P0(L)	2	-7.456	2.668	0.108	0.535	IPI00129682	10	R.TAGTSFM*MTPY#VVTR.Y	Mapk8	TAGTSFM*MTPY#VVTR	20.9	0	0	185	0	0	1.12951	37.9208
anti-pY IP E16.5(H):P0(L)	2	-7.456	3.224	0.083	0.509	IPI00129682	10	R.TAGTSFMM*TPY#VVTR.Y	Mapk8	TAGTSFMM*TPY#VVTR	21.3	0	0	185	0	0	1.12975	38.1064
anti-pY IP E16.5(H):P0(L)	3	0.83	2.405	0.183	0.232	IPI00129682	10	R.T]AGTSFMMTPY#VVTR.Y	Mapk8	TAGTSFMMTPY#VVTR	14.9	0	0	185	0	0	2.34933	117.546
anti-pY IP E16.5(H):P0(L)	3	0.84	2.626	0.108	0.108	IPI00129682	10	R.T]AGTSFMMTPY#VVTR.Y	Mapk8	TAGTSFMMTPY#VVTR	46.7	0	0	185	0	0	2.3495	118.483
anti-pY IP E16.5(H):P0(L)	2	0.87	3.27	0.122	0.541	IPI00129682	10	R.T]AGTSFM*MTPY#VVTR.Y	Mapk8	TAGTSFM*MTPY#VVTR	30.7	0	0	185	0	0	2.45136	85.6028
anti-pY IP E16.5(H):P0(L)	2	0.93	2.282	0.015	0.354	IPI00129682	10	R.TAGTSFM*MT#PYVVTR.Y	Mapk8	TAGTSFM*MTPY#VVTR	30.7	0	0	185	0	0	2.45154	85.8762
anti-pY IP E16.5(H):P0(L)	2	1.02	2.012	0.141	0.384	IPI00129682	10	R.T]AGTSFM*M*TPY#VVTR.Y	Mapk8	TAGTSFM*M*TPY#VVTR	21.3	0	0	185	0	0	2.38273	18.2998
anti-pY IP E16.5(H):P0(L)	2	1.13	3.478	0.064	0.561	IPI00129682	10	R.T]AGTSFMMTPY#VVTR.Y	Mapk8	TAGTSFMMTPY#VVTR	0	0	0	185	0	0	2.48139	320.537
anti-pY IP E16.5(H):P0(L)	2	1.14	4.095	0.115	0.616	IPI00129682	10	R.T]AGTSFMMTPY#VVTR.Y	Mapk8	TAGTSFMMTPY#VVTR	24.8	0	0	185	0	0	2.48139	320.537
anti-pY IP E16.5(H):P0(L)	2	1.52	3.763	0.102	0.576	IPI00129682	10	R.TAGTSFMMTPY#VVTR.Y	Mapk8	TAGTSFMMTPY#VVTR	22	0	0	185	0	0	2.48139	320.537
anti-pY IP E16.5(H):P0(L)	2	1.54	3.378	0.112	0.549	IPI00129682	10	R.TAGTSFMMTPY#VVTR.Y	Mapk8	TAGTSFMMTPY#VVTR	20.9	0	0	185	0	0	2.48141	321.114
anti-pY IP P21(H):P0(L)	2	1.03	4.561	0.111	0.658	IPI00129682	10	R.T]AGTSFMMTPY#VVTR.Y	Mapk8	TAGTSFMMTPY#VVTR	45.7	0	0	185	0	0	1.24915	120.412
anti-pY IP P21(H):P0(L)	2	5.61	4.341	0.101	0.657	IPI00129682	10	R.T]AGTSFMMTPY#VVTR.Y	Mapk8	TAGTSFMMTPY#VVTR	33.7	0	0	185	0	0	2.42704	385.944
anti-pY IP P21(H):P0(L)	2	0.83	2.565	0.084	0.541	IPI00129682	10	R.TAGTSFM*MTPY#VVTR.Y	Mapk8	TAGTSFM*MTPY#VVTR	27	0	0	185	0	0	1.33693	37.4451
anti-pY IP P21(H):P0(L)	2	5.12	2.569	0.028	0.516	IPI00129682	10	R.TAGTSFMM*TPY#VVTR.Y	Mapk8	TAGTSFMM*TPY#VVTR	24.8	0	0	185	0	0	2.25673	61.6201
anti-pY IP P21(H):P0(L)	2	5.72	3.782	0.065	0.618	IPI00129682	10	R.TAGTSFMMTPY#VVTR.Y	Mapk8	TAGTSFMMTPY#VVTR	24.8	0	0	185	0	0	2.42718	393.359
anti-pY IP P21(H):P0(L)	2	5.72	4.077	0.091	0.578	IPI00129682	10	R.TAGTSFMMTPY#VVTR.Y	Mapk8	TAGTSFMMTPY#VVTR	24.8	0	0	185	0	0	2.42704	385.944
anti-pY IP P21(H):P0(L)	2	1.02	4.117	0.073	0.654	IPI00129682	10	R.T]AGTSFMMTPY#VVTR.Y	Mapk8	TAGTSFMMTPY#VVTR	24.8	0	0	185	0	0	1.24915	120.412
anti-pY IP P21(H):P0(L)	2	0.9	2.846	0.148	0.256	IPI00129682	10	R.T]AGTSFMM*TPY#VVTR.Y	Mapk8	TAGTSFMM*TPY#VVTR	21.3	0	0	185	0	0	1.33711	38.0198
anti-pY IP P21(H):P0(L)	2	0.83	3.165	0.089	0.545	IPI00129682	10	R.TAGTSFM*MTPY#VVTR.Y	Mapk8	TAGTSFM*MTPY#VVTR	18.9	0	0	185	0	0	1.3369	37.3366
anti-pY IP P21(H):P0(L)	2	1.02	3.054	0.069	0.529	IPI00129682	10	R.TAGTSFMMTPY#VVTR.Y	Mapk8	TAGTSFMMTPY#VVTR	10.7	0	0	185	0	0	1.24915	120.412
anti-pY IP P21(H):P0(L)	2	1.05	3.367	0.088	0.513	IPI00129682	10	R.TAGTSFMMTPY#VVTR.Y	Mapk8	TAGTSFMMTPY#VVTR	8.7	0	0	185	0	0	1.24915	120.412
anti-pY IP P21(H):P0(L)	3	4.7	2.322	0.062	0.174	IPI00129682	10	R.T]AGTSFMMTPY#VVTR.Y	Mapk8	TAGTSFMMTPY#VVTR	6.7	0	0	185	0	0	2.54425	163.215
anti-pY IP P21(H):P0(L)	3	0.74	2.321	0.058	0.063	IPI00129682	10	R.T]AGTSFMMTPY#VVTR.Y	Mapk8	TAGTSFMMTPY#VVTR	4.5	0	0	185	0	0	1.50089	46.2269
anti-pY IP E16.5(H):P0(L)	3	-0.12	3.535	0.292	0.453	IPI00115240	11	R.S]K^Y#LATASTMDHAR.H	Mbp	SK^Y#LATASTMDHAR	2.6	0	0	146	0	0	1.92583	27.4936
anti-pY IP E16.5(H):P0(L)	2	0.49	2.728	0.343	0.343	IPI00223377	4	K.G]AY#DAQGTLSK^.I	Mbp	GAY#DAQGTLSK^	72.1	0	0	169	0	0	3.63943	17.3668
anti-pY IP E16.5(H):P0(L)	3	-0.6	2.64	0.074	0.228	IPI00115240	10	R.T]THY#GSLPQK^.S	Mbp	TTHY#GSLPQK^	0	0	0	199	0	0	7.68951	183.418
anti-pY IP E16.5(H):P0(L)	2	0.59	2	0.135	0.227	IPI00115240	10	R.T]THY#GSLPQK^.S	Mbp	TTHY#GSLPQK^	17	0	0	199	0	0	6.065	118.626
anti-pY IP E16.5(H):P0(L)	2	0.59	2.292	0.17	0.446	IPI00115240	10	R.T]THY#GSLPQK^.S	Mbp	TTHY#GSLPQK^	26.5	0	0	199	0	0	6.07534	119.484
anti-pY IP P21(H):P0(L)	2	-17.22	2.106	0.051	0.301	IPI00115240	10	R.T]THY#GSLPQK^.S	Mbp	TTHY#GSLPQK^	17	0	0	199	0	0	6.48773	170.382
anti-pY IP P21(H):P0(L)	4	-19.7	2.94	0.095	0.104	IPI00457932	1	R.S]PSAATSSHY#LGSLKVLDQK^.Q	Mtap9	SPSAATSSHY#LGSLKVLDQK^	34.5	0	0	398	0	0	0.585951	0
anti-pY IP P21(H):P0(L)	4	3.51	3.077	0.137	0.201	IPI00759847	0	K.T]HSVETPY#GSVTFTVYGTPK^PK^.R	Ndrg2	THSVETPY#GSVTFTVYGTPK^PK^	20.9	0	0	33	0	0	3.74872	19.1153
anti-pY IP E16.5(H):P0(L)	2	0.92	3.689	0.038	0.479	IPI00554928	0	R.S]AYSGLQSSSY#LMSAR.S	Nefl	SAYSGLQSSSY#LMSAR	13.3	0	0	433	0	0	2.37433	7.78725
anti-pY IP E16.5(H):P0(L)	3	0.42	2.296	0.314	0.314	IPI00307892	0	R.AADTELGPGVEGPY#EVLK.D	Pag1	AADTELGPGVEGPY#EVLK	56	0	0	165	0	0	-3.83603	10.1774
anti-pY IP P21(H):P0(L)	2	5.07	2.735	0.306	0.575	IPI00279128	2	R.SEDIY#ADPAAYVMR.R	Plekha6	SEDIY#ADPAAYVMR	19.5	0	0	492	0	0	0.067808	11.6243
anti-pY IP E16.5(H):P0(L)	3	-3.316	2.246	0.094	0.157	IPI00137311	4	K.M]VSEIY#LTRLLATKGTLQK.F	Plxna1	MVSEIY#LTRLLATKGTLQK	4.8	0	0	1677	0	0	-0.211412	4.30283
anti-pY IP E16.5(H):P0(L)	2	-4.9	2.063	0.261	0.423	IPI00338295	2	K.R]DS#YLPVGSHNLK.A	Pole	RDSY#LPVGSHNLK	32.4	0	0	416	0	0	-0.339959	1.53144
anti-pY IP E16.5(H):P0(L)	2	5.43	2.155	0.256	0.27	IPI00338295	2	K.R]DS#YLPVGSHNLK.A	Pole	RDSY#LPVGSHNLK	32.4	0	0	416	0	0	0	0
anti-pY IP E16.5(H):P0(L)	3	0.89	2.824	0.032	0.072	IPI00116381	2	K.LCDFGSASHVADNDIT#PYLVSR.F	Prpf4b	LCDFGSASHVADNDITPY#LVSR	10.4	0	0	338	0	0	-0.810455	7.39189
anti-pY IP E16.5(H):P0(L)	2	-6.796	4.46	0.07	0.476	IPI00116381	2	K.LCDFGSASHVADNDITPY#LVSR.F	Prpf4b	LCDFGSASHVADNDITPY#LVSR	30.7	0	0	338	0	0	-3.56483	42.7181
anti-pY IP E16.5(H):P0(L)	2	-6.796	5.909	0.046	0.599	IPI00116381	2	K.LCDFGSASHVADNDITPY#LVSR.F	Prpf4b	LCDFGSASHVADNDITPY#LVSR	24.8	0	0	338	0	0	-3.56722	43.3226
anti-pY IP E16.5(H):P0(L)	3	-6.436	5.139	0.075	0.454	IPI00116381	2	K.LCDFGSASHVADNDITPY#LVSR.F	Prpf4b	LCDFGSASHVADNDITPY#LVSR	25.8	0	0	338	0	0	-3.3987	674.245
anti-pY IP E16.5(H):P0(L)	3	-6.436	5.532	0.079	0.525	IPI00116381	2	K.LCDFGSASHVADNDITPY#LVSR.F	Prpf4b	LCDFGSASHVADNDITPY#LVSR	24.1	0	0	338	0	0	-3.39869	673.548
anti-pY IP E16.5(H):P0(L)	2	1.87	3.404	0.076	0.483	IPI00116381	2	K.LCDFGSASHVADNDITPY#LVSR.F	Prpf4b	LCDFGSASHVADNDITPY#LVSR	0	0	0	338	0	0	-3.5244	24.8495
anti-pY IP E16.5(H):P0(L)	2	1.87	3.663	0.077	0.448	IPI00116381	2	K.LCDFGSASHVADNDITPY#LVSR.F	Prpf4b	LCDFGSASHVADNDITPY#LVSR	14.5	0	0	338	0	0	-3.5244	24.8495
anti-pY IP E16.5(H):P0(L)	3	2.35	6.001	0.067	0.406	IPI00116381	2	K.LCDFGSASHVADNDITPY#LVSR.F	Prpf4b	LCDFGSASHVADNDITPY#LVSR	18.3	0	0	338	0	0	-4.7236	735.558
anti-pY IP E16.5(H):P0(L)	3	2.36	5.809	0.061	0.444	IPI00116381	2	K.LCDFGSASHVADNDITPY#LVSR.F	Prpf4b	LCDFGSASHVADNDITPY#LVSR	24.1	0	0	338	0	0	-4.7222	728.87
anti-pY IP P21(H):P0(L)	3	2.4	5.731	0.089	0.361	IPI00116381	2	K.LCDFGSASHVADNDITPY#LVSR.F	Prpf4b	LCDFGSASHVADNDITPY#LVSR	28.3	0	0	338	0	0	-3.50791	582.498
anti-pY IP P21(H):P0(L)	3	6.12	5.153	0.048	0.439	IPI00116381	2	K.LCDFGSASHVADNDITPY#LVSR.F	Prpf4b	LCDFGSASHVADNDITPY#LVSR	24.1	0	0	338	0	0	-4.92652	667.648
anti-pY IP P21(H):P0(L)	3	6.12	5.608	0.082	0.349	IPI00116381	2	K.LCDFGSASHVADNDITPY#LVSR.F	Prpf4b	LCDFGSASHVADNDITPY#LVSR	24.1	0	0	338	0	0	-4.92652	667.566
anti-pY IP P21(H):P0(L)	3	2.42	5.211	0.068	0.375	IPI00116381	2	K.LCDFGSASHVADNDITPY#LVSR.F	Prpf4b	LCDFGSASHVADNDITPY#LVSR	20.2	0	0	338	0	0	-3.50796	589.066
anti-pY IP P21(H):P0(L)	2	1.53	4.049	0.063	0.428	IPI00116381	2	K.LCDFGSASHVADNDITPY#LVSR.F	Prpf4b	LCDFGSASHVADNDITPY#LVSR	14.5	0	0	338	0	0	-3.11784	16.5496
anti-pY IP E16.5(H):P0(L)	3	0.98	2.55	0.188	0.219	IPI00420745	1	K.H]IGLVY#SGMGPDYR.V	Psma2	HIGLVY#SGMGPDYR	48.9	0	0	76	0	0	3.06537	13.6028
anti-pY IP E16.5(H):P0(L)	3	0.31	3.039	0.096	0.424	IPI00113563	6	R.Y]MEDSTY#YK^ASK^.G	Ptk2	YMEDSTY#YK^ASK^	11	0	0	614	0	0	4.86235	65.0958
anti-pY IP E16.5(H):P0(L)	2	-6.976	2.43	0.061	0.367	IPI00113563	6	R.Y]MEDSTY#YK^.A	Ptk2	YMEDSTY#YK^	22.9	0	0	614	0	0	1.08039	188.613
anti-pY IP E16.5(H):P0(L)	2	-6.916	2.735	0.026	0.258	IPI00113563	6	R.Y]MEDSTY#YK^.A	Ptk2	YMEDSTY#YK^	21.5	0	0	614	0	0	1.08032	185.251
anti-pY IP E16.5(H):P0(L)	2	-6.626	2.425	0.053	0.269	IPI00113563	6	R.YMEDSTY#YK.A	Ptk2	YMEDSTY#YK	10.3	0	0	614	0	0	1.08025	181.719
anti-pY IP E16.5(H):P0(L)	2	-6.566	2.197	0.052	0.141	IPI00113563	6	R.YMEDSTY#YK.A	Ptk2	YMEDSTY#YK	10.3	0	0	614	0	0	1.08032	185.251
anti-pY IP E16.5(H):P0(L)	2	0.26	2.162	0.029	0.283	IPI00113563	6	R.Y]M*EDSTY#YK^.A	Ptk2	YM*EDSTY#YK^	21.5	0	0	614	0	0	0.681968	110.641
anti-pY IP E16.5(H):P0(L)	2	0.3	2.004	0	0.336	IPI00113563	6	R.YM*EDSTY#YK.A	Ptk2	YM*EDSTY#YK	11.5	0	0	614	0	0	0.681954	110.451
anti-pY IP E16.5(H):P0(L)	3	0.31	2.841	0.118	0.303	IPI00113563	6	R.Y]MEDSTY#YK^ASK^.G	Ptk2	YMEDSTY#YK^ASK^	21.3	0	0	614	0	0	4.86522	65.2263
anti-pY IP E16.5(H):P0(L)	2	0.94	2.588	0.056	0.309	IPI00113563	6	R.YMEDSTY#YK.A	Ptk2	YMEDSTY#YK	28.9	0	0	614	0	0	0.715399	467.35
anti-pY IP E16.5(H):P0(L)	2	0.94	2.771	0.026	0.243	IPI00113563	6	R.YMEDSTY#YK.A	Ptk2	YMEDSTY#YK	13.2	0	0	614	0	0	0.715395	465.95
anti-pY IP P21(H):P0(L)	2	0.85	2.632	0.078	0.34	IPI00113563	6	R.YMEDSTY#YK.A	Ptk2	YMEDSTY#YK	24.4	0	0	614	0	0	1.15287	155.282
anti-pY IP P21(H):P0(L)	2	-17.39	2.63	0.04	0.308	IPI00113563	6	R.YMEDSTY#YK.A	Ptk2	YMEDSTY#YK	21.5	0	0	614	0	0	0.719892	496.048
anti-pY IP P21(H):P0(L)	2	0.46	2.65	0.046	0.385	IPI00113563	6	R.Y]MEDSTY#YK^.A	Ptk2	YMEDSTY#YK^	21.5	0	0	614	0	0	1.15287	155.133
anti-pY IP P21(H):P0(L)	3	-18.09	3.324	0.12	0.537	IPI00113563	6	R.Y]MEDSTY#YK^ASK^.G	Ptk2	YMEDSTY#YK^ASK^	18.9	0	0	614	0	0	5.06293	69.9927
anti-pY IP P21(H):P0(L)	2	-18.36	3.085	0.031	0.334	IPI00113563	6	R.Y]MEDSTY#YK^.A	Ptk2	YMEDSTY#YK^	16.2	0	0	614	0	0	0.719957	504.546
anti-pY IP P21(H):P0(L)	3	-18.09	3.75	0.089	0.552	IPI00113563	6	R.Y]MEDSTY#YK^ASK^.G	Ptk2	YMEDSTY#YK^ASK^	13.3	0	0	614	0	0	5.07741	70.7022
anti-pY IP P21(H):P0(L)	2	-17.39	2.619	0.064	0.333	IPI00113563	6	R.YMEDSTY#YK.A	Ptk2	YMEDSTY#YK	13.2	0	0	614	0	0	0.719837	489.122
anti-pY IP P21(H):P0(L)	2	0.85	2.224	0.104	0.391	IPI00113563	6	R.YMEDSTY#YK.A	Ptk2	YMEDSTY#YK	11.5	0	0	614	0	0	1.15287	155.133
anti-pY IP P21(H):P0(L)	2	-18.36	2.357	0.05	0.366	IPI00113563	6	R.Y]MEDSTY#YK^.A	Ptk2	YMEDSTY#YK^	10.3	0	0	614	0	0	0.719973	506.646
anti-pY IP P21(H):P0(L)	2	0.46	2.443	0.078	0.411	IPI00113563	6	R.Y]MEDSTY#YK^.A	Ptk2	YMEDSTY#YK^	7.4	0	0	614	0	0	1.15287	155.282
anti-pY IP E16.5(H):P0(L)	2	0.28	2.089	0.003	0.285	IPI00113563	6	R.Y]M*EDSTY#YK^.A	Ptk2	YM*EDSTYY#K^	0	0	0	615	0	0	0.681984	110.869
anti-pY IP E16.5(H):P0(L)	2	-7.696	4.488	0.041	0.581	IPI00116554	1	K.I]QNTGDY#YDLYGGEK^.F	Ptpn11	IQNTGDY#YDLYGGEK^	20.4	0	0	62	0	0	0.074001	49.0437
anti-pY IP E16.5(H):P0(L)	2	-7.566	3.859	0.051	0.488	IPI00116554	1	K.IQNTGDY#YDLYGGEK.F	Ptpn11	IQNTGDY#YDLYGGEK	22.9	0	0	62	0	0	0.074001	49.0437
anti-pY IP E16.5(H):P0(L)	2	-7.216	3.788	0.005	0.46	IPI00116554	1	K.IQNTGDYY#DLYGGEK.F	Ptpn11	IQNTGDY#YDLYGGEK	13.2	0	0	62	0	0	0.0740225	49.4169
anti-pY IP E16.5(H):P0(L)	2	-1.74	4.039	0.069	0.612	IPI00116554	1	K.IQNTGDY#YDLYGGEK.F	Ptpn11	IQNTGDY#YDLYGGEK	28.9	0	0	62	0	0	0.992038	154.067
anti-pY IP E16.5(H):P0(L)	3	-1.62	2.911	0.087	0.278	IPI00116554	1	K.IQNTGDY#YDLYGGEK.F	Ptpn11	IQNTGDY#YDLYGGEK	40.7	0	0	62	0	0	1.08285	56.9472
anti-pY IP E16.5(H):P0(L)	3	-1.6	3.017	0.041	0.3	IPI00116554	1	K.I]QNTGDY#YDLYGGEK^.F	Ptpn11	IQNTGDY#YDLYGGEK^	8	0	0	62	0	0	1.08285	56.9472
anti-pY IP E16.5(H):P0(L)	2	-1.45	3.832	0.014	0.502	IPI00116554	1	K.I]QNTGDYY#DLYGGEK^.F	Ptpn11	IQNTGDY#YDLYGGEK^	16.2	0	0	62	0	0	0.992075	154.314
anti-pY IP E16.5(H):P0(L)	2	-1.45	4.182	0.044	0.534	IPI00116554	1	K.I]QNTGDY#YDLYGGEK^.F	Ptpn11	IQNTGDY#YDLYGGEK^	24.4	0	0	62	0	0	0.992038	154.067
anti-pY IP P21(H):P0(L)	2	-14.78	4.443	0.022	0.518	IPI00116554	1	K.I]QNTGDY#YDLYGGEK^.F	Ptpn11	IQNTGDY#YDLYGGEK^	26.4	0	0	62	0	0	0.957712	155.743
anti-pY IP P21(H):P0(L)	2	-14.61	4.235	0.039	0.545	IPI00116554	1	K.I]QNTGDY#YDLYGGEK^.F	Ptpn11	IQNTGDY#YDLYGGEK^	24.4	0	0	62	0	0	0.95769	155.225
anti-pY IP P21(H):P0(L)	2	-14.37	4.475	0.029	0.549	IPI00116554	1	K.IQNTGDY#YDLYGGEK.F	Ptpn11	IQNTGDY#YDLYGGEK	24.4	0	0	62	0	0	0.95769	155.225
anti-pY IP P21(H):P0(L)	2	1.41	3.298	0.048	0.519	IPI00116554	1	K.IQNTGDY#YDLYGGEK.F	Ptpn11	IQNTGDY#YDLYGGEK	21.5	0	0	62	0	0	0.176856	38.3376
anti-pY IP P21(H):P0(L)	2	0.93	4.303	0.067	0.502	IPI00116554	1	K.I]QNTGDY#YDLYGGEK^.F	Ptpn11	IQNTGDY#YDLYGGEK^	21.5	0	0	62	0	0	0.177331	39.5333
anti-pY IP P21(H):P0(L)	2	0.93	3.026	0.033	0.428	IPI00116554	1	K.I]QNTGDY#YDLYGGEK^.F	Ptpn11	IQNTGDY#YDLYGGEK^	10.3	0	0	62	0	0	0.177125	39.0053
anti-pY IP P21(H):P0(L)	2	1.41	3.015	0.057	0.435	IPI00116554	1	K.IQNTGDYY#DLYGGEK.F	Ptpn11	IQNTGDY#YDLYGGEK	9.3	0	0	62	0	0	0.177125	39.0053
anti-pY IP P21(H):P0(L)	2	-20.13	3.616	0.049	0.532	IPI00116554	1	K.IQNTGDY#YDLYGGEK.F	Ptpn11	IQNTGDY#YDLYGGEK	9.3	0	0	62	0	0	0.972914	155.743
anti-pY IP P21(H):P0(L)	3	-15.8	3.711	0.063	0.337	IPI00116554	1	K.I]QNTGDY#YDLYGGEK^.F	Ptpn11	IQNTGDY#YDLYGGEK^	6	0	0	62	0	0	0.566586	68.0236
anti-pY IP E16.5(H):P0(L)	2	-7.696	3.771	0.01	0.423	IPI00116554	1	K.I]QNTGDY#YDLYGGEK^.F	Ptpn11	IQNTGDYY#DLYGGEK^	0	0	0	63	0	0	0.0740225	49.4169
anti-pY IP E16.5(H):P0(L)	2	-1.72	2.984	0.008	0.481	IPI00116554	1	K.IQNTGDY#YDLYGGEK.F	Ptpn11	IQNTGDYY#DLYGGEK	16.2	0	0	63	0	0	0.992075	154.314
anti-pY IP E16.5(H):P0(L)	3	-8.076	2.964	0.15	0.289	IPI00108685	2	K.VVQEYIDAFSDY#ANFK.-	Ptpra	VVQEYIDAFSDY#ANFK	40.3	0	0	825	0	0	0.767658	41.5494
anti-pY IP P21(H):P0(L)	3	4.87	2.897	0.093	0.264	IPI00108685	2	K.VVQEYIDAFSDY#ANFK.-	Ptpra	VVQEYIDAFSDY#ANFK	31.5	0	0	825	0	0	-0.320849	48.7885
anti-pY IP P21(H):P0(L)	3	4.26	2.813	0.123	0.123	IPI00108685	2	K.V]VQEYIDAFSDY#ANFK^.-	Ptpra	VVQEYIDAFSDY#ANFK^	31.3	0	0	825	0	0	-0.320849	48.7885
anti-pY IP P21(H):P0(L)	3	4.46	2.619	0.042	0.042	IPI00108685	2	K.V]VQEYIDAFSDY#ANFK^.-	Ptpra	VVQEYIDAFSDY#ANFK^	26.4	0	0	825	0	0	-0.320939	49.0814
anti-pY IP P21(H):P0(L)	3	0.7	3.908	0.183	0.388	IPI00108685	2	K.V]VQEYIDAFSDY#ANFK^.-	Ptpra	VVQEYIDAFSDY#ANFK^	23.6	0	0	825	0	0	0.467786	39.4726
anti-pY IP P21(H):P0(L)	3	0.87	3.211	0.067	0.377	IPI00108685	2	K.VVQEYIDAFSDY#ANFK.-	Ptpra	VVQEYIDAFSDY#ANFK	20.2	0	0	825	0	0	0.467786	39.4726
anti-pY IP P21(H):P0(L)	3	26.35	2.531	0.104	0.104	IPI00229935	0	K.Y#K^MQILT#VSGGLFS#K.E	Ptprb	Y#K^MQILT#VSGGLFS#K	7.9	22.9	20	1062	1068	1075	0	0.806879
anti-pY IP P21(H):P0(L)	2	-0.02	2.165	0.031	0.031	IPI00130525	4	R.K]KRPS#Y#LDK.V	Pvrl3	K]KRPS#Y#LDK	1000	0	0	398	399	0	0	0
anti-pY IP E16.5(H):P0(L)	3	-8.556	2.388	0.09	0.296	IPI00128703	1	R.A]GEEEHVY#SFPNK^.Q	Pxn	AGEEEHVY#SFPNK^	10.3	0	0	118	0	0	1.35779	24.1723
anti-pY IP E16.5(H):P0(L)	3	-8.466	2.768	0.177	0.289	IPI00128703	1	R.A]GEEEHVY#SFPNK^.Q	Pxn	AGEEEHVY#SFPNK^	26.5	0	0	118	0	0	1.35909	24.6715
anti-pY IP E16.5(H):P0(L)	3	-0.72	2.231	0.073	0.174	IPI00128703	1	R.AGEEEHVY#SFPNK.Q	Pxn	AGEEEHVY#SFPNK	11.3	0	0	118	0	0	-0.834236	29.3212
anti-pY IP E16.5(H):P0(L)	3	-0.72	2.752	0.146	0.32	IPI00128703	1	R.AGEEEHVY#SFPNK.Q	Pxn	AGEEEHVY#SFPNK	24.8	0	0	118	0	0	-0.834096	28.8116
anti-pY IP P21(H):P0(L)	3	-19.92	2.597	0.141	0.37	IPI00128703	1	R.AGEEEHVY#SFPNK.Q	Pxn	AGEEEHVY#SFPNK	15.5	0	0	118	0	0	-0.607457	27.2254
anti-pY IP P21(H):P0(L)	3	-0.04	2.565	0.195	0.269	IPI00128703	1	R.A]GEEEHVY#SFPNK^.Q	Pxn	AGEEEHVY#SFPNK^	13.3	0	0	118	0	0	1.3287	22.9864
anti-pY IP E16.5(H):P0(L)	2	0.84	2.028	0.022	0.081	IPI00124709	4	R.L]VQSPNSY#FMDVK^.C	Rps27l	LVQSPNSY#FMDVK^	0	0	0	31	0	0	0.903922	14.0039
anti-pY IP P21(H):P0(L)	2	4.6	2.454	0.086	0.32	IPI00124709	4	R.L]VQSPNSY#FMDVK^.C	Rps27l	LVQSPNSY#FMDVK^	24.4	0	0	31	0	0	0.829307	19.4554
anti-pY IP E16.5(H):P0(L)	2	-7.566	3.699	0.093	0.545	IPI00122409	5	R.IAAAQY#SVTGSAVAR.A	Snap91	IAAAQY#SVTGSAVAR	10.3	0	0	15	0	0	0.184485	19.7736
anti-pY IP E16.5(H):P0(L)	2	0.76	2.902	0.076	0.57	IPI00122409	5	R.IAAAQY#SVTGSAVAR.A	Snap91	IAAAQY#SVTGSAVAR	16.2	0	0	15	0	0	-2.44862	26.4846
anti-pY IP P21(H):P0(L)	2	-17.36	3.284	0.09	0.566	IPI00122409	5	R.IAAAQY#SVTGSAVAR.A	Snap91	IAAAQY#SVTGSAVAR	26.4	0	0	15	0	0	-2.67096	24.8243
anti-pY IP P21(H):P0(L)	2	-1.5	2.467	0.133	0.378	IPI00122409	5	R.IAAAQY#SVTGSAVAR.A	Snap91	IAAAQY#SVTGSAVAR	19.3	0	0	15	0	0	0.0612734	15.9707
anti-pY IP P21(H):P0(L)	2	-17.36	3.902	0.066	0.622	IPI00122409	5	R.IAAAQY#SVTGSAVAR.A	Snap91	IAAAQY#SVTGSAVAR	16.2	0	0	15	0	0	-2.67351	25.1856
anti-pY IP E16.5(H):P0(L)	3	-7.986	3.369	0.353	0.353	IPI00265207	0	R.R]PTRPEPLY#VNLALGPR.G	Snx26	RPTRPEPLY#VNLALGPR	32.7	0	0	1188	0	0	-0.752681	36.3631
anti-pY IP E16.5(H):P0(L)	2	0.46	3.369	0.491	0.491	IPI00129618	1	K.T]LVMAVY#DFDR.F	Syt1	TLVMAVY#DFDR	181.7	0	0	229	0	0	5.50249	76.94
anti-pY IP E16.5(H):P0(L)	2	0.53	3.689	0.498	0.498	IPI00129618	1	K.T]LVMAVY#DFDR.F	Syt1	TLVMAVY#DFDR	181.7	0	0	229	0	0	5.50718	77.5533
anti-pY IP P21(H):P0(L)	2	4.66	3.583	0.592	0.592	IPI00129618	1	K.T]LVMAVY#DFDR.F	Syt1	TLVMAVY#DFDR	211.3	0	0	229	0	0	5.52878	98.0541
anti-pY IP P21(H):P0(L)	2	4.66	3.725	0.534	0.534	IPI00129618	1	K.T]LVMAVY#DFDR.F	Syt1	TLVMAVY#DFDR	181.7	0	0	229	0	0	5.52934	98.1326
anti-pY IP E16.5(H):P0(L)	2	0.96	2.49	0.065	0.344	IPI00129618	1	K.V]FVGY#NSTGAELR.H	Syt1	VFVGY#NSTGAELR	4.3	0	0	380	0	0	4.54338	19.2884
anti-pY IP P21(H):P0(L)	2	-18.88	2.493	0.168	0.387	IPI00129618	1	K.V]FVGY#NSTGAELR.H	Syt1	VFVGY#NSTGAELR	24.2	0	0	380	0	0	1.67413	15.6686
anti-pY IP E16.5(H):P0(L)	2	1.53	2.168	0.253	0.253	IPI00129622	0	K.T]LVMAIY#DFDR.F	Syt2	TLVMAIY#DFDR	83.9	0	0	230	0	0	1.60119	9.389
anti-pY IP E16.5(H):P0(L)	2	-8.276	2.465	0.251	0.397	IPI00762785	3	R.GPLDGSPY#AQVQR.V	Tenc1	GPLDGSPY#AQVQR	30.7	0	0	483	0	0	1.27519	50.7248
anti-pY IP E16.5(H):P0(L)	2	-1.21	2.07	0.299	0.392	IPI00762785	3	R.GPLDGSPY#AQVQR.V	Tenc1	GPLDGSPY#AQVQR	37.4	0	0	483	0	0	-0.94604	46.5543
anti-pY IP E16.5(H):P0(L)	2	-1.03	2.052	0.402	0.414	IPI00762785	3	R.GPLDGSPY#AQVQR.V	Tenc1	GPLDGSPY#AQVQR	33.7	0	0	483	0	0	-0.94604	46.5531
anti-pY IP P21(H):P0(L)	2	-18.52	2.101	0.093	0.093	IPI00762785	3	R.G]PLDGSPY#AQVQR.V	Tenc1	GPLDGSPY#AQVQR	30.7	0	0	483	0	0	-0.946428	45.1695
anti-pY IP P21(H):P0(L)	2	1.11	2.103	0.272	0.272	IPI00762785	3	R.GPLDGSPY#AQVQR.V	Tenc1	GPLDGSPY#AQVQR	30.7	0	0	483	0	0	1.08699	58.5322
anti-pY IP P21(H):P0(L)	2	0.52	2.243	0.118	0.118	IPI00762785	3	R.G]PLDGSPY#AQVQR.V	Tenc1	GPLDGSPY#AQVQR	30.7	0	0	483	0	0	1.08698	58.0593
anti-pY IP P21(H):P0(L)	2	1.11	2.155	0.164	0.23	IPI00762785	3	R.GPLDGSPY#AQVQR.V	Tenc1	GPLDGSPY#AQVQR	24.8	0	0	483	0	0	1.08698	58.0593
anti-pY IP P21(H):P0(L)	2	-18.66	2.176	0.191	0.27	IPI00762785	3	R.GPLDGSPY#AQVQR.V	Tenc1	GPLDGSPY#AQVQR	13.3	0	0	483	0	0	-0.946428	45.1695
anti-pY IP P21(H):P0(L)	3	4.05	2.38	0.094	0.34	IPI00137409	0	K.N]MAEQIIQEIY#SQVQSK^.K	Tkt	NMAEQIIQEIY#SQVQSK^	13.3	0	0	275	0	0	2.14174	9.67318
anti-pY IP P21(H):P0(L)	3	-28.02	2.466	0.009	0.1	IPI00420546	1	K.L]KSQDT#VLMNLY#KR.V	Tsr1	LKSQDT#VLMNLY#KR	5.7	21.6	0	763	769	0	-3.30738	16.2136
anti-pY IP E16.5(H):P0(L)	2	1.72	2.481	0.19	0.359	IPI00110753	8	K.V]GINY#QPPTVVPGGDLAK^.V	Tuba1a	VGINY#QPPTVVPGGDLAK^	55.1	0	0	357	0	0	-0.0294066	11.2225
anti-pY IP P21(H):P0(L)	3	4.91	3.109	0.07	0.315	IPI00110753	8	K.VGINY#QPPTVVPGGDLAK.V	Tuba1a	VGINY#QPPTVVPGGDLAK	12.6	0	0	357	0	0	0.532965	41.4277
anti-pY IP E16.5(H):P0(L)	3	0.79	2.419	0.043	0.193	IPI00109061	8	K.N]S#SYFVEWIPNNVK^.T	Tubb2b	NSSY#FVEWIPNNVK^	0	0	0	340	0	0	2.08353	27.4862
anti-pY IP E16.5(H):P0(L)	2	0.95	2.696	0.042	0.4	IPI00109061	8	K.N]SSY#FVEWIPNNVK^.T	Tubb2b	NSSY#FVEWIPNNVK^	0	0	0	340	0	0	1.56155	26.4026
anti-pY IP E16.5(H):P0(L)	2	0.95	2.908	0.086	0.398	IPI00109061	8	K.N]SSY#FVEWIPNNVK^.T	Tubb2b	NSSY#FVEWIPNNVK^	16.2	0	0	340	0	0	1.56069	26.3127
anti-pY IP E16.5(H):P0(L)	3	-8.916	2.484	0.015	0.088	IPI00345026	2	R.S#QSYKAGIYSVELINDS#LY#DWHVK^.L	Ube2q2	SQSYKAGIYS#VELINDS#LY#DWHVK^	4.2	26.5	26	231	238	240	0	0
anti-pY IP E16.5(H):P0(L)	2	-7.346	2.071	0.139	0.139	IPI00468996	0	K.V]IY#DFIEK^.T	Wasl	V]IY#DFIEK^	1000	0	0	253	0	0	1.94391	22.7804
anti-pY IP E16.5(H):P0(L)	2	-7.346	2.3	0.176	0.176	IPI00468996	0	K.V]IY#DFIEK^.T	Wasl	V]IY#DFIEK^	1000	0	0	253	0	0	1.94479	23.0574
anti-pY IP P21(H):P0(L)	2	4.48	2.43	0.147	0.147	IPI00468996	0	K.V]IY#DFIEK^.T	Wasl	V]IY#DFIEK^	1000	0	0	253	0	0	2.69422	51.7465
anti-pY IP E16.5(H):P0(L)	2	-8.786	2.436	0.106	0.106	IPI00109672	5	K.GAY#SLSIR.D	Yes1	GAY#SLSIR	21.5	0	0	192	0	0	-0.0912498	64.9897
anti-pY IP E16.5(H):P0(L)	2	-0.11	2.398	0.228	0.248	IPI00109672	5	K.G]AY#SLSIR.D	Yes1	GAY#SLSIR	26.4	0	0	192	0	0	1.72809	250.483
anti-pY IP E16.5(H):P0(L)	2	0.23	2.094	0.163	0.214	IPI00109672	5	K.GAY#SLSIR.D	Yes1	GAY#SLSIR	28.9	0	0	192	0	0	1.72809	250.483
anti-pY IP E16.5(H):P0(L)	2	0.23	2.46	0.171	0.247	IPI00109672	5	K.GAY#SLSIR.D	Yes1	GAY#SLSIR	28.9	0	0	192	0	0	1.72802	248.531
anti-pY IP P21(H):P0(L)	2	-21.09	2.638	0.192	0.291	IPI00109672	5	K.G]AY#SLSIR.D	Yes1	GAY#SLSIR	38.4	0	0	192	0	0	1.601	294.223
anti-pY IP P21(H):P0(L)	2	-20.7	2.589	0.194	0.332	IPI00109672	5	K.G]AY#SLSIR.D	Yes1	GAY#SLSIR	32.4	0	0	192	0	0	1.6005	290.351
anti-pY IP P21(H):P0(L)	2	-21.18	2.609	0.129	0.27	IPI00109672	5	K.GAY#SLSIR.D	Yes1	GAY#SLSIR	32.4	0	0	192	0	0	1.59992	285.99
anti-pY IP P21(H):P0(L)	2	-0.24	2.45	0.113	0.194	IPI00109672	5	K.G]AY#SLSIR.D	Yes1	GAY#SLSIR	24.4	0	0	192	0	0	-0.00979646	61.8605
anti-pY IP P21(H):P0(L)	2	-0.24	2.284	0.094	0.094	IPI00109672	5	K.G]AY#SLSIR.D	Yes1	GAY#SLSIR	18.4	0	0	192	0	0	-0.00977398	62.0153
anti-pY IP P21(H):P0(L)	2	0.09	2.493	0.144	0.148	IPI00109672	5	K.GAY#SLSIR.D	Yes1	GAY#SLSIR	13.2	0	0	192	0	0	-0.00977398	62.0153
anti-pY IP E16.5(H):P0(L)	2	-7.036	2.782	0.076	0.329	IPI00109672	7	R.L]IEDNEY#TAR.Q	Yes1	LIEDNEY#TAR	20.4	0	0	424	0	0	0.360732	349.395
anti-pY IP E16.5(H):P0(L)	2	-6.986	2.839	0.103	0.575	IPI00109672	7	R.LIEDNEY#TAR.Q	Yes1	LIEDNEY#TAR	13.2	0	0	424	0	0	0.360748	346.478
anti-pY IP E16.5(H):P0(L)	2	-6.976	2.816	0.07	0.576	IPI00109672	7	R.LIEDNEY#TAR.Q	Yes1	LIEDNEY#TAR	28.9	0	0	424	0	0	0.360732	349.395
anti-pY IP E16.5(H):P0(L)	2	0.62	2.744	0.055	0.377	IPI00109672	7	R.L]IEDNEY#TAR.Q	Yes1	LIEDNEY#TAR	11.5	0	0	424	0	0	-1.47131	529.889
anti-pY IP E16.5(H):P0(L)	2	0.95	2.757	0.105	0.352	IPI00109672	7	R.LIEDNEY#TAR.Q	Yes1	LIEDNEY#TAR	32.4	0	0	424	0	0	-1.47131	529.889
anti-pY IP E16.5(H):P0(L)	2	0.95	2.896	0.101	0.446	IPI00109672	7	R.LIEDNEY#TAR.Q	Yes1	LIEDNEY#TAR	13.2	0	0	424	0	0	-1.47133	533.557
anti-pY IP P21(H):P0(L)	2	-16.37	2.652	0.098	0.565	IPI00109672	7	R.LIEDNEY#TAR.Q	Yes1	LIEDNEY#TAR	28.9	0	0	424	0	0	-1.28928	635.254
anti-pY IP P21(H):P0(L)	2	0.44	2.81	0.091	0.415	IPI00109672	7	R.L]IEDNEY#TAR.Q	Yes1	LIEDNEY#TAR	26.4	0	0	424	0	0	0.358329	385.237
anti-pY IP P21(H):P0(L)	2	0.79	2.808	0.025	0.41	IPI00109672	7	R.LIEDNEY#TAR.Q	Yes1	LIEDNEY#TAR	24.4	0	0	424	0	0	0.358355	378.705
anti-pY IP P21(H):P0(L)	2	-16.73	3.034	0.09	0.401	IPI00109672	7	R.L]IEDNEY#TAR.Q	Yes1	LIEDNEY#TAR	24.4	0	0	424	0	0	-1.28928	635.254
anti-pY IP P21(H):P0(L)	2	-16.37	2.754	0.113	0.569	IPI00109672	7	R.LIEDNEY#TAR.Q	Yes1	LIEDNEY#TAR	21.5	0	0	424	0	0	-1.28929	636.652
anti-pY IP P21(H):P0(L)	2	0.8	2.394	0.038	0.232	IPI00109672	7	R.LIEDNEY#TAR.Q	Yes1	LIEDNEY#TAR	20.4	0	0	424	0	0	0.358329	385.237
anti-pY IP P21(H):P0(L)	2	0.45	2.296	0.159	0.256	IPI00109672	7	R.L]IEDNEY#TAR.Q	Yes1	LIEDNEY#TAR	11.5	0	0	424	0	0	0.358301	392.575
anti-pY IP E16.5(H):P0(L)	2	0.09	2.319	0.205	0.205	IPI00118384	1	R.EDLVY#QAK.L	Ywhae	EDLVY#QAK	1000	0	0	9	0	0	-3.43811	16.617
