# Supplementary material for: Developmentally-Dynamic Murine Brain Proteomes and Phosphoproteomes Revealed by Quantitative Proteomics
Source: Proteomes. 2014 Apr 3;2(2):191–207. doi: 10.3390/proteomes2020191 (PMC4146493; doi:10.3390/proteomes2020191)
Supplement: Supplementary File 1 [file proteomes-02-00191-s001.zip › proteomes-48417-supplementary-final/proteomes-48417-TableS4.xlsx]

## Sheet: combined
Supplemental Table S4. Unique and overlapping serine and threonine phosphorylation sites identified in E16.5(H):P0(L) and P0(L):P21(H) quantitative comparisons. The comparison in which the site was identified, IPI accession, gene symbol and site number(s), number of spectral counts for peptides harboring the given site(s), and quantification values are given. Listings in gray are peptides identif…
Comparison	IPI accession	gene and phosphorylation site(s)	Spectral count	mean log2(H/L)	standard deviation	standard error mean	overlap or unique to comparison
P21:P0	IPI00127941	1110004F10Rik_15	1	-1.0336			Unique to P21:P0
P21:P0	IPI00127941	1110004F10Rik_17	2	-1.616	0.0466	0.033	Unique to P21:P0
P21:P0	IPI00124501	1110067D22Rik_22_25	2	0.4746	1e-05	0	Unique to P21:P0
P21:P0	IPI00454053	2010300C02Rik_189	1	2.4492			Unique to P21:P0
P21:P0	IPI00454053	2010300C02Rik_92	1	1.4249			Unique to P21:P0
E165:P0	IPI00228693	2310035C23Rik_180	5	-0.2928	0.03799	0.017	Overlap
P21:P0	IPI00228693	2310035C23Rik_180	7	-1.1953	0.08255	0.0312	Overlap
P21:P0	IPI00228693	2310035C23Rik_180_186	4	-2.5642	0.10288	0.0514	Unique to P21:P0
E165:P0	IPI00225761	2310057J16Rik_334	1	0.1084			Unique to E165:P0
E165:P0	IPI00225761	2310057J16Rik_797	3	0.8632	0.115	0.0664	Overlap
P21:P0	IPI00225761	2310057J16Rik_797	4	-1.7588	0.30071	0.1504	Overlap
P21:P0	IPI00230368	2610110G12Rik_271_276	1	-3.2193			Unique to P21:P0
E165:P0	IPI00230368	2610110G12Rik_272_276	1	1.3405			Overlap
P21:P0	IPI00230368	2610110G12Rik_272_276	2	-3.2174	0.00276	0.002	Overlap
P21:P0	IPI00123624	2610301G19Rik_674_677	1	-0.2394			Unique to P21:P0
P21:P0	IPI00123624	2610301G19Rik_677_680	1	-0.3459			Unique to P21:P0
P21:P0	IPI00109044	2900073G15Rik_19	4	-2.5405	0.14301	0.0715	Unique to P21:P0
E165:P0	IPI00109044	2900073G15Rik_20	4	1.0855	0.10785	0.0539	Overlap
P21:P0	IPI00109044	2900073G15Rik_20	4	-2.3982	0.38793	0.194	Overlap
E165:P0	IPI00114945	40057_218	1	1.5162			Overlap
P21:P0	IPI00114945	40057_218	4	0.8135	0.1548	0.0774	Overlap
P21:P0	IPI00416280	40060_226	3	-3.9546	0.02337	0.0135	Unique to P21:P0
P21:P0	IPI00224626	40062_76	1	3.2646			Unique to P21:P0
P21:P0	IPI00224626	40062_77	3	4.4285	0.99148	0.5724	Unique to P21:P0
E165:P0	IPI00464302	5031439G07Rik_332_333	1	0.3311			Overlap
P21:P0	IPI00464302	5031439G07Rik_332_333	1	-3.7078			Overlap
E165:P0	IPI00464302	5031439G07Rik_332_336	1	0.3306			Overlap
P21:P0	IPI00464302	5031439G07Rik_332_336	1	-3.7078			Overlap
E165:P0	IPI00407732	6330416G13Rik_188	1	-3.0677			Unique to E165:P0
E165:P0	IPI00458153	6330577E15Rik_115	3	0.52	0.0985	0.0569	Overlap
P21:P0	IPI00458153	6330577E15Rik_115	1	-2.2699			Overlap
P21:P0	IPI00469941	6430527G18Rik_590_618	2	-1.373	0.00021	0.0001	Unique to P21:P0
P21:P0	IPI00469941	6430527G18Rik_594	1	-1.6904			Unique to P21:P0
P21:P0	IPI00469941	6430527G18Rik_594_612	1	-1.4887			Unique to P21:P0
E165:P0	IPI00469941	6430527G18Rik_618	1	0.9976			Unique to E165:P0
P21:P0	IPI00377731	6430548M08Rik_275	1	3.9633			Unique to P21:P0
P21:P0	IPI00129924	9430020K01Rik_484_486	1	-0.205			Unique to P21:P0
P21:P0	IPI00222931	9430031J16Rik_535	1	-1.5794			Unique to P21:P0
P21:P0	IPI00222931	9430031J16Rik_535_538	2	-1.1367	0.06812	0.0482	Unique to P21:P0
P21:P0	IPI00222931	9430031J16Rik_537	6	1.4832	3.21535	1.3127	Unique to P21:P0
P21:P0	IPI00222931	9430031J16Rik_537_538	1	-1.0885			Unique to P21:P0
P21:P0	IPI00222931	9430031J16Rik_538	1	4.5419			Unique to P21:P0
P21:P0	IPI00464307	9830001H06Rik_1288	1	-1.848			Unique to P21:P0
E165:P0	IPI00356608	Aak1_554	3	0.3736	0.01716	0.0099	Overlap
P21:P0	IPI00356608	Aak1_554	6	-1.0155	0.01317	0.0054	Overlap
P21:P0	IPI00356608	Aak1_557	4	-1.0077	0.0098	0.0049	Unique to P21:P0
P21:P0	IPI00356608	Aak1_595	3	2.2027	0.32362	0.1868	Unique to P21:P0
P21:P0	IPI00624357	Abca12_544_549	1	-2.7416			Unique to P21:P0
P21:P0	IPI00410989	Abca16_1495_1496	1	-0.4934			Unique to P21:P0
P21:P0	IPI00454179	Abi1_178	1	1.0847			Unique to P21:P0
P21:P0	IPI00454179	Abi1_220	1	-2.6372			Unique to P21:P0
E165:P0	IPI00454179	Abi1_290	8	0.3598	0.00686	0.0024	Overlap
P21:P0	IPI00454179	Abi1_290	1	-1.2547			Overlap
E165:P0	IPI00169851	Ablim1_376_379	1	-0.271			Overlap
P21:P0	IPI00169851	Ablim1_376_379	3	-1.9766	0.21607	0.1248	Overlap
P21:P0	IPI00169851	Ablim1_376_382	1	-1.7963			Unique to P21:P0
P21:P0	IPI00226694	Ablim2_364_367	1	2.6137			Unique to P21:P0
P21:P0	IPI00474783	Acaca_25_29	1	-1.7171			Unique to P21:P0
P21:P0	IPI00474783	Acaca_79	1	-1.4474			Unique to P21:P0
E165:P0	IPI00466479	Acap3_580	2	-3.2635	0.00481	0.0034	Unique to E165:P0
E165:P0	IPI00121136	Acin1_1003	2	0.9676	1e-05	0	Unique to E165:P0
P21:P0	IPI00230675	Acin1_141	3	-4.0053	0.07628	0.044	Unique to P21:P0
P21:P0	IPI00121136	Acin1_387_391	1	-1.7206			Unique to P21:P0
P21:P0	IPI00121136	Acin1_389_391	1	-1.7192			Unique to P21:P0
E165:P0	IPI00126248	Acly_455	3	-0.5593	0.046	0.0266	Overlap
P21:P0	IPI00126248	Acly_455	7	-2.1108	0.14463	0.0547	Overlap
E165:P0	IPI00387345	Acsm3_145_146_149	1	2.1244			Unique to E165:P0
P21:P0	IPI00330302	Acss2_30	2	-0.6978	0.26376	0.1865	Unique to P21:P0
P21:P0	IPI00115627	Actr3_418	2	3.0274	0	0	Unique to P21:P0
P21:P0	IPI00378796	Adam22_826	3	1.5462	0.5133	0.2964	Unique to P21:P0
P21:P0	IPI00515160	Adam22_885	1	1.3281			Unique to P21:P0
E165:P0	IPI00136000	Add1_11	2	-0.5382	0	0	Overlap
P21:P0	IPI00136000	Add1_11	2	1.978	3.06265	2.1656	Overlap
P21:P0	IPI00136000	Add1_12	4	2.8787	2.09089	1.0454	Unique to P21:P0
E165:P0	IPI00136000	Add1_353_358	1	1.3352			Unique to E165:P0
E165:P0	IPI00136000	Add1_355_358	1	-1.7833			Overlap
P21:P0	IPI00136000	Add1_355_358	19	3.1029	1.30628	0.2997	Overlap
P21:P0	IPI00136000	Add1_427	1	-1.1398			Unique to P21:P0
P21:P0	IPI00136000	Add1_431	1	-2.0308			Unique to P21:P0
P21:P0	IPI00136000	Add1_610_614	1	-2.9811			Unique to P21:P0
P21:P0	IPI00311962	Add2_354_358	2	2.7427	0.00461	0.0033	Unique to P21:P0
P21:P0	IPI00311962	Add2_364_370	1	2.1335			Unique to P21:P0
E165:P0	IPI00311962	Add2_366_370	2	1.8736	0.19421	0.1373	Overlap
P21:P0	IPI00311962	Add2_366_370	6	2.0302	0.04722	0.0193	Overlap
P21:P0	IPI00672180	Adnp_959_961	7	-2.6277	0.37311	0.141	Unique to P21:P0
P21:P0	IPI00314905	Aftph_680	2	0.5179	0.27273	0.1929	Unique to P21:P0
E165:P0	IPI00349020	Agap2_632	2	-0.8407	0.08553	0.0605	Overlap
P21:P0	IPI00349020	Agap2_632	1	-3.2262			Overlap
E165:P0	IPI00230359	Agfg1_177_181	2	-3.5041	0.88784	0.6278	Overlap
P21:P0	IPI00230359	Agfg1_177_181	8	-5.0278	0.15477	0.0547	Overlap
P21:P0	IPI00170079	Ahi1_20	2	-3.2714	0.45495	0.3217	Unique to P21:P0
P21:P0	IPI00170079	Ahi1_974_978	1	-1.1666			Unique to P21:P0
P21:P0	IPI00128249	Ahsg_138	8	-4.8507	1.08572	0.3839	Unique to P21:P0
P21:P0	IPI00128249	Ahsg_309_312_314	1	0.8114			Unique to P21:P0
P21:P0	IPI00128249	Ahsg_312_314	1	0.7508			Unique to P21:P0
P21:P0	IPI00123709	Akap12_270_273	2	-3.4229	0.00653	0.0046	Unique to P21:P0
P21:P0	IPI00123709	Akap12_272_273	1	-1.5503			Unique to P21:P0
P21:P0	IPI00648755	Akap2;Palm2-Akap2;Palm2_315	1	5.5608			Unique to P21:P0
E165:P0	IPI00753601	Akap5_29	1	3.4537			Unique to E165:P0
E165:P0	IPI00321739	Akap8_320_325	1	-0.7047			Unique to E165:P0
E165:P0	IPI00323969	Akt1_124	2	0.5054	0.05686	0.0402	Unique to E165:P0
P21:P0	IPI00323969	Akt1_124_129	1	-1.6835			Unique to P21:P0
P21:P0	IPI00133580	Aldoart2_39	3	3.8712	0.07756	0.0448	Unique to P21:P0
E165:P0	IPI00459582	Alg9_514	1	0.6212			Unique to E165:P0
P21:P0	IPI00170364	Als2_477	5	2.3134	0.06715	0.03	Unique to P21:P0
E165:P0	IPI00170364	Als2_477_486	1	0.6804			Overlap
P21:P0	IPI00170364	Als2_477_486	6	0.4242	0.10848	0.0443	Overlap
P21:P0	IPI00400180	Amph_260_272_280	1	1.7016			Unique to P21:P0
P21:P0	IPI00400180	Amph_262	1	3.584			Unique to P21:P0
P21:P0	IPI00400180	Amph_262_272_276	3	1.5274	0.15008	0.0866	Unique to P21:P0
P21:P0	IPI00227235	Ank2_1495	2	-0.7605	0.00022	0.0002	Unique to P21:P0
P21:P0	IPI00227235	Ank2_1727_1728	4	-1.1005	0.17065	0.0853	Unique to P21:P0
P21:P0	IPI00227235	Ank2_1727_1728_1731	5	-2.971	0.51251	0.2292	Unique to P21:P0
P21:P0	IPI00227235	Ank2_1750	1	-0.9445			Unique to P21:P0
P21:P0	IPI00227235	Ank2_1844_1847	3	-0.3594	0.12446	0.0719	Unique to P21:P0
E165:P0	IPI00227235	Ank2_2118	4	-1.1926	0.48841	0.2442	Unique to E165:P0
E165:P0	IPI00227235	Ank2_2163	1	-1.4187			Overlap
P21:P0	IPI00227235	Ank2_2163	2	-4.0038	0.00095	0.0007	Overlap
P21:P0	IPI00227235	Ank2_2192_2195	4	-3.5143	0.09881	0.0494	Unique to P21:P0
P21:P0	IPI00227235	Ank2_2193_2195	2	-3.6021	0.00313	0.0022	Unique to P21:P0
P21:P0	IPI00227235	Ank2_2230	1	-4.2513			Unique to P21:P0
P21:P0	IPI00227235	Ank2_2230_2241	1	-2.4056			Unique to P21:P0
P21:P0	IPI00227235	Ank2_2233_2241	1	-2.1934			Unique to P21:P0
P21:P0	IPI00227235	Ank2_2260	10	-1.2727	0.10356	0.0327	Unique to P21:P0
E165:P0	IPI00227235	Ank2_2570	1	-3.7466			Unique to E165:P0
P21:P0	IPI00227235	Ank2_2769_2783	1	-1.8978			Unique to P21:P0
E165:P0	IPI00227235	Ank2_2805	2	-5.457	0.01605	0.0114	Unique to E165:P0
E165:P0	IPI00227235	Ank2_2852_2854	2	-5.1584	0.00489	0.0035	Unique to E165:P0
P21:P0	IPI00227235	Ank2_3369	1	1.7638			Unique to P21:P0
E165:P0	IPI00227235	Ank2_3371	3	0.0427	0.17035	0.0984	Overlap
P21:P0	IPI00227235	Ank2_3371	12	1.655	0.11376	0.0328	Overlap
P21:P0	IPI00227235	Ank2_3373	1	1.8113			Unique to P21:P0
P21:P0	IPI00227235	Ank2_3390	2	2.8733	0.07396	0.0523	Unique to P21:P0
P21:P0	IPI00225231	Ank2_46	7	0.5684	0.23081	0.0872	Unique to P21:P0
P21:P0	IPI00225231	Ank2_46_49	1	1.0779			Unique to P21:P0
E165:P0	IPI00623506	Ank3_2434	1	-3.1039			Overlap
P21:P0	IPI00623506	Ank3_2434	1	-3.1057			Overlap
P21:P0	IPI00272501	Ankrd17_1786_1792	1	-0.0149			Unique to P21:P0
P21:P0	IPI00172197	Anln_653_656	3	2.9201	0.02687	0.0155	Unique to P21:P0
P21:P0	IPI00119680	Ap1m1_152_154	1	-4.1814			Unique to P21:P0
P21:P0	IPI00420426	Ap3b2_270	1	-2.1445			Unique to P21:P0
P21:P0	IPI00420426	Ap3b2_272	2	1.3058	0.03541	0.025	Unique to P21:P0
P21:P0	IPI00117811	Ap3d1_784	4	0.0287	0.13205	0.066	Unique to P21:P0
E165:P0	IPI00117811	Ap3d1_825	2	-3.3019	0.27807	0.1966	Overlap
P21:P0	IPI00117811	Ap3d1_825	1	-3.5492			Overlap
P21:P0	IPI00223019	Apba1_309_317	5	-1.8864	0.08773	0.0392	Unique to P21:P0
E165:P0	IPI00223019	Apba1_574	13	-0.5737	1.15107	0.3192	Overlap
P21:P0	IPI00223019	Apba1_574	8	-2.2425	0.22858	0.0808	Overlap
P21:P0	IPI00223019	Apba1_84	2	-0.7662	0.02568	0.0182	Unique to P21:P0
P21:P0	IPI00223019	Apba1_85_87	1	-1.465			Unique to P21:P0
E165:P0	IPI00119913	Apc_1435	1	0.6877			Unique to E165:P0
P21:P0	IPI00119913	Apc_1437	1	-0.9771			Unique to P21:P0
P21:P0	IPI00170307	Apoa1bp_43	1	0.0633			Unique to P21:P0
E165:P0	IPI00330263	Aqr_111	1	3.2083			Unique to E165:P0
E165:P0	IPI00109656	Arfgap2_327	1	0.1177			Unique to E165:P0
E165:P0	IPI00109656	Arfgap2_328	1	0.3118			Unique to E165:P0
E165:P0	IPI00109656	Arfgap2_330	2	0.212	0.13335	0.0943	Overlap
P21:P0	IPI00109656	Arfgap2_330	1	-2.0201			Overlap
P21:P0	IPI00109656	Arfgap2_332	1	-1.7706			Unique to P21:P0
P21:P0	IPI00109656	Arfgap2_335	1	-1.9311			Unique to P21:P0
E165:P0	IPI00109656	Arfgap2_445	6	0.109	0.08095	0.033	Overlap
P21:P0	IPI00109656	Arfgap2_445	2	-3.5129	0.00049	0.0004	Overlap
E165:P0	IPI00626782	Arfgef1_52	1	-1.7701			Unique to E165:P0
P21:P0	IPI00224070	Arhgap1_90_91	1	-1.6693			Unique to P21:P0
E165:P0	IPI00224070	Arhgap1_91	1	-0.4712			Overlap
P21:P0	IPI00224070	Arhgap1_91	1	-2.3591			Overlap
P21:P0	IPI00223751	Arhgap12_228_238	1	-1.1979			Unique to P21:P0
P21:P0	IPI00223751	Arhgap12_229_238	4	-0.9364	0.17935	0.0897	Unique to P21:P0
E165:P0	IPI00648449	Arhgap23_361_372	1	-0.1847			Unique to E165:P0
P21:P0	IPI00648449	Arhgap23_435	1	-2.3307			Unique to P21:P0
P21:P0	IPI00230704	Arhgef7_132	2	-1.0316	0.21077	0.149	Unique to P21:P0
E165:P0	IPI00230704	Arhgef7_497	1	0.5232			Overlap
P21:P0	IPI00230704	Arhgef7_497	9	0.2265	1.38246	0.4608	Overlap
P21:P0	IPI00127131	Arid1a_1493	1	-4.2502			Unique to P21:P0
P21:P0	IPI00110100	Armc1_260	2	1.5874	0.0007	0.0005	Unique to P21:P0
P21:P0	IPI00757909	Armc10_48	3	-1.4986	0.20767	0.1199	Unique to P21:P0
P21:P0	IPI00757909	Armc10_51	1	-2.0219			Unique to P21:P0
P21:P0	IPI00757909	Armc10_52	1	-2.0219			Unique to P21:P0
P21:P0	IPI00111117	Arpc5l_64	2	3.24	0.00138	0.001	Unique to P21:P0
E165:P0	IPI00227850	Arpp19_62	1	1.7355			Unique to E165:P0
P21:P0	IPI00120663	Arpp21_32	2	2.481	4.4651	3.1573	Unique to P21:P0
P21:P0	IPI00274186	Arrb1_410	1	-4.3879			Unique to P21:P0
P21:P0	IPI00274186	Arrb1_412	1	-4.4169			Unique to P21:P0
P21:P0	IPI00134544	Asap1_1146	2	2.8892	0.36046	0.2549	Unique to P21:P0
P21:P0	IPI00223832	Atg16l1_269	1	-2.5162			Unique to P21:P0
P21:P0	IPI00221754	Atl1_22_23	5	1.6388	0.05649	0.0253	Unique to P21:P0
E165:P0	IPI00109891	Atp13a1_896	1	2.7257			Unique to E165:P0
E165:P0	IPI00556827	Atp2b1_1140	1	0.65			Overlap
P21:P0	IPI00556827	Atp2b1_1140	3	-0.4971	0.12214	0.0705	Overlap
P21:P0	IPI00556827	Atp2b1_1207_1211	7	0.9002	0.12131	0.0458	Unique to P21:P0
P21:P0	IPI00556827	Atp2b1_1211	3	3.5481	0.59756	0.345	Unique to P21:P0
E165:P0	IPI00127713	Atp2b2_1118	4	0.0263	0.09613	0.0481	Overlap
P21:P0	IPI00127713	Atp2b2_1118	15	2.8819	0.24313	0.0628	Overlap
P21:P0	IPI00127713	Atp2b2_1185_1189	1	0.9656			Unique to P21:P0
P21:P0	IPI00127713	Atp2b2_1186_1189	1	0.9249			Unique to P21:P0
P21:P0	IPI00127713	Atp2b2_1189	3	3.9965	0.54546	0.3149	Unique to P21:P0
P21:P0	IPI00127713	Atp2b2_18	1	-5.9155			Unique to P21:P0
P21:P0	IPI00776035	Atp2b3_1126	7	5.7358	1.25266	0.4735	Unique to P21:P0
P21:P0	IPI00112776	Atp8a1_1111	1	1.7416			Unique to P21:P0
P21:P0	IPI00112776	Atp8a1_29	2	-3.0169	0.83826	0.5927	Unique to P21:P0
P21:P0	IPI00322707	Atrx_1975_1979	1	0.2857			Unique to P21:P0
E165:P0	IPI00322707	Atrx_626	2	-0.4228	1e-05	0	Overlap
P21:P0	IPI00322707	Atrx_626	3	-3.1371	0.15368	0.0887	Overlap
E165:P0	IPI00123202	Atxn10_12	7	2.5339	2.77033	1.0471	Overlap
P21:P0	IPI00123202	Atxn10_12	6	-4.4703	0.32476	0.1326	Overlap
E165:P0	IPI00123202	Atxn10_9	2	3.4941	0.26946	0.1905	Unique to E165:P0
P21:P0	IPI00117229	Atxn2_830_836	1	-1.6762			Unique to P21:P0
P21:P0	IPI00117229	Atxn2_832_836	2	-1.966	0.34632	0.2449	Unique to P21:P0
E165:P0	IPI00169500	Atxn2l_337	1	-3.9819			Overlap
P21:P0	IPI00169500	Atxn2l_337	4	-5.5102	0.24389	0.1219	Overlap
E165:P0	IPI00224561	AU022870_264	4	3.3832	0.76508	0.3825	Overlap
P21:P0	IPI00224561	AU022870_264	2	0.1222	0.06206	0.0439	Overlap
E165:P0	IPI00380953	AW555464_882	2	0.9867	0.07973	0.0564	Overlap
P21:P0	IPI00380953	AW555464_882	1	-1.8283			Overlap
E165:P0	IPI00349069	B230208H17Rik_482_483	1	0.7353			Overlap
P21:P0	IPI00349069	B230208H17Rik_482_483	6	1.09	0.08168	0.0333	Overlap
E165:P0	IPI00409923	B230339M05Rik_378	1	-0.7168			Overlap
P21:P0	IPI00409923	B230339M05Rik_378	1	-1.3843			Overlap
P21:P0	IPI00124778	Baiap2_326	1	3.8158			Unique to P21:P0
P21:P0	IPI00124778	Baiap2_367	1	1.3471			Unique to P21:P0
P21:P0	IPI00129519	Basp1_131_132	1	0.2693			Unique to P21:P0
E165:P0	IPI00129519	Basp1_36	1	-0.7447			Overlap
P21:P0	IPI00129519	Basp1_36	10	-0.1842	0.05088	0.0161	Overlap
P21:P0	IPI00129519	Basp1_92	1	1.6652			Unique to P21:P0
P21:P0	IPI00380722	Bat2_1087_1090	1	-2.5917			Unique to P21:P0
E165:P0	IPI00380722	Bat2_807	1	1.2084			Overlap
P21:P0	IPI00380722	Bat2_807	3	-0.9203	0.13936	0.0805	Overlap
E165:P0	IPI00330171	Bat2d_1221_1222	1	-2.5076			Unique to E165:P0
E165:P0	IPI00330171	Bat2d_2625	2	0.4347	0.0106	0.0075	Overlap
P21:P0	IPI00330171	Bat2d_2625	2	-1.2558	0	0	Overlap
E165:P0	IPI00380415	Bat2l_68	1	0			Unique to E165:P0
P21:P0	IPI00923656	Baz1b_1464_1468	1	-1.3984			Unique to P21:P0
E165:P0	IPI00126203	Bbox1_351	1	-0.5281			Unique to E165:P0
E165:P0	IPI00126203	Bbox1_352	1	-0.5758			Unique to E165:P0
P21:P0	IPI00117580	BC005764_311	2	-2.448	0.00112	0.0008	Unique to P21:P0
E165:P0	IPI00117580	BC005764_351	1	-1.0472			Unique to E165:P0
E165:P0	IPI00117580	BC005764_426	8	-0.227	0.05356	0.0189	Overlap
P21:P0	IPI00117580	BC005764_426	3	-3.5808	0.08551	0.0494	Overlap
P21:P0	IPI00117580	BC005764_505	1	-1.8793			Unique to P21:P0
P21:P0	IPI00277271	BC037034_515	1	-0.2513			Unique to P21:P0
E165:P0	IPI00277271	BC037034_517	1	0.197			Overlap
P21:P0	IPI00277271	BC037034_517	2	-0.4327	0.25615	0.1811	Overlap
P21:P0	IPI00277271	BC037034_541_546	1	-1.9857			Unique to P21:P0
E165:P0	IPI00380275	BC055324_500_503_504	1	-3.7727			Unique to E165:P0
P21:P0	IPI00330860	Bcas1_601	2	4.1975	0.00044	0.0003	Unique to P21:P0
P21:P0	IPI00331555	Bckdha_338	1	-0.0269			Unique to P21:P0
E165:P0	IPI00331555	Bckdha_339_343	1	4.2801			Unique to E165:P0
P21:P0	IPI00405331	Bcl11a_214	1	-2.1938			Unique to P21:P0
P21:P0	IPI00267748	Bcl11a_41_46	1	-2.6168			Unique to P21:P0
E165:P0	IPI00272308	Bcl11a_86	1	0.605			Unique to E165:P0
E165:P0	IPI00121608	Bcl11b_96	2	1.8015	0.01528	0.0108	Unique to E165:P0
E165:P0	IPI00321499	Bcl2l13_342	2	0.7134	2.38476	1.6863	Unique to E165:P0
E165:P0	IPI00321499	Bcl2l13_343	2	-1.027	0.07783	0.055	Overlap
P21:P0	IPI00321499	Bcl2l13_343	7	-0.4636	2.15928	0.8161	Overlap
E165:P0	IPI00321499	Bcl2l13_345	3	-0.991	0.01646	0.0095	Overlap
P21:P0	IPI00321499	Bcl2l13_345	3	-1.328	0.12101	0.0699	Overlap
E165:P0	IPI00321499	Bcl2l13_347	1	-1.0822			Overlap
P21:P0	IPI00321499	Bcl2l13_347	2	-1.3776	0.07307	0.0517	Overlap
P21:P0	IPI00169477	Bclaf1_281_287	1	-5.0921			Unique to P21:P0
P21:P0	IPI00169477	Bclaf1_282	2	-1.9572	1.20148	0.8496	Unique to P21:P0
E165:P0	IPI00169477	Bclaf1_282_287	1	-1.4189			Overlap
P21:P0	IPI00169477	Bclaf1_282_287	3	-4.4243	0.25384	0.1466	Overlap
P21:P0	IPI00169477	Bclaf1_381	1	-2.3051			Unique to P21:P0
E165:P0	IPI00169477	Bclaf1_393	2	0.5308	0.00016	0.0001	Overlap
P21:P0	IPI00169477	Bclaf1_393	1	-1.7893			Overlap
P21:P0	IPI00169477	Bclaf1_492	2	-2.1677	0.00016	0.0001	Unique to P21:P0
P21:P0	IPI00169477	Bclaf1_508	1	-2.8182			Unique to P21:P0
P21:P0	IPI00169477	Bclaf1_644	1	1.8847			Unique to P21:P0
E165:P0	IPI00169477	Bclaf1_654	2	1.691	2.23473	1.5802	Overlap
P21:P0	IPI00169477	Bclaf1_654	1	-2.1256			Overlap
E165:P0	IPI00169477	Bclaf1_656	3	0.0933	0.06851	0.0396	Overlap
P21:P0	IPI00169477	Bclaf1_656	4	-2.1438	0.13405	0.067	Overlap
P21:P0	IPI00380950	Begain_265	1	4.0164			Unique to P21:P0
P21:P0	IPI00114352	Bin1_296_298	7	0.7954	0.02972	0.0112	Unique to P21:P0
P21:P0	IPI00114352	Bin1_296_298_304	2	0.4615	0.22305	0.1577	Unique to P21:P0
P21:P0	IPI00130704	Bok_8	2	-1.6474	0.17948	0.1269	Unique to P21:P0
P21:P0	IPI00668709	Braf_311	2	0.1748	1e-05	0	Unique to P21:P0
P21:P0	IPI00668709	Braf_312	3	0.1078	0.06306	0.0364	Unique to P21:P0
P21:P0	IPI00230719	Braf_484	4	1.1449	0.11467	0.0573	Unique to P21:P0
P21:P0	IPI00230719	Braf_766	3	1.1308	0.02786	0.0161	Unique to P21:P0
P21:P0	IPI00515701	Brsk1_583_586	1	-2.2901			Unique to P21:P0
P21:P0	IPI00466901	Brsk2_295	1	-2.2956			Unique to P21:P0
P21:P0	IPI00466901	Brsk2_383_390	1	-0.8844			Unique to P21:P0
P21:P0	IPI00134093	Bsn_1050_1051	4	-4.0309	0.24864	0.1243	Unique to P21:P0
P21:P0	IPI00134093	Bsn_1105_1114	1	3.6131			Unique to P21:P0
P21:P0	IPI00134093	Bsn_1108_1114	7	3.3322	0.81767	0.3091	Unique to P21:P0
P21:P0	IPI00134093	Bsn_2860_2866	1	1.0395			Unique to P21:P0
P21:P0	IPI00134093	Bsn_2908	1	4.1953			Unique to P21:P0
E165:P0	IPI00153284	Bud13_144_148	1	0.7159			Overlap
P21:P0	IPI00153284	Bud13_144_148	2	-1.9784	0.06081	0.043	Overlap
P21:P0	IPI00170175	C1qtnf5_107	1	-5.5188			Unique to P21:P0
P21:P0	IPI00119785	C2cd2l_396_411	1	2.2233			Unique to P21:P0
P21:P0	IPI00119785	C2cd2l_411	4	2.5579	0.20008	0.1	Unique to P21:P0
E165:P0	IPI00351485	C530008M17Rik_132	2	0.3363	0.15765	0.1115	Overlap
P21:P0	IPI00351485	C530008M17Rik_132	7	-3.4936	0.85206	0.322	Overlap
P21:P0	IPI00351485	C530008M17Rik_136	2	-3.6611	1.02417	0.7242	Unique to P21:P0
P21:P0	IPI00351485	C530008M17Rik_139	1	-2.9364			Unique to P21:P0
E165:P0	IPI00115062	Cacna1b_892	1	1.9633			Unique to E165:P0
P21:P0	IPI00331064	Cacna1e_856	1	0.9055			Unique to P21:P0
E165:P0	IPI00123380	Cacna1g_1171	1	-0.6763			Overlap
P21:P0	IPI00123380	Cacna1g_1171	2	-0.2715	0.1017	0.0719	Overlap
P21:P0	IPI00123380	Cacna1g_1178	1	-0.3434			Unique to P21:P0
P21:P0	IPI00321850	Cacnb1_418	2	1.4255	0	0	Unique to P21:P0
P21:P0	IPI00131720	Cacnb4_373_377	3	2.4691	0.21445	0.1238	Unique to P21:P0
P21:P0	IPI00131720	Cacnb4_374_377	3	4.2156	0.27058	0.1562	Unique to P21:P0
E165:P0	IPI00380280	Cad_1859	1	2.0162			Overlap
P21:P0	IPI00380280	Cad_1859	1	-0.9786			Overlap
P21:P0	IPI00621806	Camk2a_333_334_336	1	5.3555			Unique to P21:P0
P21:P0	IPI00470962	Camk2b_341	1	2.3676			Unique to P21:P0
P21:P0	IPI00470962	Camk2b_342	5	2.2386	0.21526	0.0963	Unique to P21:P0
E165:P0	IPI00673777	Camsap1_1071	1	0.2263			Unique to E165:P0
E165:P0	IPI00673777	Camsap1_550_553	1	-0.1766			Unique to E165:P0
E165:P0	IPI00673777	Camsap1_560	1	0.6184			Overlap
P21:P0	IPI00673777	Camsap1_560	2	-3.7622	0.01003	0.0071	Overlap
E165:P0	IPI00670928	Camsap1l1_1302_1308	3	-0.2047	0.08281	0.0478	Overlap
P21:P0	IPI00670928	Camsap1l1_1302_1308	5	-3.496	0.29739	0.133	Overlap
P21:P0	IPI00670928	Camsap1l1_456	5	-1.98	0.1516	0.0678	Unique to P21:P0
E165:P0	IPI00119618	Canx_582	3	2.1804	0.03683	0.0213	Overlap
P21:P0	IPI00119618	Canx_582	1	1.5708			Overlap
P21:P0	IPI00112001	Cap2_310_311	1	4.5127			Unique to P21:P0
E165:P0	IPI00111595	Capn12_363	1	-0.0327			Unique to E165:P0
E165:P0	IPI00136463	Capza3_274	1	0			Unique to E165:P0
P21:P0	IPI00133349	Carhsp1_31_33_42	1	-0.772			Unique to P21:P0
P21:P0	IPI00113180	Cartpt_48	1	-0.8444			Unique to P21:P0
E165:P0	IPI00411109	Caskin1_994_999	1	3.879			Unique to E165:P0
E165:P0	IPI00308498	Casp3_26	1	-0.3325			Unique to E165:P0
E165:P0	IPI00129468	Cbx3_93_95	5	3.0071	0.27123	0.1213	Unique to E165:P0
E165:P0	IPI00129468	Cbx3_95	3	2.4339	1.25299	0.7234	Overlap
P21:P0	IPI00129468	Cbx3_95	8	-1.8343	0.18113	0.064	Overlap
P21:P0	IPI00129468	Cbx3_95_97	1	-2.4039			Unique to P21:P0
P21:P0	IPI00321848	Cc2d1a_435	5	-2.0282	0.32699	0.1462	Unique to P21:P0
P21:P0	IPI00321848	Cc2d1a_458	1	-0.3079			Unique to P21:P0
P21:P0	IPI00321848	Cc2d1a_461	1	-0.5184			Unique to P21:P0
P21:P0	IPI00406818	Ccdc108_133	1	1.5662			Unique to P21:P0
P21:P0	IPI00621085	Ccdc132_559_561	4	0.1396	0.10423	0.0521	Unique to P21:P0
P21:P0	IPI00124212	Ccdc136_100	2	0.7025	0.2163	0.1529	Unique to P21:P0
P21:P0	IPI00119661	Ccdc49_56	1	-6.3937			Unique to P21:P0
E165:P0	IPI00381495	Ccdc6_233_237	2	0.0312	1e-05	0	Unique to E165:P0
P21:P0	IPI00461244	Ccdc88a_1794	2	-3.8513	0.00345	0.0024	Unique to P21:P0
P21:P0	IPI00123541	Ccdc92_194	5	1.4167	0.04828	0.0216	Unique to P21:P0
P21:P0	IPI00109203	Cd2bp2_46	2	-3.2817	0.009	0.0064	Unique to P21:P0
P21:P0	IPI00109203	Cd2bp2_49	2	-2.5235	0.01685	0.0119	Unique to P21:P0
P21:P0	IPI00464128	Cdc2l5_1245	1	-1.8692			Unique to P21:P0
E165:P0	IPI00464128	Cdc2l5_341_343_349	1	2.749			Unique to E165:P0
E165:P0	IPI00464128	Cdc2l5_341_343_350	3	2.5845	0.21216	0.1225	Unique to E165:P0
E165:P0	IPI00114613	Cdc42bpb_1692_1695	2	1.3133	0.00814	0.0058	Unique to E165:P0
P21:P0	IPI00124906	Cdc42ep4_18	1	0.9641			Unique to P21:P0
P21:P0	IPI00129222	Cdk7_170	2	-1.4379	0.12779	0.0904	Unique to P21:P0
E165:P0	IPI00284505	Celsr3_3133	2	4.0073	1.15357	0.8157	Unique to E165:P0
P21:P0	IPI00284505	Celsr3_3168	2	-3.3148	0.42263	0.2988	Unique to P21:P0
P21:P0	IPI00122826	Cend1_10	1	1.5109			Unique to P21:P0
P21:P0	IPI00620148	Cep170_254_262	1	-1.814			Unique to P21:P0
P21:P0	IPI00620148	Cep170_255_262	1	-1.6191			Unique to P21:P0
P21:P0	IPI00667973	Cep170_378	1	-3.4169			Unique to P21:P0
P21:P0	IPI00620148	Cep170_39	1	-2.5189			Unique to P21:P0
E165:P0	IPI00667973	Cep170_443	3	4.6949	0.05391	0.0311	Overlap
P21:P0	IPI00667973	Cep170_443	8	-0.8214	2.84187	1.0048	Overlap
E165:P0	IPI00667973	Cep170_447	3	2.2682	4.15727	2.4002	Overlap
P21:P0	IPI00667973	Cep170_447	1	1.7293			Overlap
P21:P0	IPI00667973	Cep170_449	1	-3.3534			Unique to P21:P0
E165:P0	IPI00667973	Cep170_461	1	0.8164			Unique to E165:P0
P21:P0	IPI00667973	Cep170_463	1	-2.4936			Unique to P21:P0
E165:P0	IPI00667973	Cep170_829	2	2.2122	0.45225	0.3198	Unique to E165:P0
E165:P0	IPI00750169	Cep70_318	1	0			Unique to E165:P0
P21:P0	IPI00132770	Chaf1b_495	1	2.8326			Unique to P21:P0
E165:P0	IPI00460246	Chd3_102_108	2	-3.8138	0	0	Unique to E165:P0
E165:P0	IPI00222149	Chl1_1128	1	-4.1325			Unique to E165:P0
P21:P0	IPI00222149	Chl1_1137_1148	3	-4.6602	0.03846	0.0222	Unique to P21:P0
P21:P0	IPI00222149	Chl1_1138	1	-2.5273			Unique to P21:P0
P21:P0	IPI00153445	Chmp7_232	6	-0.6004	0.03788	0.0155	Unique to P21:P0
E165:P0	IPI00122860	Chrne_87	1	0.8443			Unique to E165:P0
E165:P0	IPI00669522	Clasp1_600	2	0.9763	0	0	Overlap
P21:P0	IPI00669522	Clasp1_600	7	-1.4737	0.07285	0.0275	Overlap
E165:P0	IPI00669522	Clasp1_649	1	0.5519			Unique to E165:P0
E165:P0	IPI00669522	Clasp1_677	2	3.8525	0.02558	0.0181	Unique to E165:P0
E165:P0	IPI00407863	Clasp2_601	1	0.6828			Unique to E165:P0
E165:P0	IPI00407863	Clasp2_603	2	0.4881	0.27532	0.1947	Overlap
P21:P0	IPI00407863	Clasp2_603	5	-0.6382	0.05027	0.0225	Overlap
P21:P0	IPI00407863	Clasp2_694	1	5.2895			Unique to P21:P0
P21:P0	IPI00407863	Clasp2_696	1	5.2871			Unique to P21:P0
P21:P0	IPI00407863	Clasp2_703	1	6.2816			Unique to P21:P0
P21:P0	IPI00407863	Clasp2_806	1	-1.0097			Unique to P21:P0
P21:P0	IPI00407863	Clasp2_808	3	-1.2166	0.10904	0.063	Unique to P21:P0
P21:P0	IPI00120295	Cldn11_194_196	1	3.7875			Unique to P21:P0
P21:P0	IPI00120295	Cldn11_194_198	1	1.1033			Unique to P21:P0
P21:P0	IPI00120295	Cldn11_196_198	1	3.0109			Unique to P21:P0
P21:P0	IPI00228877	Cnksr2_505	4	1.5758	0.05926	0.0296	Unique to P21:P0
P21:P0	IPI00228877	Cnksr2_906	8	2.2722	0.21311	0.0753	Unique to P21:P0
E165:P0	IPI00120783	Cnnm4_333	1	-4.5581			Unique to E165:P0
E165:P0	IPI00124493	Cno_177	1	1.4732			Overlap
P21:P0	IPI00124493	Cno_177	2	-2.6194	0.65187	0.4609	Overlap
P21:P0	IPI00111167	Col4a3bp_377_380	1	-1.5453			Unique to P21:P0
P21:P0	IPI00229624	Cpeb3_444	1	1.9254			Unique to P21:P0
P21:P0	IPI00225249	Cpsf7_203	1	-3.0512			Unique to P21:P0
P21:P0	IPI00312527	Crmp1_23_27	6	3.4086	0.05467	0.0223	Unique to P21:P0
E165:P0	IPI00312527	Crmp1_632_635	1	5.2878			Unique to E165:P0
E165:P0	IPI00312527	Crmp1_632_636	3	5.4754	0.12085	0.0698	Unique to E165:P0
E165:P0	IPI00312527	Crmp1_635	1	6.6889			Unique to E165:P0
E165:P0	IPI00312527	Crmp1_636	3	4.2506	0.11617	0.0671	Overlap
P21:P0	IPI00312527	Crmp1_636	3	1.5786	0.63383	0.3659	Overlap
P21:P0	IPI00312527	Crmp1_651	1	0.1648			Unique to P21:P0
P21:P0	IPI00312527	Crmp1_680_683	1	2.0445			Unique to P21:P0
P21:P0	IPI00312527	Crmp1_680_684	1	2.0146			Unique to P21:P0
P21:P0	IPI00134704	Cryz_272_274	2	-4.3338	0.59807	0.4229	Unique to P21:P0
P21:P0	IPI00458238	Cspg5_394_396	1	-0.4336			Unique to P21:P0
P21:P0	IPI00458238	Cspg5_396_397	1	-0.2831			Unique to P21:P0
P21:P0	IPI00112963	Ctnna1_654_655_658	5	-0.9529	0.22349	0.0999	Unique to P21:P0
P21:P0	IPI00112963	Ctnna1_654_658	1	-2.9132			Unique to P21:P0
P21:P0	IPI00112963	Ctnna1_655_658	7	-2.8497	0.2185	0.0826	Unique to P21:P0
E165:P0	IPI00119870	Ctnna2_939	7	0.9442	0.19196	0.0726	Overlap
P21:P0	IPI00119870	Ctnna2_939	3	-0.761	8e-05	0	Overlap
E165:P0	IPI00125899	Ctnnb1_552	3	-1.8487	0.0394	0.0227	Overlap
P21:P0	IPI00125899	Ctnnb1_552	9	-2.2421	0.17284	0.0576	Overlap
E165:P0	IPI00125899	Ctnnb1_556	1	-1.9309			Overlap
P21:P0	IPI00125899	Ctnnb1_556	3	-2.35	0.05165	0.0298	Overlap
E165:P0	IPI00125899	Ctnnb1_675	3	0.7091	0.10823	0.0625	Unique to E165:P0
E165:P0	IPI00136135	Ctnnd2_264_273	4	0.186	0.08473	0.0424	Overlap
P21:P0	IPI00136135	Ctnnd2_264_273	2	-0.8564	0.08645	0.0611	Overlap
E165:P0	IPI00136135	Ctnnd2_412	1	-0.2091			Overlap
P21:P0	IPI00136135	Ctnnd2_412	5	-0.2021	0.11237	0.0503	Overlap
E165:P0	IPI00136135	Ctnnd2_471	2	-0.5282	0.00801	0.0057	Overlap
P21:P0	IPI00136135	Ctnnd2_471	2	-1.1313	0.02652	0.0188	Overlap
E165:P0	IPI00120919	Ctr9_1037_1039_1041	1	2.1569			Unique to E165:P0
P21:P0	IPI00120919	Ctr9_970	1	-3.0341			Unique to P21:P0
P21:P0	IPI00118143	Cttn_401_405_417	1	-2.5484			Unique to P21:P0
P21:P0	IPI00118143	Cttn_401_405_418	2	-2.9758	1.05045	0.7428	Unique to P21:P0
P21:P0	IPI00118143	Cttn_401_407_418	1	-2.5483			Unique to P21:P0
P21:P0	IPI00118143	Cttn_401_417	1	0.2016			Unique to P21:P0
E165:P0	IPI00453812	Cttnbp2nl_567	1	3.9135			Unique to E165:P0
P21:P0	IPI00124425	D1Ertd622e_101_104_114	1	0			Unique to P21:P0
E165:P0	IPI00133708	D1Pas1_592	1	-1.3204			Unique to E165:P0
P21:P0	IPI00130212	D2Ertd391e_323	6	-3.1212	0.06107	0.0249	Unique to P21:P0
E165:P0	IPI00225153	D430041B17Rik_532	1	2.4305			Unique to E165:P0
P21:P0	IPI00470979	D630045J12Rik_27_28	1	-1.3921			Unique to P21:P0
E165:P0	IPI00130300	D6Wsu163e_307	1	2.1582			Unique to E165:P0
P21:P0	IPI00420622	Dab2ip_747	1	-2.4002			Unique to P21:P0
P21:P0	IPI00420622	Dab2ip_978	3	-2.3387	0.11961	0.0691	Unique to P21:P0
P21:P0	IPI00754924	Dact3_217	3	-2.5299	0.02141	0.0124	Unique to P21:P0
E165:P0	IPI00754924	Dact3_6_10	1	-0.8094			Unique to E165:P0
P21:P0	IPI00377311	Dagla_808	2	1.9398	2.374	1.6787	Unique to P21:P0
E165:P0	IPI00652304	Daxx_372	1	-0.6397			Unique to E165:P0
E165:P0	IPI00135475	Dbn1_141	1	0.5994			Unique to E165:P0
P21:P0	IPI00135475	Dbn1_142	4	-2.1266	0.07777	0.0389	Unique to P21:P0
P21:P0	IPI00135475	Dbn1_274	3	-2.0197	0.68294	0.3943	Unique to P21:P0
P21:P0	IPI00119762	Dclk1_209	2	-1.5319	7e-05	0	Unique to P21:P0
E165:P0	IPI00119762	Dclk1_212	2	-1.2946	0.00021	0.0001	Overlap
P21:P0	IPI00119762	Dclk1_212	2	-1.142	0.03211	0.0227	Overlap
P21:P0	IPI00119762	Dclk1_307	2	-1.7678	0.23146	0.1637	Unique to P21:P0
P21:P0	IPI00119762	Dclk1_307_310	1	-3.6891			Unique to P21:P0
E165:P0	IPI00119762	Dclk1_313	1	1.1492			Unique to E165:P0
E165:P0	IPI00119762	Dclk1_32	1	-3.7102			Overlap
P21:P0	IPI00119762	Dclk1_32	6	-5.1599	0.68408	0.2793	Overlap
E165:P0	IPI00119762	Dclk1_32_36	3	-4.6978	0.16258	0.0939	Overlap
P21:P0	IPI00119762	Dclk1_32_36	1	-5.0554			Overlap
P21:P0	IPI00119762	Dclk1_330_337	2	-3.3542	0.00182	0.0013	Unique to P21:P0
P21:P0	IPI00119762	Dclk1_332_336	1	-2.9455			Unique to P21:P0
P21:P0	IPI00119762	Dclk1_337	1	2.1811			Unique to P21:P0
P21:P0	IPI00119762	Dclk1_34	1	-6.0212			Unique to P21:P0
E165:P0	IPI00119762	Dclk1_352	3	0.2117	0.24517	0.1416	Overlap
P21:P0	IPI00119762	Dclk1_352	13	-1.7326	0.17505	0.0486	Overlap
P21:P0	IPI00761729	Dclk1_352	3	-2.2289	0.43673	0.2521	Overlap
P21:P0	IPI00119762	Dclk1_352_354	4	-3.9204	0.51387	0.2569	Unique to P21:P0
E165:P0	IPI00119762	Dclk1_352_355	4	-0.0439	0.08313	0.0416	Overlap
P21:P0	IPI00119762	Dclk1_352_355	5	-3.5559	0.10529	0.0471	Overlap
E165:P0	IPI00119762	Dclk1_352_355_358	1	-1.5806			Overlap
P21:P0	IPI00119762	Dclk1_352_355_358	1	-5.455			Overlap
P21:P0	IPI00119762	Dclk1_352_357	1	-6.9372			Unique to P21:P0
P21:P0	IPI00119762	Dclk1_353	1	-1.986			Unique to P21:P0
P21:P0	IPI00119762	Dclk1_353_355	1	-3.3782			Unique to P21:P0
P21:P0	IPI00468380	Dclk1_392	1	-0.4735			Unique to P21:P0
P21:P0	IPI00119762	Dclk1_40	1	-5.4239			Unique to P21:P0
E165:P0	IPI00226417	Dclk2_219	1	-1.0659			Unique to E165:P0
E165:P0	IPI00226417	Dclk2_222	8	-1.0333	0.06475	0.0229	Overlap
P21:P0	IPI00226417	Dclk2_222	12	-5.1454	0.36946	0.1067	Overlap
P21:P0	IPI00226417	Dclk2_228	1	-2.7491			Unique to P21:P0
P21:P0	IPI00226417	Dclk2_376	1	-4.6937			Unique to P21:P0
P21:P0	IPI00420924	Dcx_28	6	-4.1782	0.99722	0.4071	Unique to P21:P0
P21:P0	IPI00420924	Dcx_28_36	1	-3.9014			Unique to P21:P0
E165:P0	IPI00420924	Dcx_287	2	5.5006	0.47554	0.3363	Unique to E165:P0
P21:P0	IPI00420924	Dcx_30	1	-3.7224			Unique to P21:P0
P21:P0	IPI00420924	Dcx_306	4	-3.8063	0.5281	0.2641	Unique to P21:P0
P21:P0	IPI00420924	Dcx_310	2	-4.34	0.04172	0.0295	Unique to P21:P0
P21:P0	IPI00420924	Dcx_329_339	1	-7.9615			Unique to P21:P0
E165:P0	IPI00420924	Dcx_332_338	1	-0.2424			Unique to E165:P0
E165:P0	IPI00420924	Dcx_332_339	4	-1.9953	1.29334	0.6467	Overlap
P21:P0	IPI00420924	Dcx_332_339	20	-6.8442	0.91659	0.205	Overlap
E165:P0	IPI00420924	Dcx_332_342	1	-0.2424			Unique to E165:P0
E165:P0	IPI00420924	Dcx_339	1	1.3932			Unique to E165:P0
P21:P0	IPI00329839	Ddx42_104_109	1	2.2659			Unique to P21:P0
P21:P0	IPI00329839	Ddx42_109_111	3	2.7368	0.3595	0.2076	Unique to P21:P0
P21:P0	IPI00227720	Dek_247_248_255	1	-6.1625			Unique to P21:P0
P21:P0	IPI00396685	Dgkq_22_26	3	-0.071	0.1729	0.0998	Unique to P21:P0
P21:P0	IPI00311140	Dhx16_103_105	1	-1.4242			Unique to P21:P0
E165:P0	IPI00331314	Dip2b_99	1	0.7149			Unique to E165:P0
P21:P0	IPI00223964	Dis3l_466_477	1	-1.791			Unique to P21:P0
P21:P0	IPI00129282	Dlg2_414	3	1.3764	0.72631	0.4193	Unique to P21:P0
P21:P0	IPI00222263	Dlgap2_983	1	2.4143			Unique to P21:P0
E165:P0	IPI00330186	Dlgap4_915	1	0.666			Unique to E165:P0
E165:P0	IPI00230705	Dmpk_570	1	0			Unique to E165:P0
E165:P0	IPI00853932	Dmxl2_1141_1144	1	-2.7134			Overlap
P21:P0	IPI00853932	Dmxl2_1141_1144	12	0.2914	0.03593	0.0104	Overlap
E165:P0	IPI00853917	Dmxl2_423	1	0.751			Unique to E165:P0
P21:P0	IPI00126317	Dnajc2_47_49	2	-3.353	1.29012	0.9123	Unique to P21:P0
P21:P0	IPI00126317	Dnajc2_60_63	1	-3.1084			Unique to P21:P0
E165:P0	IPI00132206	Dnajc5_10	16	-0.4371	0.11449	0.0286	Overlap
P21:P0	IPI00132206	Dnajc5_10	42	0.8279	0.21005	0.0324	Overlap
P21:P0	IPI00132206	Dnajc5_10_15	1	0.2949			Unique to P21:P0
P21:P0	IPI00132206	Dnajc5_11_12	1	0.295			Unique to P21:P0
P21:P0	IPI00132206	Dnajc5_11_15	1	0.3967			Unique to P21:P0
E165:P0	IPI00132206	Dnajc5_12	1	0.629			Unique to E165:P0
P21:P0	IPI00132206	Dnajc5_12_15	1	0.3967			Unique to P21:P0
E165:P0	IPI00132206	Dnajc5_8	1	-0.3747			Unique to E165:P0
E165:P0	IPI00762713	Dnajc6_13	2	-1.3049	0.27535	0.1947	Unique to E165:P0
E165:P0	IPI00330269	Dnajc6_591_595	1	-0.3548			Overlap
P21:P0	IPI00330269	Dnajc6_591_595	1	-3.956			Overlap
P21:P0	IPI00330269	Dnajc6_591_597	1	-3.888			Unique to P21:P0
E165:P0	IPI00272878	Dnm1_774_780	1	2.0805			Unique to E165:P0
E165:P0	IPI00469323	Dnmt1_1468_1479	1	0			Unique to E165:P0
P21:P0	IPI00339428	Dock7_182	1	0.3844			Unique to P21:P0
E165:P0	IPI00336736	Dock7_220	2	1.0258	0.00013	0.0001	Overlap
P21:P0	IPI00336736	Dock7_220	3	-0.3048	0.17095	0.0987	Overlap
P21:P0	IPI00471473	Dos_23	2	1.0895	0.16756	0.1185	Unique to P21:P0
P21:P0	IPI00471473	Dos_230_234	4	-3.1636	0.33733	0.1687	Unique to P21:P0
P21:P0	IPI00471473	Dos_343	3	-2.2715	0.22104	0.1276	Unique to P21:P0
E165:P0	IPI00114375	Dpysl2_509	5	-2.72	2.12744	0.9514	Overlap
P21:P0	IPI00114375	Dpysl2_509	7	-4.8621	1.02024	0.3856	Overlap
E165:P0	IPI00114375	Dpysl2_512_518_522	1	1.8783			Unique to E165:P0
E165:P0	IPI00114375	Dpysl2_514	2	0.1633	0	0	Overlap
P21:P0	IPI00114375	Dpysl2_514	1	-1.8369			Overlap
E165:P0	IPI00114375	Dpysl2_514_518	2	-4.4572	0.08601	0.0608	Unique to E165:P0
P21:P0	IPI00114375	Dpysl2_514_518_521	1	0.948			Unique to P21:P0
E165:P0	IPI00114375	Dpysl2_514_518_522	1	1.8783			Overlap
P21:P0	IPI00114375	Dpysl2_514_518_522	9	1.0525	0.04586	0.0153	Overlap
E165:P0	IPI00114375	Dpysl2_514_522	2	4.0561	0.00079	0.0006	Overlap
P21:P0	IPI00114375	Dpysl2_514_522	2	4.3092	0.03772	0.0267	Overlap
E165:P0	IPI00114375	Dpysl2_518_521	1	3.9313			Unique to E165:P0
P21:P0	IPI00114375	Dpysl2_521	1	3.5898			Unique to P21:P0
E165:P0	IPI00114375	Dpysl2_522	2	4.2435	0.00018	0.0001	Overlap
P21:P0	IPI00114375	Dpysl2_522	17	3.639	0.04329	0.0105	Overlap
P21:P0	IPI00114375	Dpysl2_537_540	1	3.7674			Unique to P21:P0
E165:P0	IPI00114375	Dpysl2_540	1	0.4124			Overlap
P21:P0	IPI00114375	Dpysl2_540	3	-0.1478	0.00933	0.0054	Overlap
P21:P0	IPI00114375	Dpysl2_540_542	5	4.2325	0.30811	0.1378	Unique to P21:P0
E165:P0	IPI00114375	Dpysl2_542	1	0.1596			Overlap
P21:P0	IPI00114375	Dpysl2_542	2	-0.1426	4e-05	0	Overlap
E165:P0	IPI00122349	Dpysl3_509	7	-0.3219	0.041	0.0155	Overlap
P21:P0	IPI00122349	Dpysl3_509	17	-1.2834	0.02962	0.0072	Overlap
E165:P0	IPI00122349	Dpysl3_509_514	1	4.0864			Unique to E165:P0
P21:P0	IPI00122349	Dpysl3_522	6	-2.9941	0.02432	0.0099	Unique to P21:P0
P21:P0	IPI00122349	Dpysl3_536	2	-1.9945	0.09482	0.067	Unique to P21:P0
E165:P0	IPI00122349	Dpysl3_541	2	0.4117	2e-05	0	Unique to E165:P0
P21:P0	IPI00624192	Dpysl5_509	1	0.0782			Unique to P21:P0
E165:P0	IPI00624192	Dpysl5_509_514	6	-0.266	0.08006	0.0327	Overlap
P21:P0	IPI00624192	Dpysl5_509_514	32	0.6722	0.06682	0.0118	Overlap
E165:P0	IPI00624192	Dpysl5_514	4	-0.5122	0.06131	0.0307	Overlap
P21:P0	IPI00624192	Dpysl5_514	1	-0.0661			Overlap
E165:P0	IPI00624192	Dpysl5_531	1	-1.5088			Overlap
P21:P0	IPI00624192	Dpysl5_531	1	-3.516			Overlap
P21:P0	IPI00624192	Dpysl5_532	1	-4.8244			Unique to P21:P0
P21:P0	IPI00624192	Dpysl5_534	4	-3.615	0.14727	0.0736	Unique to P21:P0
E165:P0	IPI00624192	Dpysl5_534_536	1	-1.7335			Unique to E165:P0
P21:P0	IPI00624192	Dpysl5_561	2	4.0952	0.357	0.2524	Unique to P21:P0
P21:P0	IPI00131084	Dync1i1_162	4	2.3034	0.08654	0.0433	Unique to P21:P0
E165:P0	IPI00153421	Dync1li1_207	6	1.2602	0.1854	0.0757	Overlap
P21:P0	IPI00153421	Dync1li1_207	7	0.3162	1.53425	0.5799	Overlap
E165:P0	IPI00405111	E130308A19Rik_504_505	1	-4.7794			Unique to E165:P0
P21:P0	IPI00130804	Ech1_96_99_107	1	0			Unique to P21:P0
E165:P0	IPI00169888	Edc3_161	4	1.0878	0.0195	0.0098	Unique to E165:P0
E165:P0	IPI00330066	Edc4_731	1	1.6661			Overlap
P21:P0	IPI00330066	Edc4_731	3	-1.2506	0.02424	0.014	Overlap
P21:P0	IPI00330066	Edc4_733	7	-2.0766	1.13878	0.4304	Unique to P21:P0
P21:P0	IPI00330066	Edc4_738	1	-1.0004			Unique to P21:P0
P21:P0	IPI00330066	Edc4_739	2	-1.7873	0.9836	0.6955	Unique to P21:P0
P21:P0	IPI00330066	Edc4_741	2	-2.5656	0.11885	0.084	Unique to P21:P0
P21:P0	IPI00320208	Eef1b2_106	1	-1.166			Unique to P21:P0
E165:P0	IPI00118875	Eef1d_512	7	0.7539	0.05426	0.0205	Overlap
P21:P0	IPI00118875	Eef1d_512	10	-1.119	0.17098	0.0541	Overlap
P21:P0	IPI00118875	Eef1d_541	3	-4.0158	1.3072	0.7547	Unique to P21:P0
E165:P0	IPI00130008	Efnb3_274	4	-1.0593	0.06987	0.0349	Overlap
P21:P0	IPI00130008	Efnb3_274	2	-3.8925	8e-05	0.0001	Overlap
P21:P0	IPI00515260	Ehbp1_171_174	1	-0.0386			Unique to P21:P0
P21:P0	IPI00117068	Ei24_344_348	1	-4.1489			Unique to P21:P0
P21:P0	IPI00261239	Eif2b5_540	3	-1.7761	0.08653	0.05	Unique to P21:P0
E165:P0	IPI00229859	Eif3b_120_123	1	0.815			Overlap
P21:P0	IPI00229859	Eif3b_120_123	11	0.0864	0.04697	0.0142	Overlap
P21:P0	IPI00229859	Eif3b_75_79	8	-1.6249	0.05224	0.0185	Unique to P21:P0
E165:P0	IPI00221581	Eif4b_420_425	1	-0.859			Unique to E165:P0
E165:P0	IPI00221581	Eif4b_422_425	3	-0.859	0	0	Overlap
P21:P0	IPI00221581	Eif4b_422_425	7	-3.3732	0.20932	0.0791	Overlap
E165:P0	IPI00421179	Eif4g1_1211	2	0.1174	0	0	Overlap
P21:P0	IPI00421179	Eif4g1_1211	1	-0.9363			Overlap
E165:P0	IPI00421179	Eif4g1_600	1	0			Unique to E165:P0
P21:P0	IPI00756424	Eif5b_137_139	1	-4.6169			Unique to P21:P0
E165:P0	IPI00108271	Elavl1_202	1	2.1363			Unique to E165:P0
P21:P0	IPI00284848	Emilin2_407	1	2.9665			Unique to P21:P0
E165:P0	IPI00284246	Enah_336_339	1	-0.641			Overlap
P21:P0	IPI00284246	Enah_336_339	2	-1.1243	0.32511	0.2299	Overlap
P21:P0	IPI00284246	Enah_336_340	1	-0.3874			Unique to P21:P0
E165:P0	IPI00230470	Ensa_109	1	-0.8971			Overlap
P21:P0	IPI00230470	Ensa_109	1	-1.2688			Overlap
E165:P0	IPI00753638	Entpd6_299	1	8.7923			Unique to E165:P0
E165:P0	IPI00405986	Epb4.1l1_474	1	-1.241			Unique to E165:P0
P21:P0	IPI00405986	Epb4.1l1_487	1	-0.7728			Unique to P21:P0
P21:P0	IPI00405986	Epb4.1l1_488	3	-0.9331	0.13844	0.0799	Unique to P21:P0
E165:P0	IPI00405986	Epb4.1l1_543_545	2	-0.9439	0.04586	0.0324	Overlap
P21:P0	IPI00405986	Epb4.1l1_543_545	14	-0.5221	0.04176	0.0112	Overlap
E165:P0	IPI00830613	Epb4.1l1_648	1	-3.057			Unique to E165:P0
E165:P0	IPI00465812	Epb4.1l1_648_650	1	-0.3868			Overlap
E165:P0	IPI00830613	Epb4.1l1_648_650	1	-3.6443			Overlap
P21:P0	IPI00465812	Epb4.1l1_648_650	6	0.1468	4.2583	1.7384	Overlap
P21:P0	IPI00830613	Epb4.1l1_648_650	2	-1.1646	0.04977	0.0352	Overlap
P21:P0	IPI00465812	Epb4.1l1_648_652	1	5.3292			Unique to P21:P0
E165:P0	IPI00830613	Epb4.1l1_650	1	-3.0475			Unique to E165:P0
P21:P0	IPI00830613	Epb4.1l1_652	1	-2.3655			Unique to P21:P0
P21:P0	IPI00465812	Epb4.1l1_671_685	1	-2.5663			Unique to P21:P0
E165:P0	IPI00465812	Epb4.1l1_782	4	-0.1222	0.10603	0.053	Overlap
P21:P0	IPI00465812	Epb4.1l1_782	7	-3.4069	0.26429	0.0999	Overlap
P21:P0	IPI00125501	Epb4.1l3_486_495	2	-0.209	1e-05	0	Unique to P21:P0
E165:P0	IPI00125501	Epb4.1l3_495	1	0.6446			Overlap
P21:P0	IPI00125501	Epb4.1l3_495	2	2.6019	0.11937	0.0844	Overlap
P21:P0	IPI00469962	Epb4.1l5_613	1	-3.3371			Unique to P21:P0
P21:P0	IPI00125328	Epb4.9_92_96	11	0.6463	0.08966	0.027	Unique to P21:P0
E165:P0	IPI00129198	Epha4_891	1	0.02			Unique to E165:P0
P21:P0	IPI00330477	Epn1_419_420	1	-0.2874			Unique to P21:P0
P21:P0	IPI00330477	Epn1_419_421	1	-0.2874			Unique to P21:P0
P21:P0	IPI00330477	Epn1_420_421	1	-0.3916			Unique to P21:P0
P21:P0	IPI00330477	Epn1_473	4	1.3658	0.04563	0.0228	Unique to P21:P0
E165:P0	IPI00336844	Epn2_192_195	2	0.2684	0	0	Overlap
P21:P0	IPI00336844	Epn2_192_195	12	-0.7237	0.05534	0.016	Overlap
P21:P0	IPI00464280	Epn2_192_195_199	1	-4.8763			Unique to P21:P0
E165:P0	IPI00606873	Ercc6_695_704_708	1	-5.7675			Unique to E165:P0
E165:P0	IPI00109256	Evl_329	3	0.3597	0.0391	0.0226	Unique to E165:P0
E165:P0	IPI00226450	Fam110b_257	1	0.9269			Overlap
P21:P0	IPI00226450	Fam110b_257	3	-1.6226	0.15172	0.0876	Overlap
E165:P0	IPI00226450	Fam110b_297	2	-0.0897	0.00013	0.0001	Overlap
P21:P0	IPI00226450	Fam110b_297	3	-0.5786	0.07282	0.042	Overlap
P21:P0	IPI00336509	Fam114a2_202	3	-3.0369	0.06176	0.0357	Unique to P21:P0
P21:P0	IPI00461475	Fam117b_214_216	1	-3.758			Unique to P21:P0
E165:P0	IPI00461475	Fam117b_215	1	3.1424			Unique to E165:P0
P21:P0	IPI00461475	Fam117b_215_216	1	-5.2526			Unique to P21:P0
E165:P0	IPI00461475	Fam117b_216	1	0.1802			Unique to E165:P0
P21:P0	IPI00154109	Fam122a_140_144	5	-2.2605	1.56385	0.6994	Unique to P21:P0
P21:P0	IPI00154109	Fam122a_34	1	-0.787			Unique to P21:P0
E165:P0	IPI00454035	Fam125b_224	1	1.6017			Unique to E165:P0
E165:P0	IPI00330799	Fam148b_156	1	3.9887			Unique to E165:P0
P21:P0	IPI00318140	Fam148c_153	1	-2.1382			Unique to P21:P0
P21:P0	IPI00222393	Fam164a_222	2	-2.4811	0.1227	0.0868	Unique to P21:P0
P21:P0	IPI00396753	Fam171a2_423	4	-5.0275	0.24307	0.1215	Unique to P21:P0
P21:P0	IPI00396753	Fam171a2_666	1	-1.7811			Unique to P21:P0
P21:P0	IPI00396753	Fam171a2_787	1	-2.6619			Unique to P21:P0
E165:P0	IPI00271026	Fam71b_588	1	0.0059			Unique to E165:P0
P21:P0	IPI00678532	Fam82a2_44	2	2.3259	0.49002	0.3465	Unique to P21:P0
P21:P0	IPI00678532	Fam82a2_50	1	2.6723			Unique to P21:P0
E165:P0	IPI00356904	Farp1_20	1	-0.087			Unique to E165:P0
P21:P0	IPI00356904	Farp1_20_23	1	-2.4563			Unique to P21:P0
P21:P0	IPI00356904	Farp1_336_340	1	-2.4536			Unique to P21:P0
P21:P0	IPI00356904	Farp1_373	1	-1.2624			Unique to P21:P0
P21:P0	IPI00127202	Farp2_375	1	-2.7942			Unique to P21:P0
E165:P0	IPI00113223	Fasn_2201	1	-0.2865			Unique to E165:P0
P21:P0	IPI00343214	Fat2_4260	1	2.8969			Unique to P21:P0
P21:P0	IPI00828569	Fat3_4268	2	-2.0709	0.00105	0.0007	Unique to P21:P0
E165:P0	IPI00222081	Fbxl19_272	1	2.4711			Unique to E165:P0
P21:P0	IPI00137697	Fbxo6_276	6	-0.8608	0.0846	0.0345	Unique to P21:P0
E165:P0	IPI00621763	Fcho1_600	2	1.6051	0.04211	0.0298	Unique to E165:P0
E165:P0	IPI00169689	Fez1_316	1	1.4884			Overlap
P21:P0	IPI00169689	Fez1_316	10	-0.2526	0.45031	0.1424	Overlap
E165:P0	IPI00169689	Fez1_321	1	0.9914			Overlap
P21:P0	IPI00169689	Fez1_321	3	-1.3101	0.99484	0.5744	Overlap
P21:P0	IPI00169689	Fez1_58	2	-1.7648	0.01476	0.0104	Unique to P21:P0
P21:P0	IPI00130399	Fgf12_212	2	2.7206	0.23165	0.1638	Unique to P21:P0
E165:P0	IPI00108285	Fgf13_208	2	4.1051	0.25316	0.179	Overlap
P21:P0	IPI00108285	Fgf13_208	2	-2.5673	0.55065	0.3894	Overlap
P21:P0	IPI00654114	Fgfr3_378	1	4.5529			Unique to P21:P0
P21:P0	IPI00110716	Fip1l1_483	1	-1.7691			Unique to P21:P0
P21:P0	IPI00116278	Fnbp1_296_299	1	0.3638			Unique to P21:P0
E165:P0	IPI00169474	Fnbp1l_430	2	0.0723	6e-05	0	Unique to E165:P0
P21:P0	IPI00338998	Fsd1_313_317	5	-3.6172	0.49831	0.2229	Unique to P21:P0
E165:P0	IPI00338998	Fsd1_486	1	-0.3833			Overlap
P21:P0	IPI00338998	Fsd1_486	2	-0.3721	2e-05	0	Overlap
P21:P0	IPI00126389	Fxr2_600_605	3	-1.0646	0.07626	0.044	Unique to P21:P0
P21:P0	IPI00126389	Fxr2_603_605	6	-1.0056	0.13167	0.0538	Unique to P21:P0
E165:P0	IPI00130095	G3bp1_231	2	1.3335	0.29131	0.206	Overlap
P21:P0	IPI00130095	G3bp1_231	4	-1.9495	0.05221	0.0261	Overlap
E165:P0	IPI00331295	G3bp2_227	4	1.015	5e-05	0	Overlap
P21:P0	IPI00331295	G3bp2_227	1	-3.6964			Overlap
E165:P0	IPI00113788	Galr1_134	1	-5.0415			Unique to E165:P0
P21:P0	IPI00128973	Gap43_95	3	-1.3725	0.14302	0.0826	Unique to P21:P0
E165:P0	IPI00128973	Gap43_96	5	-2.7795	0.38917	0.174	Overlap
P21:P0	IPI00128973	Gap43_96	23	-0.9869	0.84546	0.1763	Overlap
P21:P0	IPI00406596	Gapvd1_881	1	-0.304			Unique to P21:P0
P21:P0	IPI00454161	Garnl1_859_860	1	-1.7162			Unique to P21:P0
P21:P0	IPI00229784	Gatad2a;LOC100047029_96_103_110	1	-1.5615			Unique to P21:P0
E165:P0	IPI00134141	Gdap10_9_16	1	-2.8732			Unique to E165:P0
P21:P0	IPI00406371	Gfpt1_259	2	-1.6682	0.04974	0.0352	Unique to P21:P0
P21:P0	IPI00387294	Gif_18	1	4.1995			Unique to P21:P0
P21:P0	IPI00153698	Gimap7_8	1	-1.8603			Unique to P21:P0
P21:P0	IPI00470095	Git1_426	1	2.0379			Unique to P21:P0
E165:P0	IPI00470095	Git1_545	1	-0.6856			Overlap
P21:P0	IPI00470095	Git1_545	1	-2.2151			Overlap
P21:P0	IPI00380273	Gja1_326_330	1	1.1249			Unique to P21:P0
P21:P0	IPI00380273	Gja1_364	1	-0.5311			Unique to P21:P0
P21:P0	IPI00380273	Gja1_365	1	-0.3543			Unique to P21:P0
P21:P0	IPI00380273	Gja1_365_369	1	2.7557			Unique to P21:P0
E165:P0	IPI00228580	Gm10235;Fam123a_100	1	0.5916			Unique to E165:P0
P21:P0	IPI00228580	Gm10235;Fam123a_223_227	5	-3.3541	0.011	0.0049	Unique to P21:P0
P21:P0	IPI00228580	Gm10235;Fam123a_225_227	2	-2.4771	1.19993	0.8485	Unique to P21:P0
E165:P0	IPI00228580	Gm10235;Fam123a_244	1	2.4976			Unique to E165:P0
E165:P0	IPI00228580	Gm10235;Fam123a_98	3	0.5949	0.16489	0.0952	Overlap
P21:P0	IPI00228580	Gm10235;Fam123a_98	2	-2.6119	0.72946	0.5158	Overlap
E165:P0	IPI00475138	Gm11223_16	44	-0.8268	1.60941	0.2426	Overlap
P21:P0	IPI00475138	Gm11223_16	55	-4.1055	1.38778	0.1871	Overlap
E165:P0	IPI00475138	Gm11223_16_25	30	-1.0915	1.07538	0.1963	Overlap
P21:P0	IPI00475138	Gm11223_16_25	51	-4.5967	1.42849	0.2	Overlap
E165:P0	IPI00475138	Gm11223_25	11	-0.2809	1.2198	0.3678	Overlap
P21:P0	IPI00475138	Gm11223_25	16	-2.8469	1.11761	0.2794	Overlap
E165:P0	IPI00475138	Gm11223_38	32	0.6512	1.29334	0.2286	Overlap
P21:P0	IPI00475138	Gm11223_38	20	-3.0678	1.93054	0.4317	Overlap
P21:P0	IPI00851029	Gm2296_104	1	4.3754			Unique to P21:P0
P21:P0	IPI00380814	Gm5884;Tom1_160	2	0.6032	6e-05	0	Unique to P21:P0
E165:P0	IPI00605914	Gm884_1920_1931	2	-4.004	0.00293	0.0021	Unique to E165:P0
E165:P0	IPI00605914	Gm884_1926	1	-6.7613			Unique to E165:P0
E165:P0	IPI00342514	Gm973_775_777	1	0			Unique to E165:P0
P21:P0	IPI00420221	Gm996_509_512	1	1.1468			Unique to P21:P0
P21:P0	IPI00458366	Gm9980_41_46	1	-4.6294			Unique to P21:P0
P21:P0	IPI00229525	Gnal_273	1	0.2154			Unique to P21:P0
E165:P0	IPI00762316	Gnal1_51	1	3.3524			Unique to E165:P0
E165:P0	IPI00129268	Gng3_5	1	1.7386			Overlap
P21:P0	IPI00129268	Gng3_5	2	-0.9804	0.0959	0.0678	Overlap
P21:P0	IPI00929857	Golgb1_1591	1	0			Unique to P21:P0
P21:P0	IPI00131457	Gpr124_168	1	-1.0114			Unique to P21:P0
P21:P0	IPI00465871	Gpr158_904	2	3.1257	0.1584	0.112	Unique to P21:P0
E165:P0	IPI00138232	Gprin1_219	8	-0.559	0.0628	0.0222	Overlap
P21:P0	IPI00138232	Gprin1_219	7	-2.0317	0.04839	0.0183	Overlap
E165:P0	IPI00138232	Gprin1_519	1	0.9607			Overlap
P21:P0	IPI00138232	Gprin1_519	1	-1.6664			Overlap
P21:P0	IPI00138232	Gprin1_575	2	0.693	2e-05	0	Unique to P21:P0
E165:P0	IPI00138232	Gprin1_576	1	1.7789			Unique to E165:P0
E165:P0	IPI00138232	Gprin1_693	1	3.6367			Unique to E165:P0
E165:P0	IPI00138232	Gprin1_817	1	-2.5195			Overlap
P21:P0	IPI00138232	Gprin1_817	5	-4.7277	0.14605	0.0653	Overlap
P21:P0	IPI00750996	Gprin2_122	2	-1.6006	0.97033	0.6861	Unique to P21:P0
P21:P0	IPI00226536	Gpsm1_410	3	-2.292	0.23071	0.1332	Unique to P21:P0
P21:P0	IPI00226536	Gpsm1_490_491	1	-0.9808			Unique to P21:P0
E165:P0	IPI00124500	Grb14_259_269	1	0			Unique to E165:P0
P21:P0	IPI00321320	Grin2b_920	1	1.9597			Unique to P21:P0
P21:P0	IPI00274140	Grit_603	1	3.6405			Unique to P21:P0
P21:P0	IPI00116589	Grk5_484_485	1	-1.3006			Unique to P21:P0
P21:P0	IPI00480321	Grlf1_1174_1179	6	-1.6869	0.35034	0.143	Unique to P21:P0
P21:P0	IPI00110402	Grm1_871	7	-2.4962	0.33229	0.1256	Unique to P21:P0
P21:P0	IPI00470960	Grm4_770	1	-0.1719			Unique to P21:P0
P21:P0	IPI00553387	Grm5_984	3	1.3351	0.15779	0.0911	Unique to P21:P0
P21:P0	IPI00553387	Grm5_988	1	1.1809			Unique to P21:P0
E165:P0	IPI00125319	Gsk3b_216	2	-4.4085	0.00073	0.0005	Overlap
P21:P0	IPI00125319	Gsk3b_216	9	-5.6632	1.06293	0.3543	Overlap
P21:P0	IPI00153986	Gtf2f1_385_389	1	-3.4795			Unique to P21:P0
P21:P0	IPI00308807	Gtf3c2;Mpv17_163	2	-1.671	0	0	Unique to P21:P0
P21:P0	IPI00761677	Gtpbp1_12_25	2	-5.2422	0.34394	0.2432	Unique to P21:P0
P21:P0	IPI00761677	Gtpbp1_44_47	5	-2.7587	0.57578	0.2575	Unique to P21:P0
P21:P0	IPI00761677	Gtpbp1_6_24	1	-0.2429			Unique to P21:P0
P21:P0	IPI00761677	Gtpbp1_8_24	1	-0.3834			Unique to P21:P0
E165:P0	IPI00761677	Gtpbp1_8_25	2	1.5638	9e-05	0.0001	Overlap
P21:P0	IPI00761677	Gtpbp1_8_25	6	-1.0809	1.92437	0.7856	Overlap
P21:P0	IPI00108079	Has2_443	1	0.1393			Unique to P21:P0
P21:P0	IPI00133980	Hcn2_750_756	1	3.0454			Unique to P21:P0
P21:P0	IPI00137668	Hdac2_394	4	0.1104	0.05201	0.026	Unique to P21:P0
P21:P0	IPI00137668	Hdac2_422_424	4	-4.8465	0.98795	0.494	Unique to P21:P0
P21:P0	IPI00313817	Hdgf_132_133	5	-1.9359	0.11551	0.0517	Unique to P21:P0
P21:P0	IPI00313817	Hdgf_165	8	-2.8792	0.22965	0.0812	Unique to P21:P0
E165:P0	IPI00116442	Hdgfrp2_375_376	5	-0.2873	0.0084	0.0038	Overlap
P21:P0	IPI00116442	Hdgfrp2_375_376	12	-2.3661	0.33904	0.0979	Overlap
P21:P0	IPI00224067	Hdgfrp3_177_178	2	-1.5487	0.03446	0.0244	Unique to P21:P0
P21:P0	IPI00224067	Hdgfrp3_177_179	2	-1.757	0.00483	0.0034	Unique to P21:P0
P21:P0	IPI00224067	Hdgfrp3_178_179	2	-1.6395	0.09329	0.066	Unique to P21:P0
P21:P0	IPI00471176	Hepacam_280	1	6.3878			Unique to P21:P0
P21:P0	IPI00471176	Hepacam_379_385	3	3.6546	0.41293	0.2384	Unique to P21:P0
P21:P0	IPI00471176	Hepacam_379_386	4	2.9938	1.18331	0.5917	Unique to P21:P0
E165:P0	IPI00309574	Herc2_2455	3	1.0644	0.04232	0.0244	Unique to E165:P0
E165:P0	IPI00331707	Hmgcs1;LOC100040592_495	1	2.2744			Unique to E165:P0
P21:P0	IPI00338745	Hmgn1;LOC100044391_84_87	1	-3.2366			Unique to P21:P0
E165:P0	IPI00314755	Hn1_79	2	4.7002	1.36083	0.9623	Unique to E165:P0
E165:P0	IPI00314755	Hn1_87	2	-2.9816	0.00017	0.0001	Overlap
P21:P0	IPI00314755	Hn1_87	5	-4.3965	0.88742	0.3969	Overlap
P21:P0	IPI00314755	Hn1_91	1	-4.1115			Unique to P21:P0
E165:P0	IPI00553777	Hnrnpa1_6	1	0.7728			Overlap
P21:P0	IPI00553777	Hnrnpa1_6	1	-1.377			Overlap
E165:P0	IPI00130343	Hnrnpc_241	7	2.3743	0.10158	0.0384	Unique to E165:P0
P21:P0	IPI00130343	Hnrnpc_261	1	-3.5696			Unique to P21:P0
P21:P0	IPI00130343	Hnrnpc_268	2	-3.9903	0.71059	0.5025	Unique to P21:P0
P21:P0	IPI00223443	Hnrnpc_293	9	-3.1245	0.9545	0.3182	Unique to P21:P0
E165:P0	IPI00330958	Hnrnpd_80_83	1	4.119			Unique to E165:P0
E165:P0	IPI00330958	Hnrnpd_82	3	4.8337	0.79801	0.4607	Overlap
P21:P0	IPI00330958	Hnrnpd_82	3	2.6035	0.47916	0.2766	Overlap
E165:P0	IPI00330958	Hnrnpd_83	4	3.5721	1.3788	0.6894	Overlap
P21:P0	IPI00330958	Hnrnpd_83	1	-1.3348			Overlap
P21:P0	IPI00108143	Hnrnph2_104	10	0.1181	0.03971	0.0126	Unique to P21:P0
P21:P0	IPI00223253	Hnrnpk_116	1	-4.7111			Unique to P21:P0
E165:P0	IPI00223253	Hnrnpk_284	4	0.5644	0.01482	0.0074	Overlap
P21:P0	IPI00223253	Hnrnpk_284	2	-0.974	0.05694	0.0403	Overlap
P21:P0	IPI00132443	Hnrnpm_431	1	-3.5392			Unique to P21:P0
E165:P0	IPI00458583	Hnrnpu_247	1	-5.8079			Overlap
P21:P0	IPI00458583	Hnrnpu_247	9	-3.1478	0.9333	0.3111	Overlap
P21:P0	IPI00123501	Hnrnpul1_195	1	-2.2462			Unique to P21:P0
E165:P0	IPI00222208	Hnrnpul2_224	1	-4.6982			Unique to E165:P0
E165:P0	IPI00222208	Hnrnpul2_226	10	-6.6179	1.7901	0.5661	Overlap
P21:P0	IPI00222208	Hnrnpul2_226	5	-6.2307	0.73451	0.3285	Overlap
P21:P0	IPI00111855	Hsd3b3_172	1	0			Unique to P21:P0
E165:P0	IPI00330804	Hsp90aa1_231	6	-5.4643	0.42879	0.1751	Overlap
P21:P0	IPI00330804	Hsp90aa1_231	11	-4.6164	0.55362	0.1669	Overlap
P21:P0	IPI00330804	Hsp90aa1_263	7	-2.2694	2.16498	0.8183	Unique to P21:P0
P21:P0	IPI00229080	Hsp90ab1_226	33	-4.5461	1.67669	0.2919	Unique to P21:P0
P21:P0	IPI00229080	Hsp90ab1_255	13	-3.377	1.88991	0.5242	Unique to P21:P0
P21:P0	IPI00279443	Hspa12a_19	1	0.5814			Unique to P21:P0
P21:P0	IPI00317710	Hspa4l_74	2	4.1384	0.15952	0.1128	Unique to P21:P0
P21:P0	IPI00221566	Htatsf1_621	1	-1.6977			Unique to P21:P0
P21:P0	IPI00271166	Htt_399_410	1	-4.9785			Unique to P21:P0
E165:P0	IPI00338748	Igf2bp2_100_102	1	1.2035			Overlap
P21:P0	IPI00338748	Igf2bp2_100_102	2	-3.8199	0.82086	0.5804	Overlap
P21:P0	IPI00308971	Igf2r_2471_2476	9	-2.4207	0.14495	0.0483	Unique to P21:P0
E165:P0	IPI00308971	Igf2r_2476	4	1.7691	0.20732	0.1037	Overlap
P21:P0	IPI00308971	Igf2r_2476	8	-0.0481	0.0374	0.0132	Overlap
P21:P0	IPI00113135	Iqce_24	1	3.4504			Unique to P21:P0
E165:P0	IPI00467447	Iqgap1_113	1	-2.5119			Unique to E165:P0
P21:P0	IPI00761443	Iqsec1_496	1	0.753			Unique to P21:P0
P21:P0	IPI00761443	Iqsec1_499	1	1.2728			Unique to P21:P0
P21:P0	IPI00761443	Iqsec1_930	1	1.905			Unique to P21:P0
P21:P0	IPI00330167	Iqsec3_256	1	1.33			Unique to P21:P0
E165:P0	IPI00453578	Irf2bp1_384	2	0.7914	0.0278	0.0197	Overlap
P21:P0	IPI00453578	Irf2bp1_384	1	-2.3631			Overlap
P21:P0	IPI00453578	Irf2bp1_453	1	-1.1392			Unique to P21:P0
P21:P0	IPI00119627	Irs1_1074	1	-3.5512			Unique to P21:P0
P21:P0	IPI00110578	Iscu_15	3	0.564	0.03287	0.019	Unique to P21:P0
P21:P0	IPI00117630	Itpr1_1588	7	3.6381	0.08681	0.0328	Unique to P21:P0
P21:P0	IPI00224200	Iws1_183_185	4	-3.5279	0.21966	0.1098	Unique to P21:P0
P21:P0	IPI00224200	Iws1_343_345	5	-4.0522	0.7297	0.3263	Unique to P21:P0
P21:P0	IPI00224200	Iws1_384_386	2	-2.4378	0.07532	0.0533	Unique to P21:P0
P21:P0	IPI00224200	Iws1_458_460	1	0.3787			Unique to P21:P0
P21:P0	IPI00135188	Jmy_883	1	-2.0939			Unique to P21:P0
P21:P0	IPI00135188	Jmy_884	1	-1.7367			Unique to P21:P0
P21:P0	IPI00462191	Kbtbd11_314_320	2	-0.395	0.08806	0.0623	Unique to P21:P0
P21:P0	IPI00462191	Kbtbd11_316_320	3	-0.2044	0.03024	0.0175	Unique to P21:P0
E165:P0	IPI00675649	Kbtbd5_607	1	-3.9527			Unique to E165:P0
P21:P0	IPI00129774	Kcna2_440_441	1	5.586			Unique to P21:P0
P21:P0	IPI00129776	Kcnc1_160	1	4.5373			Unique to P21:P0
P21:P0	IPI00120643	Kcnma1_885_889	4	-1.2199	0.09682	0.0484	Unique to P21:P0
P21:P0	IPI00227455	Kctd8_413	3	0.4769	0.02504	0.0145	Unique to P21:P0
P21:P0	IPI00227455	Kctd8_77	2	2.8579	0.10003	0.0707	Unique to P21:P0
P21:P0	IPI00227455	Kctd8_78	4	2.8637	0.05848	0.0292	Unique to P21:P0
P21:P0	IPI00624420	Kidins220_1313	1	-1.4639			Unique to P21:P0
E165:P0	IPI00624420	Kidins220_1457	1	4.7982			Unique to E165:P0
E165:P0	IPI00130218	Kif11_660	1	-5.6211			Unique to E165:P0
P21:P0	IPI00554992	Kif1a_806	2	-3.3701	1.35982	0.9615	Unique to P21:P0
E165:P0	IPI00554992	Kif1a_839	6	0.0351	0.00265	0.0011	Overlap
P21:P0	IPI00554992	Kif1a_839	19	0.4414	0.17272	0.0396	Overlap
P21:P0	IPI00407144	Kif1b_1011	2	-0.7415	0.37053	0.262	Unique to P21:P0
E165:P0	IPI00407144	Kif1b_1441	1	-1.1917			Overlap
P21:P0	IPI00407144	Kif1b_1441	1	-1.1058			Overlap
E165:P0	IPI00135132	Kif21b_1130	4	-0.1668	0.12662	0.0633	Unique to E165:P0
P21:P0	IPI00135132	Kif21b_1168	1	-3.8022			Unique to P21:P0
E165:P0	IPI00135132	Kif21b_1239_1242	1	0.5201			Overlap
P21:P0	IPI00135132	Kif21b_1239_1242	1	-3.6056			Overlap
E165:P0	IPI00135132	Kif21b_1239_1243	4	0.8446	0.04118	0.0206	Overlap
P21:P0	IPI00135132	Kif21b_1239_1243	6	-3.9255	0.34063	0.1391	Overlap
P21:P0	IPI00135132	Kif21b_1239_1246	1	-3.5025			Unique to P21:P0
P21:P0	IPI00135132	Kif21b_580_583	1	-3.0649			Unique to P21:P0
P21:P0	IPI00420324	Kifc1_24	1	0			Unique to P21:P0
E165:P0	IPI00753928	Klc2_579	3	0.1002	0.0591	0.0341	Overlap
P21:P0	IPI00753928	Klc2_579	10	-1.3334	0.12029	0.038	Overlap
E165:P0	IPI00122559	Ktn1_75	2	-5.912	0.14625	0.1034	Overlap
P21:P0	IPI00122559	Ktn1_75	1	1.8909			Overlap
P21:P0	IPI00340860	Larp7_253_256	1	-3.5333			Unique to P21:P0
E165:P0	IPI00331173	Lbr_103	5	0.4669	0.07054	0.0315	Overlap
P21:P0	IPI00331173	Lbr_103	1	-1.9919			Overlap
P21:P0	IPI00225019	Lig4_142_144_160	1	-0.7398			Unique to P21:P0
P21:P0	IPI00844691	Limch1_215_217	1	-2.3407			Unique to P21:P0
P21:P0	IPI00844691	Limch1_231	2	0.5181	0.11864	0.0839	Unique to P21:P0
P21:P0	IPI00230435	Lmna_291	1	-0.2297			Unique to P21:P0
E165:P0	IPI00230435	Lmna_294	2	-0.3676	0.08065	0.057	Overlap
P21:P0	IPI00230435	Lmna_294	1	-0.2302			Overlap
P21:P0	IPI00230435	Lmna_295	1	-0.4849			Unique to P21:P0
P21:P0	IPI00230394	Lmnb1_17_21	1	-2.7243			Unique to P21:P0
E165:P0	IPI00113886	Lmnb2_305	2	1.8479	0	0	Unique to E165:P0
P21:P0	IPI00130959	LOC100043974;Nasp_466	1	-0.9144			Unique to P21:P0
E165:P0	IPI00808445	LOC100044344_138_144	1	-4.7634			Unique to E165:P0
E165:P0	IPI00308149	LOC100044842;Ccny_326	3	-0.1113	6e-05	0	Overlap
P21:P0	IPI00308149	LOC100044842;Ccny_326	7	1.3928	0.02194	0.0083	Overlap
E165:P0	IPI00330331	LOC100045983;Brd1_1183_1186	1	1.6114			Unique to E165:P0
E165:P0	IPI00753980	LOC100048658;Ddx43_87	1	-6.6107			Unique to E165:P0
P21:P0	IPI00330802	Lrfn4_611	1	-3.471			Unique to P21:P0
E165:P0	IPI00119063	Lrp1_4521	1	-1.6743			Unique to E165:P0
E165:P0	IPI00378814	Lrrc43_177_183	1	3.2601			Unique to E165:P0
E165:P0	IPI00381059	Lrrc4b_698	2	4.4	0.00814	0.0058	Unique to E165:P0
P21:P0	IPI00381059	Lrrc4b_700	1	4.4578			Unique to P21:P0
P21:P0	IPI00314075	Lrrfip2_116	3	-0.9364	0.02521	0.0146	Unique to P21:P0
E165:P0	IPI00172202	Lsm14a_183	2	-1.1752	0.18124	0.1282	Overlap
P21:P0	IPI00172202	Lsm14a_183	3	-1.786	0.20041	0.1157	Overlap
E165:P0	IPI00399954	Lyst_2097	2	3.2933	0.23056	0.163	Overlap
P21:P0	IPI00399954	Lyst_2097	4	4.9474	0.34895	0.1745	Overlap
P21:P0	IPI00399954	Lyst_2099	2	2.0115	0.40816	0.2886	Unique to P21:P0
P21:P0	IPI00132136	Lyzl1_99_103_107	2	0	0	0	Unique to P21:P0
P21:P0	IPI00848566	Macf1_31_35	1	-3.0932			Unique to P21:P0
P21:P0	IPI00848566	Macf1_33_35	5	-3.0906	0.20664	0.0924	Unique to P21:P0
E165:P0	IPI00654377	Maged2_121	1	1.8356			Unique to E165:P0
P21:P0	IPI00112335	Map2k4_88	1	-2.5838			Unique to P21:P0
P21:P0	IPI00465709	Map3k9_984	2	-3.036	0.54219	0.3834	Unique to P21:P0
P21:P0	IPI00130014	Map4k4_557	2	-3.5726	0.56872	0.4021	Unique to P21:P0
P21:P0	IPI00130014	Map4k4_607	2	-2.8405	1e-05	0	Unique to P21:P0
P21:P0	IPI00130014	Map4k4_619_620	1	-3.5685			Unique to P21:P0
P21:P0	IPI00130014	Map4k4_620_622	2	-3.5487	0.0315	0.0223	Unique to P21:P0
E165:P0	IPI00130014	Map4k4_630	5	0.401	0.00024	0.0001	Overlap
P21:P0	IPI00130014	Map4k4_630	3	-2.6032	1.54198	0.8903	Overlap
P21:P0	IPI00119663	Mapk1_183	1	1.3136			Unique to P21:P0
E165:P0	IPI00129682	Mapk8_183_185	3	0.9289	0.02208	0.0127	Overlap
P21:P0	IPI00129682	Mapk8_183_185	17	0.873	0.05533	0.0134	Overlap
P21:P0	IPI00113584	Mapt_468_470_473	2	-2.7418	0.24597	0.1739	Unique to P21:P0
E165:P0	IPI00113584	Mapt_473	1	5.3701			Overlap
P21:P0	IPI00113584	Mapt_473	3	3.44	0.17616	0.1017	Overlap
P21:P0	IPI00113584	Mapt_489_491	1	-0.6336			Unique to P21:P0
P21:P0	IPI00113584	Mapt_489_494_497	1	-1.6623			Unique to P21:P0
P21:P0	IPI00113584	Mapt_490_491	2	-0.6341	0.00069	0.0005	Unique to P21:P0
P21:P0	IPI00113584	Mapt_490_494	2	-0.5612	0.1037	0.0733	Unique to P21:P0
P21:P0	IPI00113584	Mapt_491	1	0.6825			Unique to P21:P0
P21:P0	IPI00113584	Mapt_491_494	3	-0.5807	0.08073	0.0466	Unique to P21:P0
E165:P0	IPI00113584	Mapt_491_497	4	0.2714	0.05764	0.0288	Overlap
P21:P0	IPI00113584	Mapt_491_497	3	0.2289	1.35757	0.7838	Overlap
E165:P0	IPI00113584	Mapt_494	6	0.5762	0.06385	0.0261	Overlap
P21:P0	IPI00113584	Mapt_494	10	0.6143	0.10944	0.0346	Overlap
E165:P0	IPI00113584	Mapt_494_497	4	0.329	0.05764	0.0288	Overlap
P21:P0	IPI00113584	Mapt_494_497	1	-0.4879			Overlap
P21:P0	IPI00113584	Mapt_502_509	1	-6.0418			Unique to P21:P0
E165:P0	IPI00113584	Mapt_504	4	-1.3552	0.04857	0.0243	Unique to E165:P0
E165:P0	IPI00113584	Mapt_504_509	1	-2.6419			Unique to E165:P0
E165:P0	IPI00113584	Mapt_506	3	-1.377	0.03861	0.0223	Overlap
P21:P0	IPI00113584	Mapt_506	5	-6.4599	1.40053	0.6263	Overlap
E165:P0	IPI00113584	Mapt_506_509	3	-2.6775	0.1235	0.0713	Overlap
P21:P0	IPI00113584	Mapt_506_509	6	-6.1385	0.07056	0.0288	Overlap
E165:P0	IPI00113584	Mapt_509	1	2.2116			Overlap
P21:P0	IPI00113584	Mapt_509	2	-4.7999	0.97143	0.6869	Overlap
E165:P0	IPI00113584	Mapt_527	1	0.4595			Unique to E165:P0
E165:P0	IPI00113584	Mapt_554	3	-0.9801	0.0109	0.0063	Overlap
P21:P0	IPI00113584	Mapt_554	5	-5.9853	0.06525	0.0292	Overlap
E165:P0	IPI00113584	Mapt_648	9	-1.0954	0.25546	0.0852	Overlap
P21:P0	IPI00113584	Mapt_648	3	-3.8096	0.65133	0.376	Overlap
P21:P0	IPI00113584	Mapt_686_692_695	1	0.2112			Unique to P21:P0
E165:P0	IPI00113584	Mapt_688_692_695	2	0.0655	0.24115	0.1705	Overlap
P21:P0	IPI00113584	Mapt_688_692_695	2	-1.2156	2.08899	1.4771	Overlap
E165:P0	IPI00113584	Mapt_688_692_696	5	0.1549	0.16035	0.0717	Overlap
P21:P0	IPI00113584	Mapt_688_692_696	16	-2.4688	0.86564	0.2164	Overlap
P21:P0	IPI00113584	Mapt_688_695	2	-2.3331	0.27927	0.1975	Unique to P21:P0
E165:P0	IPI00113584	Mapt_688_695_696	1	0.2185			Overlap
P21:P0	IPI00113584	Mapt_688_695_696	1	-2.7532			Overlap
P21:P0	IPI00113584	Mapt_688_696	3	-2.4209	0.17075	0.0986	Unique to P21:P0
P21:P0	IPI00113584	Mapt_692	3	0.6686	0.02249	0.013	Unique to P21:P0
P21:P0	IPI00113584	Mapt_692_696	14	1.6383	0.42008	0.1123	Unique to P21:P0
P21:P0	IPI00113584	Mapt_695	3	1.104	0.81117	0.4683	Unique to P21:P0
E165:P0	IPI00113584	Mapt_696	5	1.3001	0.00505	0.0023	Overlap
P21:P0	IPI00113584	Mapt_696	19	0.6536	0.02148	0.0049	Overlap
E165:P0	IPI00113584	Mapt_701	1	1.1421			Overlap
P21:P0	IPI00113584	Mapt_701	21	-0.4279	0.93659	0.2044	Overlap
P21:P0	IPI00113584	Mapt_701_706	3	1.1893	0.23468	0.1355	Unique to P21:P0
P21:P0	IPI00113584	Mapt_701_708	3	1.0579	0.23646	0.1365	Unique to P21:P0
P21:P0	IPI00113584	Mapt_704	1	-1.2295			Unique to P21:P0
P21:P0	IPI00113584	Mapt_704_708	1	0.8744			Unique to P21:P0
P21:P0	IPI00113584	Mapt_705	6	-0.3736	0.81571	0.333	Unique to P21:P0
P21:P0	IPI00113584	Mapt_705_706	1	0.9922			Unique to P21:P0
E165:P0	IPI00113584	Mapt_706	2	0.8859	0.00653	0.0046	Overlap
P21:P0	IPI00113584	Mapt_706	10	-0.8489	0.22693	0.0718	Overlap
E165:P0	IPI00113584	Mapt_708	4	1.014	0.14795	0.074	Overlap
P21:P0	IPI00113584	Mapt_708	19	-0.339	1.14569	0.2628	Overlap
P21:P0	IPI00229534	Marcks_112	1	-2.2632			Unique to P21:P0
P21:P0	IPI00229534	Marcks_122_128	1	-4.1274			Unique to P21:P0
P21:P0	IPI00229534	Marcks_126_128	1	-3.9785			Unique to P21:P0
E165:P0	IPI00229534	Marcks_138_143	7	-0.8722	0.22482	0.085	Overlap
P21:P0	IPI00229534	Marcks_138_143	4	-2.5853	0.09929	0.0496	Overlap
E165:P0	IPI00229534	Marcks_140	1	5.9889			Unique to E165:P0
E165:P0	IPI00229534	Marcks_143	12	2.9741	2.06486	0.5961	Overlap
P21:P0	IPI00229534	Marcks_143	19	-1.5931	0.80313	0.1843	Overlap
E165:P0	IPI00229534	Marcks_171	1	-0.9781			Overlap
P21:P0	IPI00229534	Marcks_171	9	-2.447	0.60317	0.2011	Overlap
P21:P0	IPI00229534	Marcks_26_27	2	-3.927	0.69617	0.4923	Unique to P21:P0
E165:P0	IPI00229534	Marcks_27	2	-1.3806	0.04467	0.0316	Overlap
P21:P0	IPI00229534	Marcks_27	11	-3.9242	0.22859	0.0689	Overlap
P21:P0	IPI00229534	Marcks_46	5	-3.4453	1.7388	0.7776	Unique to P21:P0
E165:P0	IPI00281011	Marcksl1_148	12	-0.1711	0.08908	0.0257	Overlap
P21:P0	IPI00281011	Marcksl1_148	7	-1.7878	0.08164	0.0309	Overlap
E165:P0	IPI00281011	Marcksl1_148_151	11	-0.0802	0.05093	0.0154	Overlap
P21:P0	IPI00281011	Marcksl1_148_151	19	-2.4152	0.11704	0.0269	Overlap
E165:P0	IPI00281011	Marcksl1_22	2	-0.8844	0.05938	0.042	Overlap
P21:P0	IPI00281011	Marcksl1_22	7	-4.8718	0.41502	0.1569	Overlap
E165:P0	IPI00281011	Marcksl1_85	9	1.551	0.04819	0.0161	Overlap
P21:P0	IPI00281011	Marcksl1_85	3	-1.4541	0.04705	0.0272	Overlap
P21:P0	IPI00128363	Mark1_613	3	-1.4837	0.13188	0.0761	Unique to P21:P0
P21:P0	IPI00279494	Mark3_419	2	-0.1812	0.2311	0.1634	Unique to P21:P0
E165:P0	IPI00408233	Mast1_719	1	-0.171			Unique to E165:P0
P21:P0	IPI00408233	Mast1_801	1	-1.5146			Unique to P21:P0
E165:P0	IPI00453826	Matr3_597_604	1	0.9976			Unique to E165:P0
E165:P0	IPI00453826	Matr3_598	6	5.5088	0.7735	0.3158	Overlap
P21:P0	IPI00453826	Matr3_598	2	1.7356	0.26255	0.1857	Overlap
E165:P0	IPI00131067	Mbd3_147	1	-0.4799			Unique to E165:P0
P21:P0	IPI00223377	Mbp_122	1	5.1567			Unique to P21:P0
P21:P0	IPI00223377	Mbp_139	8	8.5749	0.74463	0.2633	Unique to P21:P0
P21:P0	IPI00115240	Mbp_151	1	1.3451			Unique to P21:P0
P21:P0	IPI00115240	Mbp_196	1	4.764			Unique to P21:P0
P21:P0	IPI00115240	Mbp_197	4	5.022	0.69963	0.3498	Unique to P21:P0
P21:P0	IPI00115240	Mbp_199	1	5.7608			Unique to P21:P0
P21:P0	IPI00115240	Mbp_245	6	7.3997	0.96663	0.3946	Unique to P21:P0
P21:P0	IPI00323820	Mcm2_139_140	5	-4.4187	0.17718	0.0792	Unique to P21:P0
E165:P0	IPI00323820	Mcm2_21_27	1	1.9188			Unique to E165:P0
P21:P0	IPI00108338	Mcm3_159	1	-1.6113			Unique to P21:P0
E165:P0	IPI00221551	Meis1_196	1	1.8856			Unique to E165:P0
P21:P0	IPI00788371	Mex3c_538	3	-2.8951	0.51291	0.2961	Unique to P21:P0
P21:P0	IPI00348435	Mex3d_570	2	-4.8074	0.06301	0.0446	Unique to P21:P0
E165:P0	IPI00348435	Mex3d_572	2	-0.9929	0.1432	0.1013	Overlap
P21:P0	IPI00348435	Mex3d_572	2	-4.5564	0.29648	0.2096	Overlap
E165:P0	IPI00228590	Mfap1b;Mfap1a_116_118	2	0.3406	0.06424	0.0454	Overlap
P21:P0	IPI00228590	Mfap1b;Mfap1a_116_118	9	-1.5781	0.1072	0.0357	Overlap
P21:P0	IPI00228590	Mfap1b;Mfap1a_132_133	1	-1.7893			Unique to P21:P0
E165:P0	IPI00228590	Mfap1b;Mfap1a_52_53	1	0.5722			Unique to E165:P0
P21:P0	IPI00126855	Mff_129_131	3	-2.5137	0.38797	0.224	Unique to P21:P0
E165:P0	IPI00467571	Mff_147	1	0.7009			Unique to E165:P0
P21:P0	IPI00420734	Mff_149_151	3	2.7411	0.05096	0.0294	Unique to P21:P0
E165:P0	IPI00229906	Mical3_772	7	3.2682	1.11083	0.4199	Unique to E165:P0
P21:P0	IPI00124753	Mink1_603	1	1.233			Unique to P21:P0
P21:P0	IPI00124753	Mink1_729	3	1.2221	1.95071	1.1262	Unique to P21:P0
P21:P0	IPI00757871	Mll2_625	1	-2.9705			Unique to P21:P0
P21:P0	IPI00757871	Mll2_628	1	-2.8135			Unique to P21:P0
P21:P0	IPI00845596	Mllt4_1173_1182	1	-3.455			Unique to P21:P0
P21:P0	IPI00135106	Mobp_85	3	4.1802	0.15402	0.0889	Unique to P21:P0
P21:P0	IPI00830528	Mov10_532_534	1	0			Unique to P21:P0
P21:P0	IPI00125147	Mpp2_114_115	2	1.9676	0.10341	0.0731	Unique to P21:P0
P21:P0	IPI00125147	Mpp2_115_117	1	1.8834			Unique to P21:P0
E165:P0	IPI00125348	Mprip_540	1	1.8245			Unique to E165:P0
E165:P0	IPI00408909	Mtap1a_1580	1	2.0824			Unique to E165:P0
P21:P0	IPI00408909	Mtap1a_1634	1	5.5263			Unique to P21:P0
P21:P0	IPI00408909	Mtap1a_1747	3	3.6785	0.04274	0.0247	Unique to P21:P0
P21:P0	IPI00408909	Mtap1a_1768_1772	2	3.5212	0.05343	0.0378	Unique to P21:P0
P21:P0	IPI00408909	Mtap1a_2082	1	1.541			Unique to P21:P0
P21:P0	IPI00408909	Mtap1a_504	1	4.2287			Unique to P21:P0
E165:P0	IPI00408909	Mtap1a_526_527	1	-0.3781			Overlap
P21:P0	IPI00408909	Mtap1a_526_527	16	3.6237	1.46189	0.3655	Overlap
P21:P0	IPI00408909	Mtap1a_526_532	1	3.1214			Unique to P21:P0
P21:P0	IPI00408909	Mtap1a_527	1	1.469			Unique to P21:P0
E165:P0	IPI00408909	Mtap1a_667	1	-2.1748			Overlap
P21:P0	IPI00408909	Mtap1a_667	1	-0.6553			Overlap
P21:P0	IPI00408909	Mtap1a_876_877	1	3.1171			Unique to P21:P0
P21:P0	IPI00408909	Mtap1a_991	6	3.2066	0.43607	0.178	Unique to P21:P0
P21:P0	IPI00408909	Mtap1a_991_999_1003	1	2.5261			Unique to P21:P0
P21:P0	IPI00130920	Mtap1b_1013	3	-3.6749	0.48624	0.2807	Unique to P21:P0
P21:P0	IPI00130920	Mtap1b_1141_1151	1	-2.5322			Unique to P21:P0
P21:P0	IPI00130920	Mtap1b_1141_1153	1	-2.538			Unique to P21:P0
E165:P0	IPI00130920	Mtap1b_1204	1	-0.4936			Overlap
P21:P0	IPI00130920	Mtap1b_1204	1	-2.2562			Overlap
E165:P0	IPI00130920	Mtap1b_1251_1257	1	4.23			Unique to E165:P0
P21:P0	IPI00130920	Mtap1b_1253_1260	1	-0.8648			Unique to P21:P0
P21:P0	IPI00130920	Mtap1b_1255_1260	6	-1.9178	0.7634	0.3117	Unique to P21:P0
E165:P0	IPI00130920	Mtap1b_1293	1	-3.7569			Overlap
P21:P0	IPI00130920	Mtap1b_1293	2	-3.4419	0.56296	0.3981	Overlap
E165:P0	IPI00130920	Mtap1b_1293_1307	2	-4.4668	0.00296	0.0021	Overlap
P21:P0	IPI00130920	Mtap1b_1293_1307	4	-3.0958	0.7087	0.3544	Overlap
E165:P0	IPI00130920	Mtap1b_1307	3	-4.8509	1.73898	1.004	Overlap
P21:P0	IPI00130920	Mtap1b_1307	5	-5.723	1.19748	0.5355	Overlap
P21:P0	IPI00130920	Mtap1b_1312	2	0.0038	0.05064	0.0358	Unique to P21:P0
E165:P0	IPI00130920	Mtap1b_1317_1321_1334	1	-0.103			Unique to E165:P0
E165:P0	IPI00130920	Mtap1b_1317_1325_1334	1	-0.0837			Overlap
P21:P0	IPI00130920	Mtap1b_1317_1325_1334	2	-2.0314	0.06681	0.0472	Overlap
P21:P0	IPI00130920	Mtap1b_1319_1323_1334	1	-1.9812			Unique to P21:P0
E165:P0	IPI00130920	Mtap1b_1319_1325_1334	1	-0.2385			Unique to E165:P0
P21:P0	IPI00130920	Mtap1b_1319_1334	1	-1.5025			Unique to P21:P0
E165:P0	IPI00896700	Mtap1b_1348	1	-3.1128			Unique to E165:P0
P21:P0	IPI00130920	Mtap1b_1371_1384	1	-2.4824			Unique to P21:P0
E165:P0	IPI00130920	Mtap1b_1373_1384	7	-0.3231	0.0755	0.0285	Overlap
P21:P0	IPI00130920	Mtap1b_1373_1384	11	-2.5109	0.0535	0.0161	Overlap
E165:P0	IPI00130920	Mtap1b_1391	1	3.794			Overlap
P21:P0	IPI00130920	Mtap1b_1391	2	4.4676	0.2746	0.1942	Overlap
E165:P0	IPI00130920	Mtap1b_1391_1395	8	0.4319	0.04224	0.0149	Overlap
P21:P0	IPI00130920	Mtap1b_1391_1395	24	-3.0764	0.288	0.0588	Overlap
P21:P0	IPI00130920	Mtap1b_1391_1395_1403	8	-4.5855	0.04375	0.0155	Unique to P21:P0
P21:P0	IPI00130920	Mtap1b_1391_1395_1405	1	-4.5401			Unique to P21:P0
E165:P0	IPI00130920	Mtap1b_1391_1405	1	0.5227			Unique to E165:P0
E165:P0	IPI00130920	Mtap1b_1395	1	4.1927			Overlap
P21:P0	IPI00130920	Mtap1b_1395	7	2.5988	3.21804	1.2163	Overlap
P21:P0	IPI00130920	Mtap1b_1395_1401	3	-6.5208	0.41264	0.2382	Unique to P21:P0
P21:P0	IPI00130920	Mtap1b_1395_1403	6	-3.6686	1.2172	0.4969	Unique to P21:P0
P21:P0	IPI00130920	Mtap1b_1395_1405	2	-4.3089	1.88237	1.331	Unique to P21:P0
P21:P0	IPI00130920	Mtap1b_1401	3	-1.9324	0.00468	0.0027	Unique to P21:P0
P21:P0	IPI00130920	Mtap1b_1401_1403	2	-4.409	1.74098	1.2311	Unique to P21:P0
E165:P0	IPI00130920	Mtap1b_1422	8	-0.7966	1.34336	0.4749	Overlap
P21:P0	IPI00130920	Mtap1b_1422	5	-4.5674	0.77067	0.3447	Overlap
P21:P0	IPI00130920	Mtap1b_1438	8	-1.6519	0.33762	0.1194	Unique to P21:P0
E165:P0	IPI00130920	Mtap1b_1497	5	-1.7123	0.14083	0.063	Overlap
P21:P0	IPI00130920	Mtap1b_1497	9	-2.8197	1.84467	0.6149	Overlap
E165:P0	IPI00130920	Mtap1b_1499	2	-1.8282	0.1311	0.0927	Overlap
P21:P0	IPI00130920	Mtap1b_1499	2	-3.6217	3.01043	2.1287	Overlap
P21:P0	IPI00130920	Mtap1b_1499_1508	1	-3.3802			Unique to P21:P0
E165:P0	IPI00130920	Mtap1b_1614_1616	2	-4.2759	1.90172	1.3447	Overlap
P21:P0	IPI00130920	Mtap1b_1614_1616	11	-4.9282	0.88047	0.2655	Overlap
E165:P0	IPI00130920	Mtap1b_1614_1616_1621	2	-4.7901	0.00853	0.006	Overlap
P21:P0	IPI00130920	Mtap1b_1614_1616_1621	11	-4.4696	1.57732	0.4756	Overlap
P21:P0	IPI00130920	Mtap1b_1614_1621	2	-5.1512	0.73871	0.5223	Unique to P21:P0
P21:P0	IPI00130920	Mtap1b_1616_1621	2	-4.5252	1.40393	0.9927	Unique to P21:P0
E165:P0	IPI00130920	Mtap1b_1621	2	-2.777	1.16723	0.8254	Unique to E165:P0
E165:P0	IPI00130920	Mtap1b_1629	2	-1.8508	2.79695	1.9777	Unique to E165:P0
P21:P0	IPI00130920	Mtap1b_1642_1649	1	-2.3686			Unique to P21:P0
P21:P0	IPI00130920	Mtap1b_1649	5	-1.3554	0.31925	0.1428	Unique to P21:P0
E165:P0	IPI00130920	Mtap1b_1653	1	0.3069			Unique to E165:P0
E165:P0	IPI00130920	Mtap1b_1775	3	-1.5757	0.02733	0.0158	Overlap
P21:P0	IPI00130920	Mtap1b_1775	3	-2.4615	0.09543	0.0551	Overlap
E165:P0	IPI00130920	Mtap1b_1781	1	-0.0219			Overlap
P21:P0	IPI00130920	Mtap1b_1781	5	-1.3409	0.0805	0.036	Overlap
E165:P0	IPI00130920	Mtap1b_1781_1784	2	-0.8085	0	0	Overlap
P21:P0	IPI00130920	Mtap1b_1781_1784	3	-3.0031	0.02525	0.0146	Overlap
E165:P0	IPI00130920	Mtap1b_1789	1	0.0647			Unique to E165:P0
E165:P0	IPI00130920	Mtap1b_1789_1793	10	-0.1356	0.11306	0.0358	Overlap
P21:P0	IPI00130920	Mtap1b_1789_1793	16	-3.3002	0.10151	0.0254	Overlap
E165:P0	IPI00130920	Mtap1b_1792_1793	1	-0.1206			Unique to E165:P0
E165:P0	IPI00130920	Mtap1b_1815	2	0.5432	0.16502	0.1167	Overlap
P21:P0	IPI00130920	Mtap1b_1815	1	-1.4833			Overlap
E165:P0	IPI00130920	Mtap1b_1831	2	0.4606	0.05436	0.0384	Overlap
P21:P0	IPI00130920	Mtap1b_1831	2	-4.8294	0.22509	0.1592	Overlap
P21:P0	IPI00130920	Mtap1b_1877	4	-1.526	0.0384	0.0192	Unique to P21:P0
P21:P0	IPI00130920	Mtap1b_1911	2	-5.5743	0.11563	0.0818	Unique to P21:P0
P21:P0	IPI00130920	Mtap1b_1915	1	-5.9531			Unique to P21:P0
P21:P0	IPI00130920	Mtap1b_1917	1	-5.4866			Unique to P21:P0
P21:P0	IPI00130920	Mtap1b_1928	1	-2.7339			Unique to P21:P0
E165:P0	IPI00130920	Mtap1b_1945	3	5.0374	0.1299	0.075	Overlap
P21:P0	IPI00130920	Mtap1b_1945	1	1.7589			Overlap
P21:P0	IPI00130920	Mtap1b_2030	3	-4.5474	0.67556	0.39	Unique to P21:P0
P21:P0	IPI00130920	Mtap1b_2096	1	-2.4398			Unique to P21:P0
P21:P0	IPI00130920	Mtap1b_2115	1	-2.3126			Unique to P21:P0
P21:P0	IPI00130920	Mtap1b_336_339	1	-2.7415			Unique to P21:P0
E165:P0	IPI00130920	Mtap1b_561	1	2.829			Unique to E165:P0
E165:P0	IPI00130920	Mtap1b_828_829	14	-2.8464	0.1801	0.0481	Overlap
P21:P0	IPI00130920	Mtap1b_828_829	21	-1.314	4.46352	0.974	Overlap
P21:P0	IPI00130920	Mtap1b_828_834	1	4.1532			Unique to P21:P0
E165:P0	IPI00130920	Mtap1b_967	3	-2.7362	1.04552	0.6036	Overlap
P21:P0	IPI00130920	Mtap1b_967	10	-4.088	1.40188	0.4433	Overlap
P21:P0	IPI00130920	Mtap1b_969	3	-4.2672	0.58752	0.3392	Unique to P21:P0
E165:P0	IPI00130920	Mtap1b_989	7	-5.0461	1.46051	0.552	Overlap
P21:P0	IPI00130920	Mtap1b_989	3	-5.0547	0.13728	0.0793	Overlap
P21:P0	IPI00130920	Mtap1b_989_992	4	-4.8296	1.09942	0.5497	Unique to P21:P0
P21:P0	IPI00130920	Mtap1b_992	3	-6.0138	0.83422	0.4816	Unique to P21:P0
P21:P0	IPI00223621	Mtap1s_660	2	-1.5497	0.61578	0.4354	Unique to P21:P0
P21:P0	IPI00223621	Mtap1s_660_670	1	-2.7597			Unique to P21:P0
P21:P0	IPI00118075	Mtap2_1161	1	1.3749			Unique to P21:P0
E165:P0	IPI00118075	Mtap2_1260	3	-0.4974	0.00011	0.0001	Overlap
P21:P0	IPI00118075	Mtap2_1260	10	-3.209	0.41778	0.1321	Overlap
P21:P0	IPI00118075	Mtap2_1352	2	4.2421	0.31957	0.226	Unique to P21:P0
E165:P0	IPI00118075	Mtap2_1352_1358	11	-3.687	2.36482	0.713	Overlap
P21:P0	IPI00118075	Mtap2_1352_1358	16	-1.4605	2.71869	0.6797	Overlap
E165:P0	IPI00118075	Mtap2_1485	4	-1.9857	0.04282	0.0214	Overlap
P21:P0	IPI00118075	Mtap2_1485	4	-1.9087	0.09108	0.0455	Overlap
E165:P0	IPI00118075	Mtap2_1545	6	-0.2397	0.01895	0.0077	Overlap
P21:P0	IPI00118075	Mtap2_1545	5	-1.4479	0.043	0.0192	Overlap
E165:P0	IPI00118075	Mtap2_1560	1	4.2752			Unique to E165:P0
E165:P0	IPI00118075	Mtap2_1592_1609	1	-0.3139			Overlap
P21:P0	IPI00118075	Mtap2_1592_1609	1	-2.8175			Overlap
P21:P0	IPI00118075	Mtap2_1594_1596_1609	1	-3.1178			Unique to P21:P0
P21:P0	IPI00118075	Mtap2_1609	1	0.9929			Unique to P21:P0
E165:P0	IPI00118075	Mtap2_1620_1623	2	0.436	0.47238	0.334	Unique to E165:P0
P21:P0	IPI00118075	Mtap2_1650	3	0.762	1.69729	0.9799	Unique to P21:P0
P21:P0	IPI00118075	Mtap2_1650_1654	2	-0.8889	1e-05	0	Unique to P21:P0
E165:P0	IPI00118075	Mtap2_1743	2	-1.2097	1e-05	0	Overlap
P21:P0	IPI00118075	Mtap2_1743	7	-4.0462	0.85397	0.3228	Overlap
E165:P0	IPI00118075	Mtap2_1781_1787_1791	1	2.661			Unique to E165:P0
E165:P0	IPI00118075	Mtap2_1783	3	-0.7306	2e-05	0	Overlap
P21:P0	IPI00118075	Mtap2_1783	9	-1.0732	2.02672	0.6756	Overlap
P21:P0	IPI00118075	Mtap2_1783_1787_1788	1	-1.432			Unique to P21:P0
P21:P0	IPI00118075	Mtap2_1783_1787_1791	2	0.5117	2.5388	1.7952	Unique to P21:P0
P21:P0	IPI00118075	Mtap2_1783_1788_1791	2	-1.4015	0.04297	0.0304	Unique to P21:P0
P21:P0	IPI00118075	Mtap2_1783_1791	1	3.0275			Unique to P21:P0
E165:P0	IPI00118075	Mtap2_1796	1	3.0355			Overlap
P21:P0	IPI00118075	Mtap2_1796	2	0.6604	5e-05	0	Overlap
P21:P0	IPI00118075	Mtap2_1796_1799	1	0.7776			Unique to P21:P0
E165:P0	IPI00118075	Mtap2_1796_1803	1	1.1336			Unique to E165:P0
P21:P0	IPI00118075	Mtap2_1799_1809	1	1.4772			Unique to P21:P0
E165:P0	IPI00118075	Mtap2_1803	1	1.0896			Overlap
P21:P0	IPI00118075	Mtap2_1803	4	0.9858	0.15659	0.0783	Overlap
E165:P0	IPI00118075	Mtap2_28	1	0.7367			Unique to E165:P0
P21:P0	IPI00118075	Mtap2_283	3	-2.8851	0.1373	0.0793	Unique to P21:P0
P21:P0	IPI00118075	Mtap2_283_288	1	-1.2935			Unique to P21:P0
E165:P0	IPI00118075	Mtap2_702	1	-2.5843			Unique to E165:P0
P21:P0	IPI00118075	Mtap2_739	2	-0.3841	0.00068	0.0005	Unique to P21:P0
E165:P0	IPI00118075	Mtap2_823	1	-0.465			Unique to E165:P0
E165:P0	IPI00406741	Mtap4_298	1	-4.9788			Overlap
P21:P0	IPI00406741	Mtap4_298	1	-3.1656			Overlap
P21:P0	IPI00408119	Mtap4_475	2	-1.9584	0.00563	0.004	Unique to P21:P0
P21:P0	IPI00406741	Mtap4_505_514	1	-0.4753			Unique to P21:P0
E165:P0	IPI00406741	Mtap4_514	3	-3.9125	0.06106	0.0353	Unique to E165:P0
E165:P0	IPI00406741	Mtap4_824	3	0.3087	1e-05	0	Unique to E165:P0
P21:P0	IPI00115833	Mtap6_905	1	3.2532			Unique to P21:P0
P21:P0	IPI00282957	Mtap7d1_544_548_552	1	-2.2055			Unique to P21:P0
P21:P0	IPI00459177	Mtap7d2_282	1	-1.7572			Unique to P21:P0
P21:P0	IPI00457932	Mtap9_23	1	-2.0539			Unique to P21:P0
P21:P0	IPI00131028	Mtmr1_659	2	0.6182	0.06569	0.0464	Unique to P21:P0
P21:P0	IPI00128196	Mtmr2_74_77	1	-1.3756			Unique to P21:P0
P21:P0	IPI00387602	Mtss1l_542	4	-3.8087	0.35534	0.1777	Unique to P21:P0
P21:P0	IPI00323412	Muc4_467	1	-2.9764			Unique to P21:P0
P21:P0	IPI00338604	Myh10_1983_1987	2	-1.227	0.88174	0.6235	Unique to P21:P0
E165:P0	IPI00404837	Myh4_1261_1265	1	0.3459			Unique to E165:P0
P21:P0	IPI00407425	Myo18a_1706_1708	6	-0.3899	0.1268	0.0518	Unique to P21:P0
E165:P0	IPI00407425	Myo18a_1706_1710	1	0.0563			Unique to E165:P0
E165:P0	IPI00118120	Myo5a_1450	1	-1.0278			Unique to E165:P0
E165:P0	IPI00118120	Myo5a_1649	1	-2.7353			Overlap
P21:P0	IPI00118120	Myo5a_1649	6	-3.4097	0.7446	0.304	Overlap
P21:P0	IPI00118120	Myo5a_600	1	-0.5169			Unique to P21:P0
P21:P0	IPI00117780	Nab2_434	3	1.4743	0.22955	0.1325	Unique to P21:P0
P21:P0	IPI00133977	Nap1l4_125	3	-3.5238	4.39541	2.5377	Unique to P21:P0
P21:P0	IPI00229599	Nav1_808_810	1	-3.311			Unique to P21:P0
P21:P0	IPI00320831	Nbea_1249_1252	2	-2.8049	0.00391	0.0028	Unique to P21:P0
P21:P0	IPI00320831	Nbea_2533	1	-1.0592			Unique to P21:P0
E165:P0	IPI00122971	Ncam1_1005	2	0.2947	2e-05	0	Overlap
P21:P0	IPI00122971	Ncam1_1005	5	-0.9466	0.00523	0.0023	Overlap
E165:P0	IPI00122971	Ncam1_1030	2	-1.2104	0	0	Overlap
P21:P0	IPI00122971	Ncam1_1030	3	-1.8187	1.21196	0.6997	Overlap
E165:P0	IPI00122971	Ncam1_774	8	-3.9186	0.0745	0.0263	Overlap
P21:P0	IPI00122971	Ncam1_774	14	-3.4618	0.3582	0.0957	Overlap
P21:P0	IPI00122971	Ncam1_788	1	-0.7909			Unique to P21:P0
E165:P0	IPI00122971	Ncam1_887	9	-0.3267	0.11196	0.0373	Overlap
P21:P0	IPI00122971	Ncam1_887	8	-1.8094	0.09484	0.0335	Overlap
E165:P0	IPI00122971	Ncam1_890	1	-0.2826			Unique to E165:P0
P21:P0	IPI00122971	Ncam1_946	1	-3.7373			Unique to P21:P0
P21:P0	IPI00122971	Ncam1_946_950	2	-4.4507	0.77682	0.5493	Unique to P21:P0
P21:P0	IPI00122971	Ncam1_946_958	3	-4.2591	0.32289	0.1864	Unique to P21:P0
P21:P0	IPI00122971	Ncam1_950_958	2	-4.4332	0.13436	0.095	Unique to P21:P0
P21:P0	IPI00122971	Ncam1_952_958	1	-5.0021			Unique to P21:P0
E165:P0	IPI00313525	Ncoa5_378_381	1	3.5412			Overlap
E165:P0	IPI00885273	Ncoa5_378_381	5	0.1286	3.1041	1.3882	Overlap
P21:P0	IPI00313525	Ncoa5_378_381	3	-0.8449	3.61909	2.0895	Overlap
P21:P0	IPI00885273	Ncoa5_378_381	8	-1.4718	3.06864	1.0849	Overlap
P21:P0	IPI00123871	Ncor2_149_152	1	-1.2859			Unique to P21:P0
P21:P0	IPI00125960	Ndrg1_330_332	1	0.6493			Unique to P21:P0
P21:P0	IPI00136134	Ndrg2_328_330	1	2.1946			Unique to P21:P0
P21:P0	IPI00136134	Ndrg2_330	1	1.6211			Unique to P21:P0
E165:P0	IPI00136134	Ndrg2_330_332	1	1.2197			Overlap
P21:P0	IPI00136134	Ndrg2_330_332	13	2.1359	0.12332	0.0342	Overlap
E165:P0	IPI00136134	Ndrg2_330_332_338	1	0.4243			Overlap
P21:P0	IPI00136134	Ndrg2_330_332_338	7	0.8677	0.0803	0.0304	Overlap
P21:P0	IPI00136134	Ndrg2_332_334	2	2.0169	0.0012	0.0008	Unique to P21:P0
P21:P0	IPI00136134	Ndrg2_332_334_338	1	0.8672			Unique to P21:P0
P21:P0	IPI00136134	Ndrg2_332_338	10	2.4543	1.48369	0.4692	Unique to P21:P0
P21:P0	IPI00136134	Ndrg2_334_335_338	2	0.8292	2e-05	0	Unique to P21:P0
P21:P0	IPI00136134	Ndrg2_346_350	2	-3.1374	0.02319	0.0164	Unique to P21:P0
E165:P0	IPI00136134	Ndrg2_348_350	1	-1.1114			Unique to E165:P0
P21:P0	IPI00136134	Ndrg2_350_355	2	-3.7164	1.20234	0.8502	Unique to P21:P0
P21:P0	IPI00136134	Ndrg2_350_357	1	-3.3246			Unique to P21:P0
P21:P0	IPI00136134	Ndrg2_352_353	1	-3.3116			Unique to P21:P0
P21:P0	IPI00136134	Ndrg2_353_355	1	-4.3238			Unique to P21:P0
P21:P0	IPI00225533	Necap1_207	1	-0.3261			Unique to P21:P0
E165:P0	IPI00462445	Nedd4_320	1	-2.6329			Overlap
P21:P0	IPI00462445	Nedd4_320	1	-2.9448			Overlap
P21:P0	IPI00403303	Nedd4l_282	7	-3.2557	0.36682	0.1386	Unique to P21:P0
P21:P0	IPI00114241	Nefh_607	4	2.9089	0.59515	0.2976	Unique to P21:P0
P21:P0	IPI00114241	Nefh_679	1	1.2808			Unique to P21:P0
E165:P0	IPI00554928	Nefl_532	3	-2.4205	0.03755	0.0217	Unique to E165:P0
P21:P0	IPI00323800	Nefm_502_506	5	-2.8542	0.22981	0.1028	Unique to P21:P0
P21:P0	IPI00323800	Nefm_645	1	-0.489			Unique to P21:P0
P21:P0	IPI00323800	Nefm_723	3	1.6345	0.71258	0.4114	Unique to P21:P0
P21:P0	IPI00169806	Nek9_862	1	0.1532			Unique to P21:P0
E165:P0	IPI00453692	Nes_1837	1	2.269			Overlap
P21:P0	IPI00453692	Nes_1837	5	-4.4848	0.28103	0.1257	Overlap
P21:P0	IPI00453692	Nes_623	3	-2.9986	0.78443	0.4529	Unique to P21:P0
P21:P0	IPI00357096	Nipbl_318	1	-2.0846			Unique to P21:P0
P21:P0	IPI00318048	Nop56_513	6	-2.5265	0.22773	0.093	Unique to P21:P0
P21:P0	IPI00127415	Npm1_70	2	-3.5593	0.16366	0.1157	Unique to P21:P0
P21:P0	IPI00118874	Npy_82	1	3.5333			Unique to P21:P0
P21:P0	IPI00263549	Nrbp2_166_168	1	-2.3643			Unique to P21:P0
E165:P0	IPI00387232	Nsfl1c_116	3	0.391	2.62468	1.5154	Overlap
P21:P0	IPI00387232	Nsfl1c_116	12	-1.8511	1.98996	0.5745	Overlap
E165:P0	IPI00387232	Nsfl1c_178	5	-0.6878	0.59242	0.2649	Overlap
P21:P0	IPI00387232	Nsfl1c_178	5	-2.807	0.11908	0.0533	Overlap
P21:P0	IPI00132314	Nucb1_85	1	-0.6135			Unique to P21:P0
E165:P0	IPI00341869	Nucks1_19	2	-0.2768	0.12623	0.0893	Unique to E165:P0
P21:P0	IPI00341869	Nucks1_214	4	-4.0776	0.36353	0.1818	Unique to P21:P0
P21:P0	IPI00341869	Nucks1_58_61	4	0.9928	0.03735	0.0187	Unique to P21:P0
P21:P0	IPI00341869	Nucks1_73_79	1	-1.9844			Unique to P21:P0
P21:P0	IPI00341869	Nucks1_75_79	1	-2.1241			Unique to P21:P0
E165:P0	IPI00330146	Nufip2_649	1	0.0401			Overlap
P21:P0	IPI00330146	Nufip2_649	7	0.2233	0.04297	0.0162	Overlap
E165:P0	IPI00263048	Numa1_1982	1	0.8933			Unique to E165:P0
P21:P0	IPI00137943	Numb_276	1	4.2708			Unique to P21:P0
P21:P0	IPI00280984	Numbl_324	3	3.8163	0.01355	0.0078	Unique to P21:P0
P21:P0	IPI00280984	Numbl_411	2	3.8726	0.47022	0.3325	Unique to P21:P0
P21:P0	IPI00330624	Nup153_603	4	-2.3561	0.21597	0.108	Unique to P21:P0
P21:P0	IPI00153653	Nupl1_265	1	-0.1918			Unique to P21:P0
E165:P0	IPI00466838	Olfr323_77	1	0.2642			Unique to E165:P0
P21:P0	IPI00410946	Olfr6_280	1	3.9137			Unique to P21:P0
P21:P0	IPI00755161	Osbp_349	1	-0.3357			Unique to P21:P0
E165:P0	IPI00396743	P140_1054	1	-1.2378			Overlap
P21:P0	IPI00396743	P140_1054	3	0.9728	0.03177	0.0183	Overlap
E165:P0	IPI00396743	P140_1127	1	-4.6212			Overlap
P21:P0	IPI00396743	P140_1127	6	-4.0779	0.12798	0.0522	Overlap
E165:P0	IPI00396743	P140_1185	4	0.0669	0.00086	0.0004	Overlap
P21:P0	IPI00396743	P140_1185	5	-0.4549	0.07502	0.0335	Overlap
P21:P0	IPI00396743	P140_1222	1	0.7249			Unique to P21:P0
P21:P0	IPI00396743	P140_205_206	1	1.1235			Unique to P21:P0
P21:P0	IPI00396743	P140_208_211	2	1.2408	0.14368	0.1016	Unique to P21:P0
P21:P0	IPI00396743	P140_566_569	1	1.3204			Unique to P21:P0
P21:P0	IPI00396743	P140_79	8	-0.6629	0.04613	0.0163	Unique to P21:P0
P21:P0	IPI00396743	P140_79_86	1	-3.6941			Unique to P21:P0
P21:P0	IPI00396743	P140_79_87	1	-2.5797			Unique to P21:P0
E165:P0	IPI00341619	Pacs2_408	1	2.85			Unique to E165:P0
P21:P0	IPI00123613	Pacsin1_346	9	2.9144	0.21239	0.0708	Unique to P21:P0
E165:P0	IPI00118821	Pafah1b2_220	1	-2.2586			Unique to E165:P0
P21:P0	IPI00118821	Pafah1b2_64	5	3.0879	0.08539	0.0382	Unique to P21:P0
P21:P0	IPI00132993	Pak1_220_223	1	-0.9272			Unique to P21:P0
P21:P0	IPI00225805	Pak7_104_107	5	-0.4089	0.11772	0.0526	Unique to P21:P0
P21:P0	IPI00129298	Palm_116_122	1	-4.6903			Unique to P21:P0
P21:P0	IPI00129298	Palm_122_124	1	0.4289			Unique to P21:P0
P21:P0	IPI00129298	Palm_141_145	8	0.1336	0.09882	0.0349	Unique to P21:P0
E165:P0	IPI00129298	Palm_153_157	1	1.3756			Overlap
P21:P0	IPI00129298	Palm_153_157	12	1.2228	0.05731	0.0165	Overlap
P21:P0	IPI00129298	Palm_153_161	2	1.2437	0.06373	0.0451	Unique to P21:P0
E165:P0	IPI00353529	Pamr1_281	1	4.2407			Unique to E165:P0
P21:P0	IPI00719927	Pcdh1_1010_1012	6	0.7496	0.06879	0.0281	Unique to P21:P0
P21:P0	IPI00356667	Pcdh17_1109	1	-2.3879			Unique to P21:P0
P21:P0	IPI00356667	Pcdh17_1110	3	-2.6212	0.20137	0.1163	Unique to P21:P0
P21:P0	IPI00343076	Pcdh19_1063_1067	4	-3.5228	0.71634	0.3582	Unique to P21:P0
P21:P0	IPI00123256	Pcdh8_799_803	2	-1.9891	0.01669	0.0118	Unique to P21:P0
P21:P0	IPI00129610	Pcdhgc4;Pcdhga12_787	1	-0.5895			Unique to P21:P0
P21:P0	IPI00225140	Pclo_1551_1553	5	-0.9515	0.13086	0.0585	Unique to P21:P0
P21:P0	IPI00225140	Pclo_1760_1766_1772	1	1.0519			Unique to P21:P0
P21:P0	IPI00225140	Pclo_3610_3616	1	1.8584			Unique to P21:P0
P21:P0	IPI00225140	Pclo_4290_4293	2	4.2182	0.00139	0.001	Unique to P21:P0
P21:P0	IPI00225140	Pclo_4358	3	1.1387	0.224	0.1293	Unique to P21:P0
E165:P0	IPI00225140	Pclo_844	2	-1.2475	0	0	Overlap
P21:P0	IPI00225140	Pclo_844	3	-0.3799	0.16247	0.0938	Overlap
P21:P0	IPI00127764	Pcm1_65_69	1	-2.8093			Unique to P21:P0
P21:P0	IPI00119474	Pcp2_111	4	3.0609	0.17524	0.0876	Unique to P21:P0
P21:P0	IPI00119474	Pcp2_92	5	3.3181	0.24573	0.1099	Unique to P21:P0
P21:P0	IPI00109670	Pctk1_153	1	-0.8852			Unique to P21:P0
P21:P0	IPI00115490	Pcyt1a_343_347	2	-1.092	0.73347	0.5186	Unique to P21:P0
P21:P0	IPI00352475	Pdap1_57_60	2	-2.2844	0.00015	0.0001	Unique to P21:P0
P21:P0	IPI00352475	Pdap1_60_63	3	-1.8508	0.22883	0.1321	Unique to P21:P0
P21:P0	IPI00116120	Pdcd5;Gm3837_121	1	0.0455			Unique to P21:P0
P21:P0	IPI00130881	Pde4a_164	1	1.2793			Unique to P21:P0
P21:P0	IPI00276327	Pde4b_139	1	1.2886			Unique to P21:P0
E165:P0	IPI00228346	Pde4d_205	1	0.9424			Unique to E165:P0
P21:P0	IPI00228346	Pde4d_209	2	1.7417	0.28464	0.2013	Unique to P21:P0
E165:P0	IPI00844650	Pdgfra_259_273_274	1	-3.3658			Unique to E165:P0
E165:P0	IPI00321557	Pdlim4_121	1	0.2042			Unique to E165:P0
E165:P0	IPI00273491	Pdzd8_515	1	-2.758			Unique to E165:P0
E165:P0	IPI00121013	Pea15a_116	2	3.4165	0.00106	0.0008	Overlap
P21:P0	IPI00121013	Pea15a_116	15	3.0153	0.72027	0.186	Overlap
P21:P0	IPI00125412	Pex5l_194	5	3.2934	0.47997	0.2146	Unique to P21:P0
P21:P0	IPI00125412	Pex5l_250	1	3.7098			Unique to P21:P0
P21:P0	IPI00125412	Pex5l_434	1	3.0269			Unique to P21:P0
E165:P0	IPI00137533	Pfkfb2_469	1	0.7331			Unique to E165:P0
P21:P0	IPI00387312	Pfkl_775	5	2.4771	0.15117	0.0676	Unique to P21:P0
E165:P0	IPI00555069	Pgk1_203	3	1.2086	0.14261	0.0823	Overlap
P21:P0	IPI00555069	Pgk1_203	12	2.8999	0.08864	0.0256	Overlap
E165:P0	IPI00555140	Pgm2;Pgm1_115	1	-0.9579			Overlap
P21:P0	IPI00555140	Pgm2;Pgm1_115	1	0.2551			Overlap
E165:P0	IPI00555140	Pgm2;Pgm1_117	5	-0.8506	0.10923	0.0488	Overlap
P21:P0	IPI00555140	Pgm2;Pgm1_117	5	0.2374	0.07396	0.0331	Overlap
E165:P0	IPI00228059	Pgm2l1_173	1	-0.2404			Unique to E165:P0
E165:P0	IPI00228059	Pgm2l1_175	1	-0.4665			Overlap
P21:P0	IPI00228059	Pgm2l1_175	2	0.1064	0.04219	0.0298	Overlap
E165:P0	IPI00318898	Pgm3_64	1	0.1648			Unique to E165:P0
E165:P0	IPI00319973	Pgrmc1_181	2	-1.6308	0.00057	0.0004	Overlap
P21:P0	IPI00319973	Pgrmc1_181	5	-1.7674	0.89675	0.401	Overlap
P21:P0	IPI00471281	Phactr1_60	1	-1.2904			Unique to P21:P0
E165:P0	IPI00137302	Phf6_194	1	2.6196			Unique to E165:P0
P21:P0	IPI00330246	Phldb1_518_522	1	0.9871			Unique to P21:P0
P21:P0	IPI00330246	Phldb1_520_522	6	1.0509	0.13274	0.0542	Unique to P21:P0
P21:P0	IPI00330246	Phldb1_520_524	1	0.8847			Unique to P21:P0
P21:P0	IPI00224093	Phyhipl_11_15	1	-6.5914			Unique to P21:P0
E165:P0	IPI00224093	Phyhipl_12_15	3	-3.3354	1.10472	0.6378	Overlap
P21:P0	IPI00224093	Phyhipl_12_15	7	-5.1645	1.23704	0.4676	Overlap
P21:P0	IPI00121277	Pi4k2a_44_51	2	-4.7674	0.10882	0.0769	Unique to P21:P0
P21:P0	IPI00121277	Pi4k2a_47_51	2	-4.4445	0.20551	0.1453	Unique to P21:P0
E165:P0	IPI00309224	Pik3ca_68	1	0.2038			Unique to E165:P0
P21:P0	IPI00336318	Pip4k2b_322_326	2	-2.2403	0.00235	0.0017	Unique to P21:P0
P21:P0	IPI00655177	Pip5k1c_655	2	4.8437	1.60365	1.134	Unique to P21:P0
P21:P0	IPI00655177	Pip5k1c_655_659	1	6.3677			Unique to P21:P0
E165:P0	IPI00655177	Pip5k1c_655_661	1	2.6607			Overlap
P21:P0	IPI00655177	Pip5k1c_655_661	1	7.2371			Overlap
P21:P0	IPI00136246	Pitpnm1_593_600	1	1.6585			Unique to P21:P0
P21:P0	IPI00604878	Pitpnm3_907	1	-1.9563			Unique to P21:P0
P21:P0	IPI00473693	Pkp4_280	1	1.8443			Unique to P21:P0
P21:P0	IPI00473693	Pkp4_313	4	2.2416	0.20335	0.1017	Unique to P21:P0
P21:P0	IPI00473693	Pkp4_334	1	3.5342			Unique to P21:P0
P21:P0	IPI00473693	Pkp4_402_411	1	2.3083			Unique to P21:P0
P21:P0	IPI00473693	Pkp4_405	3	2.2152	0.06346	0.0366	Unique to P21:P0
P21:P0	IPI00473693	Pkp4_405_411	5	1.9737	0.27215	0.1217	Unique to P21:P0
E165:P0	IPI00130045	Plcb1_978	1	-0.8887			Overlap
P21:P0	IPI00130045	Plcb1_978	1	0.2339			Overlap
P21:P0	IPI00130045	Plcb1_982	6	0.2787	0.08749	0.0357	Unique to P21:P0
P21:P0	IPI00130045	Plcb1_988	1	0.234			Unique to P21:P0
E165:P0	IPI00652756	Plcd4_513	1	3.1367			Unique to E165:P0
E165:P0	IPI00121089	Plcg1_1263	2	-3.4511	0	0	Overlap
P21:P0	IPI00121089	Plcg1_1263	1	-5.1392			Overlap
E165:P0	IPI00229509	Plec1_4242	1	3.8558			Unique to E165:P0
E165:P0	IPI00279128	Plekha6_992	1	-0.7372			Overlap
P21:P0	IPI00279128	Plekha6_992	1	-0.968			Overlap
P21:P0	IPI00403031	Plekho2_395	5	0.3363	0.11552	0.0517	Unique to P21:P0
E165:P0	IPI00121347	Pnmal2_597	1	0.1091			Overlap
P21:P0	IPI00121347	Pnmal2_597	1	-0.8046			Overlap
E165:P0	IPI00317891	Pnn_346	3	-5.5006	1.66577	0.9617	Overlap
P21:P0	IPI00317891	Pnn_346	6	-7.3571	1.044	0.4262	Overlap
P21:P0	IPI00399905	Ppfia3_17	1	-1.7923			Unique to P21:P0
E165:P0	IPI00112721	Ppp1r1a_67	1	0.8622			Unique to E165:P0
P21:P0	IPI00121349	Ppp1r1b_46	10	3.0629	0.27848	0.0881	Unique to P21:P0
P21:P0	IPI00856140	Ppp1r2_122_123	6	1.755	1.7503	0.7146	Unique to P21:P0
P21:P0	IPI00129319	Ppp1r7_24_27	2	-0.1157	0.08469	0.0599	Unique to P21:P0
P21:P0	IPI00129319	Ppp1r7_45_48	1	-3.4994			Unique to P21:P0
E165:P0	IPI00420651	Ppp1r9b_100	5	-0.6842	0.08485	0.0379	Unique to E165:P0
E165:P0	IPI00121545	Ppp3ca_462	3	-0.322	0.29741	0.1717	Unique to E165:P0
E165:P0	IPI00112312	Ppp3cb_479	1	-3.6592			Unique to E165:P0
P21:P0	IPI00758084	Prdm15_987	1	3.8713			Unique to P21:P0
P21:P0	IPI00349970	Prickle2_750	1	0.5072			Unique to P21:P0
P21:P0	IPI00349970	Prickle2_752	1	0.4954			Unique to P21:P0
E165:P0	IPI00123445	Prkaa2_491	1	-4.0969			Unique to E165:P0
P21:P0	IPI00227900	Prkaca_188	5	-4.7921	0.66912	0.2992	Unique to P21:P0
P21:P0	IPI00227900	Prkaca_190	7	-4.5732	0.52795	0.1995	Unique to P21:P0
E165:P0	IPI00224570	Prkar2b_112	1	-4.7565			Overlap
P21:P0	IPI00224570	Prkar2b_112	1	-5.2493			Overlap
P21:P0	IPI00224570	Prkar2b_83_85	19	-0.533	0.77886	0.1787	Unique to P21:P0
E165:P0	IPI00227898	Prkcb_641	1	1.096			Overlap
P21:P0	IPI00227898	Prkcb_641	2	4.0497	0.0001	0.0001	Overlap
P21:P0	IPI00227898	Prkcb_660	3	2.9425	0.32539	0.1879	Unique to P21:P0
P21:P0	IPI00122069	Prkcc_655	2	6.4835	0.56183	0.3973	Unique to P21:P0
P21:P0	IPI00122069	Prkcc_655_674	1	5.7857			Unique to P21:P0
P21:P0	IPI00125855	Prkcd_662	2	1.5259	0.07116	0.0503	Unique to P21:P0
P21:P0	IPI00130419	Prkce_710	1	1.0038			Unique to P21:P0
P21:P0	IPI00471256	Prkra_18	1	-1.759			Unique to P21:P0
E165:P0	IPI00112219	Prox1_80	2	3.4543	0.97721	0.691	Unique to E165:P0
P21:P0	IPI00116381	Prpf4b_338	2	-3.6646	0.01193	0.0084	Unique to P21:P0
E165:P0	IPI00153950	Prpsap2_227	1	1.7495			Overlap
P21:P0	IPI00153950	Prpsap2_227	4	0.7754	0.16104	0.0805	Overlap
P21:P0	IPI00153715	Prr12_648	4	-1.7805	0.04023	0.0201	Unique to P21:P0
P21:P0	IPI00281761	Prrt2_212	1	1.211			Unique to P21:P0
E165:P0	IPI00281761	Prrt2_98	1	-3.2787			Unique to E165:P0
E165:P0	IPI00281761	Prrt2_98_102	3	-3.5731	0.38324	0.2213	Overlap
P21:P0	IPI00281761	Prrt2_98_102	3	-1.8938	0.12918	0.0746	Overlap
P21:P0	IPI00461626	Prrt3_783_804	1	2.2947			Unique to P21:P0
P21:P0	IPI00461626	Prrt3_799	1	4.3169			Unique to P21:P0
E165:P0	IPI00407352	Psd3_759	2	-1.6529	0.26212	0.1853	Overlap
P21:P0	IPI00407352	Psd3_759	8	-0.2613	0.04016	0.0142	Overlap
P21:P0	IPI00407352	Psd3_950	1	3.0004			Unique to P21:P0
P21:P0	IPI00407352	Psd3_950_952	1	3.2431			Unique to P21:P0
P21:P0	IPI00407352	Psd3_950_961	4	2.3638	0.17168	0.0858	Unique to P21:P0
P21:P0	IPI00407352	Psd3_952	1	3.1937			Unique to P21:P0
P21:P0	IPI00407352	Psd3_952_953	3	3.2382	1.45376	0.8393	Unique to P21:P0
P21:P0	IPI00407352	Psd3_952_953_961	4	2.7439	0.237	0.1185	Unique to P21:P0
P21:P0	IPI00407352	Psd3_952_961	5	2.1963	0.2272	0.1016	Unique to P21:P0
P21:P0	IPI00407352	Psd3_953_961	4	2.3629	0.17204	0.086	Unique to P21:P0
P21:P0	IPI00407352	Psd3_955	4	3.0771	0.11294	0.0565	Unique to P21:P0
P21:P0	IPI00407352	Psd3_955_961	2	2.4965	0.00037	0.0003	Unique to P21:P0
P21:P0	IPI00407352	Psd3_955_964	1	2.5163			Unique to P21:P0
E165:P0	IPI00115257	Psip1_129	2	-3.5634	0.0076	0.0054	Overlap
P21:P0	IPI00115257	Psip1_129	5	-3.5837	0.22269	0.0996	Overlap
E165:P0	IPI00115257	Psip1_176	2	5.7097	0.00411	0.0029	Unique to E165:P0
E165:P0	IPI00115257	Psip1_272_274	1	0.196			Overlap
P21:P0	IPI00115257	Psip1_272_274	6	-2.2467	0.14184	0.0579	Overlap
P21:P0	IPI00331644	Psma3_250	3	0.9319	0.07465	0.0431	Unique to P21:P0
P21:P0	IPI00267295	Psmd1_305_315	1	1.6118			Unique to P21:P0
P21:P0	IPI00267295	Psmd1_311_315	3	1.3559	0.24553	0.1418	Unique to P21:P0
E165:P0	IPI00403055	Psmf1_153	3	2.7132	1.08925	0.6289	Overlap
P21:P0	IPI00403055	Psmf1_153	1	1.3861			Overlap
E165:P0	IPI00127989	Ptges3;Gm9769;LOC100048119_113	5	-1.023	0.03264	0.0146	Overlap
P21:P0	IPI00127989	Ptges3;Gm9769;LOC100048119_113	6	-1.4519	0.03484	0.0142	Overlap
P21:P0	IPI00133132	Ptk2b_375	4	2.714	0.10934	0.0547	Unique to P21:P0
E165:P0	IPI00322145	Ptplad1_114	7	1.2281	2.24935	0.8502	Overlap
P21:P0	IPI00322145	Ptplad1_114	12	0.4155	0.0212	0.0061	Overlap
E165:P0	IPI00330262	Pum1_124	1	0.1873			Overlap
P21:P0	IPI00330262	Pum1_124	2	-1.5929	0.00056	0.0004	Overlap
P21:P0	IPI00128867	Purb_310_316	5	4.8693	1.08693	0.4861	Unique to P21:P0
P21:P0	IPI00128867	Purb_316	10	4.097	0.17174	0.0543	Unique to P21:P0
P21:P0	IPI00311405	Pvrl1_395	1	0			Unique to P21:P0
P21:P0	IPI00420467	Pvrl1_433_434	1	-1.0177			Unique to P21:P0
E165:P0	IPI00153234	Pycrl_4	1	-2.6205			Unique to E165:P0
P21:P0	IPI00461460	R3hdm1_381	1	-2.1489			Unique to P21:P0
P21:P0	IPI00416731	R3hdm2_381	1	-0.3372			Unique to P21:P0
P21:P0	IPI00131692	Rabep1_407_410	2	-3.2521	0.03315	0.0234	Unique to P21:P0
P21:P0	IPI00127408	Rac1_186	1	3.642			Unique to P21:P0
P21:P0	IPI00138321	Ralgps1_342	1	-1.5958			Unique to P21:P0
E165:P0	IPI00130147	Raly_135	6	-0.4883	2.27503	0.9288	Overlap
P21:P0	IPI00130147	Raly_135	6	-4.9314	0.63015	0.2573	Overlap
P21:P0	IPI00130147	Raly_268_270_274	1	-1.9748			Unique to P21:P0
E165:P0	IPI00130147	Raly_268_274	1	1.556			Unique to E165:P0
E165:P0	IPI00130147	Raly_270_274	1	1.5551			Overlap
P21:P0	IPI00130147	Raly_270_274	1	-2.1898			Overlap
P21:P0	IPI00337844	Ranbp2_1154	1	-1.9243			Unique to P21:P0
P21:P0	IPI00135190	Ranbp3_32_33_40	1	-3.4145			Unique to P21:P0
E165:P0	IPI00135190	Ranbp3_58	10	0.3761	0.0461	0.0146	Overlap
P21:P0	IPI00135190	Ranbp3_58	3	-1.8683	0.06729	0.0389	Overlap
E165:P0	IPI00135190	Ranbp3_60	1	0.2715			Overlap
P21:P0	IPI00135190	Ranbp3_60	2	-1.7385	0.07368	0.0521	Overlap
P21:P0	IPI00135190	Ranbp3_62	1	-1.8177			Unique to P21:P0
P21:P0	IPI00471224	Ranbp6_280_299	1	2.0396			Unique to P21:P0
P21:P0	IPI00649324	Rap1gap_503	1	2.2788			Unique to P21:P0
E165:P0	IPI00459745	Rap1gap_548	2	1.0863	0	0	Unique to E165:P0
E165:P0	IPI00853823	Rapgef2_498	1	2.3844			Unique to E165:P0
P21:P0	IPI00853823	Rapgef2_499	1	-2.9379			Unique to P21:P0
E165:P0	IPI00223102	Rassf2_145	1	2.4592			Unique to E165:P0
E165:P0	IPI00340815	Rbm15_293	1	1.111			Unique to E165:P0
E165:P0	IPI00340815	Rbm15_567	2	0.8833	0.01463	0.0103	Overlap
P21:P0	IPI00340815	Rbm15_567	1	-0.5857			Overlap
P21:P0	IPI00340815	Rbm15_668_670_674	1	-2.6116			Unique to P21:P0
E165:P0	IPI00278942	Rbm15b_263	1	1.1722			Unique to E165:P0
E165:P0	IPI00278942	Rbm15b_529	1	-1.5243			Unique to E165:P0
E165:P0	IPI00278942	Rbm15b_606	4	1.1293	0.00873	0.0044	Overlap
P21:P0	IPI00278942	Rbm15b_606	2	-2.1013	0.48199	0.3408	Overlap
E165:P0	IPI00130885	Rbmxrt_163	2	0.1391	2.14875	1.5194	Overlap
P21:P0	IPI00130885	Rbmxrt_163	2	-0.0557	0.00118	0.0008	Overlap
E165:P0	IPI00227144	Rdh12_10_13_18	1	2.3894			Unique to E165:P0
E165:P0	IPI00404079	Reep1_152	5	-0.0738	0.09056	0.0405	Overlap
P21:P0	IPI00404079	Reep1_152	9	-4.0062	0.11755	0.0392	Overlap
E165:P0	IPI00404079	Reep1_157	1	2.6769			Unique to E165:P0
E165:P0	IPI00122032	Reep2_152	1	-2.4688			Overlap
P21:P0	IPI00122032	Reep2_152	10	-3.6245	0.01923	0.0061	Overlap
E165:P0	IPI00469253	Rftn1_174	1	1.3862			Unique to E165:P0
E165:P0	IPI00112639	Ric8_435_440	1	-0.296			Overlap
P21:P0	IPI00112639	Ric8_435_440	3	-1.2864	0.03894	0.0225	Overlap
E165:P0	IPI00118692	Rims1_409	1	-3.707			Overlap
P21:P0	IPI00118692	Rims1_409	1	-5.0176			Overlap
P21:P0	IPI00118692	Rims1_563_566	2	-0.9878	0.12537	0.0887	Unique to P21:P0
P21:P0	IPI00110093	Rnf113a2_84_85	1	-2.5476			Unique to P21:P0
E165:P0	IPI00471406	Rnf123_1007	1	-2.3189			Unique to E165:P0
E165:P0	IPI00109401	Rpap3_429	3	1.1411	0.10953	0.0632	Unique to E165:P0
P21:P0	IPI00111151	Rph3a_271	5	2.7476	0.31954	0.1429	Unique to P21:P0
P21:P0	IPI00111151	Rph3a_679	4	4.6589	0.1056	0.0528	Unique to P21:P0
P21:P0	IPI00133185	Rpl14_139	2	3.416	0	0	Unique to P21:P0
E165:P0	IPI00314950	Rplp0_304_307	2	5.6489	0.361	0.2553	Overlap
P21:P0	IPI00314950	Rplp0_304_307	1	3.0929			Overlap
P21:P0	IPI00130830	Rplp0_94_113_123	1	-5.9673			Unique to P21:P0
E165:P0	IPI00113377	Rplp1_101_104	4	1.1604	0.14676	0.0734	Overlap
P21:P0	IPI00113377	Rplp1_101_104	44	-3.1096	1.97284	0.2974	Overlap
E165:P0	IPI00139795	Rplp2_102_105	8	0.4618	0.04543	0.0161	Overlap
P21:P0	IPI00139795	Rplp2_102_105	46	-1.6244	1.03547	0.1527	Overlap
P21:P0	IPI00475154	Rpn2_254_263	1	-3.5013			Unique to P21:P0
P21:P0	IPI00114332	Rps6ka1_369	1	-0.501			Unique to P21:P0
P21:P0	IPI00122845	Rsf1_1308_1312	1	-3.1893			Unique to P21:P0
P21:P0	IPI00122845	Rsf1_608	2	-2.3053	0.0004	0.0003	Unique to P21:P0
P21:P0	IPI00395193	Rtn1_350	1	-2.525			Unique to P21:P0
P21:P0	IPI00395193	Rtn1_350_352	1	-3.5302			Unique to P21:P0
P21:P0	IPI00395193	Rtn1_352	3	-2.1118	0.35714	0.2062	Unique to P21:P0
E165:P0	IPI00275539	Rtn4_105	1	3.9734			Unique to E165:P0
E165:P0	IPI00469392	Rtn4_165	1	-0.2464			Overlap
P21:P0	IPI00469392	Rtn4_165	10	-2.2672	2.31642	0.7325	Overlap
P21:P0	IPI00469392	Rtn4_165_167	2	-0.2823	2.43421	1.7212	Unique to P21:P0
P21:P0	IPI00469392	Rtn4_165_171	2	1.4426	0.0045	0.0032	Unique to P21:P0
E165:P0	IPI00469392	Rtn4_167	2	-0.7806	0.75544	0.5342	Overlap
P21:P0	IPI00469392	Rtn4_167	2	-3.6303	0.50247	0.3553	Overlap
P21:P0	IPI00469392	Rtn4_167_171	1	1.4417			Unique to P21:P0
E165:P0	IPI00275539	Rtn4_171	1	1.3471			Overlap
E165:P0	IPI00469392	Rtn4_171	6	-0.674	1.9196	0.7837	Overlap
P21:P0	IPI00469392	Rtn4_171	11	-0.802	2.65868	0.8016	Overlap
E165:P0	IPI00270767	Rtn4_228	2	2.9625	0.8266	0.5845	Overlap
P21:P0	IPI00270767	Rtn4_228	1	-4.0125			Overlap
P21:P0	IPI00270767	Rtn4_570_574	1	-1.5485			Unique to P21:P0
E165:P0	IPI00270767	Rtn4_650	1	0.5354			Overlap
P21:P0	IPI00270767	Rtn4_650	1	-1.9555			Overlap
P21:P0	IPI00270767	Rtn4_652	3	-2.3576	0.47637	0.275	Unique to P21:P0
P21:P0	IPI00270767	Rtn4_716_718	2	-3.2299	0.67621	0.4781	Unique to P21:P0
P21:P0	IPI00270767	Rtn4_716_723	1	-2.4966			Unique to P21:P0
P21:P0	IPI00270767	Rtn4_718_720	1	-2.8175			Unique to P21:P0
P21:P0	IPI00270767	Rtn4_718_723	1	-4.0282			Unique to P21:P0
E165:P0	IPI00270767	Rtn4_722_723	3	-1.0173	0.17661	0.102	Overlap
P21:P0	IPI00270767	Rtn4_722_723	9	-3.2668	0.3444	0.1148	Overlap
P21:P0	IPI00270767	Rtn4_723	1	2.9583			Unique to P21:P0
P21:P0	IPI00270767	Rtn4_741	1	0.6746			Unique to P21:P0
E165:P0	IPI00453965	Rufy3_34	2	-5.2815	0.04674	0.0331	Overlap
P21:P0	IPI00453965	Rufy3_34	3	-5.1521	1.0221	0.5901	Overlap
P21:P0	IPI00131616	Rxfp2_285_286	1	0			Unique to P21:P0
P21:P0	IPI00265303	Samd9l_316	1	0			Unique to P21:P0
P21:P0	IPI00344430	Scaf1_676_682	1	-1.412			Unique to P21:P0
E165:P0	IPI00344430	Scaf1_691_695	3	0.0415	1.72978	0.9987	Overlap
P21:P0	IPI00344430	Scaf1_691_695	10	-2.0376	1.32197	0.418	Overlap
E165:P0	IPI00308561	Scaper_184	2	1.6799	0	0	Unique to E165:P0
P21:P0	IPI00133418	Scg2_556	1	0.1302			Unique to P21:P0
P21:P0	IPI00123059	Scg5_205	1	3.5243			Unique to P21:P0
P21:P0	IPI00761641	Scn2a1_553	2	3.3381	0.11595	0.082	Unique to P21:P0
P21:P0	IPI00454104	Scrib_1548	1	-1.323			Unique to P21:P0
E165:P0	IPI00471475	Serbp1_327	1	0.3477			Unique to E165:P0
E165:P0	IPI00471475	Serbp1_329	2	0.5072	0.2257	0.1596	Unique to E165:P0
P21:P0	IPI00116284	Sf1_80_82	5	-1.2694	1.96906	0.8806	Unique to P21:P0
P21:P0	IPI00623284	Sf3b1_426	1	-1.6779			Unique to P21:P0
E165:P0	IPI00225554	Sfrs11_389	3	2.2405	0.11201	0.0647	Unique to E165:P0
P21:P0	IPI00225554	Sfrs11_422	1	-1.3001			Unique to P21:P0
P21:P0	IPI00405760	Sfrs14_925	1	3.6748			Unique to P21:P0
P21:P0	IPI00121135	Sfrs2_208_212_220	1	-4.4513			Unique to P21:P0
P21:P0	IPI00605906	Sfrs2ip_857_859	2	-1.0791	0.08333	0.0589	Unique to P21:P0
E165:P0	IPI00132340	Sfrs9_212	10	1.5636	0.04925	0.0156	Overlap
P21:P0	IPI00132340	Sfrs9_212	7	-1.6976	0.03384	0.0128	Overlap
E165:P0	IPI00132340	Sfrs9_212_217	1	0.7475			Overlap
P21:P0	IPI00132340	Sfrs9_212_217	1	-2.4975			Overlap
P21:P0	IPI00311247	Sgip1_178_181	1	0.3182			Unique to P21:P0
P21:P0	IPI00465788	Sgip1_259_265	1	4.04			Unique to P21:P0
P21:P0	IPI00465788	Sgip1_287	6	4.3439	1.4908	0.6086	Unique to P21:P0
P21:P0	IPI00465788	Sgip1_287_300	8	4.9147	1.26244	0.4463	Unique to P21:P0
P21:P0	IPI00465788	Sgip1_289	3	4.4132	1.2901	0.7448	Unique to P21:P0
P21:P0	IPI00465788	Sgip1_289_300	6	2.8103	1.1093	0.4529	Unique to P21:P0
P21:P0	IPI00465788	Sgip1_300	1	4.0427			Unique to P21:P0
P21:P0	IPI00465788	Sgip1_316_319_324	1	2.5742			Unique to P21:P0
P21:P0	IPI00311247	Sgip1_317_324	1	1.0945			Unique to P21:P0
P21:P0	IPI00465788	Sgip1_319	6	4.2373	0.57321	0.234	Unique to P21:P0
P21:P0	IPI00465788	Sgip1_319_324	1	4.8883			Unique to P21:P0
P21:P0	IPI00311375	Sgsm3_416	1	-2.6523			Unique to P21:P0
E165:P0	IPI00116331	Sgta_305	4	1.3251	0.0003	0.0002	Overlap
P21:P0	IPI00116331	Sgta_305	3	-0.1976	0.32105	0.1854	Overlap
E165:P0	IPI00116331	Sgta_307	2	1.3237	4e-05	0	Unique to E165:P0
E165:P0	IPI00116331	Sgta_82	2	0.8178	8e-05	0.0001	Overlap
P21:P0	IPI00116331	Sgta_82	2	-0.3544	0.0003	0.0002	Overlap
P21:P0	IPI00120433	Sh2b2_588	2	-2.1835	0.00018	0.0001	Unique to P21:P0
P21:P0	IPI00465999	Shank1_1291	1	1.7857			Unique to P21:P0
P21:P0	IPI00465999	Shank1_565_574	1	-2.4222			Unique to P21:P0
P21:P0	IPI00465999	Shank1_63	3	3.1289	0.00905	0.0052	Unique to P21:P0
P21:P0	IPI00349908	Shank2_1334_1338	1	-1.145			Unique to P21:P0
P21:P0	IPI00349908	Shank2_372	2	-2.004	0.73831	0.5221	Unique to P21:P0
E165:P0	IPI00349908	Shank2_374	1	2.4732			Unique to E165:P0
P21:P0	IPI00349908	Shank2_586	1	0.2975			Unique to P21:P0
P21:P0	IPI00351827	Shank3_771	3	3.0953	1.17197	0.6766	Unique to P21:P0
P21:P0	IPI00453688	Sipa1l1_1130	1	3.7359			Unique to P21:P0
P21:P0	IPI00453688	Sipa1l1_1133	1	3.7677			Unique to P21:P0
E165:P0	IPI00125484	Sipa1l2_149	1	1.0471			Overlap
P21:P0	IPI00125484	Sipa1l2_149	3	-0.823	0.0818	0.0472	Overlap
P21:P0	IPI00454140	Skiv2l_253	3	0.9254	7e-05	0	Unique to P21:P0
P21:P0	IPI00331163	Skp1a_131	1	1.4907			Unique to P21:P0
E165:P0	IPI00465769	Slc12a5_1006	4	-4.8318	0.39247	0.1962	Unique to E165:P0
P21:P0	IPI00225530	Slc24a2_334	2	4.5226	0.52187	0.369	Unique to P21:P0
P21:P0	IPI00225530	Slc24a2_334_337	3	4.9003	0.32452	0.1874	Unique to P21:P0
P21:P0	IPI00387392	Slc25a46_45	2	3.4761	0.00099	0.0007	Unique to P21:P0
P21:P0	IPI00120751	Slc2a13_629_634	1	1.5882			Unique to P21:P0
P21:P0	IPI00227302	Slc4a10_89	1	2.4129			Unique to P21:P0
P21:P0	IPI00314749	Slc4a4_245	1	3.8899			Unique to P21:P0
P21:P0	IPI00314749	Slc4a4_254_257	1	-1.9883			Unique to P21:P0
P21:P0	IPI00314749	Slc4a4_257	1	2.7843			Unique to P21:P0
P21:P0	IPI00314749	Slc4a4_61_64	1	2.1098			Unique to P21:P0
E165:P0	IPI00229554	Slc6a17_20	1	-0.9566			Overlap
P21:P0	IPI00229554	Slc6a17_20	2	3.2572	0.10752	0.076	Overlap
P21:P0	IPI00229554	Slc6a17_682_686	2	0.6635	0	0	Unique to P21:P0
P21:P0	IPI00227855	Slc7a2_646	5	2.3704	0.10652	0.0476	Unique to P21:P0
P21:P0	IPI00109213	Slc8a1_389	1	-4.3909			Unique to P21:P0
P21:P0	IPI00170310	Slc8a2_622	2	1.8763	0.02879	0.0204	Unique to P21:P0
P21:P0	IPI00109311	Slc9a3r1_275	1	3.1821			Unique to P21:P0
E165:P0	IPI00225023	Slc9a6_700	2	0.2868	3e-05	0	Overlap
P21:P0	IPI00225023	Slc9a6_700	4	0.2524	0.08029	0.0401	Overlap
P21:P0	IPI00623400	Slmap_307	1	0.8109			Unique to P21:P0
P21:P0	IPI00460668	Smarca4_1597_1601	7	-5.8474	0.98177	0.3711	Unique to P21:P0
P21:P0	IPI00396739	Smarca5_65	1	-2.8168			Unique to P21:P0
P21:P0	IPI00556837	Smarcad1_124_127	2	-2.6505	0.1922	0.1359	Unique to P21:P0
E165:P0	IPI00381019	Smarcc2_302_304	1	1.9427			Overlap
P21:P0	IPI00381019	Smarcc2_302_304	2	-1.6448	2.07006	1.4638	Overlap
P21:P0	IPI00308161	Smcr7l_55_59	4	-1.204	0.153	0.0765	Unique to P21:P0
P21:P0	IPI00223251	Smcr8_788	1	1.9792			Unique to P21:P0
E165:P0	IPI00417158	Smg6_359_362	1	-0.1706			Unique to E165:P0
P21:P0	IPI00129918	Smn1_22_25	1	1.4481			Unique to P21:P0
E165:P0	IPI00129918	Smn1_25_28	1	2.3608			Unique to E165:P0
P21:P0	IPI00122409	Snap91_313_317	6	-1.3619	0.29805	0.1217	Unique to P21:P0
P21:P0	IPI00122409	Snap91_316_317	1	-1.1584			Unique to P21:P0
P21:P0	IPI00308559	Snip1_33	3	-3.9343	0.57999	0.3349	Unique to P21:P0
E165:P0	IPI00625105	Snrnp70_226	1	0.5562			Overlap
P21:P0	IPI00625105	Snrnp70_226	4	-2.4155	0.21519	0.1076	Overlap
E165:P0	IPI00317298	Snw1_224_232	2	0.3584	0.29709	0.2101	Overlap
P21:P0	IPI00317298	Snw1_224_232	17	-1.6418	0.65144	0.158	Overlap
P21:P0	IPI00111320	Snx27_49	5	0.3885	0.36215	0.162	Unique to P21:P0
P21:P0	IPI00177047	Sorbs2_338	3	1.9111	0.159	0.0918	Unique to P21:P0
E165:P0	IPI00673886	Sorbs2_745	1	0.5264			Unique to E165:P0
P21:P0	IPI00673886	Sorbs2_944	4	0.5688	0.04716	0.0236	Unique to P21:P0
E165:P0	IPI00129831	Sorl1_1916_1921	1	0			Unique to E165:P0
P21:P0	IPI00462746	Spag9_716_718	1	-1.4816			Unique to P21:P0
E165:P0	IPI00753793	Spna2_1197	3	2.9134	0.1462	0.0844	Unique to E165:P0
E165:P0	IPI00121892	Spnb2_2089	1	-0.2708			Overlap
P21:P0	IPI00121892	Spnb2_2089	1	0.4235			Overlap
P21:P0	IPI00121892	Spnb2_2124	2	-2.0254	0.67667	0.4785	Unique to P21:P0
P21:P0	IPI00319830	Spnb2_2159_2164_2170	1	2.4911			Unique to P21:P0
P21:P0	IPI00319830	Spnb2_2163_2164_2168	1	2.602			Unique to P21:P0
E165:P0	IPI00319830	Spnb2_2163_2168	1	-3.1057			Overlap
P21:P0	IPI00319830	Spnb2_2163_2168	5	-1.9451	0.20562	0.092	Overlap
P21:P0	IPI00319830	Spnb2_2163_2170	1	-2.0512			Unique to P21:P0
E165:P0	IPI00319830	Spnb2_2164_2168	5	-4.9683	1.34125	0.5998	Overlap
P21:P0	IPI00319830	Spnb2_2164_2168	9	-2.5263	1.14983	0.3833	Overlap
P21:P0	IPI00319830	Spnb2_2164_2170	1	-2.0512			Unique to P21:P0
P21:P0	IPI00319830	Spnb2_2315_2319	1	-1.5191			Unique to P21:P0
E165:P0	IPI00319830	Spnb2_2340	2	-0.1223	0	0	Overlap
P21:P0	IPI00319830	Spnb2_2340	1	1.198			Overlap
P21:P0	IPI00652316	Srgap2_1016_1021	2	-4.4598	1.16924	0.8268	Unique to P21:P0
P21:P0	IPI00652316	Srgap2_1020	1	-3.752			Unique to P21:P0
P21:P0	IPI00652316	Srgap2_1040	2	-4.8618	0.00747	0.0053	Unique to P21:P0
P21:P0	IPI00330039	Srgap3_837	1	-0.2563			Unique to P21:P0
E165:P0	IPI00330039	Srgap3_858	1	0.8625			Overlap
P21:P0	IPI00330039	Srgap3_858	1	-4.7117			Overlap
E165:P0	IPI00330039	Srgap3_874	2	-0.0993	0.00014	0.0001	Overlap
P21:P0	IPI00330039	Srgap3_874	1	3.3576			Overlap
P21:P0	IPI00751009	Srpk2_332_333	1	-2.8901			Unique to P21:P0
E165:P0	IPI00118438	Srrm1_220	3	0.9236	0.02475	0.0143	Overlap
P21:P0	IPI00118438	Srrm1_220	2	-0.9384	1e-05	0	Overlap
P21:P0	IPI00118438	Srrm1_387_391	2	-1.2403	4e-05	0	Unique to P21:P0
E165:P0	IPI00118438	Srrm1_400_404	1	1.9246			Unique to E165:P0
E165:P0	IPI00118438	Srrm1_401_404	9	2.1212	0.13137	0.0438	Unique to E165:P0
E165:P0	IPI00118438	Srrm1_427_429	3	-0.9717	0.02901	0.0168	Overlap
P21:P0	IPI00118438	Srrm1_427_429	3	-2.3549	1.39192	0.8036	Overlap
P21:P0	IPI00118438	Srrm1_448	2	-1.1952	0.02578	0.0182	Unique to P21:P0
E165:P0	IPI00118438	Srrm1_448_450	5	1.0806	0.01384	0.0062	Unique to E165:P0
E165:P0	IPI00118438	Srrm1_572_574	2	1.9526	0.07791	0.0551	Overlap
P21:P0	IPI00118438	Srrm1_572_574	6	-1.7183	0.82834	0.3382	Overlap
P21:P0	IPI00118438	Srrm1_623_626	3	-3.647	0.58999	0.3406	Unique to P21:P0
P21:P0	IPI00118438	Srrm1_756	1	-2.3649			Unique to P21:P0
E165:P0	IPI00118438	Srrm1_756_758	3	0.5291	0.25835	0.1492	Overlap
P21:P0	IPI00118438	Srrm1_756_758	1	-0.7396			Overlap
E165:P0	IPI00605037	Srrm1_913_915	1	1.0068			Overlap
P21:P0	IPI00605037	Srrm1_913_915	5	-1.0845	0.09243	0.0413	Overlap
P21:P0	IPI00225062	Srrm2_1067_1068	1	-3.2655			Unique to P21:P0
P21:P0	IPI00225062	Srrm2_1068	1	3.4574			Unique to P21:P0
E165:P0	IPI00225062	Srrm2_1216	2	0.4546	0.08775	0.0621	Overlap
P21:P0	IPI00225062	Srrm2_1216	6	-1.2547	0.09167	0.0374	Overlap
P21:P0	IPI00225062	Srrm2_1225_1229	1	-0.2065			Unique to P21:P0
P21:P0	IPI00225062	Srrm2_1225_1230	1	-0.2335			Unique to P21:P0
P21:P0	IPI00874854	Srrm2_1269	4	-1.8481	1.81881	0.9094	Unique to P21:P0
E165:P0	IPI00225062	Srrm2_1278	3	-3.5765	0.06085	0.0351	Unique to E165:P0
E165:P0	IPI00225062	Srrm2_1359	1	0.2883			Unique to E165:P0
E165:P0	IPI00225062	Srrm2_1360	3	0.3057	0.03026	0.0175	Unique to E165:P0
E165:P0	IPI00225062	Srrm2_1554_1556	1	3.6018			Unique to E165:P0
E165:P0	IPI00225062	Srrm2_1556_1557	1	2.8188			Unique to E165:P0
E165:P0	IPI00225062	Srrm2_1650	1	3.2667			Unique to E165:P0
E165:P0	IPI00225062	Srrm2_1927	4	1.3335	0	0	Unique to E165:P0
P21:P0	IPI00225062	Srrm2_2073_2075	4	-3.6488	0.52874	0.2644	Unique to P21:P0
P21:P0	IPI00225062	Srrm2_2073_2077	1	-3.7266			Unique to P21:P0
E165:P0	IPI00225062	Srrm2_2351	4	0.6589	0.03704	0.0185	Overlap
P21:P0	IPI00225062	Srrm2_2351	16	-1.506	0.01198	0.003	Overlap
E165:P0	IPI00225062	Srrm2_2360_2362	1	-0.1701			Unique to E165:P0
P21:P0	IPI00225062	Srrm2_2362	1	0.5228			Unique to P21:P0
E165:P0	IPI00225062	Srrm2_2365	2	1.4314	0	0	Overlap
P21:P0	IPI00225062	Srrm2_2365	1	0.5225			Overlap
E165:P0	IPI00225062	Srrm2_2404	1	4.6685			Overlap
P21:P0	IPI00225062	Srrm2_2404	1	3.2962			Overlap
P21:P0	IPI00785240	Srrm2_2537	1	-0.5098			Unique to P21:P0
E165:P0	IPI00225062	Srrm2_2546_2548	7	0.717	0.01445	0.0055	Overlap
P21:P0	IPI00225062	Srrm2_2546_2548	5	-1.0437	0.05107	0.0228	Overlap
E165:P0	IPI00225062	Srrm2_2556	3	1.3653	0.02319	0.0134	Overlap
P21:P0	IPI00225062	Srrm2_2556	1	-0.5827			Overlap
E165:P0	IPI00225062	Srrm2_2556_2560	3	1.2162	0.08245	0.0476	Overlap
P21:P0	IPI00225062	Srrm2_2556_2560	7	-0.4097	0.00702	0.0027	Overlap
E165:P0	IPI00225062	Srrm2_335	1	5.3566			Unique to E165:P0
P21:P0	IPI00225062	Srrm2_823_841	4	-3.3012	0.15893	0.0795	Unique to P21:P0
P21:P0	IPI00341944	Ssbp3_347_360	2	-1.1437	0.3607	0.2551	Unique to P21:P0
P21:P0	IPI00407571	Ssrp1_444	4	-1.8509	0.00279	0.0014	Unique to P21:P0
P21:P0	IPI00407571	Ssrp1_452	1	-1.6758			Unique to P21:P0
P21:P0	IPI00126124	St5_534_549	1	5.1387			Unique to P21:P0
E165:P0	IPI00312188	Stambpl1_65	1	-3.1349			Unique to E165:P0
P21:P0	IPI00226224	Steap2_482	1	2.6313			Unique to P21:P0
P21:P0	IPI00121514	Stip1_168	1	1.4922			Unique to P21:P0
P21:P0	IPI00323182	Stk32c_10_17	2	-1.307	0.05923	0.0419	Unique to P21:P0
P21:P0	IPI00323182	Stk32c_10_18	1	-1.4216			Unique to P21:P0
P21:P0	IPI00277874	Stmn2_50_62	11	-1.8987	0.70081	0.2113	Unique to P21:P0
E165:P0	IPI00277874	Stmn2_62	7	-0.0133	0.02945	0.0111	Overlap
P21:P0	IPI00277874	Stmn2_62	7	-1.9264	0.04997	0.0189	Overlap
P21:P0	IPI00277874	Stmn2_65	3	-2.1481	0.22972	0.1326	Unique to P21:P0
E165:P0	IPI00277874	Stmn2_80	5	-0.0592	0.00044	0.0002	Overlap
P21:P0	IPI00277874	Stmn2_80	10	-2.9711	0.26792	0.0847	Overlap
P21:P0	IPI00119524	Strn4_206	1	-3.3615			Unique to P21:P0
E165:P0	IPI00119524	Strn4_53	2	1.9192	3e-05	0	Overlap
P21:P0	IPI00119524	Strn4_53	2	1.3904	0.33727	0.2385	Overlap
E165:P0	IPI00119524	Strn4_57	1	1.6469			Unique to E165:P0
P21:P0	IPI00621076	Stx16_35	1	1.4732			Unique to P21:P0
P21:P0	IPI00131618	Stx1a_14	1	5.5963			Unique to P21:P0
E165:P0	IPI00113149	Stx1b_14	12	-4.0398	3.09138	0.8924	Overlap
P21:P0	IPI00113149	Stx1b_14	48	0.3013	2.45099	0.3538	Overlap
P21:P0	IPI00415402	Stxbp1_507	1	0.6898			Unique to P21:P0
P21:P0	IPI00656317	Stxbp5_747_750	2	0.9894	0.25218	0.1783	Unique to P21:P0
E165:P0	IPI00454050	Supt6h_1450	1	0			Unique to E165:P0
P21:P0	IPI00465810	Sv2a_127	2	3.045	0.41494	0.2934	Unique to P21:P0
P21:P0	IPI00221456	Sv2b_33_36	2	3.8049	0.77319	0.5467	Unique to P21:P0
P21:P0	IPI00136372	Syn1_427	3	5.6118	0.1018	0.0588	Unique to P21:P0
P21:P0	IPI00136372	Syn1_434	2	5.2344	0.53989	0.3818	Unique to P21:P0
P21:P0	IPI00136372	Syn1_434_438	2	-0.8393	0.09885	0.0699	Unique to P21:P0
P21:P0	IPI00136372	Syn1_436_438	1	-0.8148			Unique to P21:P0
P21:P0	IPI00136372	Syn1_551	3	3.3663	0.29055	0.1677	Unique to P21:P0
P21:P0	IPI00136372	Syn1_568	1	4.1839			Unique to P21:P0
P21:P0	IPI00649467	Syn1_638	3	0.2613	9e-05	0	Unique to P21:P0
P21:P0	IPI00463761	Syn3_469_474	2	-3.5034	0.45408	0.3211	Unique to P21:P0
E165:P0	IPI00463761	Syn3_483	1	1.0636			Overlap
P21:P0	IPI00463761	Syn3_483	2	0.0845	0.00851	0.006	Overlap
P21:P0	IPI00463761	Syn3_540	5	-2.2481	0.07483	0.0335	Unique to P21:P0
E165:P0	IPI00850983	Synj1_1192_1197	2	-5.1157	3e-05	0	Unique to E165:P0
P21:P0	IPI00850983	Synj1_1193_1197	10	-5.2627	0.56371	0.1783	Unique to P21:P0
E165:P0	IPI00850983	Synj1_1193_1199	1	-5.6532			Overlap
P21:P0	IPI00850983	Synj1_1193_1199	1	-4.4854			Overlap
P21:P0	IPI00127871	Syt7_58_61	1	1.8066			Unique to P21:P0
P21:P0	IPI00284835	Syt9_306	1	3.3284			Unique to P21:P0
P21:P0	IPI00116209	Tacc2_21_25	1	-3.7415			Unique to P21:P0
E165:P0	IPI00128986	Tagln3_163	1	-1.0593			Overlap
P21:P0	IPI00128986	Tagln3_163	6	-0.4401	0.0958	0.0391	Overlap
E165:P0	IPI00551112	Tanc2_1752	1	-0.6065			Unique to E165:P0
E165:P0	IPI00551112	Tanc2_1753	2	-0.4841	0.17323	0.1225	Unique to E165:P0
P21:P0	IPI00551112	Tanc2_1754	2	-2.2423	0.24275	0.1717	Unique to P21:P0
E165:P0	IPI00551112	Tanc2_1758	1	-0.6066			Unique to E165:P0
P21:P0	IPI00420553	Taok2_1041	1	-2.9652			Unique to P21:P0
E165:P0	IPI00281523	Tas2r126_191_195_206	1	5.4363			Unique to E165:P0
P21:P0	IPI00469012	Tbc1d10b_136_140	2	-3.5609	0.58263	0.412	Unique to P21:P0
E165:P0	IPI00330437	Tbc1d22b;LOC100047836_154	1	3.4316			Unique to E165:P0
P21:P0	IPI00453827	Tbc1d24_476	2	-2.8326	0.33964	0.2402	Unique to P21:P0
P21:P0	IPI00621143	Tbr1_84	1	-0.954			Unique to P21:P0
P21:P0	IPI00228674	Tceal5_120	4	4.5421	0.74564	0.3728	Unique to P21:P0
P21:P0	IPI00224699	Tcf25_602	1	-0.6351			Unique to P21:P0
E165:P0	IPI00115660	Tcof1_794	2	0.7188	0.35209	0.249	Overlap
P21:P0	IPI00115660	Tcof1_794	1	-2.094			Overlap
P21:P0	IPI00127599	Terf2_367	3	-1.9019	0.09449	0.0546	Unique to P21:P0
E165:P0	IPI00118135	Tex11_171_172_176	1	-0.8947			Unique to E165:P0
P21:P0	IPI00420516	Tex2_294	1	-1.0744			Unique to P21:P0
P21:P0	IPI00112101	Tfip11_96_99	1	-4.565			Unique to P21:P0
P21:P0	IPI00138131	Th_472	2	1.5112	0.29167	0.2062	Unique to P21:P0
P21:P0	IPI00138131	Th_475	1	1.7188			Unique to P21:P0
P21:P0	IPI00556768	Thrap3_238_243	5	-1.8268	0.19128	0.0855	Unique to P21:P0
E165:P0	IPI00556768	Thrap3_243	2	1.0567	0.00585	0.0041	Overlap
P21:P0	IPI00556768	Thrap3_243	11	-0.7753	0.15736	0.0474	Overlap
P21:P0	IPI00556768	Thrap3_248	2	3.744	0.0587	0.0415	Unique to P21:P0
E165:P0	IPI00556768	Thrap3_248_253	1	1.8745			Unique to E165:P0
P21:P0	IPI00127008	Thrap3_293	1	-2.0751			Unique to P21:P0
E165:P0	IPI00127008	Thrap3_309	1	4.7612			Unique to E165:P0
E165:P0	IPI00225221	Tmcc3_216	2	-2.7212	0	0	Unique to E165:P0
E165:P0	IPI00126338	Tmpo_155_159	1	2.3597			Unique to E165:P0
P21:P0	IPI00126338	Tmpo_158_159	4	-4.5775	0.60931	0.3047	Unique to P21:P0
E165:P0	IPI00126338	Tmpo_159	3	0.7106	0	0	Overlap
P21:P0	IPI00126338	Tmpo_159	4	-2.7933	0.21623	0.1081	Overlap
E165:P0	IPI00320399	Tmpo_306	2	1.769	0.89503	0.6329	Overlap
P21:P0	IPI00320399	Tmpo_306	2	-1.1558	0.00065	0.0005	Overlap
E165:P0	IPI00828461	Tmpo_66_67	1	1.7216			Unique to E165:P0
P21:P0	IPI00187510	Tnik_541	1	-1.5495			Unique to P21:P0
P21:P0	IPI00187510	Tnik_649_651	2	-3.3862	0.37237	0.2633	Unique to P21:P0
P21:P0	IPI00187510	Tnik_737	1	0.1682			Unique to P21:P0
P21:P0	IPI00187510	Tnik_740	4	0.1656	0.08859	0.0443	Unique to P21:P0
P21:P0	IPI00459443	Tnks1bp1_1611_1612	1	-0.8471			Unique to P21:P0
P21:P0	IPI00222197	Tom1_140	1	0.8955			Unique to P21:P0
E165:P0	IPI00322033	Tom1l2_160	4	-0.182	0.03743	0.0187	Overlap
P21:P0	IPI00322033	Tom1l2_160	11	1.7096	0.30982	0.0934	Overlap
E165:P0	IPI00322033	Tom1l2_160_164	1	0.1232			Overlap
P21:P0	IPI00322033	Tom1l2_160_164	8	-0.8547	0.19093	0.0675	Overlap
E165:P0	IPI00322033	Tom1l2_164	2	0.8564	0.35872	0.2537	Unique to E165:P0
E165:P0	IPI00751137	Tomm70a_105	1	0.3823			Overlap
P21:P0	IPI00751137	Tomm70a_105	4	0.2543	0.18576	0.0929	Overlap
P21:P0	IPI00751137	Tomm70a_108	1	0.1248			Unique to P21:P0
P21:P0	IPI00751137	Tomm70a_94	9	0.0922	0.31946	0.1065	Unique to P21:P0
P21:P0	IPI00751137	Tomm70a_99	1	0.1472			Unique to P21:P0
E165:P0	IPI00135443	Top2b_1509_1511	6	0.612	0.032	0.0131	Overlap
P21:P0	IPI00135443	Top2b_1509_1511	4	-2.7598	0.55224	0.2761	Overlap
E165:P0	IPI00135443	Top2b_1509_1513	1	0.6008			Overlap
P21:P0	IPI00135443	Top2b_1509_1513	1	-3.5054			Overlap
P21:P0	IPI00135443	Top2b_1537_1539	8	-3.1672	0.10812	0.0382	Unique to P21:P0
P21:P0	IPI00135443	Top2b_1568	2	-0.9264	0.00075	0.0005	Unique to P21:P0
E165:P0	IPI00622833	Tpd52_138	1	0.8158			Unique to E165:P0
E165:P0	IPI00319046	Tpd52l2_168	1	1.8147			Unique to E165:P0
P21:P0	IPI00119067	Tppp_31	9	4.6626	0.97801	0.326	Unique to P21:P0
P21:P0	IPI00119067	Tppp_31_34	12	5.5271	1.46372	0.4225	Unique to P21:P0
P21:P0	IPI00119067	Tppp_34	5	3.8448	0.16153	0.0722	Unique to P21:P0
P21:P0	IPI00120085	Tprgl_34	1	1.9855			Unique to P21:P0
E165:P0	IPI00377298	Tra2a_200	1	1.6945			Unique to E165:P0
E165:P0	IPI00377298	Tra2a_211	1	4.754			Unique to E165:P0
E165:P0	IPI00139259	Tra2b_264_266	6	2.21	0.75467	0.3081	Unique to E165:P0
E165:P0	IPI00113430	Trim2_424_428	2	-0.6709	0.06237	0.0441	Overlap
P21:P0	IPI00113430	Trim2_424_428	1	2.1585			Overlap
P21:P0	IPI00113430	Trim2_440	4	0.1307	0.14434	0.0722	Unique to P21:P0
E165:P0	IPI00312128	Trim28_473	3	3.7806	0.06325	0.0365	Overlap
P21:P0	IPI00312128	Trim28_473	3	2.0286	0.06384	0.0369	Overlap
P21:P0	IPI00312128	Trim28_51	1	-2.7773			Unique to P21:P0
E165:P0	IPI00129020	Trim3_7	1	0.1628			Unique to E165:P0
E165:P0	IPI00675897	Trim55_219	1	-2.7611			Unique to E165:P0
E165:P0	IPI00604947	Trio_1724	2	0.3338	0	0	Unique to E165:P0
E165:P0	IPI00623570	Trip12_1459	1	2.6258			Unique to E165:P0
P21:P0	IPI00108389	Trp53bp1_1115	6	-2.1748	0.15159	0.0619	Unique to P21:P0
E165:P0	IPI00108389	Trp53bp1_267	5	0.8237	0.01273	0.0057	Overlap
P21:P0	IPI00108389	Trp53bp1_267	1	-2.7523			Overlap
E165:P0	IPI00108389	Trp53bp1_268	2	0.8463	3e-05	0	Overlap
P21:P0	IPI00108389	Trp53bp1_268	2	-2.5199	0.05159	0.0365	Overlap
P21:P0	IPI00108389	Trp53bp1_80_82	4	-2.919	0.10556	0.0528	Unique to P21:P0
P21:P0	IPI00108389	Trp53bp1_80_83	1	-1.5427			Unique to P21:P0
E165:P0	IPI00342407	Trp53i11_14	2	0.5054	0	0	Unique to E165:P0
E165:P0	IPI00109178	Tsc1_592	3	-0.9532	0.23894	0.138	Overlap
P21:P0	IPI00109178	Tsc1_592	3	-2.1383	0.06438	0.0372	Overlap
E165:P0	IPI00230478	Tsc2_1350_1375	1	2.7123			Unique to E165:P0
E165:P0	IPI00230478	Tsc2_1351	1	3.2295			Unique to E165:P0
E165:P0	IPI00230478	Tsc2_944	1	0.6653			Overlap
P21:P0	IPI00230478	Tsc2_944	1	-2.5557			Overlap
E165:P0	IPI00515170	Ttc28_1698_1699	1	4.4794			Unique to E165:P0
E165:P0	IPI00515170	Ttc28_1699_1700	1	4.4541			Unique to E165:P0
P21:P0	IPI00314009	Ttc3_1059	4	-3.48	0.022	0.011	Unique to P21:P0
P21:P0	IPI00314009	Ttc3_1061	1	-3.5109			Unique to P21:P0
E165:P0	IPI00604969	Ttn_26946_26950	1	0			Unique to E165:P0
P21:P0	IPI00121558	Tubal3_284	1	0			Unique to P21:P0
E165:P0	IPI00109061	Tubb2b_275	1	2.6666			Unique to E165:P0
E165:P0	IPI00317935	Tube1_227	1	-1.6503			Unique to E165:P0
E165:P0	IPI00112506	Twsg1_84	1	3.3431			Unique to E165:P0
P21:P0	IPI00453803	Ube2o_82_84	10	-2.9355	0.37103	0.1173	Unique to P21:P0
P21:P0	IPI00453803	Ube2o_833_836	3	0.8468	0.00861	0.005	Unique to P21:P0
P21:P0	IPI00453803	Ube2o_893	1	-3.0016			Unique to P21:P0
E165:P0	IPI00399869	Ubl7_230	1	1.1015			Overlap
P21:P0	IPI00399869	Ubl7_230	2	-0.1116	0.106	0.075	Overlap
E165:P0	IPI00378681	Ubr4_2716	1	0.8003			Unique to E165:P0
P21:P0	IPI00331192	Ufd1l_299	1	-1.0883			Unique to P21:P0
P21:P0	IPI00270877	Usp14_143	1	-3.6785			Unique to P21:P0
P21:P0	IPI00118372	Vamp4_30	4	2.7171	1.46086	0.7304	Unique to P21:P0
P21:P0	IPI00121038	Vcan_2582_2585	2	-4.327	0.00261	0.0018	Unique to P21:P0
E165:P0	IPI00121038	Vcan_2585	1	-0.0732			Unique to E165:P0
P21:P0	IPI00121038	Vcan_2585_2586	1	-4.2309			Unique to P21:P0
E165:P0	IPI00378764	Vgf_156	3	-2.4051	0.56711	0.3274	Overlap
P21:P0	IPI00378764	Vgf_156	3	-2.6926	0.40199	0.2321	Overlap
E165:P0	IPI00420227	Vprbp_1002	1	2.448			Unique to E165:P0
E165:P0	IPI00420227	Vprbp_999	1	2.4314			Unique to E165:P0
E165:P0	IPI00223759	Vps26b_304	2	-0.1405	0.19398	0.1372	Overlap
P21:P0	IPI00223759	Vps26b_304	17	0.4017	0.15588	0.0378	Overlap
P21:P0	IPI00111181	Vps35_783	3	1.9275	0.11605	0.067	Unique to P21:P0
E165:P0	IPI00123333	Wbp11_181	2	0.5069	0	0	Overlap
P21:P0	IPI00123333	Wbp11_181	6	-1.8336	0.25477	0.104	Overlap
P21:P0	IPI00280664	Wdr19_1145_1156	1	-1.3693			Unique to P21:P0
P21:P0	IPI00108307	Wdr20b_432	1	-0.01			Unique to P21:P0
E165:P0	IPI00308560	Wdr44_344	1	3.3337			Unique to E165:P0
E165:P0	IPI00330193	Wdr47_292	1	2.9076			Unique to E165:P0
P21:P0	IPI00330193	Wdr47_292_297	1	-4.7311			Unique to P21:P0
P21:P0	IPI00461959	Wdr62_12_14	1	-2.1753			Unique to P21:P0
P21:P0	IPI00133689	Wdr75_559_577	1	-0.6967			Unique to P21:P0
P21:P0	IPI00355244	Wnk2_1687	1	-2.6112			Unique to P21:P0
E165:P0	IPI00459468	Wrnip1_151	1	0.7285			Unique to E165:P0
P21:P0	IPI00357068	Xkr4_207	2	0.3887	0.03811	0.0269	Unique to P21:P0
P21:P0	IPI00120046	Xrn2_499_501	7	-2.3594	0.6895	0.2606	Unique to P21:P0
P21:P0	IPI00108989	Yap1_46	1	-1.556			Unique to P21:P0
P21:P0	IPI00108989	Yap1_48	4	-1.2751	0.22504	0.1125	Unique to P21:P0
E165:P0	IPI00120886	Ybx1_172	1	-1.7135			Unique to E165:P0
P21:P0	IPI00120886	Ybx1_172_174	3	-2.316	0.06473	0.0374	Unique to P21:P0
P21:P0	IPI00659303	Ysk4_9	1	-0.0032			Unique to P21:P0
P21:P0	IPI00469936	Ythdc1_146_148	1	-0.3454			Unique to P21:P0
E165:P0	IPI00469936	Ythdc1_309	1	-2.668			Overlap
P21:P0	IPI00469936	Ythdc1_309	2	-3.1618	0.05356	0.0379	Overlap
P21:P0	IPI00515528	Zc3h13_209_211	1	-1.1135			Unique to P21:P0
P21:P0	IPI00515528	Zc3h13_263_265	1	-2.417			Unique to P21:P0
E165:P0	IPI00515528	Zc3h13_318_324	2	1.5664	0.00719	0.0051	Unique to E165:P0
E165:P0	IPI00342747	Zfp362_402	2	1.9633	0.0006	0.0004	Unique to E165:P0
P21:P0	IPI00453559	Zfyve20_214_218	1	0.947			Unique to P21:P0
P21:P0	IPI00125944	Znrf1_123	2	-3.9225	0.00561	0.004	Unique to P21:P0
E165:P0	IPI00126804	Zranb2_130	1	-1.899			Unique to E165:P0
P21:P0	IPI00133126	Zwint_217	1	-1.4345			Unique to P21:P0
E165:P0	IPI00114908	Zxdc_254	1	1.1384			Unique to E165:P0
E165:P0	IPI00357440	#NAME?	1	0.4105			Overlap
E165:P0	IPI00659136	#NAME?	1	0.2241			Overlap
E165:P0	IPI00659136	#NAME?	1	-0.1369			Overlap
E165:P0	IPI00659136	#NAME?	1	-3.9139			Overlap
P21:P0	IPI00659136	#NAME?	14	1.1115	0.10044	0.0268	Overlap
P21:P0	IPI00357440	#NAME?	2	-1.6563	0.00128	0.0009	Overlap
P21:P0	IPI00659136	#NAME?	3	-1.9635	0.24038	0.1388	Overlap
P21:P0	IPI00357440	#NAME?	1	-2.6257			Overlap
P21:P0	IPI00357440	#NAME?	1	-2.8492			Overlap
P21:P0	IPI00659136	#NAME?	4	-3.612	0.34166	0.1708	Overlap
