# Supplementary material for: Developmentally-Dynamic Murine Brain Proteomes and Phosphoproteomes Revealed by Quantitative Proteomics
Source: Proteomes. 2014 Apr 3;2(2):191–207. doi: 10.3390/proteomes2020191 (PMC4146493; doi:10.3390/proteomes2020191)
Supplement: Supplementary File 1 [file proteomes-02-00191-s001.zip › proteomes-48417-supplementary-final/proteomes-48417-TableS5.xlsx]

## Sheet: Sheet1
Supplementary Table S5. Phosphoserine/threonine-containing phosphopeptides identified in E16.5(H):P0(L) and P0(L):P21(H) quantitative comparisons. The comparison in which the peptide was identified, charge state, PPM of precursor, XCorr, ΔCn, Unique ΔCn, IPI accession, redundancy of peptide in the database, gene symbol, Ascore peptide sequence, Ascores by site, phosphorylation site residue(s), Lo…
Analysis	z	PPM	XCorr	ΔCorr	Uniq.Δcorr	Reference	Redun	Peptide	Gene Symbol	Ascore Seq	Ascore 1	Ascore 2	Ascore 3	Site 1	Site 2	Site 3	Log2 H/L Area	Sum S:N
SCX_IMAC_e16(H):P0(L)	2	-0.12	2.174	0.181	0.181	IPI00659136	6	K.A]VLS#PIR.S	-	A]VLS#PIR	1000	0	0	299	0	0	-0.136932	23.6918
SCX_IMAC_e16(H):P0(L)	2	-1.29	2.459	0.035	0.323	IPI00357440	1	K.S]ENGMTGS#TSS#LNNVTQ.-	-	SENGMTGS#TSS#LNNVTQ	10.3	11.3	0	301	304	0	0.410535	14.2142
SCX_IMAC_e16(H):P0(L)	3	-0.03	2.854	0.202	0.202	IPI00659136	2	K.VKS#PEEPLFPTPLLLR.E	-	VKS#PEEPLFPTPLLLR	51.4	0	0	270	0	0	0.224094	39.4294
SCX_IMAC_e16(H):P0(L)	3	-0.79	2.496	0.267	0.267	IPI00659136	2	R.VS#ENEEEKPSDAPK.Q	-	VS#ENEEEKPSDAPK	42	0	0	214	0	0	-3.91387	21.6788
SCX_IMAC_P21(H):P0(L)	2	-1.4	2.187	0.484	0.484	IPI00659136	2	K.GRS#EEELEASK.N	-	GRS@EEELEASK	139.1	0	0	106	0	0	-2.09731	44.9511
SCX_IMAC_P21(H):P0(L)	2	-0.94	2.099	0.344	0.344	IPI00659136	2	K.GRS#EEELEASK.N	-	GRS@EEELEASK	133.6	0	0	106	0	0	-2.10729	12.8526
SCX_IMAC_P21(H):P0(L)	2	-0.68	2.153	0.406	0.406	IPI00659136	2	K.GRS#EEELEASK.N	-	GRS@EEELEASK	133.6	0	0	106	0	0	-1.68603	14.7496
SCX_IMAC_P21(H):P0(L)	2	-0.38	2.845	0.002	0.134	IPI00357440	1	K.SENGMTGS#TSS#LNNVTQ.-	-	SENGMT@GSTS@SLNNVTQ	15.5	0	0	299	303	0	-2.84915	18.858
SCX_IMAC_P21(H):P0(L)	2	-0.07	2.429	0.001	0.176	IPI00357440	1	K.SENGMTGS#TSS#LNNVTQ.-	-	SENGMTGS@TS@SLNNVTQ	0	8.6	0	301	303	0	-2.62567	17.5216
SCX_IMAC_P21(H):P0(L)	2	-0.15	3.486	0.015	0.213	IPI00357440	1	K.SENGMTGS#TSS#LNNVTQ.-	-	SENGMTGS@TSS@LNNVTQ	7.9	13.2	0	301	304	0	-1.65541	15.3091
SCX_IMAC_P21(H):P0(L)	2	-0.15	2.733	0.002	0.266	IPI00357440	1	K.SENGMTGST#SS#LNNVTQ.-	-	SENGMTGS@TSS@LNNVTQ	0	11.5	0	301	304	0	-1.65722	15.3667
SCX_IMAC_P21(H):P0(L)	3	-0.26	3.275	0.263	0.263	IPI00659136	2	K.V]K^S#PEEPLFPTPLLLR.E	-	VK#S@PEEPLFPTPLLLR	129.2	0	0	270	0	0	1.06733	184.995
SCX_IMAC_P21(H):P0(L)	2	-0.24	2.714	0.417	0.417	IPI00659136	2	K.V]K^S#PEEPLFPTPLLLR.E	-	VK#S@PEEPLFPTPLLLR	123.5	0	0	270	0	0	1.24109	21.1391
SCX_IMAC_P21(H):P0(L)	3	-0.26	4.097	0.376	0.376	IPI00659136	2	K.V]K^S#PEEPLFPTPLLLR.E	-	VK#S@PEEPLFPTPLLLR	114.5	0	0	270	0	0	1.0673	182.179
SCX_IMAC_P21(H):P0(L)	3	-0.07	3.197	0.175	0.175	IPI00659136	2	K.V]K^S#PEEPLFPTPLLLR.E	-	VK#S@PEEPLFPTPLLLR	102.5	0	0	270	0	0	1.1096	215.028
SCX_IMAC_P21(H):P0(L)	3	-0.04	3.566	0.234	0.234	IPI00659136	2	K.V]K^S#PEEPLFPTPLLLR.E	-	VK#S@PEEPLFPTPLLLR	102.5	0	0	270	0	0	1.10958	214.03
SCX_IMAC_P21(H):P0(L)	3	-0.23	3.185	0.25	0.25	IPI00659136	2	K.V]K^S#PEEPLFPTPLLLR.E	-	VK#S@PEEPLFPTPLLLR	91.8	0	0	270	0	0	1.08899	220.117
SCX_IMAC_P21(H):P0(L)	2	-0.23	2.493	0.416	0.416	IPI00659136	2	K.V]K^S#PEEPLFPTPLLLR.E	-	VK#S@PEEPLFPTPLLLR	84.6	0	0	270	0	0	1.24139	21.2804
SCX_IMAC_P21(H):P0(L)	2	-0.35	2.578	0.42	0.42	IPI00659136	2	K.V]K^S#PEEPLFPTPLLLR.E	-	VK#S@PEEPLFPTPLLLR	60.1	0	0	270	0	0	0.942712	12.1871
SCX_IMAC_P21(H):P0(L)	2	-0.38	2.208	0.303	0.303	IPI00659136	2	K.V]K^S#PEEPLFPTPLLLR.E	-	VK#S@PEEPLFPTPLLLR	58.5	0	0	270	0	0	0.943615	12.2808
SCX_IMAC_P21(H):P0(L)	3	0.18	2.625	0.134	0.134	IPI00659136	2	K.VKS#PEEPLFPTPLLLR.E	-	VKS@PEEPLFPTPLLLR	127	0	0	270	0	0	1.08902	224.18
SCX_IMAC_P21(H):P0(L)	3	0.37	3.109	0.22	0.22	IPI00659136	2	K.VKS#PEEPLFPTPLLLR.E	-	VKS@PEEPLFPTPLLLR	107.2	0	0	270	0	0	1.10958	214.03
SCX_IMAC_P21(H):P0(L)	2	-0.82	2.596	0.318	0.318	IPI00659136	2	K.VKS#PEEPLFPTPLLLR.E	-	VKS@PEEPLFPTPLLLR	105.9	0	0	270	0	0	1.24212	21.6395
SCX_IMAC_P21(H):P0(L)	2	-0.92	2.903	0.387	0.387	IPI00659136	2	K.VKS#PEEPLFPTPLLLR.E	-	VKS@PEEPLFPTPLLLR	94.3	0	0	270	0	0	1.24139	21.2804
SCX_IMAC_P21(H):P0(L)	3	0.09	2.909	0.212	0.212	IPI00659136	2	K.VKS#PEEPLFPTPLLLR.E	-	VKS@PEEPLFPTPLLLR	80.9	0	0	270	0	0	1.06726	179.441
SCX_IMAC_P21(H):P0(L)	3	-1.68	2.275	0.121	0.121	IPI00659136	2	R.VS#ENEEEKPSDAPK.Q	-	VS@ENEEEKPSDAPK	87	0	0	214	0	0	-3.33533	24.494
SCX_IMAC_P21(H):P0(L)	3	-0.93	2.429	0.215	0.215	IPI00659136	2	R.VS#ENEEEKPSDAPK.Q	-	VS@ENEEEKPSDAPK	74.6	0	0	214	0	0	-4.0564	17.5775
SCX_IMAC_P21(H):P0(L)	3	-1.68	2.437	0.341	0.341	IPI00659136	2	R.VS#ENEEEKPSDAPK.Q	-	VS@ENEEEKPSDAPK	65	0	0	214	0	0	-3.35196	24.787
SCX_IMAC_P21(H):P0(L)	3	-1.16	2.609	0.204	0.204	IPI00659136	2	R.VS#ENEEEKPSDAPK.Q	-	VS@ENEEEKPSDAPK	56	0	0	214	0	0	-3.70442	22.436
SCX_IMAC_P21(H):P0(L)	2	0.49	6.341	0.356	0.65	IPI00127941	1	R.S#ASPDDDLGSSNWEAADLGNEER.K	1110004F10Rik	S@ASPDDDLGSSNWEAADLGNEER	0	0	0	15	0	0	-1.03356	8.82391
SCX_IMAC_P21(H):P0(L)	3	-0.98	3.471	0.032	0.424	IPI00127941	1	R.SAS#PDDDLGSSNWEAADLGNEER.K	1110004F10Rik	SAS@PDDDLGSSNWEAADLGNEER	8.9	0	0	17	0	0	-1.58306	18.0351
SCX_IMAC_P21(H):P0(L)	3	-0.07	5.09	0.02	0.581	IPI00127941	1	R.S#ASPDDDLGSSNWEAADLGNEER.K	1110004F10Rik	SAS@PDDDLGSSNWEAADLGNEER	0	0	0	17	0	0	-1.64896	20.5474
SCX_IMAC_P21(H):P0(L)	3	-1.06	4.804	0.456	0.465	IPI00124501	1	K.L]DDGHLNNS#LGS#PVQADVYFPR.L	1110067D22Rik	LDDGHLNNS@LGS@PVQADVYFPR	86.1	75.8	0	22	25	0	0.474596	11.9935
SCX_IMAC_P21(H):P0(L)	3	-1.16	3.977	0.494	0.494	IPI00124501	1	K.L]DDGHLNNS#LGS#PVQADVYFPR.L	1110067D22Rik	LDDGHLNNS@LGS@PVQADVYFPR	69.4	75.8	0	22	25	0	0.47462	12.0024
SCX_IMAC_P21(H):P0(L)	3	-1.21	2.394	0.226	0.226	IPI00454053	1	R.A]LS#HDSIFFPESGQDPARPVR.V	2010300C02Rik	ALS@HDSIFFPESGQDPARPVR	41	0	0	92	0	0	1.42491	20.0123
SCX_IMAC_P21(H):P0(L)	3	1.75	2.331	0.026	0.391	IPI00454053	1	K.I]LVSSSRPQS#PDHMSDASISSR.T	2010300C02Rik	ILVSSSRPQS@PDHMSDASISSR	40.4	0	0	189	0	0	2.44916	19.6642
SCX_IMAC_e16(H):P0(L)	2	0.56	2.712	0.22	0.358	IPI00228693	2	R.A]GS#ISTLDSLDFAR.Y	2310035C23Rik	AGS#ISTLDSLDFAR	30.5	0	0	180	0	0	-0.309812	18.2421
SCX_IMAC_e16(H):P0(L)	2	0.13	2.957	0.23	0.383	IPI00228693	2	R.AGS#ISTLDSLDFAR.Y	2310035C23Rik	AGS#ISTLDSLDFAR	39.6	0	0	180	0	0	-0.309856	18.1813
SCX_IMAC_e16(H):P0(L)	2	0.13	2.495	0.26	0.412	IPI00228693	2	R.AGS#ISTLDSLDFAR.Y	2310035C23Rik	AGS#ISTLDSLDFAR	43.3	0	0	180	0	0	-0.309703	18.3957
SCX_IMAC_e16(H):P0(L)	2	0.13	2.584	0.261	0.443	IPI00228693	2	R.A]GS#ISTLDSLDFAR.Y	2310035C23Rik	AGS#ISTLDSLDFAR	43.3	0	0	180	0	0	-0.224866	19.0674
SCX_IMAC_e16(H):P0(L)	2	0.56	3.28	0.206	0.379	IPI00228693	2	R.A]GS#ISTLDSLDFAR.Y	2310035C23Rik	AGS#ISTLDSLDFAR	43.3	0	0	180	0	0	-0.309856	18.1813
SCX_IMAC_P21(H):P0(L)	2	0.17	2.488	0.178	0.353	IPI00228693	2	R.AGS#ISTLDS#LDFAR.Y	2310035C23Rik	AGS@ISTLDS@LDFAR	36.7	26.8	0	180	186	0	-2.6051	12.0851
SCX_IMAC_P21(H):P0(L)	2	-0.31	2.631	0.109	0.455	IPI00228693	2	R.AGS#ISTLDS#LDFAR.Y	2310035C23Rik	AGS@ISTLDS@LDFAR	32.3	26.8	0	180	186	0	-2.41139	10.8085
SCX_IMAC_P21(H):P0(L)	2	0.12	3.486	0.143	0.424	IPI00228693	2	R.AGS#ISTLDS#LDFAR.Y	2310035C23Rik	AGS@ISTLDS@LDFAR	30.5	26.8	0	180	186	0	-2.60457	12.0478
SCX_IMAC_P21(H):P0(L)	2	-0.07	2.582	0.232	0.491	IPI00228693	2	R.AGS#ISTLDS#LDFAR.Y	2310035C23Rik	AGS@ISTLDS@LDFAR	27.7	26.8	0	180	186	0	-2.63559	10.4898
SCX_IMAC_P21(H):P0(L)	2	-0.4	2.281	0.191	0.382	IPI00228693	2	R.A]GS#ISTLDSLDFAR.Y	2310035C23Rik	AGS@ISTLDSLDFAR	50.9	0	0	180	0	0	-1.18869	30.4242
SCX_IMAC_P21(H):P0(L)	2	-0.68	2.913	0.123	0.545	IPI00228693	2	R.AGS#ISTLDSLDFAR.Y	2310035C23Rik	AGS@ISTLDSLDFAR	48.6	0	0	180	0	0	-1.1879	30.2862
SCX_IMAC_P21(H):P0(L)	2	-0.89	3.109	0.164	0.44	IPI00228693	2	R.AGS#ISTLDSLDFAR.Y	2310035C23Rik	AGS@ISTLDSLDFAR	43.3	0	0	180	0	0	-1.30137	29.1758
SCX_IMAC_P21(H):P0(L)	2	-0.87	2.313	0.233	0.382	IPI00228693	2	R.AGS#ISTLDSLDFAR.Y	2310035C23Rik	AGS@ISTLDSLDFAR	43.3	0	0	180	0	0	-1.09988	27.2055
SCX_IMAC_P21(H):P0(L)	2	-0.92	2.761	0.143	0.467	IPI00228693	2	R.AGS#ISTLDSLDFAR.Y	2310035C23Rik	AGS@ISTLDSLDFAR	39.6	0	0	180	0	0	-1.10004	27.3347
SCX_IMAC_P21(H):P0(L)	2	-0.89	2.628	0.193	0.437	IPI00228693	2	R.AGS#ISTLDSLDFAR.Y	2310035C23Rik	AGS@ISTLDSLDFAR	39.6	0	0	180	0	0	-1.30157	29.3282
SCX_IMAC_P21(H):P0(L)	2	-0.68	3.587	0.167	0.516	IPI00228693	2	R.AGS#ISTLDSLDFAR.Y	2310035C23Rik	AGS@ISTLDSLDFAR	36.7	0	0	180	0	0	-1.18735	30.1906
SCX_IMAC_e16(H):P0(L)	3	-0.961	2.513	0.323	0.323	IPI00225761	1	K.D]LPDGHAVS#PR.N	2310057J16Rik	D]LPDGHAVS#PR	1000	0	0	334	0	0	0.108439	36.9885
SCX_IMAC_e16(H):P0(L)	4	-2.667	3.243	0.131	0.131	IPI00225761	1	R.V]LT#PPHDVDSLPHLR.K	2310057J16Rik	VLT#PPHDVDSLPHLR	28.8	0	0	797	0	0	0.976199	154.669
SCX_IMAC_e16(H):P0(L)	4	5.98	3.51	0.124	0.124	IPI00225761	1	R.V]LT#PPHDVDSLPHLR.K	2310057J16Rik	VLT#PPHDVDSLPHLR	39.5	0	0	797	0	0	0.867227	161.068
SCX_IMAC_e16(H):P0(L)	4	-0.82	2.922	0.233	0.233	IPI00225761	1	R.V]LT#PPHDVDSLPHLR.K	2310057J16Rik	VLT#PPHDVDSLPHLR	56.1	0	0	797	0	0	0.746306	141.232
SCX_IMAC_P21(H):P0(L)	3	-0.8	3.295	0.47	0.47	IPI00225761	1	R.VLT#PPHDVDSLPHLR.K	2310057J16Rik	VLT@PPHDVDSLPHLR	116.7	0	0	797	0	0	-1.52447	39.1266
SCX_IMAC_P21(H):P0(L)	3	-0.26	2.736	0.447	0.447	IPI00225761	1	R.VLT#PPHDVDSLPHLR.K	2310057J16Rik	VLT@PPHDVDSLPHLR	101.2	0	0	797	0	0	-2.15393	23.761
SCX_IMAC_P21(H):P0(L)	3	-1.15	2.588	0.409	0.409	IPI00225761	1	R.VLT#PPHDVDSLPHLR.K	2310057J16Rik	VLT@PPHDVDSLPHLR	79.7	0	0	797	0	0	-1.83215	31.5673
SCX_IMAC_P21(H):P0(L)	3	-0.8	2.707	0.382	0.382	IPI00225761	1	R.VLT#PPHDVDSLPHLR.K	2310057J16Rik	VLT@PPHDVDSLPHLR	69.2	0	0	797	0	0	-1.52459	39.5508
SCX_IMAC_e16(H):P0(L)	4	0.19	2.649	0.041	0.292	IPI00230368	5	R.S]SS#LGNS#PDRGPLRPFVPEQELLR.S	2610110G12Rik	SSS#LGNS#PDRGPLRPFVPEQELLR	6.4	48.3	0	272	276	0	1.34047	145.459
SCX_IMAC_P21(H):P0(L)	3	0.04	2.249	0.035	0.401	IPI00230368	5	R.SSS#LGNS#PDRGPLRPFVPEQELLR.S	2610110G12Rik	SS@SLGNS@PDRGPLRPFVPEQELLR	14.4	40.2	0	271	276	0	-3.21932	152.464
SCX_IMAC_P21(H):P0(L)	3	0.61	2.256	0.006	0.259	IPI00230368	5	R.SS#SLGNS#PDRGPLRPFVPEQELLR.S	2610110G12Rik	SSS@LGNS@PDRGPLRPFVPEQELLR	16.2	72.8	0	272	276	0	-3.2154	182.696
SCX_IMAC_P21(H):P0(L)	3	-0.02	2.86	0.043	0.314	IPI00230368	5	R.SSS#LGNS#PDRGPLRPFVPEQELLR.S	2610110G12Rik	SSS@LGNS@PDRGPLRPFVPEQELLR	14.4	72.8	0	272	276	0	-3.21931	152.418
SCX_IMAC_P21(H):P0(L)	3	-0.45	3.652	0.015	0.444	IPI00123624	0	R.S#VASNQS#EMEYSSLQDMPK.E	2610301G19Rik	S@VAS@NQSEMEYSSLQDMPK	19.9	12.4	0	674	677	0	-0.239385	17.8441
SCX_IMAC_P21(H):P0(L)	3	-0.95	2.95	0.257	0.349	IPI00123624	0	R.S]VAS#NQS#EMEYSSLQDMPK^.E	2610301G19Rik	SVAS@NQS@EMEYSSLQDMPK#	0	0	0	677	680	0	-0.345863	16.3581
SCX_IMAC_e16(H):P0(L)	3	-0.803	4.755	0.001	0.416	IPI00109044	5	R.A]TS#NVFAMFDQSQIQEFK^.E	2900073G15Rik	ATS#NVFAMFDQSQIQEFK^	0	0	0	20	0	0	0.932668	41.0174
SCX_IMAC_e16(H):P0(L)	3	-0.32	3.866	0.007	0.418	IPI00109044	5	R.A]T#SNVFAMFDQSQIQEFK^.E	2900073G15Rik	ATS#NVFAMFDQSQIQEFK^	0	0	0	20	0	0	1.15681	24.6585
SCX_IMAC_e16(H):P0(L)	3	-0.28	3.321	0.03	0.23	IPI00109044	5	R.A]T#SNVFAMFDQSQIQEFK^.E	2900073G15Rik	ATS#NVFAMFDQSQIQEFK^	0	0	0	20	0	0	1.16579	24.4547
SCX_IMAC_e16(H):P0(L)	3	0.81	3.509	0.022	0.453	IPI00109044	5	R.A]T#SNVFAMFDQSQIQEFK^.E	2900073G15Rik	ATS#NVFAMFDQSQIQEFK^	0	0	0	20	0	0	1.08685	32.5609
SCX_IMAC_P21(H):P0(L)	3	0.19	3.68	0.058	0.376	IPI00109044	5	R.AT#SNVFAMFDQSQIQEFK.E	2900073G15Rik	AT@SNVFAMFDQSQIQEFK	16.2	0	0	19	0	0	-2.56358	32.4564
SCX_IMAC_P21(H):P0(L)	3	0.36	3.285	0.039	0.298	IPI00109044	5	R.AT#SNVFAMFDQSQIQEFK.E	2900073G15Rik	AT@SNVFAMFDQSQIQEFK	16.2	0	0	19	0	0	-2.73208	31.4876
SCX_IMAC_P21(H):P0(L)	3	0.28	2.695	0.096	0.387	IPI00109044	5	R.AT#SNVFAMFDQSQIQEFK.E	2900073G15Rik	AT@SNVFAMFDQSQIQEFK	14.4	0	0	19	0	0	-2.45626	32.7161
SCX_IMAC_P21(H):P0(L)	3	0.4	3.93	0.035	0.511	IPI00109044	5	R.AT#SNVFAMFDQSQIQEFK.E	2900073G15Rik	AT@SNVFAMFDQSQIQEFK	13.2	0	0	19	0	0	-2.41004	28.6309
SCX_IMAC_P21(H):P0(L)	2	-0.9	3.347	0.006	0.555	IPI00109044	5	R.ATS#NVFAMFDQSQIQEFK.E	2900073G15Rik	ATS@NVFAMFDQSQIQEFK	0	0	0	20	0	0	-1.84171	4.79635
SCX_IMAC_P21(H):P0(L)	3	0.3	4.018	0.023	0.44	IPI00109044	5	R.ATS#NVFAMFDQSQIQEFK.E	2900073G15Rik	ATS@NVFAMFDQSQIQEFK	0	0	0	20	0	0	-2.56282	31.7864
SCX_IMAC_P21(H):P0(L)	3	0.49	2.516	0.016	0.24	IPI00109044	5	R.AT#SNVFAMFDQSQIQEFK.E	2900073G15Rik	ATS@NVFAMFDQSQIQEFK	0	0	0	20	0	0	-2.73179	31.2709
SCX_IMAC_P21(H):P0(L)	3	-0.5	2.484	0.05	0.141	IPI00109044	5	R.A]TS#NVFAMFDQSQIQEFK^.E	2900073G15Rik	ATS@NVFAMFDQSQIQEFK#	0	0	0	20	0	0	-2.45649	33.0559
SCX_IMAC_e16(H):P0(L)	2	3.6	2.018	0.07	0.247	IPI00464302	0	R.VTSFS#TPPT#PER.N	5031439G07Rik	VTSFS#T#PPTPER	24.1	11.6	0	332	333	0	0.33107	33.7724
SCX_IMAC_e16(H):P0(L)	2	5.61	2.107	0.075	0.348	IPI00464302	0	R.VTSFST#PPT#PER.N	5031439G07Rik	VTSFS#TPPT#PER	16.2	8.7	0	332	336	0	0.33063	33.3247
SCX_IMAC_P21(H):P0(L)	2	0.07	2.186	0.016	0.413	IPI00464302	0	R.VTSFST#PPT#PER.N	5031439G07Rik	VTSFS@T@PPTPER	24.1	17.5	0	332	333	0	-3.70783	40.6936
SCX_IMAC_P21(H):P0(L)	2	0.1	2.067	0.024	0.35	IPI00464302	0	R.VTSFST#PPT#PER.N	5031439G07Rik	VTSFS@TPPT@PER	16.2	15.2	0	332	336	0	-3.70775	40.6738
SCX_IMAC_e16(H):P0(L)	4	3.932	2.452	0.023	0.023	IPI00407732	0	K.T#LLLTSSGASVQAPNPK.-	6330416G13Rik	T#LLLTSSGASVQAPNPK	17.1	0	0	188	0	0	-3.06769	15.783
SCX_IMAC_e16(H):P0(L)	2	-0.39	2.626	0.043	0.135	IPI00458153	2	R.ENPPS#PHSNSSGK.Q	6330577E15Rik	ENPPS#PHSNSSGK	11.7	0	0	115	0	0	0.463174	22.0162
SCX_IMAC_e16(H):P0(L)	3	-1.18	2.65	0.184	0.184	IPI00458153	2	R.ENPPS#PHSNSSGK.Q	6330577E15Rik	ENPPS#PHSNSSGK	27.2	0	0	115	0	0	0.633765	59.9452
SCX_IMAC_e16(H):P0(L)	2	-0.59	2.563	0.115	0.254	IPI00458153	2	R.E]NPPS#PHSNSSGK^.Q	6330577E15Rik	ENPPS#PHSNSSGK^	15.2	0	0	115	0	0	0.463174	22.6714
SCX_IMAC_P21(H):P0(L)	3	-1.14	2.363	0.238	0.238	IPI00458153	2	R.ENPPS#PHSNSSGK.Q	6330577E15Rik	ENPPS@PHSNSSGK	36.8	0	0	115	0	0	-2.26993	78.0284
SCX_IMAC_e16(H):P0(L)	4	2.169	2.551	0.025	0.194	IPI00469941	1	R.T]TPPESAPQNGPSPMAALMSVADTLGTAHS#PK^.D	6430527G18Rik	TTPPESAPQNGPSPMAALMSVADTLGTAHS#PK^	7.3	0	0	618	0	0	0.997643	23.4839
SCX_IMAC_P21(H):P0(L)	4	0.31	2.733	0.025	0.074	IPI00469941	1	R.TTPPES#APQNGPSPMAALMSVADTLGTAHS#PK.D	6430527G18Rik	TT@PPESAPQNGPSPMAALMSVADTLGTAHS@PK	0	3.1	0	590	618	0	-1.37314	19.584
SCX_IMAC_P21(H):P0(L)	4	0.32	3.757	0.003	0.155	IPI00469941	1	R.T#TPPESAPQNGPSPMAALMSVADTLGTAHS#PK.D	6430527G18Rik	TT@PPESAPQNGPSPMAALMSVADTLGTAHS@PK	0	7.7	0	590	618	0	-1.37285	19.4984
SCX_IMAC_P21(H):P0(L)	4	0.36	3.595	0.002	0.18	IPI00469941	1	R.T#TPPESAPQNGPSPMAALMSVADTLGTAHS#PK.D	6430527G18Rik	TTPPES@APQNGPSPMAALMSVADT@LGTAHSPK	10.5	2.1	0	594	612	0	-1.48865	19.8512
SCX_IMAC_P21(H):P0(L)	4	0.17	3.198	0.059	0.355	IPI00469941	1	R.TTPPES#APQNGPSPMAALMSVADTLGTAHSPK.D	6430527G18Rik	TTPPES@APQNGPSPMAALMSVADTLGTAHSPK	4.9	0	0	594	0	0	-1.69041	16.683
SCX_IMAC_P21(H):P0(L)	3	-1.01	2.241	0.091	0.282	IPI00377731	2	K.T]VTMIS#PEDEQK^GEK^.V	6430548M08Rik	TVTMIS@PEDEQK#GEK#	36.8	0	0	275	0	0	3.9633	27.9406
SCX_IMAC_P21(H):P0(L)	3	0.27	2.238	0.22	0.224	IPI00129924	0	R.GPT#PS#PVNEQSSAFVHSSPR.W	9430020K01Rik	GPT@PS@PVNEQSSAFVHSSPR	34.6	13.2	0	484	486	0	-0.20499	18.0129
SCX_IMAC_P21(H):P0(L)	3	-0.03	3.096	0.009	0.401	IPI00222931	3	R.S#RTPTS#PLEELTSLFTSGR.S	9430031J16Rik	SRT@PTS@PLEELTSLFTSGR	0	14.2	0	535	538	0	-1.18486	25.2768
SCX_IMAC_P21(H):P0(L)	3	0.03	2.927	0.011	0.385	IPI00222931	3	R.SRT#PTS#PLEELTSLFTSGR.S	9430031J16Rik	SRT@PTS@PLEELTSLFTSGR	0	10.3	0	535	538	0	-1.08852	20.4682
SCX_IMAC_P21(H):P0(L)	3	-0.08	2.762	0.036	0.358	IPI00222931	3	R.SRT#PTSPLEELTSLFTSGR.S	9430031J16Rik	SRT@PTSPLEELTSLFTSGR	0	0	0	535	0	0	-1.5794	15.8837
SCX_IMAC_P21(H):P0(L)	3	-0.08	2.817	0.024	0.424	IPI00222931	3	R.SRT#PTS#PLEELTSLFTSGR.S	9430031J16Rik	SRTPT@S@PLEELTSLFTSGR	4.1	8.8	0	537	538	0	-1.08852	20.5149
SCX_IMAC_P21(H):P0(L)	3	0.05	2.545	0.026	0.22	IPI00222931	3	R.S#RTPTSPLEELTSLFTSGR.S	9430031J16Rik	SRTPT@SPLEELTSLFTSGR	4.3	0	0	537	0	0	-1.37762	12.9765
SCX_IMAC_P21(H):P0(L)	3	-0.26	2.292	0.027	0.309	IPI00222931	3	R.SRT#PTSPLEELTSLFTSGR.S	9430031J16Rik	SRTPT@SPLEELTSLFTSGR	2.6	0	0	537	0	0	-1.58019	16.2224
SCX_IMAC_P21(H):P0(L)	3	-0.3	2.677	0.019	0.365	IPI00222931	3	R.SRT#PTSPLEELTSLFTSGR.S	9430031J16Rik	SRTPT@SPLEELTSLFTSGR	0	0	0	537	0	0	-1.37314	12.4351
SCX_IMAC_P21(H):P0(L)	3	0.36	3.198	0.03	0.341	IPI00222931	3	R.S]RTPTS#PLEELTSLFTSGR.S	9430031J16Rik	SRTPT@SPLEELTSLFTSGR	0	0	0	537	0	0	4.52974	19.9565
SCX_IMAC_P21(H):P0(L)	3	0.96	3.953	0.004	0.461	IPI00222931	3	R.S]RTPTS#PLEELTSLFTSGR.S	9430031J16Rik	SRTPT@SPLEELTSLFTSGR	0	0	0	537	0	0	4.69905	28.5918
SCX_IMAC_P21(H):P0(L)	3	1.13	3.435	0.012	0.429	IPI00222931	3	R.S]RTPTS#PLEELTSLFTSGR.S	9430031J16Rik	SRTPT@SPLEELTSLFTSGR	0	0	0	537	0	0	4.00152	28.1431
SCX_IMAC_P21(H):P0(L)	3	0.32	3.402	0.036	0.423	IPI00222931	3	R.S]RTPTS#PLEELTSLFTSGR.S	9430031J16Rik	SRTPTS@PLEELTSLFTSGR	5.7	0	0	538	0	0	4.54185	20.1246
SCX_IMAC_P21(H):P0(L)	3	1.65	5.036	0.014	0.477	IPI00464307	0	K.S#VSSMSEFESLLDCSPYLAGGDAR.N	9830001H06Rik	SVSS@MSEFESLLDCSPYLAGGDAR	0	0	0	1288	0	0	-1.848	3.56001
SCX_IMAC_e16(H):P0(L)	3	0.04	3.553	0.135	0.416	IPI00356608	1	R.I]LS#DVTHSAVFGVPASK^.S	Aak1	ILS#DVTHSAVFGVPASK^	19.9	0	0	554	0	0	0.363743	83.0635
SCX_IMAC_e16(H):P0(L)	3	-0.1	3.768	0.062	0.449	IPI00356608	1	R.I]LS#DVTHSAVFGVPASK^.S	Aak1	ILS#DVTHSAVFGVPASK^	26.4	0	0	554	0	0	0.363743	83.2336
SCX_IMAC_e16(H):P0(L)	3	-0.831	4.426	0.028	0.387	IPI00356608	1	R.I]LS#DVTHSAVFGVPASK^.S	Aak1	ILS#DVTHSAVFGVPASK^	29	0	0	554	0	0	0.393462	65.7849
SCX_IMAC_P21(H):P0(L)	2	-0.54	3.325	0.1	0.514	IPI00356608	1	R.ILS#DVTHSAVFGVPASK.S	Aak1	ILS@DVTHSAVFGVPASK	58.3	0	0	554	0	0	-1.02198	17.8395
SCX_IMAC_P21(H):P0(L)	2	-0.54	2.624	0.135	0.488	IPI00356608	1	R.ILS#DVTHSAVFGVPASK.S	Aak1	ILS@DVTHSAVFGVPASK	30.7	0	0	554	0	0	-1.02191	17.8109
SCX_IMAC_P21(H):P0(L)	3	-0.68	3.507	0.038	0.373	IPI00356608	1	R.I]LS#DVTHSAVFGVPASK^.S	Aak1	ILS@DVTHSAVFGVPASK#	22.3	0	0	554	0	0	-0.999184	105.302
SCX_IMAC_P21(H):P0(L)	3	-0.83	2.859	0.144	0.155	IPI00356608	1	R.I]LS#DVTHSAVFGVPASK^.S	Aak1	ILS@DVTHSAVFGVPASK#	22.1	0	0	554	0	0	-1.03068	53.0213
SCX_IMAC_P21(H):P0(L)	3	-0.62	2.288	0.056	0.283	IPI00356608	1	R.I]LS#DVTHSAVFGVPASK^.S	Aak1	ILS@DVTHSAVFGVPASK#	12.4	0	0	554	0	0	-0.999178	105.529
SCX_IMAC_P21(H):P0(L)	3	-1.02	3.047	0.237	0.275	IPI00356608	1	R.I]LS#DVTHSAVFGVPASK^.S	Aak1	ILS@DVTHSAVFGVPASK#	6.3	0	0	554	0	0	-1.02004	42.2817
SCX_IMAC_P21(H):P0(L)	3	-0.28	3.301	0.064	0.35	IPI00356608	1	R.ILS#DVTHSAVFGVPASK.S	Aak1	ILSDVT@HSAVFGVPASK	11.7	0	0	557	0	0	-1.01615	106.751
SCX_IMAC_P21(H):P0(L)	3	-0.43	3.416	0.02	0.279	IPI00356608	1	R.ILS#DVTHSAVFGVPASK.S	Aak1	ILSDVT@HSAVFGVPASK	8	0	0	557	0	0	-0.999182	105.364
SCX_IMAC_P21(H):P0(L)	3	-0.41	2.7	0.082	0.285	IPI00356608	1	R.ILS#DVTHSAVFGVPASK.S	Aak1	ILSDVT@HSAVFGVPASK	4.5	0	0	557	0	0	-0.999184	105.302
SCX_IMAC_P21(H):P0(L)	3	-0.68	2.892	0.065	0.33	IPI00356608	1	R.I]LS#DVTHSAVFGVPASK^.S	Aak1	ILSDVT@HSAVFGVPASK#	0	0	0	557	0	0	-1.01615	106.751
SCX_IMAC_P21(H):P0(L)	2	-1.39	2.28	0.081	0.391	IPI00356608	1	K.S]ATTTPS#GSPR.T	Aak1	SATTTPSGS@PR	30.7	0	0	595	0	0	2.57633	28.7304
SCX_IMAC_P21(H):P0(L)	2	-0.27	2.064	0.066	0.345	IPI00356608	1	K.S]ATTTPS#GSPR.T	Aak1	SATTTPSGS@PR	24.8	0	0	595	0	0	2.0179	5.90447
SCX_IMAC_P21(H):P0(L)	2	-1	2.292	0.033	0.366	IPI00356608	1	K.S]ATTTPSGS#PR.T	Aak1	SATTTPSGS@PR	21.3	0	0	595	0	0	2.01372	5.86818
SCX_IMAC_P21(H):P0(L)	3	-0.6	2.225	0.073	0.224	IPI00624357	1	R.LIPTVEAM*LHVNT#SADAS#EKPGQLR.E	Abca12	LIPTVEAM*LHVNT@SADAS@EKPGQLR	9.6	33.2	0	544	549	0	-2.74156	10.7007
SCX_IMAC_P21(H):P0(L)	3	-1.62	2.711	0.002	0.002	IPI00410989	0	R.R]LS#T#AIALMGK.S	Abca16	R]LS@T@AIALMGK	1000	0	0	1495	1496	0	-0.493386	4.10615
SCX_IMAC_e16(H):P0(L)	2	-0.68	3.055	0.057	0.379	IPI00454179	6	R.H]NS#TTSSTSSGGYR.R	Abi1	HNS#TTSSTSSGGYR	16.2	0	0	290	0	0	0.3534	27.7336
SCX_IMAC_e16(H):P0(L)	2	-0.31	2.631	0.056	0.495	IPI00454179	6	R.H]NS#TTSSTSSGGYR.R	Abi1	HNS#TTSSTSSGGYR	24.4	0	0	290	0	0	0.36623	19.3921
SCX_IMAC_e16(H):P0(L)	2	0.62	2.223	0.117	0.315	IPI00454179	6	R.HNS#TTSSTSSGGYR.R	Abi1	HNS#TTSSTSSGGYR	26.4	0	0	290	0	0	0.36623	23.2486
SCX_IMAC_e16(H):P0(L)	2	-0.25	2.978	0.163	0.546	IPI00454179	6	R.HNS#TTSSTSSGGYR.R	Abi1	HNS#TTSSTSSGGYR	28.9	0	0	290	0	0	0.3534	30.1466
SCX_IMAC_e16(H):P0(L)	2	-0.29	2.233	0.155	0.48	IPI00454179	6	R.HNS#TTSSTSSGGYR.R	Abi1	HNS#TTSSTSSGGYR	32.4	0	0	290	0	0	0.3534	28.7197
SCX_IMAC_e16(H):P0(L)	2	-0.71	2.623	0.082	0.41	IPI00454179	6	R.H]NS#TTSSTSSGGYR.R	Abi1	HNS#TTSSTSSGGYR	38.4	0	0	290	0	0	0.3534	28.7197
SCX_IMAC_e16(H):P0(L)	2	-0.52	3.141	0.052	0.383	IPI00454179	6	R.H]NS#TTSSTSSGGYR.R	Abi1	HNS#TTSSTSSGGYR	38.4	0	0	290	0	0	0.36623	17.0343
SCX_IMAC_e16(H):P0(L)	2	-0.14	2.693	0.154	0.561	IPI00454179	6	R.HNS#TTSSTSSGGYR.R	Abi1	HNS#TTSSTSSGGYR	38.4	0	0	290	0	0	0.36623	18.3595
SCX_IMAC_P21(H):P0(L)	2	0.68	2.054	0.22	0.307	IPI00454179	6	R.HNS#TTSSTSSGGYR.R	Abi1	HNS@TTSSTSSGGYR	28.9	0	0	290	0	0	-1.25467	9.44596
SCX_IMAC_P21(H):P0(L)	2	-1.18	2.024	0.141	0.278	IPI00454179	9	R.LGS#QHSPGR.T	Abi1	LGSQHS@PGR	8.7	0	0	220	0	0	-2.63718	20.7665
SCX_IMAC_P21(H):P0(L)	3	-1.8	2.319	0.027	0.295	IPI00454179	9	R.T]NPPTQK^PPS#PPVSGR.G	Abi1	TNPPTQK#PPS@PPVSGR	22.2	0	0	178	0	0	1.08472	128.005
SCX_IMAC_e16(H):P0(L)	2	-0.48	2.601	0.071	0.396	IPI00169851	11	R.STS#QGS#INSPVYSR.H	Ablim1	STS#QGS#INSPVYSR	16.2	35.8	0	376	379	0	-0.270976	14.748
SCX_IMAC_P21(H):P0(L)	2	-0.28	2.408	0.089	0.408	IPI00169851	11	R.STS#QGS#INSPVYSR.H	Ablim1	STS@QGS@INSPVYSR	13.2	35.8	0	376	379	0	-1.79625	21.0959
SCX_IMAC_P21(H):P0(L)	2	-0.96	2.535	0.062	0.338	IPI00169851	11	R.STS#QGS#INSPVYSR.H	Ablim1	STS@QGS@INSPVYSR	11.5	35.8	0	376	379	0	-1.9174	22.337
SCX_IMAC_P21(H):P0(L)	2	-0.61	3.014	0.067	0.344	IPI00169851	11	R.STS#QGS#INSPVYSR.H	Ablim1	STS@QGS@INSPVYSR	11.5	35.8	0	376	379	0	-2.21607	25.2775
SCX_IMAC_P21(H):P0(L)	2	-0.28	2.109	0.054	0.241	IPI00169851	11	R.STS#QGS#INSPVYSR.H	Ablim1	STS@QGSINS@PVYSR	7.4	22	0	376	382	0	-1.79633	21.1077
SCX_IMAC_P21(H):P0(L)	3	-0.23	2.986	0	0.302	IPI00226694	10	R.T]S#SPSS#AGSVSLGHYTPTSR.S	Ablim2	TS@SPS@SAGSVSLGHYTPTSR	22.9	7.5	0	364	367	0	2.61371	10.8386
SCX_IMAC_P21(H):P0(L)	3	0.19	3.081	0.097	0.288	IPI00474783	3	R.FIIGSVS#EDNS#EDEISNLVK.L	Acaca	FIIGSVS@EDNS@EDEISNLVK	18.3	12.2	0	25	29	0	-1.71708	12.4877
SCX_IMAC_P21(H):P0(L)	2	-0.49	2.521	0.218	0.327	IPI00474783	2	R.SSMS#GLHLVK.Q	Acaca	SSMS@GLHLVK	52.8	0	0	79	0	0	-1.44735	127.103
SCX_IMAC_e16(H):P0(L)	3	1.08	3.942	0.222	0.471	IPI00466479	0	R.RDS#LFCPDELDSLFSYFDAGAAGAGPR.S	Acap3	RDS#LFCPDELDSLFSYFDAGAAGAGPR	15.8	0	0	580	0	0	-3.26694	13.089
SCX_IMAC_e16(H):P0(L)	3	1.2	4.772	0.133	0.489	IPI00466479	0	R.RDS#LFCPDELDSLFSYFDAGAAGAGPR.S	Acap3	RDS#LFCPDELDSLFSYFDAGAAGAGPR	29.7	0	0	580	0	0	-3.26014	12.9841
SCX_IMAC_e16(H):P0(L)	2	-1.35	2.15	0.462	0.462	IPI00121136	9	R.T]AQVPS#PPR.G	Acin1	TAQVPS#PPR	46.4	0	0	1003	0	0	0.967629	36.7926
SCX_IMAC_e16(H):P0(L)	2	-1.35	2.221	0.36	0.36	IPI00121136	9	R.T]AQVPS#PPR.G	Acin1	TAQVPS#PPR	63.9	0	0	1003	0	0	0.967611	36.7585
SCX_IMAC_P21(H):P0(L)	2	-0.44	2.414	0.195	0.195	IPI00230675	8	R.IS#EDETER.N	Acin1	IS@EDETER	66.6	0	0	141	0	0	-4.04947	81.5603
SCX_IMAC_P21(H):P0(L)	2	-0.41	2.511	0.281	0.281	IPI00230675	8	R.IS#EDETER.N	Acin1	IS@EDETER	63.8	0	0	141	0	0	-4.04922	81.4451
SCX_IMAC_P21(H):P0(L)	2	-0.46	2.292	0.162	0.162	IPI00230675	8	R.IS#EDETER.N	Acin1	IS@EDETER	62.6	0	0	141	0	0	-3.91723	67.0613
SCX_IMAC_P21(H):P0(L)	2	-1.27	2.231	0.065	0.359	IPI00121136	4	K.S#QSPS#PPPLPEDLEK.A	Acin1	S@QSPS@PPPLPEDLEK	11.5	42.6	0	387	391	0	-1.7206	7.66268
SCX_IMAC_P21(H):P0(L)	2	-1.62	2.199	0.032	0.394	IPI00121136	4	K.S#QSPS#PPPLPEDLEK.A	Acin1	SQS@PS@PPPLPEDLEK	14	25.4	0	389	391	0	-1.71918	7.60778
SCX_IMAC_e16(H):P0(L)	2	-0.41	2.036	0.208	0.208	IPI00126248	2	R.TAS#FSESR.A	Acly	TAS#FSESR	22	0	0	455	0	0	-0.532699	80.6302
SCX_IMAC_e16(H):P0(L)	2	-0.45	2.069	0.205	0.205	IPI00126248	2	R.TAS#FSESR.A	Acly	TAS#FSESR	26.5	0	0	455	0	0	-0.61242	70.0809
SCX_IMAC_e16(H):P0(L)	2	-0.41	2.067	0.177	0.177	IPI00126248	2	R.TAS#FSESR.A	Acly	TAS#FSESR	26.5	0	0	455	0	0	-0.532799	81.5234
SCX_IMAC_P21(H):P0(L)	2	-1.06	2.315	0.275	0.275	IPI00126248	2	R.TAS#FSESR.A	Acly	TAS@FSESR	42.6	0	0	455	0	0	-1.93196	88.5369
SCX_IMAC_P21(H):P0(L)	2	-1.13	2.209	0.226	0.302	IPI00126248	2	R.TAS#FSESR.A	Acly	TAS@FSESR	33.7	0	0	455	0	0	-2.16249	68.2739
SCX_IMAC_P21(H):P0(L)	2	-1.12	2.518	0.196	0.391	IPI00126248	2	R.TAS#FSESR.A	Acly	TAS@FSESR	33.7	0	0	455	0	0	-2.0451	75.1242
SCX_IMAC_P21(H):P0(L)	2	-1.07	2.373	0.218	0.369	IPI00126248	2	R.TAS#FSESR.A	Acly	TAS@FSESR	33.7	0	0	455	0	0	-2.15901	71.1415
SCX_IMAC_P21(H):P0(L)	2	-1.09	2.001	0.161	0.161	IPI00126248	2	R.TAS#FSESR.A	Acly	TAS@FSESR	30.8	0	0	455	0	0	-1.93196	83.4581
SCX_IMAC_P21(H):P0(L)	2	-1.02	2.074	0.117	0.117	IPI00126248	2	R.TAS#FSESR.A	Acly	TAS@FSESR	30.7	0	0	455	0	0	-2.27239	108.223
SCX_IMAC_P21(H):P0(L)	2	-0.96	2.204	0.207	0.207	IPI00126248	2	R.TAS#FSESR.A	Acly	TAS@FSESR	17	0	0	455	0	0	-2.27239	107.032
SCX_IMAC_e16(H):P0(L)	4	-7.381	2.528	0.181	0.181	IPI00387345	1	R.T]GTVLIPGT#T#QLT#QK^.D	Acsm3	TGTVLIPGT#T#QLT#QK^	30.9	30.1	49.6	145	146	149	2.12434	10.5647
SCX_IMAC_P21(H):P0(L)	2	-0.37	2.262	0.143	0.143	IPI00330302	4	R.GWS#PPPEVR.R	Acss2	GWS@PPPEVR	1000	0	0	30	0	0	-0.884349	21.8272
SCX_IMAC_P21(H):P0(L)	2	-0.04	2.326	0.167	0.167	IPI00330302	4	R.GWS#PPPEVR.R	Acss2	GWS@PPPEVR	1000	0	0	30	0	0	-0.511333	19.947
SCX_IMAC_P21(H):P0(L)	2	-0.58	2.019	0.472	0.472	IPI00115627	2	R.H]NPVFGVMS#.-	Actr3	H]NPVFGVMS@	1000	0	0	418	0	0	3.02738	73.337
SCX_IMAC_P21(H):P0(L)	2	-0.58	2.243	0.531	0.531	IPI00115627	2	R.H]NPVFGVMS#.-	Actr3	H]NPVFGVMS@	1000	0	0	418	0	0	3.02738	73.3143
SCX_IMAC_P21(H):P0(L)	2	-1.4	2.846	0.431	0.431	IPI00378796	20	R.S]NS#WQGNMGGNK^.K	Adam22	SNS@WQGNMGGNK#	57.6	0	0	826	0	0	1.92131	25.2707
SCX_IMAC_P21(H):P0(L)	2	-0.34	3.079	0.493	0.493	IPI00378796	20	R.S]NS#WQGNMGGNK^.K	Adam22	SNS@WQGNMGGNK#	57.6	0	0	826	0	0	1.7561	29.3507
SCX_IMAC_P21(H):P0(L)	2	-0.04	2.688	0.451	0.451	IPI00378796	20	R.S]NS#WQGNMGGNK^.K	Adam22	SNS@WQGNMGGNK#	57.6	0	0	826	0	0	0.961241	24.0429
SCX_IMAC_P21(H):P0(L)	3	-1.84	2.704	0.054	0.148	IPI00515160	2	R.S]NS#TEYLNPWFK^.R	Adam22	SNST@EYLNPWFK#	0	0	0	885	0	0	1.32811	3.57202
SCX_IMAC_e16(H):P0(L)	3	1.726	2.212	0.022	0.246	IPI00136000	5	R.AAVVTS#PPPTTAPHK.E	Add1	AAVVT#SPPPTTAPHK	0	0	0	11	0	0	-0.538172	69.8435
SCX_IMAC_e16(H):P0(L)	3	1.496	2.771	0.013	0.355	IPI00136000	5	R.A]AVVT#SPPPTTAPHK^.E	Add1	AAVVT#SPPPTTAPHK^	4.3	0	0	11	0	0	-0.538172	69.8435
SCX_IMAC_e16(H):P0(L)	2	-0.63	2.167	0.177	0.177	IPI00136000	5	R.S#PGT#PAGEGSGSPPK.W	Add1	S#PGT#PAGEGSGSPPK	22.1	30	0	355	358	0	-1.78327	25.8083
SCX_IMAC_e16(H):P0(L)	3	-0.783	2.665	0.294	0.294	IPI00136000	5	K.S]RS#PGT#PAGEGSGSPPK^.W	Add1	S#RSPGT#PAGEGSGSPPK^	0	20.2	0	353	358	0	1.33519	40.0678
SCX_IMAC_P21(H):P0(L)	3	-1.25	2.743	0.033	0.218	IPI00136000	5	R.A]AVVT#SPPPTTAPHK^.E	Add1	AAVVT@SPPPTTAPHK#	0	0	0	11	0	0	-0.187627	254.1
SCX_IMAC_P21(H):P0(L)	3	0.45	2.566	0.024	0.327	IPI00136000	5	R.A]AVVTS#PPPTTAPHK^ER.Y	Add1	AAVVT@SPPPTTAPHK#ER	10.3	0	0	11	0	0	4.14361	35.5116
SCX_IMAC_P21(H):P0(L)	3	-0.8	2.989	0.009	0.409	IPI00136000	5	R.AAVVTS#PPPTTAPHK.E	Add1	AAVVTS@PPPTTAPHK	4	0	0	12	0	0	-0.187627	254.1
SCX_IMAC_P21(H):P0(L)	3	-0.76	3.379	0.092	0.338	IPI00136000	5	R.A]AVVTS#PPPTTAPHK^ER.Y	Add1	AAVVTS@PPPTTAPHK#ER	30.8	0	0	12	0	0	4.52197	35.8494
SCX_IMAC_P21(H):P0(L)	3	-1.16	3.068	0.036	0.29	IPI00136000	5	R.A]AVVTS#PPPTTAPHK^ER.Y	Add1	AAVVTS@PPPTTAPHK#ER	23.3	0	0	12	0	0	3.60325	33.6939
SCX_IMAC_P21(H):P0(L)	3	-0.51	2.767	0.098	0.217	IPI00136000	5	R.A]AVVTS#PPPTTAPHK^ER.Y	Add1	AAVVTS@PPPTTAPHK#ER	4	0	0	12	0	0	3.57715	31.5219
SCX_IMAC_P21(H):P0(L)	3	-1.66	2.948	0.013	0.38	IPI00136000	5	K.EKSPPDQSAVPNT#PPST#PVK.L	Add1	EKSPPDQSAVPNT@PPST@PVK	34.5	5.3	0	610	614	0	-2.98112	17.4969
SCX_IMAC_P21(H):P0(L)	2	-0.88	3.422	0.306	0.453	IPI00136000	5	K.S]RS#PGT#PAGEGSGSPPK^.W	Add1	SRS@PGT@PAGEGSGSPPK#	27.7	59	0	355	358	0	2.38655	23.38
SCX_IMAC_P21(H):P0(L)	2	-0.86	3.168	0.26	0.463	IPI00136000	5	K.S]RS#PGT#PAGEGSGSPPK^.W	Add1	SRS@PGT@PAGEGSGSPPK#	24.2	57.8	0	355	358	0	2.38024	32.2975
SCX_IMAC_P21(H):P0(L)	3	-1.28	4.245	0.404	0.404	IPI00136000	5	K.S]RS#PGT#PAGEGSGSPPK^.W	Add1	SRS@PGT@PAGEGSGSPPK#	22.8	21.6	0	355	358	0	2.28185	207.939
SCX_IMAC_P21(H):P0(L)	3	-1.13	4.001	0.444	0.444	IPI00136000	5	K.S]RS#PGT#PAGEGSGSPPK^.W	Add1	SRS@PGT@PAGEGSGSPPK#	22.8	27.2	0	355	358	0	2.54778	223.332
SCX_IMAC_P21(H):P0(L)	2	-1.17	3.814	0.311	0.445	IPI00136000	5	K.S]RS#PGT#PAGEGSGSPPK^.W	Add1	SRS@PGT@PAGEGSGSPPK#	21.8	52.6	0	355	358	0	2.3793	35.4032
SCX_IMAC_P21(H):P0(L)	2	-1.16	3.134	0.33	0.406	IPI00136000	5	K.S]RS#PGT#PAGEGSGSPPK^.W	Add1	SRS@PGT@PAGEGSGSPPK#	21.8	87.3	0	355	358	0	2.37868	34.7505
SCX_IMAC_P21(H):P0(L)	3	-1.27	3.759	0.457	0.457	IPI00136000	5	K.S]RS#PGT#PAGEGSGSPPK^.W	Add1	SRS@PGT@PAGEGSGSPPK#	19.7	29.1	0	355	358	0	2.48757	146.139
SCX_IMAC_P21(H):P0(L)	3	-1.29	4.378	0.495	0.495	IPI00136000	5	K.S]RS#PGT#PAGEGSGSPPK^.W	Add1	SRS@PGT@PAGEGSGSPPK#	19.2	16.6	0	355	358	0	2.28188	209.699
SCX_IMAC_P21(H):P0(L)	3	-1.15	4.088	0.48	0.48	IPI00136000	5	K.S]RS#PGT#PAGEGSGSPPK^.W	Add1	SRS@PGT@PAGEGSGSPPK#	19.2	16.6	0	355	358	0	2.54781	223.897
SCX_IMAC_P21(H):P0(L)	3	-1.31	4.182	0.52	0.52	IPI00136000	5	K.S]RS#PGT#PAGEGSGSPPK^.W	Add1	SRS@PGT@PAGEGSGSPPK#	18.4	27.2	0	355	358	0	2.48765	147.863
SCX_IMAC_P21(H):P0(L)	2	-0.5	3.307	0.292	0.564	IPI00136000	5	K.S]RS#PGT#PAGEGSGSPPK^.W	Add1	SRS@PGT@PAGEGSGSPPK#	14.5	60.3	0	355	358	0	2.64451	26.6074
SCX_IMAC_P21(H):P0(L)	3	-1.13	3.17	0.389	0.389	IPI00136000	5	K.S]RS#PGT#PAGEGSGSPPK^.W	Add1	SRS@PGT@PAGEGSGSPPK#	12.3	11.1	0	355	358	0	2.53375	191.594
SCX_IMAC_P21(H):P0(L)	3	-1.11	4.087	0.375	0.375	IPI00136000	5	K.S]RS#PGT#PAGEGSGSPPK^.W	Add1	SRS@PGT@PAGEGSGSPPK#	12.3	19.6	0	355	358	0	2.53375	191.755
SCX_IMAC_P21(H):P0(L)	2	-0.56	3.291	0.313	0.475	IPI00136000	5	K.S]RS#PGT#PAGEGSGSPPK^.W	Add1	SRS@PGT@PAGEGSGSPPK#	11.5	51.7	0	355	358	0	2.64413	26.4396
SCX_IMAC_P21(H):P0(L)	2	-0.87	2.163	0.408	0.473	IPI00136000	5	K.S]RS#PGT#PAGEGSGSPPK^.W	Add1	SRS@PGT@PAGEGSGSPPK#	0	3.1	0	355	358	0	2.37973	32.1017
SCX_IMAC_P21(H):P0(L)	4	-0.25	4.693	0.228	0.478	IPI00136000	5	K.S]RS#PGT#PAGEGSGSPPK^WQIGEQEFEALMR.M	Add1	SRS@PGT@PAGEGSGSPPK#WQIGEQEFEALMR	10.3	15.2	0	355	358	0	4.97682	20.2474
SCX_IMAC_P21(H):P0(L)	4	-0.23	4.654	0.231	0.518	IPI00136000	5	K.S]RS#PGT#PAGEGSGSPPK^WQIGEQEFEALMR.M	Add1	SRS@PGT@PAGEGSGSPPK#WQIGEQEFEALMR	6.6	21.2	0	355	358	0	5.03066	21.0173
SCX_IMAC_P21(H):P0(L)	4	0.18	4.235	0.309	0.309	IPI00136000	5	K.S]RS#PGT#PAGEGSGSPPK^WQIGEQEFEALMR.M	Add1	SRS@PGT@PAGEGSGSPPK#WQIGEQEFEALMR	6.6	13.4	0	355	358	0	6.01065	51.3055
SCX_IMAC_P21(H):P0(L)	4	0.28	4.601	0.248	0.452	IPI00136000	5	K.S]RS#PGT#PAGEGSGSPPK^WQIGEQEFEALMR.M	Add1	SRS@PGT@PAGEGSGSPPK#WQIGEQEFEALMR	5.8	17.9	0	355	358	0	6.04146	52.4131
SCX_IMAC_P21(H):P0(L)	3	-1.26	3.418	0.002	0.457	IPI00136000	5	K.YSDVEVPASVTGHSFASDGDSGTCS#PLR.H	Add1	YSDVEVPASVTGHSFASDGDS@GTCSPLR	7	0	0	427	0	0	-1.13975	3.66624
SCX_IMAC_P21(H):P0(L)	3	-1.37	3.884	0.007	0.53	IPI00136000	5	K.YSDVEVPASVTGHSFASDGDSGT#CSPLR.H	Add1	YSDVEVPASVTGHSFASDGDSGTCS@PLR	5.1	0	0	431	0	0	-2.03075	4.81105
SCX_IMAC_e16(H):P0(L)	3	-0.89	2.627	0.02	0.216	IPI00311962	1	K.A]GT#K^SPAVS#PSK^.T	Add2	AGTK^S#PAVS#PSK^	3	9.6	0	366	370	0	1.73628	36.948
SCX_IMAC_e16(H):P0(L)	3	-0.603	2.934	0.041	0.214	IPI00311962	1	K.A]GTK^S#PAVS#PSK^.T	Add2	AGTK^S#PAVS#PSK^	6.8	16.2	0	366	370	0	2.01093	45.4882
SCX_IMAC_P21(H):P0(L)	3	-0.99	2.344	0.048	0.179	IPI00311962	1	K.AGT#KSPAVS#PSK.T	Add2	AGT@KSPAVS@PSK	7.7	15	0	364	370	0	2.13349	178.936
SCX_IMAC_P21(H):P0(L)	3	-1.26	3.068	0.042	0.337	IPI00311962	1	K.A]GTK^S#PAVS#PSK^.T	Add2	AGTK#S@PAVS@PSK#	14.7	35	0	366	370	0	1.97312	178.809
SCX_IMAC_P21(H):P0(L)	3	-1.26	3.032	0.106	0.343	IPI00311962	1	K.A]GTK^S#PAVS#PSK^.T	Add2	AGTK#S@PAVS@PSK#	11	22.9	0	366	370	0	1.97312	176.31
SCX_IMAC_P21(H):P0(L)	3	-1.07	3.275	0.054	0.247	IPI00311962	1	K.A]GTK^S#PAVS#PSK^.T	Add2	AGTK#S@PAVS@PSK#	11	26.4	0	366	370	0	2.07731	197.092
SCX_IMAC_P21(H):P0(L)	3	-0.98	3.065	0.088	0.354	IPI00311962	1	K.A]GTK^S#PAVS#PSK^.T	Add2	AGTK#S@PAVS@PSK#	9.6	22.9	0	366	370	0	2.0402	191.72
SCX_IMAC_P21(H):P0(L)	3	-1.07	2.485	0.047	0.26	IPI00311962	1	K.A]GTK^S#PAVS#PSK^.T	Add2	AGTK#S@PAVS@PSK#	8.5	20.2	0	366	370	0	2.07729	196.827
SCX_IMAC_P21(H):P0(L)	3	-0.97	3.031	0.061	0.363	IPI00311962	1	K.A]GTK^S#PAVS#PSK^.T	Add2	AGTK#S@PAVS@PSK#	8.5	31.3	0	366	370	0	2.04006	189.927
SCX_IMAC_P21(H):P0(L)	2	-1.44	2.046	0.103	0.492	IPI00311962	1	K.S]TPAS#PVQS#PSK^.A	Add2	STPAS@PVQS@PSK#	44.1	13.3	0	354	358	0	2.746	64.7367
SCX_IMAC_P21(H):P0(L)	2	-1.41	2.08	0.157	0.476	IPI00311962	1	K.S]TPAS#PVQS#PSK^.A	Add2	STPAS@PVQS@PSK#	41.3	24.8	0	354	358	0	2.73948	69.2964
SCX_IMAC_P21(H):P0(L)	3	-0.6	4.133	0.463	0.463	IPI00672180	0	K.LMHDAS#DS#EVDQDDVVEWK.D	Adnp	LMHDAS@DS@EVDQDDVVEWK	1000	0	0	959	961	0	-2.33484	24.0374
SCX_IMAC_P21(H):P0(L)	3	-0.49	4.564	0.472	0.472	IPI00672180	0	K.LMHDAS#DS#EVDQDDVVEWK.D	Adnp	LMHDAS@DS@EVDQDDVVEWK	1000	0	0	959	961	0	-2.33484	24.0374
SCX_IMAC_P21(H):P0(L)	3	-0.45	3.795	0.403	0.403	IPI00672180	0	K.LMHDAS#DS#EVDQDDVVEWK.D	Adnp	LMHDAS@DS@EVDQDDVVEWK	1000	0	0	959	961	0	-3.07352	18.9166
SCX_IMAC_P21(H):P0(L)	3	-0.39	4.607	0.509	0.509	IPI00672180	0	K.LMHDAS#DS#EVDQDDVVEWK.D	Adnp	LMHDAS@DS@EVDQDDVVEWK	1000	0	0	959	961	0	-3.07444	18.9754
SCX_IMAC_P21(H):P0(L)	3	-0.08	4.025	0.458	0.458	IPI00672180	0	K.LMHDAS#DS#EVDQDDVVEWK.D	Adnp	LMHDAS@DS@EVDQDDVVEWK	1000	0	0	959	961	0	-2.92041	23.9369
SCX_IMAC_P21(H):P0(L)	3	0.02	4.94	0.511	0.511	IPI00672180	0	K.LMHDAS#DS#EVDQDDVVEWK.D	Adnp	LMHDAS@DS@EVDQDDVVEWK	1000	0	0	959	961	0	-2.32803	22.6866
SCX_IMAC_P21(H):P0(L)	3	0.06	3.996	0.388	0.388	IPI00672180	0	K.LMHDAS#DS#EVDQDDVVEWK.D	Adnp	LMHDAS@DS@EVDQDDVVEWK	1000	0	0	959	961	0	-2.32782	22.6292
SCX_IMAC_P21(H):P0(L)	3	-1.26	2.27	0.109	0.319	IPI00314905	1	K.H]LLETHSS#PAK^.T	Aftph	HLLETHSS@PAK#	4.8	0	0	680	0	0	0.325017	64.184
SCX_IMAC_P21(H):P0(L)	3	-1.35	2.257	0.078	0.418	IPI00314905	1	K.H]LLETHSS#PAK^.T	Aftph	HLLETHSS@PAK#	4.3	0	0	680	0	0	0.710724	61.6971
SCX_IMAC_e16(H):P0(L)	3	1.126	2.347	0.277	0.33	IPI00349020	1	R.AEAAAVAGLSTPGS#LHR.A	Agap2	AEAAAVAGLSTPGS#LHR	20.6	0	0	632	0	0	-0.90116	25.8383
SCX_IMAC_e16(H):P0(L)	3	-0.16	3.125	0.261	0.261	IPI00349020	1	R.AEAAAVAGLSTPGS#LHR.A	Agap2	AEAAAVAGLSTPGS#LHR	50.6	0	0	632	0	0	-0.780204	55.1362
SCX_IMAC_P21(H):P0(L)	3	-0.79	2.631	0.282	0.282	IPI00349020	1	R.AEAAAVAGLSTPGS#LHR.A	Agap2	AEAAAVAGLSTPGS@LHR	38.2	0	0	632	0	0	-3.22623	60.0174
SCX_IMAC_e16(H):P0(L)	2	-2.143	2.113	0.207	0.478	IPI00230359	3	K.GT#PSQS#PVVGR.S	Agfg1	GT#PSQS#PVVGR	27.7	40.7	0	177	181	0	-2.87626	27.4443
SCX_IMAC_e16(H):P0(L)	2	-3.66	2.747	0.251	0.343	IPI00230359	3	K.GT#PSQS#PVVGR.S	Agfg1	GT#PSQS#PVVGR	27.7	48.9	0	177	181	0	-4.13185	33.4445
SCX_IMAC_P21(H):P0(L)	2	-0.61	2.775	0.113	0.329	IPI00230359	3	K.GT#PSQS#PVVGR.S	Agfg1	GT@PSQS@PVVGR	48.6	24.8	0	177	181	0	-4.81365	68.426
SCX_IMAC_P21(H):P0(L)	2	-0.48	2.633	0.244	0.485	IPI00230359	3	K.GT#PSQS#PVVGR.S	Agfg1	GT@PSQS@PVVGR	43.3	33.7	0	177	181	0	-4.9886	57.4356
SCX_IMAC_P21(H):P0(L)	2	-0.38	2.832	0.172	0.337	IPI00230359	3	K.GT#PSQS#PVVGR.S	Agfg1	GT@PSQS@PVVGR	39.6	37.4	0	177	181	0	-5.11515	47.5724
SCX_IMAC_P21(H):P0(L)	2	-0.6	2.761	0.204	0.404	IPI00230359	3	K.GT#PSQS#PVVGR.S	Agfg1	GT@PSQS@PVVGR	36.7	52.8	0	177	181	0	-5.20648	52.3352
SCX_IMAC_P21(H):P0(L)	2	-0.64	2.311	0.188	0.307	IPI00230359	3	K.GT#PSQS#PVVGR.S	Agfg1	GT@PSQS@PVVGR	34.3	24.8	0	177	181	0	-5.18689	51.1511
SCX_IMAC_P21(H):P0(L)	2	-0.61	2.746	0.122	0.336	IPI00230359	3	K.GT#PSQS#PVVGR.S	Agfg1	GT@PSQS@PVVGR	27.7	37.4	0	177	181	0	-4.81293	68.3323
SCX_IMAC_P21(H):P0(L)	2	-0.41	2.73	0.175	0.469	IPI00230359	3	K.GT#PSQS#PVVGR.S	Agfg1	GT@PSQS@PVVGR	27.7	43	0	177	181	0	-5.11386	47.4731
SCX_IMAC_P21(H):P0(L)	2	-0.49	2.884	0.094	0.384	IPI00230359	3	K.GT#PSQS#PVVGR.S	Agfg1	GT@PSQS@PVVGR	24.2	37.4	0	177	181	0	-4.98487	56.9698
SCX_IMAC_P21(H):P0(L)	3	-0.41	2.329	0.317	0.317	IPI00170079	2	K.ERS#PPLT#PK.E	Ahi1	ERS@PPLT@PK	1000	0	0	974	978	0	-1.16662	125.245
SCX_IMAC_P21(H):P0(L)	2	0.26	2.064	0.105	0.256	IPI00170079	1	R.GKT#PTADDSDDSR.E	Ahi1	GKT@PTADDSDDSR	30.7	0	0	20	0	0	-3.59314	10.86
SCX_IMAC_P21(H):P0(L)	3	-0.83	2.469	0.04	0.182	IPI00170079	1	R.GKT#PTADDSDDSR.E	Ahi1	GKT@PTADDSDDSR	11	0	0	20	0	0	-2.94975	8.68368
SCX_IMAC_P21(H):P0(L)	3	-0.07	2.55	0.125	0.372	IPI00128249	0	R.H]AFSPVAS#VES#AS#GETLHSPK^.V	Ahsg	HAFSPVAS@VES@AS@GETLHSPK#	23.7	26.7	14.9	309	312	314	0.811445	73.3893
SCX_IMAC_P21(H):P0(L)	3	-1.79	2.363	0.16	0.16	IPI00128249	0	R.H]AFSPVASVES#AS#GETLHSPK^.V	Ahsg	HAFSPVASVES@AS@GETLHSPK#	37.9	8.7	0	312	314	0	0.75075	25.4293
SCX_IMAC_P21(H):P0(L)	3	-0.43	2.229	0.205	0.205	IPI00128249	0	R.VM*HTQCHSTPDS#AEDVR.K	Ahsg	VM*HTQCHSTPDS@AEDVR	69.3	0	0	138	0	0	-3.76025	38.2788
SCX_IMAC_P21(H):P0(L)	3	-0.24	2.605	0.318	0.318	IPI00128249	0	R.VM*HTQCHSTPDS#AEDVR.K	Ahsg	VM*HTQCHSTPDS@AEDVR	64.9	0	0	138	0	0	-3.61945	38.1254
SCX_IMAC_P21(H):P0(L)	3	-0.29	2.319	0.317	0.317	IPI00128249	0	R.VM*HTQCHSTPDS#AEDVR.K	Ahsg	VM*HTQCHSTPDS@AEDVR	57.7	0	0	138	0	0	-3.69935	27.7369
SCX_IMAC_P21(H):P0(L)	3	-0.57	2.993	0.37	0.468	IPI00128249	0	R.VMHTQCHSTPDS#AEDVR.K	Ahsg	VMHTQCHSTPDS@AEDVR	71.8	0	0	138	0	0	-5.12619	66.8151
SCX_IMAC_P21(H):P0(L)	3	-0.49	2.935	0.419	0.506	IPI00128249	0	R.VMHTQCHSTPDS#AEDVR.K	Ahsg	VMHTQCHSTPDS@AEDVR	71.8	0	0	138	0	0	-6.2234	106.387
SCX_IMAC_P21(H):P0(L)	3	0.38	3.804	0.376	0.428	IPI00128249	0	R.VMHTQCHSTPDS#AEDVR.K	Ahsg	VMHTQCHSTPDS@AEDVR	71.8	0	0	138	0	0	-5.51621	97.9465
SCX_IMAC_P21(H):P0(L)	3	-0.49	3.443	0.451	0.5	IPI00128249	0	R.VMHTQCHSTPDS#AEDVR.K	Ahsg	VMHTQCHSTPDS@AEDVR	65.6	0	0	138	0	0	-6.1873	103.749
SCX_IMAC_P21(H):P0(L)	3	-0.28	2.527	0.347	0.393	IPI00128249	0	R.VMHTQCHSTPDS#AEDVR.K	Ahsg	VMHTQCHSTPDS@AEDVR	60.5	0	0	138	0	0	-4.67373	42.7201
SCX_IMAC_P21(H):P0(L)	3	-0.96	4.416	0.093	0.408	IPI00123709	2	K.EPTKPLES#PTS#PVSNETTSSFK.K	Akap12	EPTKPLES@PTS@PVSNETTSSFK	24.1	23.3	0	270	273	0	-3.42747	9.39925
SCX_IMAC_P21(H):P0(L)	3	-0.96	3.279	0.033	0.329	IPI00123709	2	K.EPTKPLES#PTS#PVSNETTSSFK.K	Akap12	EPTKPLES@PTS@PVSNETTSSFK	15	13.3	0	270	273	0	-3.41824	9.33928
SCX_IMAC_P21(H):P0(L)	3	-0.56	2.843	0.032	0.246	IPI00123709	2	K.EPTKPLES#PTS#PVSNETTSSFK.K	Akap12	EPTKPLESPT@S@PVSNETTSSFK	7.6	10	0	272	273	0	-1.55033	5.09102
SCX_IMAC_P21(H):P0(L)	3	-0.9	2.556	0.389	0.389	IPI00648755	1	K.A]ELVLIDEDDEK^S#LR.E	Akap2;Palm2-Akap2;Palm2	A]ELVLIDEDDEK#S@LR	1000	0	0	315	0	0	5.56079	33.762
SCX_IMAC_e16(H):P0(L)	2	-1.44	2.158	0.194	0.194	IPI00753601	0	K.G]PVAAS#PQK^ER.Q	Akap5	G]PVAAS#PQK^ER	1000	0	0	29	0	0	3.45373	9.60477
SCX_IMAC_e16(H):P0(L)	2	0.5	3.793	0.64	0.64	IPI00321739	0	R.ADS#DGDLS#ENDDGAGDLR.S	Akap8	ADS#DGDLS#ENDDGAGDLR	1000	0	0	320	325	0	-0.704646	8.62357
SCX_IMAC_e16(H):P0(L)	3	-0.95	3.524	0.146	0.547	IPI00323969	4	R.S]GS#PSDNSGAEEMEVSLAK^PK^.H	Akt1	SGS#PSDNSGAEEMEVSLAK^PK^	14.5	0	0	124	0	0	0.545587	25.1728
SCX_IMAC_e16(H):P0(L)	3	-2.38	3.646	0.144	0.446	IPI00323969	4	R.S]GS#PSDNSGAEEMEVSLAK^PK^.H	Akt1	SGS#PSDNSGAEEMEVSLAK^PK^	28.5	0	0	124	0	0	0.465181	24.0412
SCX_IMAC_P21(H):P0(L)	3	-0.78	2.833	0.013	0.372	IPI00323969	4	R.SGS#PSDNS#GAEEMEVSLAKPK.H	Akt1	SGS@PSDNS@GAEEMEVSLAKPK	14.5	20.9	0	124	129	0	-1.68351	9.27401
SCX_IMAC_P21(H):P0(L)	3	-1.74	2.891	0.224	0.461	IPI00133580	5	K.G]ILAADESTGS#IAK^R.L	Aldoart2	GILAADESTGS@IAK#R	23.6	0	0	39	0	0	3.91428	23.5011
SCX_IMAC_P21(H):P0(L)	3	-0.93	2.324	0.137	0.273	IPI00133580	5	K.G]ILAADESTGS#IAK^R.L	Aldoart2	GILAADESTGS@IAK#R	16.2	0	0	39	0	0	3.78167	28.5803
SCX_IMAC_P21(H):P0(L)	3	-1.7	2.288	0.101	0.284	IPI00133580	5	K.G]ILAADESTGS#IAK^R.L	Aldoart2	GILAADESTGS@IAK#R	5.7	0	0	39	0	0	3.91768	23.5979
SCX_IMAC_e16(H):P0(L)	3	-3.017	2.451	0.092	0.092	IPI00459582	0	R.T]VPT#HMNDQNR.E	Alg9	TVPT#HMNDQNR	0	0	0	514	0	0	0.621189	13.8168
SCX_IMAC_e16(H):P0(L)	3	-0.41	2.703	0.208	0.208	IPI00170364	1	R.R]LS#LPGLLSQVS#PR.L	Als2	RLS#LPGLLSQVS#PR	55.4	50.2	0	477	486	0	0.680423	43.3957
SCX_IMAC_P21(H):P0(L)	3	-0.47	2.778	0.15	0.15	IPI00170364	1	R.R]LS#LPGLLSQVS#PR.L	Als2	RLS@LPGLLSQVS@PR	83.6	79.3	0	477	486	0	0.531917	49.1682
SCX_IMAC_P21(H):P0(L)	3	-0.54	2.376	0.144	0.144	IPI00170364	1	R.R]LS#LPGLLSQVS#PR.L	Als2	RLS@LPGLLSQVS@PR	70.9	57.8	0	477	486	0	0.33055	60.6516
SCX_IMAC_P21(H):P0(L)	3	-0.58	2.946	0.117	0.117	IPI00170364	1	R.R]LS#LPGLLSQVS#PR.L	Als2	RLS@LPGLLSQVS@PR	59.5	67.4	0	477	486	0	0.330562	60.8988
SCX_IMAC_P21(H):P0(L)	3	-0.73	2.58	0.136	0.136	IPI00170364	1	R.R]LS#LPGLLSQVS#PR.L	Als2	RLS@LPGLLSQVS@PR	58.9	50.6	0	477	486	0	0.504265	59.0198
SCX_IMAC_P21(H):P0(L)	3	-0.56	2.358	0.069	0.069	IPI00170364	1	R.R]LS#LPGLLSQVS#PR.L	Als2	RLS@LPGLLSQVS@PR	48.2	48.7	0	477	486	0	0.531917	49.5269
SCX_IMAC_P21(H):P0(L)	3	-0.32	2.262	0.204	0.204	IPI00170364	1	R.RLS#LPGLLSQVS#PR.L	Als2	RLS@LPGLLSQVS@PR	47.5	20.6	0	477	486	0	0.316093	74.6612
SCX_IMAC_P21(H):P0(L)	3	-0.54	3.393	0.247	0.247	IPI00170364	1	R.R]LS#LPGLLSQVSPR.L	Als2	RLS@LPGLLSQVSPR	49.5	0	0	477	0	0	2.25123	36.3333
SCX_IMAC_P21(H):P0(L)	3	-0.26	2.978	0.394	0.394	IPI00170364	1	R.R]LS#LPGLLSQVSPR.L	Als2	RLS@LPGLLSQVSPR	48	0	0	477	0	0	2.38685	21.3102
SCX_IMAC_P21(H):P0(L)	3	-0.53	2.87	0.234	0.234	IPI00170364	1	R.R]LS#LPGLLSQVSPR.L	Als2	RLS@LPGLLSQVSPR	40.1	0	0	477	0	0	2.27141	42.9562
SCX_IMAC_P21(H):P0(L)	3	-0.52	3.308	0.362	0.362	IPI00170364	1	R.R]LS#LPGLLSQVSPR.L	Als2	RLS@LPGLLSQVSPR	34.1	0	0	477	0	0	2.27141	43.3064
SCX_IMAC_P21(H):P0(L)	3	-0.27	2.349	0.295	0.295	IPI00170364	1	R.R]LS#LPGLLSQVSPR.L	Als2	RLS@LPGLLSQVSPR	28.4	0	0	477	0	0	2.38588	20.8029
SCX_IMAC_P21(H):P0(L)	4	-0.26	4.314	0.066	0.199	IPI00400180	0	K.T]PS#PPEEPSPLPS#PTASPNHT#LAPASPAPVRPR.S	Amph	T@PSPPEEPSPLPS@PTASPNHT@LAPASPAPVRPR	8.7	17.8	14.7	260	272	280	1.7016	29.7928
SCX_IMAC_P21(H):P0(L)	4	-0.06	4.334	0.033	0.211	IPI00400180	0	K.T]PS#PPEEPSPLPS#PTASPNHT#LAPASPAPVRPR.S	Amph	TPS@PPEEPSPLPS@PTAS@PNHTLAPASPAPVRPR	27.1	36.5	8.8	262	272	276	1.70074	29.462
SCX_IMAC_P21(H):P0(L)	4	-0.66	3.963	0.027	0.223	IPI00400180	0	K.T]PS#PPEEPSPLPS#PTAS#PNHTLAPASPAPVRPR.S	Amph	TPS@PPEEPSPLPS@PTAS@PNHTLAPASPAPVRPR	9.4	16.2	10.6	262	272	276	1.44082	30.573
SCX_IMAC_P21(H):P0(L)	4	-0.38	4.242	0.027	0.236	IPI00400180	0	K.T]PS#PPEEPSPLPS#PTASPNHT#LAPASPAPVRPR.S	Amph	TPS@PPEEPSPLPS@PTAS@PNHTLAPASPAPVRPR	0	17.2	0	262	272	276	1.44078	30.3617
SCX_IMAC_P21(H):P0(L)	4	-0.38	2.502	0.149	0.247	IPI00400180	0	K.T]PS#PPEEPSPLPSPTASPNHTLAPASPAPVRPR.S	Amph	TPS@PPEEPSPLPSPTASPNHTLAPASPAPVRPR	0	0	0	262	0	0	3.58399	22.1863
SCX_IMAC_e16(H):P0(L)	3	0.6	4.162	0.002	0.385	IPI00227235	3	K.AQVHLDQVIT#SPFNTAFPLDYMK.D	Ank2	AQVHLDQVITS#PFNTAFPLDYMK	18.9	0	0	2163	0	0	-1.41866	27.1749
SCX_IMAC_e16(H):P0(L)	3	-1.26	2.209	0.188	0.188	IPI00227235	3	K.DSLAHQDT#CENDR.E	Ank2	DSLAHQDT#CENDR	44.4	0	0	2805	0	0	-5.44569	29.1845
SCX_IMAC_e16(H):P0(L)	3	-1.23	2.264	0.168	0.168	IPI00227235	3	K.DSLAHQDT#CENDR.E	Ank2	DSLAHQDT#CENDR	49.4	0	0	2805	0	0	-5.46839	29.6473
SCX_IMAC_e16(H):P0(L)	2	-0.5	3.163	0.044	0.348	IPI00227235	3	K.EIAS#PS#SPVK.V	Ank2	EIAS#PS#SPVK	34.5	10.3	0	2852	2854	0	-5.1619	45.7403
SCX_IMAC_e16(H):P0(L)	2	-0.5	2.946	0.007	0.329	IPI00227235	3	K.EIAS#PSS#PVK.V	Ank2	EIAS#PS#SPVK	37.5	10.3	0	2852	2854	0	-5.15498	45.5216
SCX_IMAC_e16(H):P0(L)	2	-0.65	2.127	0.141	0.141	IPI00227235	3	R.FT#PEEEMFK.M	Ank2	FT#PEEEMFK	1000	0	0	2570	0	0	-3.7466	10.336
SCX_IMAC_e16(H):P0(L)	3	-0.26	3.354	0.329	0.329	IPI00227235	3	K.IVDEQGDMDFQIS#PDRK.T	Ank2	IVDEQGDMDFQIS#PDRK	1000	0	0	2118	0	0	-1.0437	17.8239
SCX_IMAC_e16(H):P0(L)	3	0.24	2.89	0.415	0.415	IPI00227235	3	K.IVDEQGDMDFQIS#PDRK.T	Ank2	IVDEQGDMDFQIS#PDRK	1000	0	0	2118	0	0	-1.57934	30.0548
SCX_IMAC_e16(H):P0(L)	3	0.37	2.622	0.383	0.383	IPI00227235	3	K.IVDEQGDMDFQIS#PDRK.T	Ank2	IVDEQGDMDFQIS#PDRK	1000	0	0	2118	0	0	-1.58142	30.6226
SCX_IMAC_e16(H):P0(L)	3	0.566	2.302	0.187	0.187	IPI00227235	3	K.IVDEQGDMDFQIS#PDRK.T	Ank2	IVDEQGDMDFQIS#PDRK	1000	0	0	2118	0	0	-0.565925	48.9534
SCX_IMAC_e16(H):P0(L)	3	-0.171	2.6	0.005	0.28	IPI00227235	3	R.S]K^S#ESDASSLDAK^.T	Ank2	SK^S#ESDASSLDAK^	4.9	0	0	3371	0	0	-0.154001	40.1075
SCX_IMAC_e16(H):P0(L)	2	-0.8	2.688	0.113	0.403	IPI00227235	3	R.S]K^S#ESDASSLDAK^.T	Ank2	SK^S#ESDASSLDAK^	18.3	0	0	3371	0	0	0.141055	60.5518
SCX_IMAC_e16(H):P0(L)	2	-0.77	2.45	0.088	0.306	IPI00227235	3	R.SKS#ESDASSLDAK.T	Ank2	SKS#ESDASSLDAK	19.8	0	0	3371	0	0	0.141055	60.5518
SCX_IMAC_P21(H):P0(L)	3	0.61	3.789	0.085	0.368	IPI00227235	3	K.AQVHLDQVITS#PFNTAFPLDYMK.D	Ank2	AQVHLDQVITS@PFNTAFPLDYMK	6.6	0	0	2163	0	0	-4.00314	10.3144
SCX_IMAC_P21(H):P0(L)	3	0.37	3.581	0.009	0.436	IPI00227235	3	K.AQVHLDQVITS#PFNTAFPLDYMK.D	Ank2	AQVHLDQVITS@PFNTAFPLDYMK	5.3	0	0	2163	0	0	-4.00449	10.3241
SCX_IMAC_P21(H):P0(L)	2	-0.87	2.3	0.168	0.168	IPI00227235	3	K.A]RS#YIETETESR.E	Ank2	ARS@YIETETESR	28.9	0	0	3390	0	0	2.92564	33.8598
SCX_IMAC_P21(H):P0(L)	2	-0.19	2.61	0.15	0.262	IPI00227235	3	K.A]RS#YIETETESR.E	Ank2	ARS@YIETETESR	24.4	0	0	3390	0	0	2.82104	35.7065
SCX_IMAC_P21(H):P0(L)	2	0.82	2.14	0.014	0.233	IPI00227235	3	K.AT#SPLIEETPIGSIK.D	Ank2	ATS@PLIEETPIGSIK	9.3	0	0	1750	0	0	-0.944508	3.28992
SCX_IMAC_P21(H):P0(L)	3	0.94	3.811	0.034	0.421	IPI00227235	3	K.DEFLPALSLQSGALGGS#SES#LK.Q	Ank2	DEFLPALSLQSGALGGS@SES@LK	14.2	27	0	2192	2195	0	-3.42311	24.429
SCX_IMAC_P21(H):P0(L)	3	0.81	3.661	0.044	0.226	IPI00227235	3	K.DEFLPALSLQSGALGGS#SES#LK.Q	Ank2	DEFLPALSLQSGALGGS@SES@LK	10.3	30.7	0	2192	2195	0	-3.60767	25.4737
SCX_IMAC_P21(H):P0(L)	3	1.13	3.537	0.037	0.349	IPI00227235	3	K.DEFLPALSLQSGALGGS#SES#LK.Q	Ank2	DEFLPALSLQSGALGGS@SES@LK	7.5	30.7	0	2192	2195	0	-3.4349	24.6299
SCX_IMAC_P21(H):P0(L)	3	1.05	3.14	0.053	0.384	IPI00227235	3	K.DEFLPALSLQSGALGGS#SES#LK.Q	Ank2	DEFLPALSLQSGALGGS@SES@LK	5.9	15.2	0	2192	2195	0	-3.59147	22.9701
SCX_IMAC_P21(H):P0(L)	3	0.83	4.027	0.007	0.433	IPI00227235	3	K.DEFLPALSLQSGALGGS#SES#LK.Q	Ank2	DEFLPALSLQSGALGGSS@ES@LK	13.3	28.4	0	2193	2195	0	-3.60434	25.4143
SCX_IMAC_P21(H):P0(L)	3	1.14	3.444	0.014	0.273	IPI00227235	3	K.DEFLPALSLQSGALGGS#SES#LK.Q	Ank2	DEFLPALSLQSGALGGSS@ES@LK	0	28.4	0	2193	2195	0	-3.59992	23.1061
SCX_IMAC_P21(H):P0(L)	4	-2.26	4.071	0.026	0.184	IPI00227235	3	R.ETTQPETCDGHGCETVS#PSNSATPVSLGVQS#PEHK.D	Ank2	ETTQPETCDGHGCETVS@PSNSATPVSLGVQS@PEHK	7.3	24	0	2769	2783	0	-1.89776	5.29434
SCX_IMAC_P21(H):P0(L)	3	-0.95	2.88	0.051	0.386	IPI00227235	3	K.HEGLAET#PETSPESLSFS#PK.K	Ank2	HEGLAET@PETSPESLSFS@PK	16.5	28.3	0	2230	2241	0	-2.40559	9.82996
SCX_IMAC_P21(H):P0(L)	3	-0.76	3.12	0.104	0.295	IPI00227235	3	K.HEGLAET#PETSPESLSFSPK.K	Ank2	HEGLAET@PETSPESLSFSPK	20.8	0	0	2230	0	0	-4.25127	29.007
SCX_IMAC_P21(H):P0(L)	3	0.65	2.785	0.057	0.346	IPI00227235	3	K.HEGLAETPET#SPESLSFS#PK.K	Ank2	HEGLAETPET@SPESLSFS@PK	20.6	42.7	0	2233	2241	0	-2.19341	7.50901
SCX_IMAC_P21(H):P0(L)	2	-0.75	2.002	0.387	0.387	IPI00227235	3	K.KGS#S#EES#VDEDR.G	Ank2	KGS@S@EES@VDEDR	1000	0	0	1727	1728	1731	-2.79393	41.6018
SCX_IMAC_P21(H):P0(L)	2	-0.75	2.087	0.507	0.507	IPI00227235	3	K.KGS#S#EES#VDEDR.G	Ank2	KGS@S@EES@VDEDR	1000	0	0	1727	1728	1731	-2.79395	41.5194
SCX_IMAC_P21(H):P0(L)	2	-0.62	2.225	0.495	0.495	IPI00227235	3	K.KGS#S#EES#VDEDR.G	Ank2	KGS@S@EES@VDEDR	1000	0	0	1727	1728	1731	-3.88123	34.2929
SCX_IMAC_P21(H):P0(L)	2	-0.5	2.141	0.398	0.398	IPI00227235	3	K.KGS#S#EES#VDEDR.G	Ank2	KGS@S@EES@VDEDR	1000	0	0	1727	1728	1731	-2.74206	30.7368
SCX_IMAC_P21(H):P0(L)	2	-0.44	2.06	0.492	0.492	IPI00227235	3	K.KGS#S#EES#VDEDR.G	Ank2	KGS@S@EES@VDEDR	1000	0	0	1727	1728	1731	-2.64387	29.7555
SCX_IMAC_P21(H):P0(L)	2	-0.71	2.336	0.288	0.507	IPI00227235	3	K.KGS#S#EESVDEDR.G	Ank2	KGS@S@EESVDEDR	47.3	37.5	0	1727	1728	0	-0.982494	16.4434
SCX_IMAC_P21(H):P0(L)	2	-1.2	2.585	0.176	0.428	IPI00227235	3	K.KGS#S#EESVDEDR.G	Ank2	KGS@S@EESVDEDR	44.4	27.7	0	1727	1728	0	-1.03258	19.839
SCX_IMAC_P21(H):P0(L)	2	-1.27	2.448	0.276	0.511	IPI00227235	3	K.KGS#S#EESVDEDR.G	Ank2	KGS@S@EESVDEDR	40.5	26.8	0	1727	1728	0	-1.35399	16.4376
SCX_IMAC_P21(H):P0(L)	2	-0.93	2.68	0.199	0.417	IPI00227235	3	K.KGS#S#EESVDEDR.G	Ank2	KGS@S@EESVDEDR	31.5	20.9	0	1727	1728	0	-1.03291	20.1584
SCX_IMAC_P21(H):P0(L)	2	-0.61	2.537	0.124	0.344	IPI00227235	3	K.N]EK^LS#PVS#PSAK^.T	Ank2	NEK#LS@PVS@PSAK#	65.4	37.4	0	1844	1847	0	-0.287578	130.663
SCX_IMAC_P21(H):P0(L)	2	-0.65	2.241	0.152	0.346	IPI00227235	3	K.N]EK^LS#PVS#PSAK^.T	Ank2	NEK#LS@PVS@PSAK#	60	37.4	0	1844	1847	0	-0.503116	119.366
SCX_IMAC_P21(H):P0(L)	2	-0.75	2.134	0.226	0.24	IPI00227235	3	K.NEKLS#PVS#PSAK.T	Ank2	NEKLS@PVS@PSAK	55.5	37.4	0	1844	1847	0	-0.287513	127.971
SCX_IMAC_P21(H):P0(L)	3	-1.37	2.876	0.002	0.204	IPI00227235	3	R.S]K^SES#DASSLDAK^.T	Ank2	S@K#SESDASSLDAK#	5.8	0	0	3369	0	0	1.76383	117.12
SCX_IMAC_P21(H):P0(L)	2	-0.97	2.319	0.274	0.388	IPI00225231	4	K.SDS#NAS#FLR.A	Ank2	SDS@NAS@FLR	42.6	42.1	0	46	49	0	1.07789	99.7417
SCX_IMAC_P21(H):P0(L)	2	-1.51	2.425	0.297	0.344	IPI00225231	4	K.S]DS#NASFLR.A	Ank2	SDS@NASFLR	46.3	0	0	46	0	0	0.326188	46.0316
SCX_IMAC_P21(H):P0(L)	2	-1.62	2.238	0.304	0.304	IPI00225231	4	K.S]DS#NASFLR.A	Ank2	SDS@NASFLR	42.6	0	0	46	0	0	0.696219	43.3329
SCX_IMAC_P21(H):P0(L)	2	-1.6	2.65	0.248	0.359	IPI00225231	4	K.S]DS#NASFLR.A	Ank2	SDS@NASFLR	42.6	0	0	46	0	0	0.803802	47.3249
SCX_IMAC_P21(H):P0(L)	2	-1.51	2.434	0.312	0.312	IPI00225231	4	K.S]DS#NASFLR.A	Ank2	SDS@NASFLR	42.6	0	0	46	0	0	0.326188	45.8479
SCX_IMAC_P21(H):P0(L)	2	-1.62	2.202	0.326	0.326	IPI00225231	4	K.S]DS#NASFLR.A	Ank2	SDS@NASFLR	37.4	0	0	46	0	0	0.696566	43.9128
SCX_IMAC_P21(H):P0(L)	2	-1.1	2.928	0.086	0.351	IPI00225231	4	K.SDS#NASFLR.A	Ank2	SDS@NASFLR	37.4	0	0	46	0	0	0.326188	45.8479
SCX_IMAC_P21(H):P0(L)	2	-1.17	2.058	0.15	0.225	IPI00225231	4	K.SDS#NASFLR.A	Ank2	SDS@NASFLR	27.7	0	0	46	0	0	0.803912	47.6407
SCX_IMAC_P21(H):P0(L)	3	-0.57	4.621	0.064	0.436	IPI00227235	3	K.SHLVNEVPVLAS#PDLLSEVSEMK.Q	Ank2	SHLVNEVPVLAS@PDLLSEVSEMK	26.7	0	0	1495	0	0	-0.760295	13.455
SCX_IMAC_P21(H):P0(L)	3	0.5	3.209	0.007	0.237	IPI00227235	3	K.SHLVNEVPVLAS#PDLLSEVSEMK.Q	Ank2	SHLVNEVPVLAS@PDLLSEVSEMK	21.8	0	0	1495	0	0	-0.760607	13.5589
SCX_IMAC_P21(H):P0(L)	2	-1	2.782	0.191	0.419	IPI00227235	3	R.S]K^S#ESDASSLDAK^.T	Ank2	SK#S@ESDASSLDAK#	30.5	0	0	3371	0	0	1.8326	118.767
SCX_IMAC_P21(H):P0(L)	2	-0.62	2.714	0.165	0.44	IPI00227235	3	R.S]K^S#ESDASSLDAK^.T	Ank2	SK#S@ESDASSLDAK#	29	0	0	3371	0	0	1.65193	146.036
SCX_IMAC_P21(H):P0(L)	2	-0.7	2.576	0.195	0.383	IPI00227235	3	R.S]K^S#ESDASSLDAK^.T	Ank2	SK#S@ESDASSLDAK#	21.8	0	0	3371	0	0	1.6518	142.998
SCX_IMAC_P21(H):P0(L)	2	-0.94	2.939	0.238	0.403	IPI00227235	3	R.S]K^S#ESDASSLDAK^.T	Ank2	SK#S@ESDASSLDAK#	17	0	0	3371	0	0	1.50797	115.289
SCX_IMAC_P21(H):P0(L)	2	-0.93	2.309	0.262	0.36	IPI00227235	3	R.S]K^S#ESDASSLDAK^.T	Ank2	SK#S@ESDASSLDAK#	17	0	0	3371	0	0	1.50777	114.31
SCX_IMAC_P21(H):P0(L)	2	-0.74	2.584	0.271	0.367	IPI00227235	3	R.S]K^S#ESDASSLDAK^.T	Ank2	SK#S@ESDASSLDAK#	14.9	0	0	3371	0	0	1.7482	85.5105
SCX_IMAC_P21(H):P0(L)	3	-1.03	3.758	0.022	0.359	IPI00227235	3	R.S]K^S#ESDASSLDAK^.T	Ank2	SK#S@ESDASSLDAK#	9.6	0	0	3371	0	0	1.52412	137.696
SCX_IMAC_P21(H):P0(L)	2	-0.78	2.785	0.284	0.415	IPI00227235	3	R.S]K^S#ESDASSLDAK^.T	Ank2	SK#S@ESDASSLDAK#	8.6	0	0	3371	0	0	1.74804	84.1991
SCX_IMAC_P21(H):P0(L)	3	-1.28	2.702	0.052	0.17	IPI00227235	3	R.S]K^SES#DASSLDAK^.T	Ank2	SK#S@ESDASSLDAK#	7.6	0	0	3371	0	0	1.70009	153.139
SCX_IMAC_P21(H):P0(L)	3	-1.16	3.118	0.01	0.293	IPI00227235	3	R.S]K^S#ESDASSLDAK^.T	Ank2	SK#S@ESDASSLDAK#	7.6	0	0	3371	0	0	1.70008	152.834
SCX_IMAC_P21(H):P0(L)	3	-2.78	2.7	0.053	0.251	IPI00227235	3	R.S]K^S#ESDASSLDAK^.T	Ank2	SK#S@ESDASSLDAK#	6.8	0	0	3371	0	0	1.52409	137.004
SCX_IMAC_P21(H):P0(L)	3	-1.39	2.717	0.038	0.171	IPI00227235	3	R.S]K^SES#DASSLDAK^.T	Ank2	SK#S@ESDASSLDAK#	4.9	0	0	3371	0	0	1.76369	114.789
SCX_IMAC_P21(H):P0(L)	3	-1.54	2.833	0.03	0.313	IPI00227235	3	R.S]K^S#ESDASSLDAK^.T	Ank2	SK#SES@DASSLDAK#	4.1	0	0	3373	0	0	1.81131	109.993
SCX_IMAC_P21(H):P0(L)	2	-0.82	2.088	0.318	0.347	IPI00227235	3	K.VGT#PTDIHSEK.E	Ank2	VGT@PTDIHSEK	57.8	0	0	2260	0	0	-1.29457	87.3575
SCX_IMAC_P21(H):P0(L)	2	-0.82	2.066	0.225	0.435	IPI00227235	3	K.VGT#PTDIHSEK.E	Ank2	VGT@PTDIHSEK	51.6	0	0	2260	0	0	-1.29435	85.7182
SCX_IMAC_P21(H):P0(L)	2	-1.79	2.108	0.272	0.44	IPI00227235	3	K.V]GT#PTDIHSEK^.E	Ank2	VGT@PTDIHSEK#	51.6	0	0	2260	0	0	-1.41566	200.04
SCX_IMAC_P21(H):P0(L)	3	-2.07	2.294	0.158	0.158	IPI00227235	3	K.V]GT#PTDIHSEK^.E	Ank2	VGT@PTDIHSEK#	39.8	0	0	2260	0	0	-1.32158	773.64
SCX_IMAC_P21(H):P0(L)	2	-1.79	2.001	0.259	0.281	IPI00227235	3	K.V]GT#PTDIHSEK^.E	Ank2	VGT@PTDIHSEK#	37.4	0	0	2260	0	0	-1.41594	208.534
SCX_IMAC_P21(H):P0(L)	2	-1.23	2.287	0.273	0.432	IPI00227235	3	K.V]GT#PTDIHSEK^.E	Ank2	VGT@PTDIHSEK#	36.8	0	0	2260	0	0	-1.29405	82.8274
SCX_IMAC_P21(H):P0(L)	3	-1.79	2.422	0.129	0.129	IPI00227235	3	K.V]GT#PTDIHSEK^.E	Ank2	VGT@PTDIHSEK#	31.3	0	0	2260	0	0	-1.13338	591.763
SCX_IMAC_P21(H):P0(L)	2	-1.49	2.069	0.282	0.337	IPI00227235	3	K.V]GT#PTDIHSEK^.E	Ank2	VGT@PTDIHSEK#	30.7	0	0	2260	0	0	-1.26477	470.297
SCX_IMAC_P21(H):P0(L)	2	-1.31	2.072	0.3	0.396	IPI00227235	3	K.V]GT#PTDIHSEK^.E	Ank2	VGT@PTDIHSEK#	30.7	0	0	2260	0	0	-1.15968	132.721
SCX_IMAC_P21(H):P0(L)	3	-1.79	2.725	0.229	0.247	IPI00227235	3	K.V]GT#PTDIHSEK^.E	Ank2	VGT@PTDIHSEK#	26.4	0	0	2260	0	0	-1.13294	565.747
SCX_IMAC_e16(H):P0(L)	4	-0.08	2.508	0.093	0.248	IPI00623506	0	K.LLSQHS#VEYHDDELSDLR.G	Ank3	LLSQHS#VEYHDDELSDLR	9.2	0	0	2434	0	0	-3.10393	10.9614
SCX_IMAC_P21(H):P0(L)	3	-0.16	2.335	0.134	0.378	IPI00623506	0	K.LLSQHS#VEYHDDELSDLR.G	Ank3	LLSQHS@VEYHDDELSDLR	29	0	0	2434	0	0	-3.10567	20.7983
SCX_IMAC_P21(H):P0(L)	3	1.8	3.329	0.034	0.153	IPI00272501	1	K.EHYPVSSPSS#PS#PPAQPGGVSR.N	Ankrd17	EHYPVS@SPSSPS@PPAQPGGVSR	3.5	12.4	0	1786	1792	0	-0.0149065	15.563
SCX_IMAC_P21(H):P0(L)	3	-0.31	3.21	0.067	0.406	IPI00172197	0	R.A]ES#ADS#LGSEDRDLLYSIDAYR.S	Anln	AES@ADS@LGSEDRDLLYSIDAYR	29.1	8.7	0	653	656	0	2.93108	14.6083
SCX_IMAC_P21(H):P0(L)	3	0.44	3.291	0.022	0.481	IPI00172197	0	R.A]ES#ADS#LGSEDRDLLYSIDAYR.S	Anln	AES@ADS@LGSEDRDLLYSIDAYR	12.3	1.9	0	653	656	0	2.88947	16.2635
SCX_IMAC_P21(H):P0(L)	3	-0.29	3.163	0.077	0.346	IPI00172197	0	R.A]ES#ADS#LGSEDRDLLYSIDAYR.S	Anln	AES@ADS@LGSEDRDLLYSIDAYR	11.7	6	0	653	656	0	2.93974	14.6973
SCX_IMAC_P21(H):P0(L)	3	0.31	2.201	0.274	0.274	IPI00119680	1	K.LETGAPRPPAT#VT#NAVSWR.S	Ap1m1	LETGAPRPPAT@VT@NAVSWR	36.1	28.7	0	152	154	0	-4.18143	12.1268
SCX_IMAC_P21(H):P0(L)	2	0.02	2.112	0.005	0.242	IPI00420426	1	K.AFYGS#EEDEAK.G	Ap3b2	AFY@GSEEDEAK	21.3	0	0	270	0	0	-2.14452	9.16699
SCX_IMAC_P21(H):P0(L)	3	0.29	4.637	0.042	0.389	IPI00420426	1	K.AFYGS#EEDEAKGPGSEEAATAALPAR.K	Ap3b2	AFYGS@EEDEAKGPGSEEAATAALPAR	19.7	0	0	272	0	0	1.28073	42.0407
SCX_IMAC_P21(H):P0(L)	3	0.72	4.619	0.026	0.408	IPI00420426	1	K.AFYGS#EEDEAKGPGSEEAATAALPAR.K	Ap3b2	AFYGS@EEDEAKGPGSEEAATAALPAR	16.8	0	0	272	0	0	1.33081	40.8323
SCX_IMAC_e16(H):P0(L)	2	-0.62	2.032	0.304	0.304	IPI00117811	0	R.NAEAVKS#PEK.E	Ap3d1	NAEAVKS#PEK	1000	0	0	825	0	0	-3.49857	24.6568
SCX_IMAC_e16(H):P0(L)	2	-0.51	2.094	0.083	0.083	IPI00117811	0	R.NAEAVKS#PEK.E	Ap3d1	NAEAVKS#PEK	1000	0	0	825	0	0	-3.10532	19.8975
SCX_IMAC_P21(H):P0(L)	2	-1.47	2.093	0.286	0.286	IPI00117811	0	R.NAEAVKS#PEK.E	Ap3d1	NAEAVKS@PEK	1000	0	0	825	0	0	-3.54916	23.0887
SCX_IMAC_P21(H):P0(L)	4	-0.36	4.603	0.314	0.377	IPI00117811	0	R.V]DIITEEMPENALPS#DEDDK^DPNDPYR.A	Ap3d1	VDIITEEMPENALPS@DEDDK#DPNDPYR	42.8	0	0	784	0	0	-0.168877	68.2156
SCX_IMAC_P21(H):P0(L)	3	-0.59	5.481	0.394	0.608	IPI00117811	0	R.VDIITEEMPENALPS#DEDDKDPNDPYR.A	Ap3d1	VDIITEEMPENALPS@DEDDKDPNDPYR	54.4	0	0	784	0	0	0.10794	23.6123
SCX_IMAC_P21(H):P0(L)	4	0.43	3.482	0.245	0.4	IPI00117811	0	R.VDIITEEMPENALPS#DEDDKDPNDPYR.A	Ap3d1	VDIITEEMPENALPS@DEDDKDPNDPYR	23.6	0	0	784	0	0	0.0878041	69.5987
SCX_IMAC_P21(H):P0(L)	4	0.48	3.341	0.068	0.332	IPI00117811	0	R.VDIITEEMPENALPS#DEDDKDPNDPYR.A	Ap3d1	VDIITEEMPENALPS@DEDDKDPNDPYR	19.9	0	0	784	0	0	0.0878513	69.077
SCX_IMAC_e16(H):P0(L)	2	0.29	2.816	0.014	0.481	IPI00223019	0	R.SNS#QENVEASHPSQDGK.R	Apba1	SNS#QENVEASHPSQDGK	9.8	0	0	574	0	0	-1.82055	8.78671
SCX_IMAC_e16(H):P0(L)	3	0.239	2.559	0.136	0.184	IPI00223019	0	R.SNS#QENVEASHPSQDGK.R	Apba1	SNS#QENVEASHPSQDGK	12.3	0	0	574	0	0	-1.49257	42.0078
SCX_IMAC_e16(H):P0(L)	3	0.229	2.851	0.087	0.361	IPI00223019	0	R.SNS#QENVEASHPSQDGK.R	Apba1	SNS#QENVEASHPSQDGK	13.5	0	0	574	0	0	-1.49262	42.1703
SCX_IMAC_e16(H):P0(L)	3	-0.59	3.246	0.061	0.456	IPI00223019	0	R.SNS#QENVEASHPSQDGK.R	Apba1	SNS#QENVEASHPSQDGK	15	0	0	574	0	0	-1.67372	50.3332
SCX_IMAC_e16(H):P0(L)	3	-0.64	3.808	0.073	0.511	IPI00223019	0	R.SNS#QENVEASHPSQDGK.R	Apba1	SNS#QENVEASHPSQDGK	16.8	0	0	574	0	0	-1.49947	57.9088
SCX_IMAC_e16(H):P0(L)	3	-0.59	3.414	0.07	0.42	IPI00223019	0	R.SNS#QENVEASHPSQDGK.R	Apba1	SNS#QENVEASHPSQDGK	19.2	0	0	574	0	0	-1.66952	44.5905
SCX_IMAC_e16(H):P0(L)	3	-0.65	4.033	0.062	0.463	IPI00223019	0	R.SNS#QENVEASHPSQDGK.R	Apba1	SNS#QENVEASHPSQDGK	28.5	0	0	574	0	0	-1.49953	58.7958
SCX_IMAC_e16(H):P0(L)	4	-0.3	2.962	0.257	0.257	IPI00223019	0	R.S]NS#QENVEASHPSQDGK^R.Q	Apba1	SNS#QENVEASHPSQDGK^R	0	0	0	574	0	0	0.503227	10.7113
SCX_IMAC_e16(H):P0(L)	3	-0.51	2.501	0.247	0.247	IPI00223019	0	R.S]NS#QENVEASHPSQDGK^R.Q	Apba1	SNS#QENVEASHPSQDGK^R	15	0	0	574	0	0	0.567017	29.6076
SCX_IMAC_e16(H):P0(L)	3	-0.83	3.162	0.29	0.443	IPI00223019	0	R.S]NS#QENVEASHPSQDGK^R.Q	Apba1	SNS#QENVEASHPSQDGK^R	19.2	0	0	574	0	0	0.74449	31.7926
SCX_IMAC_e16(H):P0(L)	3	-0.53	2.807	0.271	0.271	IPI00223019	0	R.S]NS#QENVEASHPSQDGK^R.Q	Apba1	SNS#QENVEASHPSQDGK^R	27.1	0	0	574	0	0	0.563368	29.5988
SCX_IMAC_e16(H):P0(L)	3	-0.76	3.153	0.146	0.513	IPI00223019	0	R.SNS#QENVEASHPSQDGKR.Q	Apba1	SNS#QENVEASHPSQDGKR	33.5	0	0	574	0	0	0.744548	31.5797
SCX_IMAC_e16(H):P0(L)	3	-0.58	2.532	0.2	0.281	IPI00223019	0	R.SNS#QENVEASHPSQDGKR.Q	Apba1	SNS#QENVEASHPSQDGKR	33.5	0	0	574	0	0	0.567189	29.8614
SCX_IMAC_P21(H):P0(L)	3	-1.21	4.944	0.535	0.535	IPI00223019	0	R.APT#PGGGHPDS#PGLPAPAGQQQR.V	Apba1	APT@PGGGHPDS@PGLPAPAGQQQR	1000	0	0	309	317	0	-1.96002	24.173
SCX_IMAC_P21(H):P0(L)	3	-1.09	4.768	0.545	0.545	IPI00223019	0	R.APT#PGGGHPDS#PGLPAPAGQQQR.V	Apba1	APT@PGGGHPDS@PGLPAPAGQQQR	1000	0	0	309	317	0	-1.74515	25.3072
SCX_IMAC_P21(H):P0(L)	3	-1.09	4.845	0.539	0.539	IPI00223019	0	R.APT#PGGGHPDS#PGLPAPAGQQQR.V	Apba1	APT@PGGGHPDS@PGLPAPAGQQQR	1000	0	0	309	317	0	-1.95985	24.1272
SCX_IMAC_P21(H):P0(L)	3	-0.67	4.505	0.558	0.558	IPI00223019	0	R.APT#PGGGHPDS#PGLPAPAGQQQR.V	Apba1	APT@PGGGHPDS@PGLPAPAGQQQR	1000	0	0	309	317	0	-1.88356	28.0923
SCX_IMAC_P21(H):P0(L)	3	-0.48	4.646	0.534	0.534	IPI00223019	0	R.APT#PGGGHPDS#PGLPAPAGQQQR.V	Apba1	APT@PGGGHPDS@PGLPAPAGQQQR	1000	0	0	309	317	0	-1.88323	28.0127
SCX_IMAC_P21(H):P0(L)	3	0.26	4.689	0.065	0.602	IPI00223019	0	R.SAS#TESGFHNHTDTAEGDVLAAAR.D	Apba1	SAS@TESGFHNHTDTAEGDVLAAAR	11.5	0	0	84	0	0	-0.784347	36.6683
SCX_IMAC_P21(H):P0(L)	3	-0.36	4.459	0.059	0.543	IPI00223019	0	R.SAS#TESGFHNHTDTAEGDVLAAAR.D	Apba1	SAS@TESGFHNHTDTAEGDVLAAAR	10.3	0	0	84	0	0	-0.748027	28.2545
SCX_IMAC_P21(H):P0(L)	4	-0.75	2.749	0.007	0.212	IPI00223019	0	R.SAS#TES#GFHNHTDTAEGDVLAAAR.D	Apba1	SAST@ES@GFHNHTDTAEGDVLAAAR	0	25.8	0	85	87	0	-1.46504	32.8312
SCX_IMAC_P21(H):P0(L)	3	-0.97	3.394	0.065	0.489	IPI00223019	0	R.SNS#QENVEASHPSQDGK.R	Apba1	SNS@QENVEASHPSQDGK	22.6	0	0	574	0	0	-2.22521	50.2601
SCX_IMAC_P21(H):P0(L)	3	-0.51	3.549	0.077	0.513	IPI00223019	0	R.SNS#QENVEASHPSQDGK.R	Apba1	SNS@QENVEASHPSQDGK	19.7	0	0	574	0	0	-2.24144	49.4404
SCX_IMAC_P21(H):P0(L)	3	-0.61	3.018	0.062	0.486	IPI00223019	0	R.SNS#QENVEASHPSQDGK.R	Apba1	SNS@QENVEASHPSQDGK	19.2	0	0	574	0	0	-1.94974	42.3128
SCX_IMAC_P21(H):P0(L)	3	-0.6	3.364	0.049	0.492	IPI00223019	0	R.SNS#QENVEASHPSQDGK.R	Apba1	SNS@QENVEASHPSQDGK	19.2	0	0	574	0	0	-2.55316	51.9917
SCX_IMAC_P21(H):P0(L)	3	-0.97	3.387	0.071	0.403	IPI00223019	0	R.SNS#QENVEASHPSQDGK.R	Apba1	SNS@QENVEASHPSQDGK	16.8	0	0	574	0	0	-2.22507	50.9258
SCX_IMAC_P21(H):P0(L)	3	-0.6	3.421	0.066	0.436	IPI00223019	0	R.SNS#QENVEASHPSQDGK.R	Apba1	SNS@QENVEASHPSQDGK	16.8	0	0	574	0	0	-2.55424	52.76
SCX_IMAC_P21(H):P0(L)	3	-0.51	3.484	0.06	0.471	IPI00223019	0	R.SNS#QENVEASHPSQDGK.R	Apba1	SNS@QENVEASHPSQDGK	12.3	0	0	574	0	0	-2.24109	48.8863
SCX_IMAC_P21(H):P0(L)	3	-0.61	3.738	0.064	0.524	IPI00223019	0	R.SNS#QENVEASHPSQDGK.R	Apba1	SNS@QENVEASHPSQDGK	4.5	0	0	574	0	0	-1.94967	42.2998
SCX_IMAC_e16(H):P0(L)	3	0.036	2.694	0.359	0.359	IPI00119913	5	R.S]K^T#PPPPPQTVQAK^.R	Apc	S#K^TPPPPPQTVQAK^	7.8	0	0	1435	0	0	0.687685	14.6402
SCX_IMAC_P21(H):P0(L)	3	-1.17	3.246	0.353	0.353	IPI00119913	5	R.S]K^T#PPPPPQTVQAK^.R	Apc	SK#T@PPPPPQTVQAK#	0	0	0	1437	0	0	-0.977051	50.067
SCX_IMAC_P21(H):P0(L)	2	-1.59	2.107	0.276	0.43	IPI00170307	0	R.RGS#ETMAGAAVK.Y	Apoa1bp	RGS@ETMAGAAVK	33.7	0	0	43	0	0	0.0632754	79.8607
SCX_IMAC_e16(H):P0(L)	3	1.353	2.352	0.099	0.099	IPI00330263	1	K.FRENVPAWET#FK^K^.K	Aqr	FRENVPAWET#FK^K^	1000	0	0	111	0	0	3.20825	19.345
SCX_IMAC_e16(H):P0(L)	2	0.38	2.277	0.1	0.48	IPI00109656	1	K.AIS#SDMFFGR.E	Arfgap2	AIS#SDMFFGR	16.2	0	0	445	0	0	0.056785	34.5849
SCX_IMAC_e16(H):P0(L)	2	-0.7	2.139	0.138	0.417	IPI00109656	1	K.A]IS#SDMFFGR.E	Arfgap2	AIS#SDMFFGR	20.4	0	0	445	0	0	0.213504	33.8342
SCX_IMAC_e16(H):P0(L)	2	-0.43	2.066	0.132	0.389	IPI00109656	1	K.A]IS#SDMFFGR.E	Arfgap2	AIS#SDMFFGR	21.5	0	0	445	0	0	0.213504	33.8342
SCX_IMAC_e16(H):P0(L)	2	-0.67	2.779	0.109	0.398	IPI00109656	1	K.A]IS#SDMFFGR.E	Arfgap2	AIS#SDMFFGR	22.9	0	0	445	0	0	0.0566546	34.2092
SCX_IMAC_e16(H):P0(L)	2	-0.74	2.628	0.194	0.316	IPI00109656	1	K.A]IS#SDMFFGR.E	Arfgap2	AIS#SDMFFGR	32.4	0	0	445	0	0	0.0568578	34.7982
SCX_IMAC_e16(H):P0(L)	2	0.38	2.544	0.089	0.412	IPI00109656	1	K.AIS#SDMFFGR.E	Arfgap2	AIS#SDMFFGR	38.4	0	0	445	0	0	0.0566546	34.2092
SCX_IMAC_e16(H):P0(L)	3	0.279	2.347	0.052	0.204	IPI00109656	1	R.S]SISHS#VLSEMQMIEQETPLSAK^.S	Arfgap2	S#SISHSVLSEMQMIEQETPLSAK^	9.9	0	0	327	0	0	0.117736	31.2368
SCX_IMAC_e16(H):P0(L)	3	0.56	4.257	0.006	0.427	IPI00109656	1	R.S]S#ISHSVLSEMQMIEQETPLSAK^.S	Arfgap2	SS#ISHSVLSEMQMIEQETPLSAK^	0	0	0	328	0	0	0.311814	43.5178
SCX_IMAC_e16(H):P0(L)	3	0.01	4.063	0.018	0.281	IPI00109656	1	R.S]S#ISHSVLSEMQMIEQETPLSAK^.S	Arfgap2	SSIS#HSVLSEMQMIEQETPLSAK^	0	0	0	330	0	0	0.306249	36.8569
SCX_IMAC_e16(H):P0(L)	3	0.209	4.344	0.029	0.464	IPI00109656	1	R.S]S#ISHSVLSEMQMIEQETPLSAK^.S	Arfgap2	SSIS#HSVLSEMQMIEQETPLSAK^	0	0	0	330	0	0	0.117662	29.8754
SCX_IMAC_P21(H):P0(L)	2	-0.5	2.369	0.064	0.333	IPI00109656	1	K.AIS#SDMFFGR.E	Arfgap2	AIS@SDMFFGR	16.2	0	0	445	0	0	-3.51259	34.2049
SCX_IMAC_P21(H):P0(L)	2	-0.5	2.754	0.07	0.438	IPI00109656	1	K.AIS#SDMFFGR.E	Arfgap2	AIS@SDMFFGR	16.2	0	0	445	0	0	-3.51329	34.3318
SCX_IMAC_P21(H):P0(L)	3	-2.47	2.276	0.026	0.133	IPI00109656	1	R.SSIS#HSVLSEMQMIEQETPLSAK.S	Arfgap2	SSIS@HSVLSEMQMIEQETPLSAK	0	0	0	330	0	0	-2.02005	19.4931
SCX_IMAC_P21(H):P0(L)	3	0.32	3.197	0.044	0.338	IPI00109656	1	R.SSISHS#VLSEMQMIEQETPLSAK.S	Arfgap2	SSISHS@VLSEMQMIEQETPLSAK	9.4	0	0	332	0	0	-1.77055	5.82995
SCX_IMAC_P21(H):P0(L)	3	0.63	3.363	0.02	0.217	IPI00109656	1	R.SS#ISHSVLSEMQMIEQETPLSAK.S	Arfgap2	SSISHSVLS@EMQMIEQETPLSAK	7.3	0	0	335	0	0	-1.9311	6.52219
SCX_IMAC_e16(H):P0(L)	3	-0.03	2.336	0.043	0.231	IPI00626782	1	K.VETEKQS#PPHGEAK.A	Arfgef1	VETEKQS#PPHGEAK	4.9	0	0	52	0	0	-1.77009	7.84835
SCX_IMAC_e16(H):P0(L)	3	-0.661	3.019	0.011	0.372	IPI00224070	1	K.SS#SPEPVTHLK.W	Arhgap1	SSS#PEPVTHLK	4	0	0	91	0	0	-0.471229	43.428
SCX_IMAC_P21(H):P0(L)	3	-0.83	2.317	0.03	0.236	IPI00224070	1	K.S#SS#PEPVTHLK.W	Arhgap1	SS@S@PEPVTHLK	0	10.7	0	90	91	0	-1.66931	14.0876
SCX_IMAC_P21(H):P0(L)	2	-0.86	2.104	0.091	0.336	IPI00224070	1	K.SSS#PEPVTHLK.W	Arhgap1	SSS@PEPVTHLK	9.3	0	0	91	0	0	-2.35908	29.7209
SCX_IMAC_P21(H):P0(L)	3	-0.75	3.32	0.03	0.39	IPI00223751	1	R.ATT#PPNQGRPDS#PVYANLQELK.I	Arhgap12	AT@TPPNQGRPDS@PVYANLQELK	12.2	45	0	228	238	0	-1.19786	20.7327
SCX_IMAC_P21(H):P0(L)	3	-0.07	3.897	0.018	0.465	IPI00223751	1	R.ATT#PPNQGRPDS#PVYANLQELK.I	Arhgap12	ATT@PPNQGRPDS@PVYANLQELK	6.5	56	0	229	238	0	-0.879408	23.502
SCX_IMAC_P21(H):P0(L)	3	-0.64	4.414	0.02	0.54	IPI00223751	1	R.ATT#PPNQGRPDS#PVYANLQELK.I	Arhgap12	ATT@PPNQGRPDS@PVYANLQELK	0	56	0	229	238	0	-0.789037	23.8796
SCX_IMAC_P21(H):P0(L)	3	-0.17	3.188	0.007	0.456	IPI00223751	1	R.ATT#PPNQGRPDS#PVYANLQELK.I	Arhgap12	ATT@PPNQGRPDS@PVYANLQELK	0	44.1	0	229	238	0	-0.879459	23.5435
SCX_IMAC_P21(H):P0(L)	3	-0.55	3.417	0.04	0.342	IPI00223751	1	R.A]TT#PPNQGRPDS#PVYANLQELK^.I	Arhgap12	ATT@PPNQGRPDS@PVYANLQELK#	13.2	27	0	229	238	0	-1.19773	20.6441
SCX_IMAC_e16(H):P0(L)	2	-0.19	2.579	0.524	0.524	IPI00648449	1	R.S#AEALGPGALVS#PR.L	Arhgap23	S#AEALGPGALVS#PR	1000	0	0	361	372	0	-0.184708	15.0219
SCX_IMAC_P21(H):P0(L)	2	-0.79	2.024	0.316	0.316	IPI00648449	1	R.TGLLHALS#FR.D	Arhgap23	TGLLHALS@FR	81.6	0	0	435	0	0	-2.33066	47.165
SCX_IMAC_e16(H):P0(L)	2	-0.37	2.703	0.35	0.424	IPI00230704	7	R.MS#GFIYQGK.L	Arhgef7	MS#GFIYQGK	55.1	0	0	497	0	0	0.523195	114.389
SCX_IMAC_P21(H):P0(L)	3	-2.38	3.142	0.192	0.423	IPI00230704	6	R.I]K^S#FDSLGSQSSHSR.T	Arhgef7	IK#S@FDSLGSQSSHSR	37.9	0	0	132	0	0	-0.882511	35.804
SCX_IMAC_P21(H):P0(L)	3	-2.65	3.188	0.063	0.347	IPI00230704	6	R.I]K^S#FDSLGSQSSHSR.T	Arhgef7	IK#S@FDSLGSQSSHSR	36.8	0	0	132	0	0	-1.18059	49.9988
SCX_IMAC_P21(H):P0(L)	2	-0.29	2.754	0.469	0.469	IPI00230704	7	R.MS#GFIYQGK.L	Arhgef7	MS@GFIYQGK	91.4	0	0	497	0	0	-0.137141	170.235
SCX_IMAC_P21(H):P0(L)	2	-0.76	2.795	0.34	0.35	IPI00230704	7	R.M]S#GFIYQGK^.L	Arhgef7	MS@GFIYQGK#	105.5	0	0	497	0	0	-0.325957	167.46
SCX_IMAC_P21(H):P0(L)	2	-0.76	3.031	0.502	0.512	IPI00230704	7	R.M]S#GFIYQGK^.L	Arhgef7	MS@GFIYQGK#	105.5	0	0	497	0	0	-0.325963	167.75
SCX_IMAC_P21(H):P0(L)	2	-0.54	3.027	0.393	0.478	IPI00230704	7	R.M]S#GFIYQGK^.L	Arhgef7	MS@GFIYQGK#	105.5	0	0	497	0	0	-0.310757	150.309
SCX_IMAC_P21(H):P0(L)	2	-0.39	2.866	0.386	0.439	IPI00230704	7	R.M]S#GFIYQGK^.L	Arhgef7	MS@GFIYQGK#	105.5	0	0	497	0	0	-0.137141	168.95
SCX_IMAC_P21(H):P0(L)	2	-0.57	2.687	0.461	0.461	IPI00230704	7	R.M]S#GFIYQGK^.L	Arhgef7	MS@GFIYQGK#	92.2	0	0	497	0	0	-0.182594	182.585
SCX_IMAC_P21(H):P0(L)	2	-0.54	3.025	0.395	0.423	IPI00230704	7	R.M]S#GFIYQGK^.L	Arhgef7	MS@GFIYQGK#	92.2	0	0	497	0	0	-0.310672	148.716
SCX_IMAC_P21(H):P0(L)	2	-0.39	2.979	0.448	0.468	IPI00230704	7	R.M]S#GFIYQGK^.L	Arhgef7	MS@GFIYQGK#	91.4	0	0	497	0	0	-0.137141	169.465
SCX_IMAC_P21(H):P0(L)	3	-1.28	3.239	0.25	0.412	IPI00230704	7	R.M]S#GFIYQGK^LPTTGMTITK^.L	Arhgef7	MS@GFIYQGK#LPTTGMTITK#	45.8	0	0	497	0	0	3.90588	8.10328
SCX_IMAC_P21(H):P0(L)	3	0.21	2.244	0.099	0.099	IPI00127131	3	K.IELLPSRPYVPCPT#PPR.K	Arid1a	IELLPSRPYVPCPT@PPR	23.1	0	0	1493	0	0	-4.25018	8.8409
SCX_IMAC_P21(H):P0(L)	3	0.3	2.912	0.384	0.432	IPI00110100	0	R.V]GS#HPEGGASWLSTAANFLSR.S	Armc1	VGS@HPEGGASWLSTAANFLSR	6.2	0	0	260	0	0	1.58689	23.8582
SCX_IMAC_P21(H):P0(L)	3	0.09	3.18	0.209	0.354	IPI00110100	0	R.V]GS#HPEGGASWLSTAANFLSR.S	Armc1	VGS@HPEGGASWLSTAANFLSR	5.7	0	0	260	0	0	1.58788	24.2021
SCX_IMAC_P21(H):P0(L)	3	0.18	3.653	0.002	0.365	IPI00757909	1	R.SAEDLT#DGSYDDILNAEQLK.K	Armc10	SAEDLT@DGSYDDILNAEQLK	3.5	0	0	48	0	0	-1.58704	27.5997
SCX_IMAC_P21(H):P0(L)	3	-0.27	4.141	0.04	0.289	IPI00757909	1	R.S#AEDLTDGSYDDILNAEQLK.K	Armc10	SAEDLT@DGSYDDILNAEQLK	2.3	0	0	48	0	0	-1.26139	23.3962
SCX_IMAC_P21(H):P0(L)	3	-0.25	2.848	0.029	0.284	IPI00757909	1	R.S#AEDLTDGSYDDILNAEQLK.K	Armc10	SAEDLT@DGSYDDILNAEQLK	0	0	0	48	0	0	-1.64747	24.3385
SCX_IMAC_P21(H):P0(L)	3	0.3	3.9	0.033	0.348	IPI00757909	1	R.S#AEDLTDGSYDDILNAEQLK.K	Armc10	SAEDLTDGS@YDDILNAEQLK	4.3	0	0	51	0	0	-2.02191	25.062
SCX_IMAC_P21(H):P0(L)	3	0.28	2.816	0.016	0.264	IPI00757909	1	R.SAEDLTDGSY#DDILNAEQLK.K	Armc10	SAEDLTDGSY@DDILNAEQLK	0	0	0	52	0	0	-2.02187	25.1586
SCX_IMAC_P21(H):P0(L)	3	-0.63	2.215	0.263	0.263	IPI00111117	0	R.A]FHAALRNS#PINTK^.N	Arpc5l	AFHAALRNS@PINTK#	27.1	0	0	64	0	0	3.239	48.793
SCX_IMAC_P21(H):P0(L)	3	-0.63	2.209	0.272	0.41	IPI00111117	0	R.A]FHAALRNS#PINTK^.N	Arpc5l	AFHAALRNS@PINTK#	17.4	0	0	64	0	0	3.24095	48.8638
SCX_IMAC_e16(H):P0(L)	2	-0.39	2.227	0.12	0.256	IPI00227850	5	K.Y]FDS#GDYNMAK^.A	Arpp19	YFDS#GDYNMAK^	31.9	0	0	62	0	0	1.73551	19.3329
SCX_IMAC_P21(H):P0(L)	2	0.79	2.189	0.184	0.236	IPI00120663	9	K.SES#LDEEEK.L	Arpp21	SES@LDEEEK	39.6	0	0	32	0	0	-0.6763	12.135
SCX_IMAC_P21(H):P0(L)	3	-1.42	2.366	0.258	0.258	IPI00120663	9	K.S]ES#LDEEEK^LELQR.R	Arpp21	SES@LDEEEK#LELQR	16.8	0	0	32	0	0	5.63831	34.175
SCX_IMAC_P21(H):P0(L)	3	-1.16	2.614	0.104	0.393	IPI00274186	1	K.DEEDDGTGS#PHLNNR.-	Arrb1	DEEDDGT@GSPHLNNR	3.5	0	0	410	0	0	-4.38787	33.2497
SCX_IMAC_P21(H):P0(L)	3	-1.16	2.518	0.228	0.325	IPI00274186	1	K.DEEDDGTGS#PHLNNR.-	Arrb1	DEEDDGTGS@PHLNNR	6.1	0	0	412	0	0	-4.41694	35.2487
SCX_IMAC_P21(H):P0(L)	2	0.13	2.15	0.372	0.372	IPI00134544	5	K.G]VFPVSFVHILS#D.-	Asap1	GVFPVSFVHILS@D	44.2	0	0	1146	0	0	2.63431	7.44324
SCX_IMAC_P21(H):P0(L)	2	0.99	2.157	0.378	0.378	IPI00134544	5	K.G]VFPVSFVHILS#D.-	Asap1	GVFPVSFVHILS@D	22.1	0	0	1146	0	0	3.14408	4.91039
SCX_IMAC_P21(H):P0(L)	3	-0.34	2.85	0.396	0.396	IPI00223832	0	K.RLS#QPAGGLLDSITNIFGR.R	Atg16l1	RLS@QPAGGLLDSITNIFGR	37.7	0	0	269	0	0	-2.51622	5.39293
SCX_IMAC_P21(H):P0(L)	2	-0.49	2.412	0.186	0.461	IPI00221754	0	K.SSDWS#S#EEEEPVRK.A	Atl1	SSDWS@S@EEEEPVRK	19.2	24.8	0	22	23	0	1.68008	127.796
SCX_IMAC_P21(H):P0(L)	2	-0.27	2.286	0.246	0.398	IPI00221754	0	K.S]SDWS#S#EEEEPVRK^.A	Atl1	SSDWS@S@EEEEPVRK#	57.1	60.4	0	22	23	0	1.68008	127.796
SCX_IMAC_P21(H):P0(L)	2	-0.48	2.295	0.261	0.367	IPI00221754	0	K.S]SDWS#S#EEEEPVRK^.A	Atl1	SSDWS@S@EEEEPVRK#	50.9	59.2	0	22	23	0	1.57696	108.776
SCX_IMAC_P21(H):P0(L)	2	-0.27	2.256	0.085	0.351	IPI00221754	0	K.S]SDWS#S#EEEEPVRK^.A	Atl1	SSDWS@S@EEEEPVRK#	33.5	42.7	0	22	23	0	1.68009	127.995
SCX_IMAC_P21(H):P0(L)	2	-0.47	2.241	0.07	0.211	IPI00221754	0	K.S]SDWS#S#EEEEPVRK^.A	Atl1	SSDWS@S@EEEEPVRK#	24.8	31	0	22	23	0	1.57693	108.389
SCX_IMAC_e16(H):P0(L)	4	-0.41	2.665	0.189	0.189	IPI00109891	1	R.R]RPRDS#PVLSNSGPR.V	Atp13a1	RRPRDS#PVLSNSGPR	31.1	0	0	896	0	0	2.72568	14.5863
SCX_IMAC_e16(H):P0(L)	3	0.11	2.66	0.431	0.431	IPI00556827	0	R.S]S#IHNFMTHPEFR.I	Atp2b1	SS#IHNFMTHPEFR	8.6	0	0	1140	0	0	0.649995	142.432
SCX_IMAC_P21(H):P0(L)	2	-0.55	2.773	0.072	0.167	IPI00556827	2	K.S]ATSS#SPGS#PLHSLETSL.-	Atp2b1	SATSS@SPGS@PLHSLETSL	16.2	26.8	0	1207	1211	0	0.969174	30.6296
SCX_IMAC_P21(H):P0(L)	2	-0.44	2.947	0.048	0.18	IPI00556827	2	K.SATSS#SPGS#PLHSLETSL.-	Atp2b1	SATSS@SPGS@PLHSLETSL	16.2	32.1	0	1207	1211	0	0.776614	29.7151
SCX_IMAC_P21(H):P0(L)	2	-0.44	2.999	0.074	0.185	IPI00556827	2	K.S]ATSS#SPGS#PLHSLETSL.-	Atp2b1	SATSS@SPGS@PLHSLETSL	16.2	43.5	0	1207	1211	0	0.776614	29.7151
SCX_IMAC_P21(H):P0(L)	2	-0.27	2.631	0.118	0.188	IPI00556827	2	K.SATSS#SPGS#PLHSLETSL.-	Atp2b1	SATSS@SPGS@PLHSLETSL	16.2	26.8	0	1207	1211	0	0.776562	29.6262
SCX_IMAC_P21(H):P0(L)	2	-0.77	3.326	0.017	0.191	IPI00556827	2	K.SATSS#SPGS#PLHSLETSL.-	Atp2b1	SATSS@SPGS@PLHSLETSL	13.2	26.4	0	1207	1211	0	0.96569	29.0412
SCX_IMAC_P21(H):P0(L)	2	-0.35	2.064	0.039	0.219	IPI00556827	2	K.S]ATSS#SPGSPLHS#LETSL.-	Atp2b1	SATSS@SPGS@PLHSLETSL	13.2	15	0	1207	1211	0	0.965542	28.77
SCX_IMAC_P21(H):P0(L)	2	-0.04	2.351	0.063	0.246	IPI00556827	2	K.S]ATSS#SPGS#PLHSLETSL.-	Atp2b1	SATSS@SPGS@PLHSLETSL	13.2	13.3	0	1207	1211	0	1.0709	30.875
SCX_IMAC_P21(H):P0(L)	2	-0.15	4.803	0.059	0.248	IPI00556827	2	K.S]ATSSSPGS#PLHSLETSL.-	Atp2b1	SATSSSPGS@PLHSLETSL	38.7	0	0	1211	0	0	3.2396	20.2684
SCX_IMAC_P21(H):P0(L)	2	0.22	4.07	0.106	0.292	IPI00556827	2	K.S]ATSSSPGS#PLHSLETSL.-	Atp2b1	SATSSSPGS@PLHSLETSL	35.8	0	0	1211	0	0	3.16783	24.571
SCX_IMAC_P21(H):P0(L)	2	-0.13	3.758	0.094	0.308	IPI00556827	2	K.S]ATSSSPGS#PLHSLETSL.-	Atp2b1	SATSSSPGS@PLHSLETSL	35	0	0	1211	0	0	4.23685	18.309
SCX_IMAC_P21(H):P0(L)	3	-0.72	2.365	0.027	0.403	IPI00556827	0	R.SS#IHNFMTHPEFR.I	Atp2b1	SS@IHNFMTHPEFR	7	0	0	1140	0	0	-0.554025	66.0008
SCX_IMAC_P21(H):P0(L)	3	-0.93	2.618	0.153	0.347	IPI00556827	0	R.SS#IHNFMTHPEFR.I	Atp2b1	SS@IHNFMTHPEFR	6.4	0	0	1140	0	0	-0.356908	61.2272
SCX_IMAC_P21(H):P0(L)	3	-0.6	2.982	0.022	0.382	IPI00556827	0	R.SS#IHNFMTHPEFR.I	Atp2b1	SS@IHNFMTHPEFR	0	0	0	1140	0	0	-0.580431	81.1638
SCX_IMAC_e16(H):P0(L)	3	0.45	3.764	0.539	0.539	IPI00127713	1	R.T]S#IHNFMAHPEFR.I	Atp2b2	TS#IHNFMAHPEFR	7	0	0	1118	0	0	0.108045	173.718
SCX_IMAC_e16(H):P0(L)	3	0.97	2.782	0.003	0.218	IPI00127713	1	R.TS#IHNFMAHPEFR.I	Atp2b2	TS#IHNFMAHPEFR	8.6	0	0	1118	0	0	0.108036	172.555
SCX_IMAC_e16(H):P0(L)	3	-0.61	2.607	0.02	0.207	IPI00127713	1	R.TS#IHNFMAHPEFR.I	Atp2b2	TS#IHNFMAHPEFR	9.8	0	0	1118	0	0	-0.0777838	163.021
SCX_IMAC_e16(H):P0(L)	3	-1.807	2.473	0.019	0.129	IPI00127713	1	R.TS#IHNFMAHPEFR.I	Atp2b2	TS#IHNFMAHPEFR	11.5	0	0	1118	0	0	-0.0330761	93.8601
SCX_IMAC_P21(H):P0(L)	3	-0.32	3.636	0.062	0.509	IPI00127713	2	R.NES#SHGGEFGCTMEELR.S	Atp2b2	NES@SHGGEFGCTMEELR	7.7	0	0	18	0	0	-5.91554	25.7496
SCX_IMAC_P21(H):P0(L)	2	-0.35	2.716	0.032	0.289	IPI00127713	1	K.S]ATSS#SPGS#PIHSLETSL.-	Atp2b2	SATSS@SPGS@PIHSLETSL	16.2	26.8	0	1185	1189	0	0.965614	28.9016
SCX_IMAC_P21(H):P0(L)	2	0.58	2.254	0.106	0.305	IPI00127713	1	K.SATSSS#PGS#PIHSLETSL.-	Atp2b2	SATSSS@PGS@PIHSLETSL	16.2	26.4	0	1186	1189	0	0.924891	30.9841
SCX_IMAC_P21(H):P0(L)	2	-0.13	3.714	0.19	0.395	IPI00127713	1	K.S]ATSSSPGS#PIHSLETSL.-	Atp2b2	SATSSSPGS@PIHSLETSL	44.3	0	0	1189	0	0	4.28137	18.2994
SCX_IMAC_P21(H):P0(L)	2	0.22	3.353	0.156	0.28	IPI00127713	1	K.S]ATSSSPGS#PIHSLETSL.-	Atp2b2	SATSSSPGS@PIHSLETSL	37.5	0	0	1189	0	0	4.34049	23.834
SCX_IMAC_P21(H):P0(L)	2	-0.15	4.38	0.152	0.377	IPI00127713	1	K.S]ATSSSPGS#PIHSLETSL.-	Atp2b2	SATSSSPGS@PIHSLETSL	35.8	0	0	1189	0	0	3.36756	20.1806
SCX_IMAC_P21(H):P0(L)	3	-0.73	2.392	0.326	0.326	IPI00127713	1	R.T]S#IHNFM*AHPEFR.I	Atp2b2	TS@IHNFM*AHPEFR	7.7	0	0	1118	0	0	2.65426	117.785
SCX_IMAC_P21(H):P0(L)	3	-0.93	2.937	0.384	0.384	IPI00127713	1	R.T]S#IHNFM*AHPEFR.I	Atp2b2	TS@IHNFM*AHPEFR	7	0	0	1118	0	0	3.04083	156.715
SCX_IMAC_P21(H):P0(L)	3	-0.53	2.372	0.37	0.37	IPI00127713	1	R.T]S#IHNFM*AHPEFR.I	Atp2b2	TS@IHNFM*AHPEFR	7	0	0	1118	0	0	2.74827	203.488
SCX_IMAC_P21(H):P0(L)	3	-0.53	3.102	0.31	0.31	IPI00127713	1	R.T]S#IHNFM*AHPEFR.I	Atp2b2	TS@IHNFM*AHPEFR	7	0	0	1118	0	0	2.74859	205.903
SCX_IMAC_P21(H):P0(L)	3	-0.73	2.255	0.278	0.278	IPI00127713	1	R.T]S#IHNFM*AHPEFR.I	Atp2b2	TS@IHNFM*AHPEFR	5.8	0	0	1118	0	0	2.65495	118.666
SCX_IMAC_P21(H):P0(L)	2	-0.69	2.213	0.316	0.316	IPI00127713	1	R.T]S#IHNFMAHPEFR.I	Atp2b2	TS@IHNFMAHPEFR	14.4	0	0	1118	0	0	3.13844	36.7567
SCX_IMAC_P21(H):P0(L)	4	-0.56	3.22	0.293	0.293	IPI00127713	1	R.T]S#IHNFMAHPEFR.I	Atp2b2	TS@IHNFMAHPEFR	13.2	0	0	1118	0	0	2.5715	64.6386
SCX_IMAC_P21(H):P0(L)	2	0.14	2.077	0.433	0.433	IPI00127713	1	R.T]S#IHNFMAHPEFR.I	Atp2b2	TS@IHNFMAHPEFR	13.2	0	0	1118	0	0	3.5079	15.8328
SCX_IMAC_P21(H):P0(L)	2	-0.69	2.108	0.432	0.432	IPI00127713	1	R.T]S#IHNFMAHPEFR.I	Atp2b2	TS@IHNFMAHPEFR	12.2	0	0	1118	0	0	3.13763	36.3631
SCX_IMAC_P21(H):P0(L)	3	-0.1	3.274	0.456	0.456	IPI00127713	1	R.T]S#IHNFMAHPEFR.I	Atp2b2	TS@IHNFMAHPEFR	7.7	0	0	1118	0	0	2.82536	323.721
SCX_IMAC_P21(H):P0(L)	3	-0.1	3.291	0.494	0.494	IPI00127713	1	R.T]S#IHNFMAHPEFR.I	Atp2b2	TS@IHNFMAHPEFR	7.7	0	0	1118	0	0	2.8263	332.82
SCX_IMAC_P21(H):P0(L)	3	-0.69	3.214	0.479	0.479	IPI00127713	1	R.T]S#IHNFMAHPEFR.I	Atp2b2	TS@IHNFMAHPEFR	7	0	0	1118	0	0	2.76123	436.339
SCX_IMAC_P21(H):P0(L)	3	-0.01	2.986	0.45	0.45	IPI00127713	1	R.T]S#IHNFMAHPEFR.I	Atp2b2	TS@IHNFMAHPEFR	7	0	0	1118	0	0	2.93245	451.553
SCX_IMAC_P21(H):P0(L)	3	0.01	3.181	0.464	0.464	IPI00127713	1	R.T]S#IHNFMAHPEFR.I	Atp2b2	TS@IHNFMAHPEFR	7	0	0	1118	0	0	2.93261	456.284
SCX_IMAC_P21(H):P0(L)	3	-0.16	3.132	0.448	0.448	IPI00127713	1	R.T]S#IHNFMAHPEFR.I	Atp2b2	TS@IHNFMAHPEFR	6.4	0	0	1118	0	0	2.74789	432.073
SCX_IMAC_P21(H):P0(L)	2	-1.56	2.853	0.346	0.346	IPI00776035	1	R.S]GS#FQGAVR.R	Atp2b3	SGS@FQGAVR	37.4	0	0	1126	0	0	6.46348	175.097
SCX_IMAC_P21(H):P0(L)	2	-1.56	2.866	0.345	0.345	IPI00776035	1	R.S]GS#FQGAVR.R	Atp2b3	SGS@FQGAVR	33.7	0	0	1126	0	0	6.44522	172.889
SCX_IMAC_P21(H):P0(L)	2	-1.39	2.768	0.35	0.35	IPI00776035	1	R.S]GS#FQGAVR.R	Atp2b3	SGS@FQGAVR	33.7	0	0	1126	0	0	6.50535	166.646
SCX_IMAC_P21(H):P0(L)	2	-1.36	2.683	0.367	0.367	IPI00776035	1	R.S]GS#FQGAVR.R	Atp2b3	SGS@FQGAVR	33.7	0	0	1126	0	0	6.35556	155.45
SCX_IMAC_P21(H):P0(L)	2	-1.17	2.743	0.354	0.354	IPI00776035	1	R.S]GS#FQGAVR.R	Atp2b3	SGS@FQGAVR	33.7	0	0	1126	0	0	4.31549	127.981
SCX_IMAC_P21(H):P0(L)	2	-1.03	2.481	0.404	0.404	IPI00776035	1	R.S]GS#FQGAVR.R	Atp2b3	SGS@FQGAVR	33.7	0	0	1126	0	0	3.54953	133.547
SCX_IMAC_P21(H):P0(L)	2	-1.39	2.777	0.33	0.33	IPI00776035	1	R.S]GS#FQGAVR.R	Atp2b3	SGS@FQGAVR	30.8	0	0	1126	0	0	6.51607	167.892
SCX_IMAC_P21(H):P0(L)	3	0.94	2.64	0.02	0.115	IPI00112776	2	R.SESLQQNLLHGY#AFSQDENGIVSQSEVIR.A	Atp8a1	SES@LQQNLLHGYAFSQDENGIVSQSEVIR	0	0	0	1111	0	0	1.74159	24.0241
SCX_IMAC_P21(H):P0(L)	2	1.84	2.244	0.081	0.312	IPI00112776	5	K.TS#LADQEEVR.T	Atp8a1	TS@LADQEEVR	16.2	0	0	29	0	0	-3.60965	23.028
SCX_IMAC_P21(H):P0(L)	2	1.85	2.63	0.069	0.425	IPI00112776	5	K.TS#LADQEEVR.T	Atp8a1	TS@LADQEEVR	16.2	0	0	29	0	0	-2.42417	14.2681
SCX_IMAC_e16(H):P0(L)	3	-2.104	2.426	0.293	0.296	IPI00322707	2	R.EEIS#DHENNVTILLEDSDLR.R	Atrx	EEIS#DHENNVTILLEDSDLR	13.5	0	0	626	0	0	-0.422756	15.1538
SCX_IMAC_e16(H):P0(L)	3	-1.784	3.14	0.18	0.18	IPI00322707	2	R.EEIS#DHENNVTILLEDSDLR.R	Atrx	EEIS#DHENNVTILLEDSDLR	27.3	0	0	626	0	0	-0.42277	15.1418
SCX_IMAC_P21(H):P0(L)	3	-0.67	2.338	0.126	0.145	IPI00322707	2	R.EEIS#DHENNVTILLEDSDLR.R	Atrx	EEIS@DHENNVTILLEDSDLR	43.4	0	0	626	0	0	-3.31451	25.2451
SCX_IMAC_P21(H):P0(L)	3	-0.3	5.041	0.272	0.4	IPI00322707	2	R.EEIS#DHENNVTILLEDSDLR.R	Atrx	EEIS@DHENNVTILLEDSDLR	39.9	0	0	626	0	0	-3.04837	28.2187
SCX_IMAC_P21(H):P0(L)	3	-0.14	4.682	0.252	0.414	IPI00322707	2	R.EEIS#DHENNVTILLEDSDLR.R	Atrx	EEIS@DHENNVTILLEDSDLR	33.1	0	0	626	0	0	-3.04827	28.1982
SCX_IMAC_P21(H):P0(L)	2	-1.02	2.607	0.011	0.254	IPI00322707	2	K.TTSTS#NPS#SPAPDWYK.D	Atrx	TTSTS@NPSS@PAPDWYK	20.9	22.9	0	1975	1979	0	0.285735	9.747
SCX_IMAC_e16(H):P0(L)	3	0.217	2.639	0.277	0.277	IPI00123202	0	R.LS#GIMVPAPIQDLEALR.A	Atxn10	LS#GIMVPAPIQDLEALR	1000	0	0	12	0	0	-3.74185	44.1248
SCX_IMAC_e16(H):P0(L)	4	1.879	3.534	0.043	0.13	IPI00123202	0	R.M]PPS#RLSGIMVPAPIQDLEALR.A	Atxn10	MPPS#RLSGIMVPAPIQDLEALR	3.5	0	0	9	0	0	3.30354	21.7217
SCX_IMAC_e16(H):P0(L)	3	2.229	3.595	0.07	0.378	IPI00123202	0	R.M]PPS#RLSGIMVPAPIQDLEALR.A	Atxn10	MPPS#RLSGIMVPAPIQDLEALR	16.4	0	0	9	0	0	3.68462	64.2197
SCX_IMAC_e16(H):P0(L)	3	2.069	3.668	0.035	0.421	IPI00123202	0	R.M]PPSRLS#GIMVPAPIQDLEALR.A	Atxn10	MPPSRLS#GIMVPAPIQDLEALR	0	0	0	12	0	0	3.68175	62.6435
SCX_IMAC_e16(H):P0(L)	3	0.36	3.639	0.021	0.393	IPI00123202	0	R.M]PPSRLS#GIMVPAPIQDLEALR.A	Atxn10	MPPSRLS#GIMVPAPIQDLEALR	9.6	0	0	12	0	0	3.63487	85.347
SCX_IMAC_e16(H):P0(L)	4	1.819	2.759	0.052	0.163	IPI00123202	0	R.M]PPSRLS#GIMVPAPIQDLEALR.A	Atxn10	MPPSRLS#GIMVPAPIQDLEALR	17.2	0	0	12	0	0	3.29756	21.3311
SCX_IMAC_e16(H):P0(L)	3	0.27	3.912	0.026	0.425	IPI00123202	0	R.M]PPSRLS#GIMVPAPIQDLEALR.A	Atxn10	MPPSRLS#GIMVPAPIQDLEALR	20.6	0	0	12	0	0	3.61523	87.4878
SCX_IMAC_e16(H):P0(L)	3	0.39	3.185	0.034	0.418	IPI00123202	0	R.M]PPSRLS#GIMVPAPIQDLEALR.A	Atxn10	MPPSRLS#GIMVPAPIQDLEALR	20.9	0	0	12	0	0	3.63479	85.2185
SCX_IMAC_e16(H):P0(L)	3	0.38	3.554	0.03	0.473	IPI00123202	0	R.M]PPSRLS#GIMVPAPIQDLEALR.A	Atxn10	MPPSRLS#GIMVPAPIQDLEALR	25.9	0	0	12	0	0	3.61518	87.2968
SCX_IMAC_P21(H):P0(L)	2	-0.47	2.072	0.108	0.108	IPI00123202	0	R.LS#GIMVPAPIQDLEALR.A	Atxn10	LS@GIMVPAPIQDLEALR	1000	0	0	12	0	0	-4.31858	36.4713
SCX_IMAC_P21(H):P0(L)	3	0.02	2.984	0.3	0.3	IPI00123202	0	R.LS#GIMVPAPIQDLEALR.A	Atxn10	LS@GIMVPAPIQDLEALR	1000	0	0	12	0	0	-5.08697	62.389
SCX_IMAC_P21(H):P0(L)	2	0.05	3.409	0.477	0.477	IPI00123202	0	R.LS#GIMVPAPIQDLEALR.A	Atxn10	LS@GIMVPAPIQDLEALR	1000	0	0	12	0	0	-4.15061	28.8414
SCX_IMAC_P21(H):P0(L)	2	0.11	2.362	0.254	0.254	IPI00123202	0	R.LS#GIMVPAPIQDLEALR.A	Atxn10	LS@GIMVPAPIQDLEALR	1000	0	0	12	0	0	-4.4703	25.8171
SCX_IMAC_P21(H):P0(L)	2	0.12	3.163	0.572	0.572	IPI00123202	0	R.LS#GIMVPAPIQDLEALR.A	Atxn10	LS@GIMVPAPIQDLEALR	1000	0	0	12	0	0	-4.47255	25.8573
SCX_IMAC_P21(H):P0(L)	2	0.6	3.387	0.482	0.482	IPI00123202	0	R.LS#GIMVPAPIQDLEALR.A	Atxn10	LS@GIMVPAPIQDLEALR	1000	0	0	12	0	0	-4.32256	36.5719
SCX_IMAC_P21(H):P0(L)	3	-0.71	2.591	0.01	0.485	IPI00117229	2	K.T#NSPSIS#PSMLSNAEHK.R	Atxn2	T@NSPSIS@PSMLSNAEHK	5.8	11	0	830	836	0	-1.67622	26.9898
SCX_IMAC_P21(H):P0(L)	3	-0.24	2.399	0.009	0.347	IPI00117229	2	K.TNS#PSIS#PSMLSNAEHK.R	Atxn2	TNS@PSIS@PSMLSNAEHK	28.5	3	0	832	836	0	-1.72114	28.0107
SCX_IMAC_P21(H):P0(L)	3	-0.25	2.423	0.016	0.376	IPI00117229	2	K.TNS#PSIS#PSMLSNAEHK.R	Atxn2	TNS@PSIS@PSMLSNAEHK	9.4	31.5	0	832	836	0	-2.21091	26.5499
SCX_IMAC_e16(H):P0(L)	2	-0.64	2.095	0.148	0.187	IPI00169500	2	R.ES#PSLVSR.E	Atxn2l	ES#PSLVSR	24.8	0	0	337	0	0	-3.98193	24.4859
SCX_IMAC_P21(H):P0(L)	2	-1.64	2.092	0.169	0.169	IPI00169500	2	R.ES#PSLVSR.E	Atxn2l	ES@PSLVSR	42.6	0	0	337	0	0	-5.48845	60.6445
SCX_IMAC_P21(H):P0(L)	2	-1.64	2.1	0.184	0.184	IPI00169500	2	R.ES#PSLVSR.E	Atxn2l	ES@PSLVSR	42.6	0	0	337	0	0	-5.17312	60.1476
SCX_IMAC_P21(H):P0(L)	2	-1.38	2.065	0.121	0.124	IPI00169500	2	R.ES#PSLVSR.E	Atxn2l	ES@PSLVSR	42.6	0	0	337	0	0	-5.68867	59.3067
SCX_IMAC_P21(H):P0(L)	2	-1.38	2.367	0.156	0.156	IPI00169500	2	R.ES#PSLVSR.E	Atxn2l	ES@PSLVSR	42.6	0	0	337	0	0	-5.69048	59.4258
SCX_IMAC_e16(H):P0(L)	4	-0.2	2.675	0.202	0.202	IPI00224561	0	R.H]IEPELAGRDS#PVRAEMPGNLQHYGR.F	AU022870	HIEPELAGRDS#PVRAEMPGNLQHYGR	20.1	0	0	264	0	0	4.52598	21.1151
SCX_IMAC_e16(H):P0(L)	5	-0.3	2.736	0.164	0.164	IPI00224561	0	R.H]IEPELAGRDS#PVRAEMPGNLQHYGR.F	AU022870	HIEPELAGRDS#PVRAEMPGNLQHYGR	48.7	0	0	264	0	0	3.10208	22.0411
SCX_IMAC_e16(H):P0(L)	4	0.05	3.55	0.461	0.461	IPI00224561	0	R.H]IEPELAGRDS#PVRAEMPGNLQHYGR.F	AU022870	HIEPELAGRDS#PVRAEMPGNLQHYGR	54.2	0	0	264	0	0	2.95237	11.6542
SCX_IMAC_e16(H):P0(L)	4	0.06	3.567	0.468	0.468	IPI00224561	0	R.H]IEPELAGRDS#PVRAEMPGNLQHYGR.F	AU022870	HIEPELAGRDS#PVRAEMPGNLQHYGR	101.6	0	0	264	0	0	2.95255	11.657
SCX_IMAC_P21(H):P0(L)	3	-1.06	2.783	0.301	0.301	IPI00224561	0	R.H]IEPELAGRDS#PVR.A	AU022870	H]IEPELAGRDS@PVR	1000	0	0	264	0	0	0.166095	41.0399
SCX_IMAC_P21(H):P0(L)	3	-0.8	2.361	0.275	0.275	IPI00224561	0	R.H]IEPELAGRDS#PVR.A	AU022870	H]IEPELAGRDS@PVR	1000	0	0	264	0	0	0.0783368	28.894
SCX_IMAC_e16(H):P0(L)	3	-0.5	3.268	0.026	0.5	IPI00380953	0	K.L]PHISS#HPLLQDLAAAR.A	AW555464	LPHISS#HPLLQDLAAAR	5.3	0	0	882	0	0	1.04306	81.3607
SCX_IMAC_e16(H):P0(L)	3	4.58	2.451	0.033	0.264	IPI00380953	0	K.L]PHISS#HPLLQDLAAAR.A	AW555464	LPHISS#HPLLQDLAAAR	12.2	0	0	882	0	0	0.9303	91.8681
SCX_IMAC_P21(H):P0(L)	3	-0.13	2.654	0.001	0.456	IPI00380953	0	K.LPHIS#SHPLLQDLAAAR.A	AW555464	LPHISS@HPLLQDLAAAR	5.9	0	0	882	0	0	-1.82832	27.9798
SCX_IMAC_e16(H):P0(L)	3	-0.22	2.687	0.092	0.421	IPI00349069	0	K.N]ISLS#S#EEEAEGLAGHPR.V	B230208H17Rik	NISLS#S#EEEAEGLAGHPR	13.3	14.8	0	482	483	0	0.735311	24.9182
SCX_IMAC_P21(H):P0(L)	3	0.14	2.995	0.072	0.532	IPI00349069	0	K.N]ISLS#S#EEEAEGLAGHPR.V	B230208H17Rik	NISLS@S@EEEAEGLAGHPR	26.4	31.8	0	482	483	0	1.01177	123.416
SCX_IMAC_P21(H):P0(L)	2	-0.62	3.715	0.154	0.553	IPI00349069	0	K.N]ISLS#S#EEEAEGLAGHPR.V	B230208H17Rik	NISLS@S@EEEAEGLAGHPR	24.8	30.7	0	482	483	0	1.06851	18.1754
SCX_IMAC_P21(H):P0(L)	2	-0.58	3.423	0.106	0.368	IPI00349069	0	K.N]ISLS#S#EEEAEGLAGHPR.V	B230208H17Rik	NISLS@S@EEEAEGLAGHPR	15.5	20.1	0	482	483	0	1.06865	18.2133
SCX_IMAC_P21(H):P0(L)	3	-0.17	3.604	0.066	0.522	IPI00349069	0	K.N]ISLS#S#EEEAEGLAGHPR.V	B230208H17Rik	NISLS@S@EEEAEGLAGHPR	14.7	11.7	0	482	483	0	1.20319	121.29
SCX_IMAC_P21(H):P0(L)	3	0.25	2.975	0.021	0.526	IPI00349069	0	K.N]ISLS#S#EEEAEGLAGHPR.V	B230208H17Rik	NISLS@S@EEEAEGLAGHPR	8.5	16.5	0	482	483	0	1.17596	124.332
SCX_IMAC_P21(H):P0(L)	3	0.14	2.509	0.062	0.404	IPI00349069	0	K.N]ISLS#S#EEEAEGLAGHPR.V	B230208H17Rik	NISLS@S@EEEAEGLAGHPR	6.8	17.6	0	482	483	0	1.01177	123.54
SCX_IMAC_e16(H):P0(L)	3	-0.51	3.347	0.007	0.499	IPI00409923	2	R.LSMPQSAAVNTT#PPHNR.R	B230339M05Rik	LSMPQSAAVNT#TPPHNR	8.7	0	0	378	0	0	-0.716792	27.2296
SCX_IMAC_P21(H):P0(L)	3	-0.92	3.555	0.011	0.545	IPI00409923	2	R.LSMPQSAAVNTT#PPHNR.R	B230339M05Rik	LSMPQSAAVNT@TPPHNR	13.3	0	0	378	0	0	-1.38426	31.8745
SCX_IMAC_P21(H):P0(L)	2	-2.21	2.705	0.266	0.266	IPI00124778	3	K.S]LS#PPQSQSK^.L	Baiap2	SLS@PPQSQSK#	33.7	0	0	326	0	0	3.8158	14.6603
SCX_IMAC_P21(H):P0(L)	2	3.05	2.054	0.055	0.155	IPI00124778	4	R.S]SS#MAAGLER.N	Baiap2	SSS@MAAGLER	24.4	0	0	367	0	0	1.34705	36.9638
SCX_IMAC_e16(H):P0(L)	2	-0.2	2.123	0.201	0.201	IPI00129519	1	K.KAEGAGTEEEGT#PK.E	Basp1	KAEGAGTEEEGT#PK	28.4	0	0	36	0	0	-0.744658	7.93141
SCX_IMAC_P21(H):P0(L)	2	-0.69	2.552	0.339	0.536	IPI00129519	1	K.AEGAGTEEEGT#PK.E	Basp1	AEGAGTEEEGT@PK	80.7	0	0	36	0	0	-0.208953	33.7881
SCX_IMAC_P21(H):P0(L)	2	-0.38	2.269	0.397	0.397	IPI00129519	1	K.AEGAGTEEEGT#PK.E	Basp1	AEGAGTEEEGT@PK	65.7	0	0	36	0	0	-0.191342	34.9558
SCX_IMAC_P21(H):P0(L)	2	-0.33	2.144	0.439	0.439	IPI00129519	1	K.AEGAGTEEEGT#PK.E	Basp1	AEGAGTEEEGT@PK	63.9	0	0	36	0	0	-0.191274	35.2592
SCX_IMAC_P21(H):P0(L)	2	-0.66	2.109	0.399	0.399	IPI00129519	1	K.AEGAGTEEEGT#PK.E	Basp1	AEGAGTEEEGT@PK	61.7	0	0	36	0	0	-0.208778	34.1942
SCX_IMAC_P21(H):P0(L)	2	-0.43	2.03	0.333	0.333	IPI00129519	1	K.AEGAGTEEEGT#PK.E	Basp1	AEGAGTEEEGT@PK	58.1	0	0	36	0	0	-0.24757	26.6671
SCX_IMAC_P21(H):P0(L)	2	-0.7	2.819	0.39	0.39	IPI00129519	1	K.A]EGAGTEEEGT#PK^.E	Basp1	AEGAGTEEEGT@PK#	70.2	0	0	36	0	0	-0.191274	35.2592
SCX_IMAC_P21(H):P0(L)	2	-0.44	2.283	0.42	0.42	IPI00129519	1	K.A]EGAGTEEEGT#PK^.E	Basp1	AEGAGTEEEGT@PK#	55.5	0	0	36	0	0	-0.208778	34.1942
SCX_IMAC_P21(H):P0(L)	2	-0.44	2.236	0.361	0.361	IPI00129519	1	K.A]EGAGTEEEGT#PK^.E	Basp1	AEGAGTEEEGT@PK#	48.2	0	0	36	0	0	-0.208713	34.3497
SCX_IMAC_P21(H):P0(L)	2	-0.54	2.787	0.458	0.509	IPI00129519	1	K.A]EGAGTEEEGT#PK^.E	Basp1	AEGAGTEEEGT@PK#	39.3	0	0	36	0	0	-0.0927899	23.5478
SCX_IMAC_P21(H):P0(L)	2	-0.56	2.225	0.403	0.475	IPI00129519	1	K.A]EGAGTEEEGT#PK^.E	Basp1	AEGAGTEEEGT@PK#	34.5	0	0	36	0	0	-0.0927899	23.7742
SCX_IMAC_P21(H):P0(L)	4	-0.09	3.078	0.345	0.345	IPI00129519	0	K.AEPEKS#EGAAEEQPEPAPAPEQEAAAPGPAAGGEAPK.A	Basp1	AEPEKS@EGAAEEQPEPAPAPEQEAAAPGPAAGGEAPK	1000	0	0	92	0	0	1.66523	22.1588
SCX_IMAC_P21(H):P0(L)	3	-1.12	3.037	0.002	0.273	IPI00129519	0	K.A]GEAS#AEST#GAADGAAPEEGEAK^.K	Basp1	AGEASAES@T@GAADGAAPEEGEAK#	8.7	7.5	0	131	132	0	0.269282	31.6599
SCX_IMAC_e16(H):P0(L)	3	0.759	2.957	0.015	0.41	IPI00380722	0	K.L]AWVGDVFTTTPTDPRPLTS#PLR.Q	Bat2	LAWVGDVFTTTPTDPRPLT#SPLR	0	0	0	807	0	0	1.20844	32.8439
SCX_IMAC_P21(H):P0(L)	3	-0.24	4.395	0.014	0.435	IPI00380722	0	K.LAWVGDVFTTTPTDPRPLTS#PLR.Q	Bat2	LAWVGDVFTTTPTDPRPLT@SPLR	0	0	0	807	0	0	-1.08123	22.9979
SCX_IMAC_P21(H):P0(L)	3	0.47	3.438	0.003	0.331	IPI00380722	0	K.LAWVGDVFTTTPTDPRPLTS#PLR.Q	Bat2	LAWVGDVFTTTPTDPRPLT@SPLR	0	0	0	807	0	0	-0.839836	21.6014
SCX_IMAC_P21(H):P0(L)	3	0.47	3.661	0.003	0.334	IPI00380722	0	K.LAWVGDVFTTTPTDPRPLTS#PLR.Q	Bat2	LAWVGDVFTTTPTDPRPLT@SPLR	0	0	0	807	0	0	-0.839878	21.6312
SCX_IMAC_P21(H):P0(L)	2	-0.35	2.04	0.127	0.221	IPI00380722	0	R.S#EGS#EYEEIPK.R	Bat2	S@EGS@EYEEIPK	37.4	22	0	1087	1090	0	-2.59172	61.1433
SCX_IMAC_e16(H):P0(L)	3	-0.53	2.467	0.396	0.396	IPI00330171	3	K.AFGSGIDIKPGT#PPIGGR.S	Bat2d	AFGSGIDIKPGT#PPIGGR	50.4	0	0	2625	0	0	0.427214	65.1659
SCX_IMAC_e16(H):P0(L)	3	-0.04	2.716	0.398	0.398	IPI00330171	3	K.AFGSGIDIKPGT#PPIGGR.S	Bat2d	AFGSGIDIKPGT#PPIGGR	70.2	0	0	2625	0	0	0.442204	58.5802
SCX_IMAC_e16(H):P0(L)	2	-0.63	2.048	0.009	0.209	IPI00330171	3	R.S#ESS#DFEVVPK.R	Bat2d	SES#S#DFEVVPK	0	0	0	1221	1222	0	-2.50758	12.1207
SCX_IMAC_P21(H):P0(L)	3	-1.13	2.732	0.354	0.354	IPI00330171	3	K.A]FGSGIDIK^PGT#PPIGGR.S	Bat2d	AFGSGIDIK#PGT@PPIGGR	41.5	0	0	2625	0	0	-1.25581	58.7079
SCX_IMAC_P21(H):P0(L)	3	-0.7	2.42	0.364	0.364	IPI00330171	3	K.AFGSGIDIKPGT#PPIGGR.S	Bat2d	AFGSGIDIKPGT@PPIGGR	61.6	0	0	2625	0	0	-1.25581	58.7079
SCX_IMAC_e16(H):P0(L)	4	-9.55	2.731	0.222	0.222	IPI00380415	1	R.RMPPPANLPSLK^S#ENK.G	Bat2l	RMPPPANLPSLK^S#ENK	7.1	0	0	68	0	0	0	0
SCX_IMAC_P21(H):P0(L)	2	0.62	2.88	0.031	0.627	IPI00923656	1	R.LADDEGDS#DSES#VGQSR.G	Baz1b	LADDEGDS@DSES@VGQSR	24.8	42.6	0	1464	1468	0	-1.39837	12.4858
SCX_IMAC_e16(H):P0(L)	3	7.02	2.775	0.108	0.248	IPI00126203	0	R.R]S#YEAGTEISR.H	Bbox1	RS#YEAGTEISR	24.2	0	0	351	0	0	-0.528135	52.2725
SCX_IMAC_e16(H):P0(L)	3	7.24	2.501	0.03	0.192	IPI00126203	0	R.R]S#YEAGTEISR.H	Bbox1	RSY#EAGTEISR	0	0	0	352	0	0	-0.575754	188.475
SCX_IMAC_e16(H):P0(L)	3	-0.93	2.723	0.292	0.292	IPI00117580	0	R.G]LGLPDEAS#PVHLR.A	BC005764	G]LGLPDEAS#PVHLR	1000	0	0	426	0	0	-0.163116	25.017
SCX_IMAC_e16(H):P0(L)	3	-0.59	3.002	0.396	0.396	IPI00117580	0	R.G]LGLPDEAS#PVHLR.A	BC005764	G]LGLPDEAS#PVHLR	1000	0	0	426	0	0	-0.185475	233.956
SCX_IMAC_e16(H):P0(L)	3	-0.59	3.171	0.493	0.493	IPI00117580	0	R.G]LGLPDEAS#PVHLR.A	BC005764	G]LGLPDEAS#PVHLR	1000	0	0	426	0	0	-0.185475	234.837
SCX_IMAC_e16(H):P0(L)	3	-0.53	2.876	0.38	0.38	IPI00117580	0	R.G]LGLPDEAS#PVHLR.A	BC005764	G]LGLPDEAS#PVHLR	1000	0	0	426	0	0	-0.271106	224.626
SCX_IMAC_e16(H):P0(L)	3	0.176	2.613	0.215	0.215	IPI00117580	0	R.G]LGLPDEAS#PVHLR.A	BC005764	G]LGLPDEAS#PVHLR	1000	0	0	426	0	0	-0.29308	104.866
SCX_IMAC_e16(H):P0(L)	3	-0.231	2.259	0.371	0.371	IPI00117580	0	R.GLGLPDEAS#PVHLR.A	BC005764	GLGLPDEAS#PVHLR	1000	0	0	426	0	0	-0.239022	208.09
SCX_IMAC_e16(H):P0(L)	3	-0.19	2.73	0.397	0.397	IPI00117580	0	R.GLGLPDEAS#PVHLR.A	BC005764	GLGLPDEAS#PVHLR	1000	0	0	426	0	0	-0.185475	234.339
SCX_IMAC_e16(H):P0(L)	3	0.606	2.524	0.297	0.297	IPI00117580	0	R.GLGLPDEAS#PVHLR.A	BC005764	GLGLPDEAS#PVHLR	1000	0	0	426	0	0	-0.29308	104.879
SCX_IMAC_e16(H):P0(L)	3	-0.49	2.342	0.105	0.105	IPI00117580	1	K.RAS#VDVDLLAPR.S	BC005764	RAS#VDVDLLAPR	1000	0	0	351	0	0	-1.04715	16.0226
SCX_IMAC_P21(H):P0(L)	2	0.43	2.332	0.201	0.467	IPI00117580	1	R.GHES#MYQQNK.S	BC005764	GHES@MYQQNK	30.7	0	0	311	0	0	-2.44718	7.54726
SCX_IMAC_P21(H):P0(L)	2	0.85	2.041	0.231	0.352	IPI00117580	1	R.GHES#MYQQNK.S	BC005764	GHES@MYQQNK	30.7	0	0	311	0	0	-2.44877	7.55559
SCX_IMAC_P21(H):P0(L)	3	-0.73	2.907	0.46	0.46	IPI00117580	0	R.GLGLPDEAS#PVHLR.A	BC005764	GLGLPDEAS@PVHLR	1000	0	0	426	0	0	-3.63011	178.744
SCX_IMAC_P21(H):P0(L)	3	-0.73	2.952	0.526	0.526	IPI00117580	0	R.GLGLPDEAS#PVHLR.A	BC005764	GLGLPDEAS@PVHLR	1000	0	0	426	0	0	-3.63016	179.673
SCX_IMAC_P21(H):P0(L)	3	-0.54	2.901	0.54	0.54	IPI00117580	0	R.GLGLPDEAS#PVHLR.A	BC005764	GLGLPDEAS@PVHLR	1000	0	0	426	0	0	-3.48202	189.974
SCX_IMAC_P21(H):P0(L)	4	-0.8	2.771	0.24	0.24	IPI00117580	0	R.VILPPRPGPQPLVHIPEEGVQAGAGLS#PK.S	BC005764	VILPPRPGPQPLVHIPEEGVQAGAGLS@PK	1000	0	0	505	0	0	-1.87934	11.0938
SCX_IMAC_e16(H):P0(L)	2	-0.61	2.358	0.253	0.478	IPI00277271	1	R.S]QS#FSHQQPSR.S	BC037034	SQS#FSHQQPSR	33.7	0	0	517	0	0	0.197026	54.2909
SCX_IMAC_P21(H):P0(L)	3	-1.06	2.422	0.321	0.321	IPI00277271	1	R.AIT#PPVAS#PVGRPLYLPPDK.A	BC037034	AIT@PPVAS@PVGRPLYLPPDK	39.7	32.2	0	541	546	0	-1.98572	7.49874
SCX_IMAC_P21(H):P0(L)	2	-0.03	2.092	0.118	0.194	IPI00277271	1	R.SQS#FSHQQPSR.S	BC037034	S@QSFSHQQPSR	0	0	0	515	0	0	-0.25125	13.158
SCX_IMAC_P21(H):P0(L)	2	-0.18	2.063	0.144	0.315	IPI00277271	1	R.SQS#FSHQQPSR.S	BC037034	SQS@FSHQQPSR	30.7	0	0	517	0	0	-0.61386	16.991
SCX_IMAC_P21(H):P0(L)	2	-0.03	2.193	0.234	0.404	IPI00277271	1	R.SQS#FSHQQPSR.S	BC037034	SQS@FSHQQPSR	27.7	0	0	517	0	0	-0.251611	12.9259
SCX_IMAC_e16(H):P0(L)	4	10.78	3.098	0.007	0.174	IPI00380275	2	R.LDAALLNAVLS#TNM*S#T#SLLAM*DVWCFLAR.Y	BC055324	LDAALLNAVLST#NM*S#T#SLLAM*DVWCFLAR	10.3	10	3.4	500	503	504	-3.77265	22.1517
SCX_IMAC_P21(H):P0(L)	3	-1.07	2.308	0.19	0.19	IPI00330860	2	R.R]QS#LGGFLK^.G	Bcas1	R]QS@LGGFLK#	1000	0	0	601	0	0	4.19719	67.0011
SCX_IMAC_P21(H):P0(L)	3	-1.07	2.311	0.247	0.247	IPI00330860	2	R.R]QS#LGGFLK^.G	Bcas1	R]QS@LGGFLK#	1000	0	0	601	0	0	4.19781	67.2949
SCX_IMAC_e16(H):P0(L)	5	-0.53	3.002	0.024	0.113	IPI00331555	0	R.I]GHHST#SDDSSAY#RSVDEVNYWDK^QDHPISR.L	Bckdha	IGHHST#SDDS#SAYRSVDEVNYWDK^QDHPISR	0	0	0	339	343	0	4.28007	8.16879
SCX_IMAC_P21(H):P0(L)	3	-1.02	2.915	0.092	0.443	IPI00331555	0	R.IGHHS#TSDDSSAYR.S	Bckdha	IGHHS@TSDDSSAYR	15.5	0	0	338	0	0	-0.0268646	66.323
SCX_IMAC_e16(H):P0(L)	3	-0.8	2.285	0.138	0.138	IPI00272308	5	K.GVDKPPS#PSPIEMK.K	Bcl11a	GVDKPPS#PSPIEMK	35	0	0	86	0	0	0.60503	49.2621
SCX_IMAC_P21(H):P0(L)	3	-0.9	2.825	0.005	0.328	IPI00267748	3	R.ELAGNTSS#PPLS#PGRPSPMQR.L	Bcl11a	ELAGNTS@SPPLS@PGRPSPMQR	0	23.1	0	41	46	0	-2.61679	7.71101
SCX_IMAC_P21(H):P0(L)	3	-0.9	2.291	0.165	0.165	IPI00405331	1	R.VLHT#PPFGVVPR.E	Bcl11a	VLHT@PPFGVVPR	1000	0	0	214	0	0	-2.1938	31.1378
SCX_IMAC_e16(H):P0(L)	2	-0.85	2.902	0.093	0.505	IPI00121608	1	K.V]LDK^SS#PPPSSR.S	Bcl11b	VLDK^SS#PPPSSR	13.2	0	0	96	0	0	1.81229	17.708
SCX_IMAC_e16(H):P0(L)	2	-1.17	2.816	0.072	0.558	IPI00121608	1	K.V]LDK^SS#PPPSSR.S	Bcl11b	VLDK^SS#PPPSSR	20.4	0	0	96	0	0	1.79068	12.6334
SCX_IMAC_e16(H):P0(L)	4	-0.42	4.138	0.024	0.505	IPI00321499	1	R.A]EK^TSPT#PSVFVELGEEELEAVTARPEAVER.A	Bcl2l13	AEK^T#SPTPSVFVELGEEELEAVTARPEAVER	8.6	0	0	342	0	0	2.39968	14.2388
SCX_IMAC_e16(H):P0(L)	3	3.179	2.747	0.004	0.329	IPI00321499	1	K.TS#PTPSVFVELGEEELEAVTARPEAVER.A	Bcl2l13	T#SPTPSVFVELGEEELEAVTARPEAVER	0	0	0	342	0	0	-0.972884	109.778
SCX_IMAC_e16(H):P0(L)	4	0.46	3.644	0	0.366	IPI00321499	1	K.T#SPTPSVFVELGEEELEAVTARPEAVER.A	Bcl2l13	TS#PTPSVFVELGEEELEAVTARPEAVER	0	0	0	343	0	0	-0.971956	120.031
SCX_IMAC_e16(H):P0(L)	4	2.539	3.776	0.014	0.418	IPI00321499	1	K.TSPT#PSVFVELGEEELEAVTARPEAVER.A	Bcl2l13	TS#PTPSVFVELGEEELEAVTARPEAVER	4	0	0	343	0	0	-1.08203	69.1488
SCX_IMAC_e16(H):P0(L)	4	-0.04	3.562	0.007	0.346	IPI00321499	1	K.TSPT#PSVFVELGEEELEAVTARPEAVER.A	Bcl2l13	TSPT#PSVFVELGEEELEAVTARPEAVER	0	0	0	345	0	0	-0.971956	118.314
SCX_IMAC_e16(H):P0(L)	4	0.5	3.308	0.009	0.313	IPI00321499	1	K.TS#PTPSVFVELGEEELEAVTARPEAVER.A	Bcl2l13	TSPT#PSVFVELGEEELEAVTARPEAVER	0	0	0	345	0	0	-1.00047	132.517
SCX_IMAC_e16(H):P0(L)	4	0.82	3.883	0.042	0.452	IPI00321499	1	K.TSPT#PSVFVELGEEELEAVTARPEAVER.A	Bcl2l13	TSPT#PSVFVELGEEELEAVTARPEAVER	3.9	0	0	345	0	0	-1.00047	134.297
SCX_IMAC_e16(H):P0(L)	4	2.699	3.77	0.007	0.271	IPI00321499	1	K.TSPTPS#VFVELGEEELEAVTARPEAVER.A	Bcl2l13	TSPTPS#VFVELGEEELEAVTARPEAVER	7.5	0	0	347	0	0	-1.08222	69.7637
SCX_IMAC_P21(H):P0(L)	4	-0.11	3.761	0.028	0.47	IPI00321499	1	R.A]EK^TS#PTPSVFVELGEEELEAVTARPEAVER.A	Bcl2l13	AEK#TS@PTPSVFVELGEEELEAVTARPEAVER	12.2	0	0	343	0	0	4.432	32.0702
SCX_IMAC_P21(H):P0(L)	3	0.18	3.008	0.02	0.419	IPI00321499	1	K.TS#PTPSVFVELGEEELEAVTARPEAVER.A	Bcl2l13	TS@PTPSVFVELGEEELEAVTARPEAVER	35.8	0	0	343	0	0	-1.25764	119.354
SCX_IMAC_P21(H):P0(L)	3	0.08	2.997	0.004	0.461	IPI00321499	1	K.T#SPTPSVFVELGEEELEAVTARPEAVER.A	Bcl2l13	TS@PTPSVFVELGEEELEAVTARPEAVER	32.4	0	0	343	0	0	-1.36068	110.594
SCX_IMAC_P21(H):P0(L)	3	0.3	3.748	0.001	0.494	IPI00321499	1	K.TS#PTPSVFVELGEEELEAVTARPEAVER.A	Bcl2l13	TS@PTPSVFVELGEEELEAVTARPEAVER	19.2	0	0	343	0	0	-1.25764	119.996
SCX_IMAC_P21(H):P0(L)	3	0.39	2.591	0.02	0.288	IPI00321499	1	K.TS#PTPSVFVELGEEELEAVTARPEAVER.A	Bcl2l13	TS@PTPSVFVELGEEELEAVTARPEAVER	0	0	0	343	0	0	-1.23776	111.967
SCX_IMAC_P21(H):P0(L)	3	0.48	2.703	0.006	0.306	IPI00321499	1	K.T#SPTPSVFVELGEEELEAVTARPEAVER.A	Bcl2l13	TS@PTPSVFVELGEEELEAVTARPEAVER	0	0	0	343	0	0	-1.23776	111.948
SCX_IMAC_P21(H):P0(L)	4	0.57	4.068	0.019	0.408	IPI00321499	1	K.TS#PTPSVFVELGEEELEAVTARPEAVER.A	Bcl2l13	TS@PTPSVFVELGEEELEAVTARPEAVER	0	0	0	343	0	0	-1.32597	96.8948
SCX_IMAC_P21(H):P0(L)	3	0.26	3.746	0.009	0.446	IPI00321499	1	K.TS#PTPSVFVELGEEELEAVTARPEAVER.A	Bcl2l13	TSPT@PSVFVELGEEELEAVTARPEAVER	12.2	0	0	345	0	0	-1.36071	110.75
SCX_IMAC_P21(H):P0(L)	4	0.59	4.085	0.002	0.37	IPI00321499	1	K.TSPT#PSVFVELGEEELEAVTARPEAVER.A	Bcl2l13	TSPT@PSVFVELGEEELEAVTARPEAVER	0	0	0	345	0	0	-1.42935	82.6102
SCX_IMAC_P21(H):P0(L)	4	0.77	4.708	0.002	0.483	IPI00321499	1	K.TSPTPS#VFVELGEEELEAVTARPEAVER.A	Bcl2l13	TSPT@PSVFVELGEEELEAVTARPEAVER	0	0	0	345	0	0	-1.19404	82.2876
SCX_IMAC_P21(H):P0(L)	4	0.37	3.432	0.015	0.392	IPI00321499	1	K.TSPT#PSVFVELGEEELEAVTARPEAVER.A	Bcl2l13	TSPTPS@VFVELGEEELEAVTARPEAVER	11	0	0	347	0	0	-1.4293	82.2636
SCX_IMAC_P21(H):P0(L)	4	0.29	3.489	0.043	0.311	IPI00321499	1	K.TSPTPS#VFVELGEEELEAVTARPEAVER.A	Bcl2l13	TSPTPS@VFVELGEEELEAVTARPEAVER	7.5	0	0	347	0	0	-1.32596	96.38
SCX_IMAC_e16(H):P0(L)	3	1.816	3.002	0.135	0.277	IPI00169477	3	K.F]HDS#EGDDTEETEDYR.Q	Bclaf1	FHDS#EGDDTEETEDYR	24.3	0	0	393	0	0	0.530862	47.9478
SCX_IMAC_e16(H):P0(L)	3	1.816	3.172	0.15	0.262	IPI00169477	3	K.F]HDS#EGDDTEETEDYR.Q	Bclaf1	FHDS#EGDDTEETEDYR	29.3	0	0	393	0	0	0.530639	46.4621
SCX_IMAC_e16(H):P0(L)	2	-0.64	2.06	0.015	0.262	IPI00169477	3	R.IDIS#PSALR.K	Bclaf1	IDIS#PSALR	10.3	0	0	654	0	0	0.110762	86.778
SCX_IMAC_e16(H):P0(L)	2	-0.6	2.066	0.07	0.175	IPI00169477	3	R.IDISPS#ALR.K	Bclaf1	IDISPS#ALR	0	0	0	656	0	0	0.0537141	86.4807
SCX_IMAC_e16(H):P0(L)	2	-0.68	2.3	0.059	0.194	IPI00169477	3	R.IDISPS#ALR.K	Bclaf1	IDISPS#ALR	8.7	0	0	656	0	0	0.0537141	86.6722
SCX_IMAC_e16(H):P0(L)	2	-0.63	2.175	0.102	0.319	IPI00169477	3	R.IDIS#PSALR.K	Bclaf1	IDISPS#ALR	8.7	0	0	656	0	0	0.172368	85.6033
SCX_IMAC_e16(H):P0(L)	2	-0.53	2.558	0.095	0.164	IPI00169477	3	R.R]IDIS#PSALR.K	Bclaf1	RIDIS#PSALR	18.9	0	0	654	0	0	3.27115	57.9568
SCX_IMAC_e16(H):P0(L)	3	5.32	2.644	0.002	0.432	IPI00169477	3	R.YS#PSQNS#PIHHIPSR.R	Bclaf1	YS#PSQNS#PIHHIPSR	0	16.5	0	282	287	0	-1.4189	200.262
SCX_IMAC_P21(H):P0(L)	2	-0.75	2.508	0.029	0.26	IPI00169477	3	K.ELFDYS#PPLHK.S	Bclaf1	ELFDYS@PPLHK	21.5	0	0	508	0	0	-2.81817	30.2099
SCX_IMAC_P21(H):P0(L)	2	-0.42	2.291	0.296	0.296	IPI00169477	3	K.EVQS#PEQVK.S	Bclaf1	EVQS@PEQVK	1000	0	0	492	0	0	-2.1678	12.3714
SCX_IMAC_P21(H):P0(L)	2	-0.42	2.74	0.137	0.137	IPI00169477	3	K.EVQS#PEQVK.S	Bclaf1	EVQS@PEQVK	1000	0	0	492	0	0	-2.16757	12.3334
SCX_IMAC_P21(H):P0(L)	3	-0.4	3.753	0.217	0.435	IPI00169477	3	K.FHDS#EGDDTEETEDYR.Q	Bclaf1	FHDS@EGDDTEETEDYR	39.6	0	0	393	0	0	-1.78927	53.7913
SCX_IMAC_P21(H):P0(L)	3	-0.84	3.062	0.18	0.18	IPI00169477	3	K.GRADGDWDDQEVLDYFS#DK.E	Bclaf1	GRADGDWDDQEVLDYFS@DK	33.5	0	0	381	0	0	-2.30506	6.14306
SCX_IMAC_P21(H):P0(L)	2	-0.64	2.152	0.029	0.31	IPI00169477	3	R.IDISPS#ALR.K	Bclaf1	IDIS@PSALR	8.7	0	0	654	0	0	-2.12563	74.6117
SCX_IMAC_P21(H):P0(L)	2	-0.68	2.248	0.151	0.235	IPI00169477	3	R.IDISPS#ALR.K	Bclaf1	IDISPS@ALR	17	0	0	656	0	0	-2.02777	67.412
SCX_IMAC_P21(H):P0(L)	2	-0.77	2.008	0.083	0.239	IPI00169477	3	R.IDISPS#ALR.K	Bclaf1	IDISPS@ALR	12.2	0	0	656	0	0	-2.25996	73.5418
SCX_IMAC_P21(H):P0(L)	2	-0.79	2.217	0.051	0.249	IPI00169477	3	R.IDISPS#ALR.K	Bclaf1	IDISPS@ALR	10.3	0	0	656	0	0	-2.25989	73.0891
SCX_IMAC_P21(H):P0(L)	2	-0.68	2.424	0.122	0.246	IPI00169477	3	R.IDISPS#ALR.K	Bclaf1	IDISPS@ALR	7.5	0	0	656	0	0	-2.02771	67.1082
SCX_IMAC_P21(H):P0(L)	3	-0.89	2.304	0.162	0.162	IPI00169477	3	R.Q]K^S#PEIHR.R	Bclaf1	Q]K#S@PEIHR	1000	0	0	644	0	0	1.88467	29.4885
SCX_IMAC_P21(H):P0(L)	4	1.36	2.519	0.028	0.332	IPI00169477	3	R.Y#SPSQNS#PIHHIPSR.R	Bclaf1	Y@SPSQNS@PIHHIPSR	13.3	20.2	0	281	287	0	-5.09214	26.2209
SCX_IMAC_P21(H):P0(L)	2	-0.17	2.939	0.021	0.397	IPI00169477	3	R.YS#PSQNS#PIHHIPSR.R	Bclaf1	YS@PSQNS@PIHHIPSR	19.2	30.7	0	282	287	0	-4.27771	29.7626
SCX_IMAC_P21(H):P0(L)	2	-0.17	2.343	0.005	0.358	IPI00169477	3	R.YS#PSQNS#PIHHIPSR.R	Bclaf1	YS@PSQNS@PIHHIPSR	14.5	35.8	0	282	287	0	-4.27771	29.7626
SCX_IMAC_P21(H):P0(L)	3	-0.77	2.511	0.004	0.453	IPI00169477	3	R.YS#PSQNS#PIHHIPSR.R	Bclaf1	YS@PSQNS@PIHHIPSR	0	8.8	0	282	287	0	-4.71738	135.944
SCX_IMAC_P21(H):P0(L)	3	0.43	2.705	0.041	0.292	IPI00169477	3	R.YSPS#QNSPIHHIPSR.R	Bclaf1	YS@PSQNSPIHHIPSR	19.5	0	0	282	0	0	-2.80678	10.7834
SCX_IMAC_P21(H):P0(L)	3	0.69	2.289	0.028	0.251	IPI00169477	3	R.YSPS#QNSPIHHIPSR.R	Bclaf1	YS@PSQNSPIHHIPSR	9.8	0	0	282	0	0	-1.10763	8.79929
SCX_IMAC_P21(H):P0(L)	3	-0.07	3.485	0.118	0.268	IPI00380950	1	R.R]PS#VDTPVTDVGFLR.A	Begain	RPS@VDTPVTDVGFLR	38.2	0	0	265	0	0	4.01644	18.0284
SCX_IMAC_P21(H):P0(L)	3	-1.23	2.701	0.137	0.285	IPI00114352	2	K.G]NK^S#PS#PPPDGS#PAATPEIR.V	Bin1	GNK#S@PS@PPPDGS@PAATPEIR	53.9	50.5	20.9	296	298	304	0.303764	21.6714
SCX_IMAC_P21(H):P0(L)	3	-0.92	2.823	0.107	0.185	IPI00114352	2	K.G]NK^S#PS#PPPDGS#PAATPEIR.V	Bin1	GNK#S@PS@PPPDGS@PAATPEIR	46.9	35.8	18.4	296	298	304	0.619196	17.8442
SCX_IMAC_P21(H):P0(L)	3	-0.48	3.933	0.351	0.513	IPI00114352	2	K.G]NK^S#PS#PPPDGSPAATPEIR.V	Bin1	GNK#S@PS@PPPDGSPAATPEIR	74.3	71.1	0	296	298	0	0.827258	58.8313
SCX_IMAC_P21(H):P0(L)	3	-0.24	3.926	0.385	0.435	IPI00114352	2	K.G]NK^S#PS#PPPDGSPAATPEIR.V	Bin1	GNK#S@PS@PPPDGSPAATPEIR	48.6	40.1	0	296	298	0	0.77154	57.1461
SCX_IMAC_P21(H):P0(L)	3	-0.26	4.493	0.371	0.465	IPI00114352	2	K.G]NK^S#PS#PPPDGSPAATPEIR.V	Bin1	GNK#S@PS@PPPDGSPAATPEIR	42.6	40	0	296	298	0	0.771669	58.0906
SCX_IMAC_P21(H):P0(L)	3	-1.49	3.691	0.234	0.468	IPI00114352	2	K.GNKS#PS#PPPDGSPAATPEIR.V	Bin1	GNKS@PS@PPPDGSPAATPEIR	70.3	79.8	0	296	298	0	0.82711	58.49
SCX_IMAC_P21(H):P0(L)	3	-1.49	3.707	0.215	0.462	IPI00114352	2	K.GNKS#PS#PPPDGSPAATPEIR.V	Bin1	GNKS@PS@PPPDGSPAATPEIR	68.8	65.6	0	296	298	0	0.827258	58.8313
SCX_IMAC_P21(H):P0(L)	3	-1.57	3.333	0.2	0.375	IPI00114352	2	K.GNKS#PS#PPPDGSPAATPEIR.V	Bin1	GNKS@PS@PPPDGSPAATPEIR	59.4	61.4	0	296	298	0	0.771669	58.0906
SCX_IMAC_P21(H):P0(L)	3	-1.68	3.933	0.173	0.468	IPI00114352	2	K.GNKS#PS#PPPDGSPAATPEIR.V	Bin1	GNKS@PS@PPPDGSPAATPEIR	52.5	72.8	0	296	298	0	0.77154	57.1461
SCX_IMAC_P21(H):P0(L)	3	-0.66	2.848	0.016	0.314	IPI00130704	0	R.RS#SVFAAEIMDAFDR.S	Bok	RSS@VFAAEIMDAFDR	0	0	0	8	0	0	-1.77434	11.1682
SCX_IMAC_P21(H):P0(L)	3	0.94	2.364	0.025	0.281	IPI00130704	0	R.RSS#VFAAEIMDAFDR.S	Bok	RSS@VFAAEIMDAFDR	0	0	0	8	0	0	-1.52052	7.3165
SCX_IMAC_P21(H):P0(L)	3	-0.33	3.979	0.009	0.432	IPI00230719	1	R.R]DS#SDDWEIPDGQITVGQR.I	Braf	RDSS@DDWEIPDGQITVGQR	0	0	0	484	0	0	1.04577	52.8213
SCX_IMAC_P21(H):P0(L)	3	-0.33	4.356	0.008	0.416	IPI00230719	1	R.R]DS#SDDWEIPDGQITVGQR.I	Braf	RDSS@DDWEIPDGQITVGQR	0	0	0	484	0	0	1.04546	52.137
SCX_IMAC_P21(H):P0(L)	3	-0.31	4.046	0.005	0.41	IPI00230719	1	R.R]DS#SDDWEIPDGQITVGQR.I	Braf	RDSS@DDWEIPDGQITVGQR	0	0	0	484	0	0	1.24423	42.5642
SCX_IMAC_P21(H):P0(L)	3	-0.29	3.922	0.008	0.433	IPI00230719	1	R.R]DSS#DDWEIPDGQITVGQR.I	Braf	RDSS@DDWEIPDGQITVGQR	0	0	0	484	0	0	1.24422	42.5071
SCX_IMAC_P21(H):P0(L)	2	-1.46	2.268	0.118	0.118	IPI00230719	1	R.S]AS#EPSLNR.A	Braf	SAS@EPSLNR	42.6	0	0	766	0	0	1.16293	29.1379
SCX_IMAC_P21(H):P0(L)	2	-1.41	2.181	0.19	0.19	IPI00230719	1	R.S]AS#EPSLNR.A	Braf	SAS@EPSLNR	42.6	0	0	766	0	0	1.11448	27.6381
SCX_IMAC_P21(H):P0(L)	2	-1.28	2.014	0.175	0.175	IPI00230719	1	R.S]AS#EPSLNR.A	Braf	SAS@EPSLNR	42.6	0	0	766	0	0	1.11488	28.065
SCX_IMAC_P21(H):P0(L)	3	-0.03	3.558	0.006	0.332	IPI00668709	0	R.S#SSAPNVHINTIEPVNIDDLIR.D	Braf	SS@SAPNVHINTIEPVNIDDLIR	19.2	0	0	311	0	0	0.174843	24.9282
SCX_IMAC_P21(H):P0(L)	3	-0.26	3.779	0.006	0.457	IPI00668709	0	R.S]SS#APNVHINTIEPVNIDDLIR.D	Braf	SS@SAPNVHINTIEPVNIDDLIR	10.8	0	0	311	0	0	0.174817	24.3745
SCX_IMAC_P21(H):P0(L)	3	-0.36	4.981	0.007	0.415	IPI00668709	0	R.SSS#APNVHINTIEPVNIDDLIR.D	Braf	SSS@APNVHINTIEPVNIDDLIR	7.9	0	0	312	0	0	0.174804	24.1019
SCX_IMAC_P21(H):P0(L)	3	0.04	4.001	0	0.36	IPI00668709	0	R.S]SS#APNVHINTIEPVNIDDLIR.D	Braf	SSS@APNVHINTIEPVNIDDLIR	0	0	0	312	0	0	0.0991141	25.2253
SCX_IMAC_P21(H):P0(L)	3	0.81	2.524	0.001	0.111	IPI00668709	0	R.S]SS#APNVHINTIEPVNIDDLIR.D	Braf	SSS@APNVHINTIEPVNIDDLIR	0	0	0	312	0	0	0.0495932	13.1336
SCX_IMAC_P21(H):P0(L)	3	-3.18	3.316	0.012	0.238	IPI00515701	1	K.MQVPTAEEMSSLT#PESS#PELAK.R	Brsk1	MQVPTAEEMSSLT@PES@SPELAK	24.1	10.3	0	583	586	0	-2.29011	6.26861
SCX_IMAC_P21(H):P0(L)	2	1.25	2.659	0.057	0.234	IPI00466901	3	K.S#MEVLSVTDGGS#PVPAR.R	Brsk2	S@MEVLSVT@DGGSPVPAR	37.2	3.5	0	383	390	0	-0.884398	5.69697
SCX_IMAC_P21(H):P0(L)	3	0.03	3.091	0.223	0.397	IPI00466901	3	R.SLPS#LEDIDPDVLDSMHSLGCFR.D	Brsk2	SLPS@LEDIDPDVLDSMHSLGCFR	38.8	0	0	295	0	0	-2.29555	10.0838
SCX_IMAC_P21(H):P0(L)	3	-0.22	4.148	0.417	0.417	IPI00134093	6	R.SHGPLLPTIEDS#S#EEEELR.E	Bsn	SHGPLLPTIEDS@S@EEEELR	150.8	142.6	0	1050	1051	0	-4.22776	29.8516
SCX_IMAC_P21(H):P0(L)	3	-0.09	3.901	0.307	0.307	IPI00134093	6	R.SHGPLLPTIEDS#S#EEEELR.E	Bsn	SHGPLLPTIEDS@S@EEEELR	149.7	153.4	0	1050	1051	0	-4.11409	35.0973
SCX_IMAC_P21(H):P0(L)	3	-0.14	3.543	0.358	0.385	IPI00134093	6	R.SHGPLLPTIEDS#S#EEEELR.E	Bsn	SHGPLLPTIEDS@S@EEEELR	105.7	101.8	0	1050	1051	0	-4.11527	35.2664
SCX_IMAC_P21(H):P0(L)	2	0.13	3.14	0.317	0.407	IPI00134093	6	R.SHGPLLPTIEDS#S#EEEELR.E	Bsn	SHGPLLPTIEDS@S@EEEELR	37.2	42.6	0	1050	1051	0	-3.66666	9.52262
SCX_IMAC_P21(H):P0(L)	3	0.23	3.332	0.106	0.255	IPI00134093	1	R.S]K^TPPSNLS#PIEDAS#PTEELR.Q	Bsn	SK#TPPS@NLSPIEDAS@PTEELR	15	12.7	0	1105	1114	0	3.61306	16.3195
SCX_IMAC_P21(H):P0(L)	3	-0.11	3.918	0.019	0.464	IPI00134093	1	R.S]K^TPPSNLS#PIEDAS#PTEELR.Q	Bsn	SK#TPPSNLS@PIEDAS@PTEELR	15	6.8	0	1108	1114	0	3.66723	16.4488
SCX_IMAC_P21(H):P0(L)	3	-0.79	2.379	0.055	0.185	IPI00134093	0	R.S]LS#DPK^PLS#PTAEESAK^.E	Bsn	SLS@DPK#PLS@PTAEESAK#	11.2	12.7	0	2860	2866	0	1.03944	22.0656
SCX_IMAC_P21(H):P0(L)	4	-0.39	2.955	0.043	0.329	IPI00134093	1	R.T]LPS#PPPEEAHLPLAGQVPSQLYAASLLQR.G	Bsn	TLPS@PPPEEAHLPLAGQVPSQLYAASLLQR	6	0	0	2908	0	0	4.19529	12.773
SCX_IMAC_P21(H):P0(L)	2	-0.15	3.815	0.07	0.464	IPI00134093	6	K.T]PPSNLS#PIEDAS#PTEELR.Q	Bsn	TPPSNLS@PIEDAS@PTEELR	73.3	18.9	0	1108	1114	0	2.19392	8.22408
SCX_IMAC_P21(H):P0(L)	2	-0.15	3.542	0.082	0.429	IPI00134093	6	K.T]PPSNLS#PIEDAS#PTEELR.Q	Bsn	TPPSNLS@PIEDAS@PTEELR	64.5	15.5	0	1108	1114	0	2.19355	8.22192
SCX_IMAC_P21(H):P0(L)	2	0.36	3.78	0.065	0.426	IPI00134093	6	K.T]PPSNLS#PIEDAS#PTEELR.Q	Bsn	TPPSNLS@PIEDAS@PTEELR	53.2	17	0	1108	1114	0	3.91883	9.77453
SCX_IMAC_P21(H):P0(L)	2	-0.19	3.713	0.035	0.469	IPI00134093	6	K.T]PPSNLS#PIEDAS#PTEELR.Q	Bsn	TPPSNLS@PIEDAS@PTEELR	41.3	36.8	0	1108	1114	0	4.16845	11.8437
SCX_IMAC_P21(H):P0(L)	3	0.08	3.111	0.059	0.214	IPI00134093	6	K.T]PPSNLS#PIEDAS#PTEELR.Q	Bsn	TPPSNLS@PIEDAS@PTEELR	25.9	7.5	0	1108	1114	0	3.84564	35.1809
SCX_IMAC_P21(H):P0(L)	3	0.27	2.496	0.042	0.12	IPI00134093	6	K.T]PPSNLS#PIEDAS#PTEELR.Q	Bsn	TPPSNLS@PIEDAS@PTEELR	8.7	4.9	0	1108	1114	0	3.33765	34.6587
SCX_IMAC_e16(H):P0(L)	2	-0.003	2.046	0.343	0.343	IPI00153284	7	R.HDT#PDPS#PPR.K	Bud13	HDT#PDPS#PPR	1000	0	0	144	148	0	0.715929	37.4981
SCX_IMAC_P21(H):P0(L)	2	-0.66	2.356	0.515	0.515	IPI00153284	7	R.HDT#PDPS#PPR.K	Bud13	HDT@PDPS@PPR	1000	0	0	144	148	0	-2.02135	56.5244
SCX_IMAC_P21(H):P0(L)	3	-0.6	2.251	0.184	0.184	IPI00153284	7	R.HDT#PDPS#PPR.K	Bud13	HDT@PDPS@PPR	1000	0	0	144	148	0	-1.93535	61.6915
SCX_IMAC_P21(H):P0(L)	3	-1.07	2.211	0.156	0.156	IPI00170175	2	R.GEAGPM*GAIGPAGECSVPPRSAFS#AK.R	C1qtnf5	GEAGPM*GAIGPAGECSVPPRSAFS@AK	8.5	0	0	107	0	0	-5.51877	487.497
SCX_IMAC_P21(H):P0(L)	3	-1.25	2.507	0.326	0.326	IPI00119785	2	K.S]LS#PAATVTAELHYEQGS#PR.N	C2cd2l	SLS@PAATVTAELHYEQGS@PR	21.3	13.2	0	396	411	0	2.22328	11.0419
SCX_IMAC_P21(H):P0(L)	3	-0.39	3.844	0.252	0.454	IPI00119785	2	K.S]LSPAATVTAELHYEQGS#PR.N	C2cd2l	SLSPAATVTAELHYEQGS@PR	58.4	0	0	411	0	0	2.73112	107.003
SCX_IMAC_P21(H):P0(L)	3	-0.62	3.324	0.108	0.433	IPI00119785	2	K.S]LSPAATVTAELHYEQGS#PR.N	C2cd2l	SLSPAATVTAELHYEQGS@PR	29.2	0	0	411	0	0	2.38475	50.9159
SCX_IMAC_P21(H):P0(L)	3	-0.37	3.132	0.146	0.389	IPI00119785	2	K.S]LSPAATVTAELHYEQGS#PR.N	C2cd2l	SLSPAATVTAELHYEQGS@PR	24.4	0	0	411	0	0	2.73113	107.156
SCX_IMAC_P21(H):P0(L)	3	-0.66	4.294	0.077	0.454	IPI00119785	2	K.S]LSPAATVTAELHYEQGS#PR.N	C2cd2l	SLSPAATVTAELHYEQGS@PR	19	0	0	411	0	0	2.38442	50.5309
SCX_IMAC_e16(H):P0(L)	3	-0.03	3.313	0.004	0.314	IPI00351485	1	R.H]LSS#AGTIESVNLDAIPLAIAR.L	C530008M17Rik	HLS#SAGTIESVNLDAIPLAIAR	0	0	0	132	0	0	0.447788	83.9474
SCX_IMAC_e16(H):P0(L)	3	0.12	2.892	0.01	0.306	IPI00351485	1	R.H]LS#SAGTIESVNLDAIPLAIAR.L	C530008M17Rik	HLS#SAGTIESVNLDAIPLAIAR	0	0	0	132	0	0	0.224839	74.7613
SCX_IMAC_P21(H):P0(L)	2	0.11	4.021	0.082	0.672	IPI00351485	1	R.HLS#SAGTIESVNLDAIPLAIAR.L	C530008M17Rik	HLS@SAGTIESVNLDAIPLAIAR	38.4	0	0	132	0	0	-3.87225	14.3614
SCX_IMAC_P21(H):P0(L)	2	0.12	3.789	0.08	0.611	IPI00351485	1	R.HLS#SAGTIESVNLDAIPLAIAR.L	C530008M17Rik	HLS@SAGTIESVNLDAIPLAIAR	16.2	0	0	132	0	0	-3.86463	14.2153
SCX_IMAC_P21(H):P0(L)	3	0.04	4.069	0.033	0.487	IPI00351485	1	R.HLS#SAGTIESVNLDAIPLAIAR.L	C530008M17Rik	HLS@SAGTIESVNLDAIPLAIAR	14	0	0	132	0	0	-3.88881	54.4353
SCX_IMAC_P21(H):P0(L)	2	0.19	3.345	0.082	0.567	IPI00351485	1	R.HLS#SAGTIESVNLDAIPLAIAR.L	C530008M17Rik	HLS@SAGTIESVNLDAIPLAIAR	13.2	0	0	132	0	0	-2.34125	8.09511
SCX_IMAC_P21(H):P0(L)	3	0.05	4.342	0.003	0.435	IPI00351485	1	R.HLS#SAGTIESVNLDAIPLAIAR.L	C530008M17Rik	HLS@SAGTIESVNLDAIPLAIAR	9.7	0	0	132	0	0	-3.8874	53.9507
SCX_IMAC_P21(H):P0(L)	3	0.26	4.253	0.01	0.393	IPI00351485	1	R.HLSS#AGTIESVNLDAIPLAIAR.L	C530008M17Rik	HLS@SAGTIESVNLDAIPLAIAR	5.4	0	0	132	0	0	-4.38688	64.5836
SCX_IMAC_P21(H):P0(L)	2	-0.07	2.66	0.045	0.519	IPI00351485	1	R.HLS#SAGTIESVNLDAIPLAIAR.L	C530008M17Rik	HLS@SAGTIESVNLDAIPLAIAR	0	0	0	132	0	0	-2.21382	8.07678
SCX_IMAC_P21(H):P0(L)	3	0.17	2.453	0.013	0.216	IPI00351485	1	R.HLSSAGT#IESVNLDAIPLAIAR.L	C530008M17Rik	HLSSAGT@IESVNLDAIPLAIAR	6	0	0	136	0	0	-2.93693	31.1969
SCX_IMAC_P21(H):P0(L)	3	0.29	4.432	0.004	0.421	IPI00351485	1	R.HLS#SAGTIESVNLDAIPLAIAR.L	C530008M17Rik	HLSSAGT@IESVNLDAIPLAIAR	0	0	0	136	0	0	-4.38533	63.8459
SCX_IMAC_P21(H):P0(L)	3	0.28	2.357	0.075	0.253	IPI00351485	1	R.HLSSAGT#IESVNLDAIPLAIAR.L	C530008M17Rik	HLSSAGTIES@VNLDAIPLAIAR	4.5	0	0	139	0	0	-2.93644	30.9798
SCX_IMAC_e16(H):P0(L)	3	-0.49	2.409	0.137	0.137	IPI00115062	3	R.S]HS#K^ETPGADTQVR.C	Cacna1b	SHS#K^ETPGADTQVR	13.4	0	0	892	0	0	1.96333	5.12123
SCX_IMAC_P21(H):P0(L)	3	-0.65	2.613	0.163	0.163	IPI00331064	0	R.GGS#LKGDIGGLTSALDNQR.S	Cacna1e	GGS@LKGDIGGLTSALDNQR	32.1	0	0	856	0	0	0.905498	34.6885
SCX_IMAC_e16(H):P0(L)	3	-0.33	4.176	0.011	0.467	IPI00123380	9	K.SS#FDLPDTLQVPGLHR.T	Cacna1g	S#SFDLPDTLQVPGLHR	0	0	0	1171	0	0	-0.676294	14.3712
SCX_IMAC_P21(H):P0(L)	3	-0.81	3.078	0.222	0.225	IPI00123380	9	K.S]S#FDLPDTLQVPGLHR.T	Cacna1g	S@SFDLPDTLQVPGLHR	6.5	0	0	1171	0	0	-0.19955	25.7676
SCX_IMAC_P21(H):P0(L)	3	-0.26	3.55	0.03	0.354	IPI00123380	9	K.SS#FDLPDTLQVPGLHR.T	Cacna1g	S@SFDLPDTLQVPGLHR	0	0	0	1171	0	0	-0.343374	38.1464
SCX_IMAC_P21(H):P0(L)	3	-0.31	3.396	0.002	0.325	IPI00123380	9	K.S#SFDLPDTLQVPGLHR.T	Cacna1g	SSFDLPDT@LQVPGLHR	25.9	0	0	1178	0	0	-0.343351	36.5327
SCX_IMAC_P21(H):P0(L)	3	-1.09	2.221	0.042	0.336	IPI00321850	6	K.A]THPPSST#PPNPLLNR.T	Cacnb1	ATHPPSST@PPNPLLNR	10.3	0	0	418	0	0	1.42545	41.4864
SCX_IMAC_P21(H):P0(L)	3	-1.1	2.457	0.083	0.33	IPI00321850	6	K.A]THPPSST#PPNPLLNR.T	Cacnb1	ATHPPSST@PPNPLLNR	6.6	0	0	418	0	0	1.42545	41.4864
SCX_IMAC_P21(H):P0(L)	2	-0.05	2.715	0.021	0.377	IPI00131720	2	R.A]THTSSS#TPMT#PLLGR.N	Cacnb4	ATHTSSS@TPMT@PLLGR	16.2	37.5	0	373	377	0	2.60462	10.8691
SCX_IMAC_P21(H):P0(L)	2	0.18	3.165	0.008	0.301	IPI00131720	2	R.A]THTSSS#TPMT#PLLGR.N	Cacnb4	ATHTSSS@TPMT@PLLGR	13.2	34.5	0	373	377	0	2.22188	7.43024
SCX_IMAC_P21(H):P0(L)	2	-0.05	2.615	0.024	0.413	IPI00131720	2	R.A]THTSSST#PMT#PLLGR.N	Cacnb4	ATHTSSS@TPMT@PLLGR	0	46.3	0	373	377	0	2.58088	10.6867
SCX_IMAC_P21(H):P0(L)	3	-0.65	2.292	0.003	0.249	IPI00131720	2	R.A]THTSSST#PMT#PLLGR.N	Cacnb4	ATHTSSST@PMT@PLLGR	17	71.1	0	374	377	0	4.51235	48.7036
SCX_IMAC_P21(H):P0(L)	3	-0.73	2.679	0.026	0.343	IPI00131720	2	R.A]THTSSST#PMT#PLLGR.N	Cacnb4	ATHTSSST@PMT@PLLGR	10.3	56	0	374	377	0	4.15175	59.1781
SCX_IMAC_P21(H):P0(L)	3	-0.57	2.392	0.021	0.29	IPI00131720	2	R.A]THTSSS#TPMT#PLLGR.N	Cacnb4	ATHTSSST@PMT@PLLGR	8.7	47.6	0	374	377	0	3.9826	62.7494
SCX_IMAC_e16(H):P0(L)	3	3.693	2.398	0.237	0.237	IPI00380280	1	R.I]HRAS#DPGLPAEEPK^.E	Cad	I]HRAS#DPGLPAEEPK^	1000	0	0	1859	0	0	2.01619	3.26451
SCX_IMAC_P21(H):P0(L)	3	-1.18	2.42	0.285	0.285	IPI00380280	1	R.IHRAS#DPGLPAEEPK.E	Cad	IHRAS@DPGLPAEEPK	1000	0	0	1859	0	0	-0.978619	18.9095
SCX_IMAC_P21(H):P0(L)	3	-1.25	2.512	0.005	0.332	IPI00621806	1	K.E]SSES#TNT#T#IEDEDTK^VR.K	Camk2a	ESSES@T@NT@TIEDEDTK#VR	4.9	1.9	5.3	333	334	336	5.35551	55.7448
SCX_IMAC_P21(H):P0(L)	2	-1.49	2.697	0.019	0.503	IPI00470962	7	K.N]SSAIT#SPK^.G	Camk2b	NSSAIT@SPK#	8.6	0	0	341	0	0	2.36756	100.718
SCX_IMAC_P21(H):P0(L)	2	-1.49	2.485	0.034	0.465	IPI00470962	7	K.N]SSAITS#PK^.G	Camk2b	NSSAITS@PK#	20.4	0	0	342	0	0	2.36756	102.909
SCX_IMAC_P21(H):P0(L)	2	-1.56	2.336	0.069	0.385	IPI00470962	7	K.N]SSAITS#PK^.G	Camk2b	NSSAITS@PK#	9.3	0	0	342	0	0	2.40911	103.555
SCX_IMAC_P21(H):P0(L)	2	-1.03	2.348	0.001	0.307	IPI00470962	7	K.N]SSAITS#PK^.G	Camk2b	NSSAITS@PK#	7.9	0	0	342	0	0	2.00355	41.5379
SCX_IMAC_P21(H):P0(L)	2	-1.51	2.421	0.001	0.419	IPI00470962	7	K.N]SSAITS#PK^.G	Camk2b	NSSAITS@PK#	0	0	0	342	0	0	2.40934	105.313
SCX_IMAC_P21(H):P0(L)	2	-1.02	2.078	0.055	0.219	IPI00470962	7	K.N]SSAITS#PK^.G	Camk2b	NSSAITS@PK#	0	0	0	342	0	0	2.00355	41.6302
SCX_IMAC_e16(H):P0(L)	4	-0.56	2.649	0.132	0.132	IPI00673777	0	K.A]PVHFVEPLSPT#GVPGHR.K	Camsap1	APVHFVEPLSPT#GVPGHR	11.7	0	0	1071	0	0	0.226294	32.4294
SCX_IMAC_e16(H):P0(L)	2	-0.33	2.086	0.296	0.37	IPI00673777	1	R.TDVS#PPS#PQMPR.T	Camsap1	TDVS#PPS#PQMPR	27.1	35.8	0	550	553	0	-0.176588	18.4111
SCX_IMAC_e16(H):P0(L)	2	-0.46	2.627	0.398	0.398	IPI00673777	1	R.T]S#PQAPGLVASIR.S	Camsap1	TS#PQAPGLVASIR	14.4	0	0	560	0	0	0.618387	17.4899
SCX_IMAC_P21(H):P0(L)	2	0.1	2.652	0.102	0.476	IPI00673777	1	R.TS#PQAPGLVASIR.S	Camsap1	TS@PQAPGLVASIR	14.4	0	0	560	0	0	-3.76927	15.5686
SCX_IMAC_P21(H):P0(L)	2	-0.03	2.377	0.055	0.459	IPI00673777	1	R.TS#PQAPGLVASIR.S	Camsap1	TS@PQAPGLVASIR	13.2	0	0	560	0	0	-3.75509	15.3708
SCX_IMAC_e16(H):P0(L)	2	-0.37	3.142	0.13	0.434	IPI00670928	2	R.S]ES#VEGFLS#PSR.C	Camsap1l1	SES#VEGFLS#PSR	18.3	30.7	0	1302	1308	0	-0.156845	33.7116
SCX_IMAC_e16(H):P0(L)	2	-0.32	2.132	0.124	0.329	IPI00670928	2	R.S]ES#VEGFLS#PSR.C	Camsap1l1	SES#VEGFLS#PSR	27.7	13.3	0	1302	1308	0	-0.156849	33.9029
SCX_IMAC_e16(H):P0(L)	2	-0.31	2.81	0.2	0.445	IPI00670928	2	R.S]ES#VEGFLS#PSR.C	Camsap1l1	SES#VEGFLS#PSR	27.7	37.4	0	1302	1308	0	-0.300265	31.3171
SCX_IMAC_P21(H):P0(L)	2	-0.18	2.621	0.084	0.443	IPI00670928	2	R.SES#VEGFLS#PSR.C	Camsap1l1	SES@VEGFLS@PSR	34.3	30.7	0	1302	1308	0	-3.70126	24.8791
SCX_IMAC_P21(H):P0(L)	2	-0.22	2.196	0.196	0.318	IPI00670928	2	R.SES#VEGFLS#PSR.C	Camsap1l1	SES@VEGFLS@PSR	27.7	21.3	0	1302	1308	0	-3.70126	24.9053
SCX_IMAC_P21(H):P0(L)	2	-0.21	2.274	0.036	0.291	IPI00670928	2	R.SES#VEGFLS#PSR.C	Camsap1l1	SES@VEGFLS@PSR	27.7	21.3	0	1302	1308	0	-3.70608	24.4367
SCX_IMAC_P21(H):P0(L)	2	0.21	2.039	0.023	0.296	IPI00670928	2	R.SES#VEGFLS#PSR.C	Camsap1l1	SES@VEGFLS@PSR	27.7	15.5	0	1302	1308	0	-3.31388	28.7914
SCX_IMAC_P21(H):P0(L)	2	-0.22	2.268	0.117	0.416	IPI00670928	2	R.SES#VEGFLS#PSR.C	Camsap1l1	SES@VEGFLS@PSR	14.5	30.7	0	1302	1308	0	-3.0576	31.3472
SCX_IMAC_P21(H):P0(L)	2	-0.89	2.758	0.227	0.387	IPI00670928	2	R.SVS#NEGLTLNNSR.A	Camsap1l1	SVS@NEGLTLNNSR	33.7	0	0	456	0	0	-2.03331	29.6898
SCX_IMAC_P21(H):P0(L)	2	-0.95	3.706	0.198	0.527	IPI00670928	2	R.SVS#NEGLTLNNSR.A	Camsap1l1	SVS@NEGLTLNNSR	27.7	0	0	456	0	0	-2.03321	29.6576
SCX_IMAC_P21(H):P0(L)	2	-0.75	3.808	0.198	0.54	IPI00670928	2	R.SVS#NEGLTLNNSR.A	Camsap1l1	SVS@NEGLTLNNSR	27.7	0	0	456	0	0	-2.06154	32.1906
SCX_IMAC_P21(H):P0(L)	2	-1	3.4	0.181	0.494	IPI00670928	2	R.SVS#NEGLTLNNSR.A	Camsap1l1	SVS@NEGLTLNNSR	24.2	0	0	456	0	0	-1.70995	25.5772
SCX_IMAC_P21(H):P0(L)	2	-0.77	2.791	0.177	0.422	IPI00670928	2	R.SVS#NEGLTLNNSR.A	Camsap1l1	SVS@NEGLTLNNSR	21.8	0	0	456	0	0	-2.06174	32.2678
SCX_IMAC_e16(H):P0(L)	3	-6.03	2.317	0.204	0.204	IPI00119618	0	K.A]EEDEILNRS#PR.N	Canx	A]EEDEILNRS#PR	1000	0	0	582	0	0	2.20169	395.176
SCX_IMAC_e16(H):P0(L)	3	-1.04	2.332	0.2	0.2	IPI00119618	0	K.A]EEDEILNRS#PR.N	Canx	A]EEDEILNRS#PR	1000	0	0	582	0	0	2.20167	392.142
SCX_IMAC_e16(H):P0(L)	3	0.896	2.671	0.231	0.231	IPI00119618	0	K.A]EEDEILNRS#PR.N	Canx	A]EEDEILNRS#PR	1000	0	0	582	0	0	2.13788	323.862
SCX_IMAC_P21(H):P0(L)	2	-0.93	2.281	0.196	0.196	IPI00119618	0	K.A]EEDEILNRS#PR.N	Canx	A]EEDEILNRS@PR	1000	0	0	582	0	0	1.57082	63.9023
SCX_IMAC_P21(H):P0(L)	2	-0.85	2.012	0.077	0.215	IPI00112001	1	K.T]HTPS#PTS#PK^.S	Cap2	THTPSPT@S@PK#	0	26.8	0	310	311	0	4.51274	31.1454
SCX_IMAC_e16(H):P0(L)	3	3.053	2.352	0.057	0.057	IPI00111595	0	R.LPDPQTVVGGGY#LLIGLK^.L	Capn12	LPDPQTVVGGGY#LLIGLK^	64.8	0	0	363	0	0	-0.0326485	1.04578
SCX_IMAC_e16(H):P0(L)	3	9.893	2.549	0.034	0.034	IPI00136463	0	R.I]LS#DLNLVM*YPK.L	Capza3	ILS#DLNLVM*YPK	44.3	0	0	274	0	0	0	0
SCX_IMAC_P21(H):P0(L)	3	-0.31	2.426	0.054	0.223	IPI00133349	0	R.DRS#PS#PLRGNVVPS#PLPTR.R	Carhsp1	DRS@PS@PLRGNVVPS@PLPTR	63.8	57.2	18.7	31	33	42	-0.77199	22.8089
SCX_IMAC_P21(H):P0(L)	3	-0.68	2.765	0.366	0.366	IPI00113180	2	R.ALDIYSAVDDAS#HEK.E	Cartpt	ALDIYSAVDDAS@HEK	37.3	0	0	48	0	0	-0.844376	9.29351
SCX_IMAC_e16(H):P0(L)	3	-0.611	2.69	0.05	0.147	IPI00411109	2	R.R]ASDLAGS#VDTGS#AGSVK^.S	Caskin1	RASDLAGS#VDTGS#AGSVK^	17.6	4.5	0	994	999	0	3.87895	24.5152
SCX_IMAC_e16(H):P0(L)	2	-0.15	2.683	0.22	0.344	IPI00308498	0	K.S#VDSGIYLDSSYK.M	Casp3	S#VDSGIYLDSSYK	30.7	0	0	26	0	0	-0.33253	31.123
SCX_IMAC_e16(H):P0(L)	2	-0.48	2.124	0.13	0.188	IPI00129468	6	R.KSLS#DSESDDSK.S	Cbx3	KSLS#DSESDDSK	37.4	0	0	95	0	0	1.07246	48.7973
SCX_IMAC_e16(H):P0(L)	2	-0.05	2.312	0.191	0.409	IPI00129468	6	K.R]K^S#LS#DSESDDSK^.S	Cbx3	RK^S#LS#DSESDDSK^	40.3	30.7	0	93	95	0	3.29534	18.9784
SCX_IMAC_e16(H):P0(L)	2	-0.04	2.072	0.081	0.377	IPI00129468	6	K.R]K^S#LS#DSESDDSK^.S	Cbx3	RK^S#LS#DSESDDSK^	59.3	42.6	0	93	95	0	3.31288	19.549
SCX_IMAC_e16(H):P0(L)	3	-1.03	2.48	0.288	0.354	IPI00129468	6	K.R]K^S#LS#DSESDDSK^.S	Cbx3	RK^S#LS#DSESDDSK^	60.1	58.5	0	93	95	0	2.80933	47.7721
SCX_IMAC_e16(H):P0(L)	3	-1.02	2.458	0.279	0.33	IPI00129468	6	K.R]K^S#LS#DSESDDSK^.S	Cbx3	RK^S#LS#DSESDDSK^	72.2	58.5	0	93	95	0	2.80949	48.0216
SCX_IMAC_e16(H):P0(L)	3	0	2.392	0.236	0.236	IPI00129468	6	K.RKS#LS#DSESDDSK.S	Cbx3	RKS#LS#DSESDDSK	45.5	24.1	0	93	95	0	2.8083	46.2145
SCX_IMAC_e16(H):P0(L)	2	-0.43	2.213	0.123	0.282	IPI00129468	6	K.S]LS#DSESDDSK^SK^.K	Cbx3	SLS#DSESDDSK^SK^	11.5	0	0	95	0	0	3.53869	20.2732
SCX_IMAC_e16(H):P0(L)	2	-0.67	2.006	0.103	0.255	IPI00129468	6	K.S]LSDS#ESDDSK^SK^.K	Cbx3	SLS#DSESDDSK^SK^	51.6	0	0	95	0	0	2.69059	15.2562
SCX_IMAC_P21(H):P0(L)	2	-0.74	2.232	0.047	0.324	IPI00129468	6	R.KSLS#DSES#DDSK.S	Cbx3	KSLS@DS@ESDDSK	13.3	13.3	0	95	97	0	-2.40393	14.2582
SCX_IMAC_P21(H):P0(L)	2	-0.63	2.018	0.063	0.213	IPI00129468	6	R.KSLS#DSESDDSK.S	Cbx3	KSLS@DSESDDSK	30.8	0	0	95	0	0	-2.00828	28.5805
SCX_IMAC_P21(H):P0(L)	2	-0.75	2.031	0.146	0.146	IPI00129468	6	R.KSLS#DSESDDSK.S	Cbx3	KSLS@DSESDDSK	30.7	0	0	95	0	0	-1.9724	21.4769
SCX_IMAC_P21(H):P0(L)	2	-0.66	2.157	0.161	0.364	IPI00129468	6	R.KSLS#DSESDDSK.S	Cbx3	KSLS@DSESDDSK	26.5	0	0	95	0	0	-1.96455	20.1009
SCX_IMAC_P21(H):P0(L)	2	-0.45	2.097	0.119	0.329	IPI00129468	6	R.KSLS#DSESDDSK.S	Cbx3	KSLS@DSESDDSK	18.9	0	0	95	0	0	-1.5571	24.3022
SCX_IMAC_P21(H):P0(L)	2	-0.45	2.434	0.043	0.2	IPI00129468	6	R.KSLS#DSESDDSK.S	Cbx3	KSLS@DSESDDSK	11.3	0	0	95	0	0	-1.5693	25.293
SCX_IMAC_P21(H):P0(L)	2	0.15	2.486	0.269	0.444	IPI00129468	6	K.SLS#DSESDDSK.S	Cbx3	SLS@DSESDDSK	48.9	0	0	95	0	0	-1.82111	32.6172
SCX_IMAC_P21(H):P0(L)	2	-0.67	2.428	0.238	0.412	IPI00129468	6	K.SLS#DSESDDSK.S	Cbx3	SLS@DSESDDSK	29	0	0	95	0	0	-1.9606	31.125
SCX_IMAC_P21(H):P0(L)	2	-0.18	2.717	0.177	0.545	IPI00129468	6	K.SLS#DSESDDSK.S	Cbx3	SLS@DSESDDSK	24.2	0	0	95	0	0	-1.82111	32.613
SCX_IMAC_P21(H):P0(L)	3	-1.18	3.597	0.402	0.402	IPI00321848	1	R.LANHDEGS#DDEEEETPK.K	Cc2d1a	LANHDEGS@DDEEEETPK	128.2	0	0	435	0	0	-2.16273	16.9672
SCX_IMAC_P21(H):P0(L)	3	-0.52	2.945	0.355	0.355	IPI00321848	1	R.LANHDEGS#DDEEEETPK.K	Cc2d1a	LANHDEGS@DDEEEETPK	123.7	0	0	435	0	0	-1.70952	12.6325
SCX_IMAC_P21(H):P0(L)	3	-1.18	3.419	0.335	0.335	IPI00321848	1	R.LANHDEGS#DDEEEETPK.K	Cc2d1a	LANHDEGS@DDEEEETPK	111.4	0	0	435	0	0	-2.16994	17.3903
SCX_IMAC_P21(H):P0(L)	3	-0.97	4.25	0.373	0.373	IPI00321848	1	R.LANHDEGS#DDEEEETPK.K	Cc2d1a	LANHDEGS@DDEEEETPK	110.8	0	0	435	0	0	-1.67061	8.7876
SCX_IMAC_P21(H):P0(L)	3	-1.02	3.925	0.35	0.35	IPI00321848	1	R.LANHDEGS#DDEEEETPK.K	Cc2d1a	LANHDEGS@DDEEEETPK	89	0	0	435	0	0	-2.4283	6.58915
SCX_IMAC_P21(H):P0(L)	3	-2.92	2.272	0.002	0.159	IPI00321848	1	K.S#SPSKAPPSGPAPAGK.A	Cc2d1a	S@SPSKAPPSGPAPAGK	8.6	0	0	458	0	0	-0.307931	13.3301
SCX_IMAC_P21(H):P0(L)	3	-1.1	2.324	0.152	0.152	IPI00321848	1	K.SSPS#KAPPSGPAPAGK.A	Cc2d1a	SSPS@KAPPSGPAPAGK	4.5	0	0	461	0	0	-0.518356	10.6392
SCX_IMAC_P21(H):P0(L)	4	-5.9	2.832	0.125	0.125	IPI00406818	2	K.V]T#FEPLIAVIHEVEALCWYGK^.G	Ccdc108	VT@FEPLIAVIHEVEALCWYGK#	40.5	0	0	133	0	0	1.56622	8.14963
SCX_IMAC_P21(H):P0(L)	3	-1.85	2.388	0.039	0.348	IPI00621085	2	K.S]AYQDYDS#DS#DVPEELK^R.D	Ccdc132	SAYQDYDS@DS@DVPEELK#R	6	23.1	0	559	561	0	0.0493265	55.0352
SCX_IMAC_P21(H):P0(L)	3	-0.02	2.546	0.062	0.174	IPI00621085	2	K.SAYQDYDS#DS#DVPEELKR.D	Ccdc132	SAYQDYDS@DS@DVPEELKR	20.1	37.7	0	559	561	0	0.22982	58.1266
SCX_IMAC_P21(H):P0(L)	3	-0.1	2.303	0.1	0.22	IPI00621085	2	K.SAYQDYDS#DS#DVPEELKR.D	Ccdc132	SAYQDYDS@DS@DVPEELKR	10.4	17.4	0	559	561	0	0.229905	57.4112
SCX_IMAC_P21(H):P0(L)	3	-0.3	2.613	0.031	0.289	IPI00621085	2	K.SAYQDYDS#DS#DVPEELKR.D	Ccdc132	SAYQDYDS@DS@DVPEELKR	7.5	26.7	0	559	561	0	0.0493265	55.0352
SCX_IMAC_P21(H):P0(L)	2	0.08	3.047	0.124	0.449	IPI00124212	2	R.G]LS#LTETELEELR.A	Ccdc136	GLS@LTETELEELR	33.7	0	0	100	0	0	0.549593	15.5134
SCX_IMAC_P21(H):P0(L)	2	-0.44	2.771	0.214	0.363	IPI00124212	2	R.G]LS#LTETELEELR.A	Ccdc136	GLS@LTETELEELR	30.7	0	0	100	0	0	0.85548	15.4062
SCX_IMAC_P21(H):P0(L)	3	-4.39	2.898	0.096	0.096	IPI00119661	3	R.Y#AEDVGAVK^K^.K	Ccdc49	Y@AEDVGAVK#K#	1000	0	0	56	0	0	-6.39373	162.327
SCX_IMAC_e16(H):P0(L)	2	-1.45	2.034	0.372	0.372	IPI00381495	0	K.L]DQPVS#APPS#PR.D	Ccdc6	L]DQPVS#APPS#PR	1000	0	0	233	237	0	0.0312189	50.3332
SCX_IMAC_e16(H):P0(L)	2	-1.45	2.55	0.448	0.448	IPI00381495	0	K.L]DQPVS#APPS#PR.D	Ccdc6	L]DQPVS#APPS#PR	1000	0	0	233	237	0	0.0312075	50.3937
SCX_IMAC_P21(H):P0(L)	3	-0.8	2.537	0.034	0.132	IPI00461244	3	R.TS#IHDFLSK.D	Ccdc88a	TS@IHDFLSK	11.5	0	0	1794	0	0	-3.85374	10.7975
SCX_IMAC_P21(H):P0(L)	3	-0.68	2.683	0.075	0.124	IPI00461244	3	R.TS#IHDFLSK.D	Ccdc88a	TS@IHDFLSK	8.6	0	0	1794	0	0	-3.84887	10.7611
SCX_IMAC_P21(H):P0(L)	3	-0.14	2.996	0.405	0.405	IPI00123541	0	K.S]LS#APLHPEFEEVYR.F	Ccdc92	SLS@APLHPEFEEVYR	21.2	0	0	194	0	0	1.37497	129.336
SCX_IMAC_P21(H):P0(L)	3	-0.48	2.699	0.475	0.475	IPI00123541	0	K.S]LS#APLHPEFEEVYR.F	Ccdc92	SLS@APLHPEFEEVYR	19.7	0	0	194	0	0	1.46652	126.953
SCX_IMAC_P21(H):P0(L)	3	-0.77	3.244	0.499	0.499	IPI00123541	0	K.S]LS#APLHPEFEEVYR.F	Ccdc92	SLS@APLHPEFEEVYR	19.2	0	0	194	0	0	1.47095	135.369
SCX_IMAC_P21(H):P0(L)	3	-0.42	2.879	0.429	0.429	IPI00123541	0	K.S]LS#APLHPEFEEVYR.F	Ccdc92	SLS@APLHPEFEEVYR	16.8	0	0	194	0	0	1.3959	121.49
SCX_IMAC_P21(H):P0(L)	3	-0.14	2.781	0.416	0.416	IPI00123541	0	K.S]LS#APLHPEFEEVYR.F	Ccdc92	SLS@APLHPEFEEVYR	16.8	0	0	194	0	0	1.37516	131.01
SCX_IMAC_P21(H):P0(L)	3	-0.72	3.035	0.03	0.47	IPI00109203	0	K.HSLDS#DEEDDDEEGSSK.Y	Cd2bp2	HS@LDSDEEDDDEEGSSK	4.1	0	0	46	0	0	-3.2881	12.7895
SCX_IMAC_P21(H):P0(L)	3	-0.64	2.868	0.082	0.44	IPI00109203	0	K.HS#LDSDEEDDDEEGSSK.Y	Cd2bp2	HS@LDSDEEDDDEEGSSK	3.4	0	0	46	0	0	-3.27537	12.6771
SCX_IMAC_P21(H):P0(L)	2	0.08	4.615	0.137	0.599	IPI00109203	0	K.HSLDS#DEEDDDEEGSSK.Y	Cd2bp2	HSLDS@DEEDDDEEGSSK	26.8	0	0	49	0	0	-2.51157	5.58834
SCX_IMAC_P21(H):P0(L)	3	-0.68	2.924	0.064	0.336	IPI00109203	0	K.HS#LDSDEEDDDEEGSSK.Y	Cd2bp2	HSLDS@DEEDDDEEGSSK	2.5	0	0	49	0	0	-2.5354	5.45092
SCX_IMAC_e16(H):P0(L)	3	-0.63	2.917	0.019	0.313	IPI00464128	1	R.S]RK^S#PS#PAGGGSS#PYSR.R	Cdc2l5	SRK^S#PS#PAGGGS#SPYSR	23.1	21.6	0	341	343	349	2.74896	11.4372
SCX_IMAC_e16(H):P0(L)	3	-0.65	2.309	0.05	0.289	IPI00464128	1	R.S]RK^S#PS#PAGGGSS#PYSR.R	Cdc2l5	SRK^S#PS#PAGGGSS#PYSR	17.3	25.6	7.5	341	343	350	2.42708	13.689
SCX_IMAC_e16(H):P0(L)	3	-0.55	2.397	0.016	0.334	IPI00464128	1	R.S]RK^S#PS#PAGGGSS#PYSR.R	Cdc2l5	SRK^S#PS#PAGGGSS#PYSR	17.3	32.1	6.6	341	343	350	2.82579	12.0691
SCX_IMAC_e16(H):P0(L)	3	-0.98	3.31	0.037	0.362	IPI00464128	1	R.S]RK^S#PS#PAGGGSS#PYSR.R	Cdc2l5	SRK^S#PS#PAGGGSS#PYSR	17.3	32.4	4.8	341	343	350	2.50069	14.4244
SCX_IMAC_P21(H):P0(L)	3	-1.4	2.301	0.138	0.138	IPI00464128	1	R.ILELT#PEPDRPR.I	Cdc2l5	ILELT@PEPDRPR	1000	0	0	1245	0	0	-1.86916	22.011
SCX_IMAC_e16(H):P0(L)	3	-0.63	3.794	0.414	0.415	IPI00114613	0	K.H]STPSNSSNPSGPPS#PNS#PHR.S	Cdc42bpb	HSTPSNSSNPSGPPS#PNS#PHR	64.3	67	0	1692	1695	0	1.31906	8.19935
SCX_IMAC_e16(H):P0(L)	3	-0.95	4.31	0.336	0.514	IPI00114613	0	K.H]STPSNSSNPSGPPS#PNS#PHR.S	Cdc42bpb	HSTPSNSSNPSGPPS#PNS#PHR	71.1	75.7	0	1692	1695	0	1.30755	8.01278
SCX_IMAC_P21(H):P0(L)	3	-0.53	2.523	0.186	0.186	IPI00124906	2	R.S]RADLT#AEMISAPLGDFR.H	Cdc42ep4	S@RADLTAEMISAPLGDFR	4.9	0	0	18	0	0	0.964115	38.3706
SCX_IMAC_P21(H):P0(L)	2	-1.25	2.374	0.115	0.115	IPI00129222	0	R.AYT#HQVVTR.W	Cdk7	AYT@HQVVTR	26.4	0	0	170	0	0	-1.52824	16.3463
SCX_IMAC_P21(H):P0(L)	2	-1.23	2.579	0.138	0.254	IPI00129222	0	R.AYT#HQVVTR.W	Cdk7	AYT@HQVVTR	21.5	0	0	170	0	0	-1.34752	10.2561
SCX_IMAC_e16(H):P0(L)	3	-0.401	2.994	0.371	0.371	IPI00284505	0	R.F]GS#RDALDLGAPR.E	Celsr3	F]GS#RDALDLGAPR	1000	0	0	3133	0	0	4.823	15.4051
SCX_IMAC_e16(H):P0(L)	3	-0.34	3.358	0.306	0.306	IPI00284505	0	R.F]GS#RDALDLGAPR.E	Celsr3	F]GS#RDALDLGAPR	1000	0	0	3133	0	0	3.19161	9.82588
SCX_IMAC_P21(H):P0(L)	3	-0.82	2.6	0.327	0.327	IPI00284505	0	R.DLDPQHPPLPLS#PQR.Q	Celsr3	DLDPQHPPLPLS@PQR	1000	0	0	3168	0	0	-3.01591	16.6054
SCX_IMAC_P21(H):P0(L)	3	0.21	3.066	0.399	0.399	IPI00284505	0	R.DLDPQHPPLPLS#PQR.Q	Celsr3	DLDPQHPPLPLS@PQR	1000	0	0	3168	0	0	-3.6136	23.466
SCX_IMAC_P21(H):P0(L)	2	-1.28	2.145	0.004	0.304	IPI00122826	0	K.S]ASS#PK^PDTK^.V	Cend1	SASS@PK#PDTK#	0	0	0	10	0	0	1.51087	141.269
SCX_IMAC_e16(H):P0(L)	3	-0.417	2.696	0.021	0.247	IPI00667973	0	R.Q]GSFT#IDK^PSSNIPIELIPHINK^.Q	Cep170	QGS#FTIDK^PSSNIPIELIPHINK^	0	0	0	829	0	0	1.89243	6.72118
SCX_IMAC_e16(H):P0(L)	4	-0.44	4.19	0.049	0.462	IPI00667973	0	R.Q]GSFT#IDK^PSSNIPIELIPHINK^.Q	Cep170	QGS#FTIDK^PSSNIPIELIPHINK^	6.5	0	0	829	0	0	2.53201	21.3747
SCX_IMAC_e16(H):P0(L)	3	-0.03	2.771	0.243	0.265	IPI00667973	0	K.Q]K^S#EEPSVSLPFLQTALLR.S	Cep170	QK^S#EEPSVSLPFLQTALLR	8	0	0	443	0	0	4.72501	79.3309
SCX_IMAC_e16(H):P0(L)	3	1.409	2.907	0.034	0.284	IPI00667973	0	K.Q]K^S#EEPSVSLPFLQTALLR.S	Cep170	QK^S#EEPSVSLPFLQTALLR	8	0	0	443	0	0	4.63269	113.76
SCX_IMAC_e16(H):P0(L)	3	-0.02	3.607	0.043	0.24	IPI00667973	0	K.Q]K^S#EEPSVSLPFLQTALLR.S	Cep170	QK^S#EEPSVSLPFLQTALLR	22.1	0	0	443	0	0	4.7271	82.5546
SCX_IMAC_e16(H):P0(L)	3	-0.311	2.599	0.017	0.153	IPI00667973	0	K.Q]K^S#EEPSVSLPFLQTALLR.S	Cep170	QK^SEEPS#VSLPFLQTALLR	4.9	0	0	447	0	0	4.63245	112.981
SCX_IMAC_e16(H):P0(L)	3	-0.07	2.646	0.033	0.107	IPI00667973	0	K.Q]K^S#EEPSVSLPFLQTALLR.S	Cep170	QK^SEEPS#VSLPFLQTALLR	4.9	0	0	447	0	0	4.70418	83.6377
SCX_IMAC_e16(H):P0(L)	3	-0.18	2.487	0.01	0.237	IPI00667973	0	K.S#EEPSVSLPFLQTALLR.S	Cep170	SEEPS#VSLPFLQTALLR	6.8	0	0	447	0	0	-2.53201	9.14765
SCX_IMAC_e16(H):P0(L)	4	3.6	2.431	0.035	0.174	IPI00667973	0	R.S]S#GSLGHRPSQEMDVMLK^.N	Cep170	SS#GSLGHRPSQEMDVMLK^	5.7	0	0	461	0	0	0.816347	34.7978
SCX_IMAC_P21(H):P0(L)	3	-0.38	2.727	0.037	0.302	IPI00667973	0	K.HDDGT#QSDSENAGAHR.R	Cep170	HDDGTQS@DSENAGAHR	8.5	0	0	378	0	0	-3.41685	20.8096
SCX_IMAC_P21(H):P0(L)	2	-0.13	2.457	0.333	0.333	IPI00620148	1	R.IS#QDLALIAR.E	Cep170	IS@QDLALIAR	1000	0	0	39	0	0	-2.51887	9.69737
SCX_IMAC_P21(H):P0(L)	3	0.1	3.187	0.188	0.355	IPI00667973	0	K.Q]K^S#EEPSVSLPFLQTALLR.S	Cep170	QK#S@EEPSVSLPFLQTALLR	14.9	0	0	443	0	0	1.80967	26.2033
SCX_IMAC_P21(H):P0(L)	3	-0.02	3.2	0.091	0.239	IPI00667973	0	K.Q]K^S#EEPSVSLPFLQTALLR.S	Cep170	QK#S@EEPSVSLPFLQTALLR	13.1	0	0	443	0	0	1.81201	26.7239
SCX_IMAC_P21(H):P0(L)	3	-0.18	2.941	0.152	0.152	IPI00667973	0	K.Q]K^S#EEPSVSLPFLQTALLR.S	Cep170	QK#S@EEPSVSLPFLQTALLR	9	0	0	443	0	0	1.82007	16.7107
SCX_IMAC_P21(H):P0(L)	3	0.14	3.03	0.135	0.33	IPI00667973	0	K.Q]K^S#EEPSVSLPFLQTALLR.S	Cep170	QK#S@EEPSVSLPFLQTALLR	7.8	0	0	443	0	0	1.72923	47.9787
SCX_IMAC_P21(H):P0(L)	3	0.02	3.1	0.132	0.353	IPI00667973	0	K.Q]K^S#EEPSVSLPFLQTALLR.S	Cep170	QK#SEEPS@VSLPFLQTALLR	5.2	0	0	447	0	0	1.72931	48.6152
SCX_IMAC_P21(H):P0(L)	2	0.09	2.266	0.279	0.279	IPI00667973	0	K.S#EEPSVSLPFLQTALLR.S	Cep170	S@EEPSVSLPFLQTALLR	46.2	0	0	443	0	0	-3.77862	9.51146
SCX_IMAC_P21(H):P0(L)	2	0.37	2.5	0.188	0.188	IPI00667973	0	K.S#EEPSVSLPFLQTALLR.S	Cep170	S@EEPSVSLPFLQTALLR	46.2	0	0	443	0	0	-3.77862	9.51146
SCX_IMAC_P21(H):P0(L)	2	0.41	2.806	0.276	0.484	IPI00667973	0	K.S#EEPSVSLPFLQTALLR.S	Cep170	S@EEPSVSLPFLQTALLR	35.8	0	0	443	0	0	-3.92511	9.93407
SCX_IMAC_P21(H):P0(L)	2	0.48	2.132	0.188	0.333	IPI00667973	0	K.S#EEPSVSLPFLQTALLR.S	Cep170	S@EEPSVSLPFLQTALLR	20.9	0	0	443	0	0	-2.26003	8.04152
SCX_IMAC_P21(H):P0(L)	3	-0.84	2.586	0.005	0.171	IPI00620148	1	K.S#SPVNNHSS#PSQTPALCPPETR.A	Cep170	S@SPVNNHSS@PSQTPALCPPETR	0	7.6	0	254	262	0	-1.81404	7.15755
SCX_IMAC_P21(H):P0(L)	3	-0.3	2.961	0.001	0.308	IPI00667973	0	K.SEEPS#VSLPFLQTALLR.S	Cep170	SEEPSVS@LPFLQTALLR	4.9	0	0	449	0	0	-3.35337	20.3623
SCX_IMAC_P21(H):P0(L)	3	-0.25	2.615	0.031	0.236	IPI00620148	1	K.SS#PVNNHSS#PSQTPALCPPETR.A	Cep170	SS@PVNNHSS@PSQTPALCPPETR	10.8	12.2	0	255	262	0	-1.61907	6.76895
SCX_IMAC_P21(H):P0(L)	3	-0.85	2.241	0.039	0.517	IPI00667973	0	R.SSGS#LGHRPSQEMDVMLK.N	Cep170	SSGS@LGHRPSQEMDVMLK	10.7	0	0	463	0	0	-2.49364	40.2572
SCX_IMAC_e16(H):P0(L)	3	-1.28	2.503	0.017	0.118	IPI00750169	0	R.L]Y#KQQVKK^.L	Cep70	L]Y#KQQVKK^	1000	0	0	318	0	0	0	0
SCX_IMAC_P21(H):P0(L)	4	-3.59	2.434	0.131	0.131	IPI00132770	0	R.R]VTLNT#LQTWGK^TAPR.R	Chaf1b	RVTLNT@LQTWGK#TAPR	7.1	0	0	495	0	0	2.83261	11.958
SCX_IMAC_e16(H):P0(L)	2	-0.83	2.079	0.332	0.332	IPI00460246	3	K.KLDS#EEEFGS#ER.D	Chd3	KLDS#EEEFGS#ER	1000	0	0	102	108	0	-3.8138	12.9934
SCX_IMAC_e16(H):P0(L)	2	-0.83	2.198	0.422	0.422	IPI00460246	3	K.KLDS#EEEFGS#ER.D	Chd3	KLDS#EEEFGS#ER	1000	0	0	102	108	0	-3.8138	12.9934
SCX_IMAC_e16(H):P0(L)	3	-0.71	2.516	0.225	0.225	IPI00222149	3	K.EDLHPDPEVQS#AK.D	Chl1	EDLHPDPEVQS#AK	1000	0	0	1128	0	0	-4.13247	37.7342
SCX_IMAC_P21(H):P0(L)	3	1.2	2.785	0.017	0.464	IPI00222149	2	K.DETFGEYS#DSDEKPLKGS#LR.S	Chl1	DETFGEY@SDSDEKPLKGS@LR	15.5	39.9	0	1137	1148	0	-4.61598	28.4567
SCX_IMAC_P21(H):P0(L)	3	0.66	3.312	0.046	0.5	IPI00222149	2	K.DETFGEY#SDSDEKPLKGS#LR.S	Chl1	DETFGEY@SDSDEKPLKGS@LR	13.3	60.5	0	1137	1148	0	-4.68599	25.866
SCX_IMAC_P21(H):P0(L)	3	0.66	3.147	0.034	0.476	IPI00222149	2	K.DETFGEYS#DSDEKPLKGS#LR.S	Chl1	DETFGEY@SDSDEKPLKGS@LR	10.3	60.5	0	1137	1148	0	-4.67859	25.732
SCX_IMAC_P21(H):P0(L)	3	-1.05	2.607	0.003	0.253	IPI00222149	2	K.DETFGEY#SDSDEKPLK.G	Chl1	DETFGEYS@DSDEKPLK	4.8	0	0	1138	0	0	-2.52729	13.0446
SCX_IMAC_P21(H):P0(L)	3	-0.76	4.554	0.137	0.407	IPI00153445	1	K.VS#PVNDVDVGVYQLMQSEQLLSR.K	Chmp7	VS@PVNDVDVGVYQLMQSEQLLSR	47.5	0	0	232	0	0	-0.544691	24.3753
SCX_IMAC_P21(H):P0(L)	3	0.06	4.168	0.081	0.355	IPI00153445	1	K.VS#PVNDVDVGVYQLMQSEQLLSR.K	Chmp7	VS@PVNDVDVGVYQLMQSEQLLSR	44.8	0	0	232	0	0	-0.638386	20.9946
SCX_IMAC_P21(H):P0(L)	3	0.18	3.426	0.266	0.376	IPI00153445	1	K.VS#PVNDVDVGVYQLMQSEQLLSR.K	Chmp7	VS@PVNDVDVGVYQLMQSEQLLSR	23.3	0	0	232	0	0	-0.638386	21.0009
SCX_IMAC_P21(H):P0(L)	3	-0.66	3.814	0.147	0.29	IPI00153445	1	K.VS#PVNDVDVGVYQLMQSEQLLSR.K	Chmp7	VS@PVNDVDVGVYQLMQSEQLLSR	21	0	0	232	0	0	-0.567217	24.4281
SCX_IMAC_P21(H):P0(L)	3	-0.15	4.431	0.066	0.427	IPI00153445	1	K.VS#PVNDVDVGVYQLMQSEQLLSR.K	Chmp7	VS@PVNDVDVGVYQLMQSEQLLSR	19.7	0	0	232	0	0	-0.606849	26.6113
SCX_IMAC_P21(H):P0(L)	3	-0.14	3.25	0.209	0.209	IPI00153445	1	K.VS#PVNDVDVGVYQLMQSEQLLSR.K	Chmp7	VS@PVNDVDVGVYQLMQSEQLLSR	6.6	0	0	232	0	0	-0.606845	26.6012
SCX_IMAC_e16(H):P0(L)	3	-0.35	2.271	0.069	0.122	IPI00122860	2	R.LNYS#K^DDFAGVGILR.V	Chrne	LNY#SK^DDFAGVGILR	13.3	0	0	87	0	0	0.844334	2.19779
SCX_IMAC_e16(H):P0(L)	3	-0.66	3.654	0.02	0.2	IPI00669522	2	R.R]QSS#GSTTNVASTPSDSR.G	Clasp1	RQSSGS#TTNVASTPSDSR	6.6	0	0	649	0	0	0.551935	30.5073
SCX_IMAC_e16(H):P0(L)	2	-0.31	2.535	0.274	0.274	IPI00669522	1	R.S]RS#ANPAGAGSR.S	Clasp1	SRS#ANPAGAGSR	21.8	0	0	677	0	0	3.83437	27.5533
SCX_IMAC_e16(H):P0(L)	2	-0.29	2.117	0.174	0.174	IPI00669522	1	R.S]RS#ANPAGAGSR.S	Clasp1	SRS#ANPAGAGSR	33.7	0	0	677	0	0	3.87054	28.2527
SCX_IMAC_e16(H):P0(L)	3	-0.52	3.359	0.01	0.263	IPI00669522	2	R.S#RSDIDVNAAASAK.S	Clasp1	SRS#DIDVNAAASAK	0	0	0	600	0	0	0.976311	130.708
SCX_IMAC_e16(H):P0(L)	3	-0.79	3.534	0.37	0.37	IPI00669522	2	R.S]RS#DIDVNAAASAK^.S	Clasp1	SRS#DIDVNAAASAK^	2.6	0	0	600	0	0	0.976311	130.708
SCX_IMAC_P21(H):P0(L)	2	-0.47	3.213	0.158	0.457	IPI00669522	2	R.SRS#DIDVNAAASAK.S	Clasp1	SRS@DIDVNAAASAK	39.6	0	0	600	0	0	-1.41672	20.5717
SCX_IMAC_P21(H):P0(L)	2	-0.73	3.996	0.142	0.411	IPI00669522	2	R.SRS#DIDVNAAASAK.S	Clasp1	SRS@DIDVNAAASAK	27.7	0	0	600	0	0	-1.48426	86.143
SCX_IMAC_P21(H):P0(L)	3	-0.28	3.352	0.058	0.358	IPI00669522	2	R.SRS#DIDVNAAASAK.S	Clasp1	SRS@DIDVNAAASAK	10.9	0	0	600	0	0	-1.56929	110.501
SCX_IMAC_P21(H):P0(L)	3	-1.14	3.153	0.024	0.274	IPI00669522	2	R.SRS#DIDVNAAASAK.S	Clasp1	SRS@DIDVNAAASAK	8.5	0	0	600	0	0	-1.41634	114.534
SCX_IMAC_P21(H):P0(L)	3	-1.36	3.573	0.003	0.273	IPI00669522	2	R.SRS#DIDVNAAASAK.S	Clasp1	SRS@DIDVNAAASAK	6.5	0	0	600	0	0	-1.57936	117.889
SCX_IMAC_P21(H):P0(L)	3	-1.09	3.252	0.027	0.27	IPI00669522	2	R.SRS#DIDVNAAASAK.S	Clasp1	SRS@DIDVNAAASAK	6.5	0	0	600	0	0	-1.41633	114.428
SCX_IMAC_P21(H):P0(L)	2	-1.06	3.268	0.431	0.431	IPI00669522	2	R.S]RS#DIDVNAAASAK^.S	Clasp1	SRS@DIDVNAAASAK#	36.7	0	0	600	0	0	-1.43368	61.0355
SCX_IMAC_e16(H):P0(L)	3	-1.234	3.882	0.064	0.31	IPI00407863	1	R.S#RSDIDVNAAAGAK.A	Clasp2	S#RSDIDVNAAAGAK	9.4	0	0	601	0	0	0.682777	63.7083
SCX_IMAC_e16(H):P0(L)	3	-0.28	3.226	0.018	0.34	IPI00407863	1	R.SRS#DIDVNAAAGAK.A	Clasp2	SRS#DIDVNAAAGAK	0	0	0	603	0	0	0.293419	153.047
SCX_IMAC_e16(H):P0(L)	3	1.976	3.178	0.004	0.288	IPI00407863	1	R.SRS#DIDVNAAAGAK.A	Clasp2	SRS#DIDVNAAAGAK	0	0	0	603	0	0	0.682777	63.2128
SCX_IMAC_P21(H):P0(L)	3	-0.57	2.749	0.019	0.168	IPI00407863	1	R.S]GS#PGRVLTTTALSTVSSGAQR.V	Clasp2	S@GSPGRVLTTTALSTVSSGAQR	8.6	0	0	694	0	0	5.28945	50.7844
SCX_IMAC_P21(H):P0(L)	3	-0.57	2.744	0.069	0.316	IPI00407863	1	R.S]GS#PGRVLTTTALSTVSSGAQR.V	Clasp2	SGS@PGRVLTTTALSTVSSGAQR	0	0	0	696	0	0	5.28714	50.1243
SCX_IMAC_P21(H):P0(L)	3	-0.47	2.296	0.018	0.223	IPI00407863	1	R.S]GSPGRVLTT#TALSTVSSGAQR.V	Clasp2	SGSPGRVLTT@TALSTVSSGAQR	6.6	0	0	703	0	0	6.28163	45.5346
SCX_IMAC_P21(H):P0(L)	2	-0.45	2.833	0.167	0.478	IPI00407863	1	R.SRS#DIDVNAAAGAK.A	Clasp2	SRS@DIDVNAAAGAK	32.3	0	0	603	0	0	-0.64639	36.772
SCX_IMAC_P21(H):P0(L)	2	-0.88	3.537	0.088	0.428	IPI00407863	1	R.SRS#DIDVNAAAGAK.A	Clasp2	SRS@DIDVNAAAGAK	30.5	0	0	603	0	0	-0.72157	111.368
SCX_IMAC_P21(H):P0(L)	3	-0.06	2.929	0.101	0.204	IPI00407863	1	R.SRS#DIDVNAAAGAK.A	Clasp2	SRS@DIDVNAAAGAK	10.9	0	0	603	0	0	-0.614931	184.565
SCX_IMAC_P21(H):P0(L)	3	-0.09	2.204	0.042	0.12	IPI00407863	1	R.SRS#DIDVNAAAGAK.A	Clasp2	SRS@DIDVNAAAGAK	8.1	0	0	603	0	0	-0.614919	183.836
SCX_IMAC_P21(H):P0(L)	3	-0.3	3.478	0.01	0.393	IPI00407863	1	R.SRS#DIDVNAAAGAK.A	Clasp2	SRS@DIDVNAAAGAK	3.4	0	0	603	0	0	-0.593409	215.017
SCX_IMAC_P21(H):P0(L)	3	0.43	2.976	0.022	0.225	IPI00407863	1	R.VLNTGS#DVEEAVADALLLGDIR.T	Clasp2	VLNT@GSDVEEAVADALLLGDIR	8.1	0	0	806	0	0	-1.00966	21.3929
SCX_IMAC_P21(H):P0(L)	3	0.37	2.928	0.033	0.3	IPI00407863	1	R.VLNTGS#DVEEAVADALLLGDIR.T	Clasp2	VLNTGS@DVEEAVADALLLGDIR	8.5	0	0	808	0	0	-1.15369	26.853
SCX_IMAC_P21(H):P0(L)	3	-0.28	3.832	0.005	0.296	IPI00407863	1	R.VLNTGS#DVEEAVADALLLGDIR.T	Clasp2	VLNTGS@DVEEAVADALLLGDIR	0	0	0	808	0	0	-1.34256	31.1847
SCX_IMAC_P21(H):P0(L)	3	0.29	3.314	0.026	0.12	IPI00407863	1	R.VLNTGS#DVEEAVADALLLGDIR.T	Clasp2	VLNTGS@DVEEAVADALLLGDIR	0	0	0	808	0	0	-1.15369	26.5812
SCX_IMAC_P21(H):P0(L)	2	-0.89	2.271	0.005	0.258	IPI00120295	0	R.F]YYSSGS#S#SPTHAK^.S	Cldn11	FYYSS@GS@SSPTHAK#	11.6	0	0	194	196	0	3.78747	26.6748
SCX_IMAC_P21(H):P0(L)	2	-0.19	2.439	0.002	0.157	IPI00120295	0	R.F]YYSS#GSSS#PTHAK^.S	Cldn11	FYYSS@GSSS@PTHAK#	10.3	0	0	194	198	0	1.10334	25.601
SCX_IMAC_P21(H):P0(L)	2	-1.15	2.266	0.003	0.151	IPI00120295	0	R.F]YYSS#GSS#SPTHAK^.S	Cldn11	FYYSSGS@SS@PTHAK#	15.5	6.5	0	196	198	0	3.01088	16.3481
SCX_IMAC_P21(H):P0(L)	2	-0.69	2.547	0.353	0.353	IPI00228877	1	K.L]GDS#LQDLYR.A	Cnksr2	LGDS@LQDLYR	144.4	0	0	906	0	0	2.02184	33.474
SCX_IMAC_P21(H):P0(L)	2	-0.69	2.595	0.375	0.375	IPI00228877	1	K.L]GDS#LQDLYR.A	Cnksr2	LGDS@LQDLYR	120.1	0	0	906	0	0	2.0218	33.4548
SCX_IMAC_P21(H):P0(L)	2	-0.41	2.459	0.393	0.393	IPI00228877	1	K.L]GDS#LQDLYR.A	Cnksr2	LGDS@LQDLYR	114.3	0	0	906	0	0	2.13429	40.7946
SCX_IMAC_P21(H):P0(L)	2	-0.64	2.511	0.363	0.363	IPI00228877	1	K.L]GDS#LQDLYR.A	Cnksr2	LGDS@LQDLYR	108.9	0	0	906	0	0	2.43489	38.1812
SCX_IMAC_P21(H):P0(L)	2	-0.64	2.329	0.354	0.354	IPI00228877	1	K.L]GDS#LQDLYR.A	Cnksr2	LGDS@LQDLYR	99.2	0	0	906	0	0	2.43475	38.0539
SCX_IMAC_P21(H):P0(L)	2	-0.47	2.219	0.373	0.373	IPI00228877	1	K.L]GDS#LQDLYR.A	Cnksr2	LGDS@LQDLYR	99.2	0	0	906	0	0	2.49753	42.2995
SCX_IMAC_P21(H):P0(L)	2	-0.33	2.38	0.205	0.205	IPI00228877	1	K.L]GDS#LQDLYR.A	Cnksr2	LGDS@LQDLYR	80.7	0	0	906	0	0	2.13443	41.0828
SCX_IMAC_P21(H):P0(L)	2	-0.47	2.087	0.299	0.299	IPI00228877	1	K.L]GDS#LQDLYR.A	Cnksr2	LGDS@LQDLYR	72.1	0	0	906	0	0	2.49773	42.4951
SCX_IMAC_P21(H):P0(L)	3	0.19	2.921	0.025	0.121	IPI00228877	2	K.S]NSPAHY#SLLPSLQMDALR.Q	Cnksr2	SNS@PAHYSLLPSLQMDALR	5.4	0	0	505	0	0	1.62763	29.698
SCX_IMAC_P21(H):P0(L)	3	0.19	3.41	0.053	0.291	IPI00228877	2	K.S]NS#PAHYSLLPSLQMDALR.Q	Cnksr2	SNS@PAHYSLLPSLQMDALR	1.9	0	0	505	0	0	1.62662	29.2731
SCX_IMAC_P21(H):P0(L)	3	-0.07	2.944	0.143	0.143	IPI00228877	2	K.S]NS#PAHYSLLPSLQMDALR.Q	Cnksr2	SNS@PAHYSLLPSLQMDALR	0	0	0	505	0	0	1.52339	35.0514
SCX_IMAC_P21(H):P0(L)	3	-0.07	3.943	0.059	0.295	IPI00228877	2	K.S]NS#PAHYSLLPSLQMDALR.Q	Cnksr2	SNS@PAHYSLLPSLQMDALR	0	0	0	505	0	0	1.52562	35.803
SCX_IMAC_e16(H):P0(L)	4	-3.45	2.921	0.119	0.13	IPI00120783	0	R.TVY#NREKLMEM*LK.V	Cnnm4	TVY#NREKLMEM*LK	0	0	0	333	0	0	-4.5581	19.497
SCX_IMAC_e16(H):P0(L)	3	-0.7	2.231	0.188	0.188	IPI00124493	0	R.L]LHTIS#VPALFR.S	Cno	LLHTIS#VPALFR	9.6	0	0	177	0	0	1.47317	17.156
SCX_IMAC_P21(H):P0(L)	3	-0.78	2.532	0.166	0.166	IPI00124493	0	R.LLHTIS#VPALFR.S	Cno	LLHTIS@VPALFR	31.3	0	0	177	0	0	-3.08033	11.8955
SCX_IMAC_P21(H):P0(L)	3	-1.27	2.41	0.108	0.108	IPI00124493	0	R.LLHTIS#VPALFR.S	Cno	LLHTIS@VPALFR	21.8	0	0	177	0	0	-2.15845	12.4168
SCX_IMAC_P21(H):P0(L)	3	0.88	2.343	0.015	0.185	IPI00111167	0	R.S#SSMSS#IDLVSASDDVHR.F	Col4a3bp	SSS@MSS@IDLVSASDDVHR	0	13.3	0	377	380	0	-1.54529	16.8407
SCX_IMAC_P21(H):P0(L)	3	-2.37	4.796	0.015	0.581	IPI00229624	6	R.S]SLFPFEDAFLDDSHGDQALSSGLSS#PTR.C	Cpeb3	SSLFPFEDAFLDDSHGDQALSSGLSS@PTR	16.2	0	0	444	0	0	1.92538	9.00042
SCX_IMAC_P21(H):P0(L)	2	-1.36	2.32	0.244	0.347	IPI00225249	1	R.AT#PSENLVPSSAR.V	Cpsf7	AT@PSENLVPSSAR	33.7	0	0	203	0	0	-3.05118	10.706
SCX_IMAC_e16(H):P0(L)	2	-0.69	2.722	0.002	0.457	IPI00312527	2	K.H]AAPAPS#AK^S#SPSK^.H	Crmp1	HAAPAPS#AK^S#SPSK^	35	10.3	0	632	635	0	5.28778	72.524
SCX_IMAC_e16(H):P0(L)	2	-0.72	2.357	0.065	0.412	IPI00312527	2	K.H]AAPAPS#AK^SS#PSK^.H	Crmp1	HAAPAPS#AK^SS#PSK^	31.9	10.3	0	632	636	0	5.3359	74.9867
SCX_IMAC_e16(H):P0(L)	2	-0.68	2.373	0.001	0.328	IPI00312527	2	K.H]AAPAPS#AK^SS#PSK^.H	Crmp1	HAAPAPS#AK^SS#PSK^	41.3	20.4	0	632	636	0	5.54522	82.89
SCX_IMAC_e16(H):P0(L)	2	-0.68	2.78	0.081	0.435	IPI00312527	2	K.H]AAPAPS#AK^SS#PSK^.H	Crmp1	HAAPAPS#AK^SS#PSK^	46.2	24.4	0	632	636	0	5.54522	82.89
SCX_IMAC_e16(H):P0(L)	4	-0.27	2.604	0.06	0.287	IPI00312527	2	K.S]S#PSK^HQPPPIR.N	Crmp1	S#SPSK^HQPPPIR	9.8	0	0	635	0	0	6.68894	107.123
SCX_IMAC_e16(H):P0(L)	4	-0.42	2.534	0.049	0.151	IPI00312527	2	K.S]SPS#K^HQPPPIR.N	Crmp1	SS#PSK^HQPPPIR	0	0	0	636	0	0	4.1166	28.503
SCX_IMAC_e16(H):P0(L)	4	-0.39	2.779	0.055	0.117	IPI00312527	2	K.S]SPS#K^HQPPPIR.N	Crmp1	SS#PSK^HQPPPIR	0	0	0	636	0	0	4.31196	30.1042
SCX_IMAC_e16(H):P0(L)	3	-2.71	2.3	0.028	0.108	IPI00312527	2	K.S]SPS#K^HQPPPIR.N	Crmp1	SS#PSK^HQPPPIR	5.8	0	0	636	0	0	4.3232	725.815
SCX_IMAC_P21(H):P0(L)	3	-0.25	4.265	0.279	0.577	IPI00312527	1	R.A]WNTEDDLPVYLARPGS#AAQT#PR.Q	Crmp1	AWNTEDDLPVYLARPGS@AAQT@PR	71.1	108.5	0	23	27	0	3.34405	28.4812
SCX_IMAC_P21(H):P0(L)	3	-0.33	4.04	0.263	0.528	IPI00312527	1	R.A]WNTEDDLPVYLARPGS#AAQT#PR.Q	Crmp1	AWNTEDDLPVYLARPGS@AAQT@PR	70.9	95.4	0	23	27	0	3.34539	28.6342
SCX_IMAC_P21(H):P0(L)	3	0.11	4.633	0.256	0.477	IPI00312527	1	R.A]WNTEDDLPVYLARPGS#AAQT#PR.Q	Crmp1	AWNTEDDLPVYLARPGS@AAQT@PR	55.4	65.2	0	23	27	0	3.41475	29.8732
SCX_IMAC_P21(H):P0(L)	3	0.2	4.115	0.157	0.579	IPI00312527	1	R.A]WNTEDDLPVYLARPGS#AAQT#PR.Q	Crmp1	AWNTEDDLPVYLARPGS@AAQT@PR	42.9	84.6	0	23	27	0	3.46644	29.6913
SCX_IMAC_P21(H):P0(L)	3	0.07	4.198	0.254	0.546	IPI00312527	1	R.A]WNTEDDLPVYLARPGS#AAQT#PR.Q	Crmp1	AWNTEDDLPVYLARPGS@AAQT@PR	37.8	66.7	0	23	27	0	3.46666	29.7311
SCX_IMAC_P21(H):P0(L)	3	0.06	4.191	0.231	0.475	IPI00312527	1	R.A]WNTEDDLPVYLARPGS#AAQT#PR.Q	Crmp1	AWNTEDDLPVYLARPGS@AAQT@PR	37.4	57.5	0	23	27	0	3.41404	29.7278
SCX_IMAC_P21(H):P0(L)	2	0.22	2.353	0.007	0.29	IPI00312527	2	R.I]VAPPGGRS#NIT#SLG.-	Crmp1	IVAPPGGRS@NIT@SLG	24.1	0	0	680	683	0	2.04447	9.50177
SCX_IMAC_P21(H):P0(L)	2	-0.27	2.07	0.086	0.39	IPI00312527	2	R.I]VAPPGGRS#NITS#LG.-	Crmp1	IVAPPGGRS@NITS@LG	35.8	7.9	0	680	684	0	2.0146	7.65176
SCX_IMAC_P21(H):P0(L)	3	-0.07	2.501	0.021	0.357	IPI00312527	2	R.N]LHQSNFS#LSGAQIDDNNPRR.T	Crmp1	NLHQS@NFSLSGAQIDDNNPRR	16.5	0	0	651	0	0	0.164763	11.9436
SCX_IMAC_P21(H):P0(L)	3	-0.97	2.54	0.069	0.199	IPI00312527	2	K.S]SPS#K^HQPPPIR.N	Crmp1	SS@PSK#HQPPPIR	46.2	0	0	636	0	0	0.848378	204.451
SCX_IMAC_P21(H):P0(L)	3	-0.62	2.471	0.047	0.204	IPI00312527	2	K.S]SPS#K^HQPPPIR.N	Crmp1	SS@PSK#HQPPPIR	7.7	0	0	636	0	0	1.90133	413.128
SCX_IMAC_P21(H):P0(L)	3	-0.5	2.632	0.089	0.201	IPI00312527	2	K.S]SPS#K^HQPPPIR.N	Crmp1	SS@PSK#HQPPPIR	7.7	0	0	636	0	0	1.98616	366.992
SCX_IMAC_P21(H):P0(L)	3	5.72	2.214	0.015	0.155	IPI00134704	1	K.ETSIIGVS#LSS#STK.E	Cryz	ETSIIGVS@LS@SSTK	6.7	3.6	0	272	274	0	-4.7567	22.6216
SCX_IMAC_P21(H):P0(L)	3	5.76	2.342	0.04	0.165	IPI00134704	1	K.ETSIIGVS#LSS#STK.E	Cryz	ETSIIGVS@LS@SSTK	2	3.5	0	272	274	0	-3.9109	26.274
SCX_IMAC_P21(H):P0(L)	4	-0.47	3.249	0.058	0.277	IPI00458238	1	R.TPSELHNDNFSLS#T#IAEGSHPNDDPSAPHK.I	Cspg5	TPSELHNDNFS@LS@TIAEGSHPNDDPSAPHK	12.6	15.2	0	394	396	0	-0.43356	13.7234
SCX_IMAC_P21(H):P0(L)	4	-1.36	3.461	0.059	0.329	IPI00458238	1	R.TPSELHNDNFSLS#T#IAEGSHPNDDPSAPHK.I	Cspg5	TPSELHNDNFSLS@T@IAEGSHPNDDPSAPHK	27.1	25.6	0	396	397	0	-0.283056	18.1589
SCX_IMAC_P21(H):P0(L)	3	-1.3	3.975	0.029	0.495	IPI00112963	2	R.SRT#S#VQT#EDDQLIAGQSAR.A	Ctnna1	SRT@S@VQT@EDDQLIAGQSAR	28.5	18	19.2	654	655	658	-0.846504	40.0399
SCX_IMAC_P21(H):P0(L)	3	-1.45	2.297	0.052	0.299	IPI00112963	2	R.SRT#S#VQT#EDDQLIAGQSAR.A	Ctnna1	SRT@S@VQT@EDDQLIAGQSAR	17	11	6.7	654	655	658	-0.846493	40.2411
SCX_IMAC_P21(H):P0(L)	3	-0.63	2.85	0.058	0.476	IPI00112963	2	R.SRT#S#VQT#EDDQLIAGQSAR.A	Ctnna1	SRT@S@VQT@EDDQLIAGQSAR	17	11	9.4	654	655	658	-1.34109	36.7983
SCX_IMAC_P21(H):P0(L)	3	-1.36	3.206	0.009	0.4	IPI00112963	2	R.SRT#S#VQT#EDDQLIAGQSAR.A	Ctnna1	SRT@S@VQT@EDDQLIAGQSAR	10.3	7.5	4.2	654	655	658	-0.939626	32.7534
SCX_IMAC_P21(H):P0(L)	3	-1.29	3.912	0.004	0.42	IPI00112963	2	R.S#RT#SVQT#EDDQLIAGQSAR.A	Ctnna1	SRT@S@VQT@EDDQLIAGQSAR	6.6	4.1	1.5	654	655	658	-0.790785	42.2128
SCX_IMAC_P21(H):P0(L)	2	-0.56	4.463	0.011	0.432	IPI00112963	2	R.T#SVQT#EDDQLIAGQSAR.A	Ctnna1	T@SVQT@EDDQLIAGQSAR	14.4	27	0	654	658	0	-2.91317	26.2756
SCX_IMAC_P21(H):P0(L)	2	-0.11	4.647	0.019	0.501	IPI00112963	2	R.TS#VQT#EDDQLIAGQSAR.A	Ctnna1	TS@VQT@EDDQLIAGQSAR	13.2	70.9	0	655	658	0	-3.12143	21.4709
SCX_IMAC_P21(H):P0(L)	2	-0.56	4.037	0.002	0.468	IPI00112963	2	R.TS#VQT#EDDQLIAGQSAR.A	Ctnna1	TS@VQT@EDDQLIAGQSAR	12.2	34.1	0	655	658	0	-2.91311	26.2667
SCX_IMAC_P21(H):P0(L)	2	0.33	4.759	0.025	0.526	IPI00112963	2	R.TS#VQT#EDDQLIAGQSAR.A	Ctnna1	TS@VQT@EDDQLIAGQSAR	12.2	65.1	0	655	658	0	-2.80144	22.9925
SCX_IMAC_P21(H):P0(L)	2	-0.04	4.429	0.021	0.476	IPI00112963	2	R.T#SVQT#EDDQLIAGQSAR.A	Ctnna1	TS@VQT@EDDQLIAGQSAR	11.4	44.5	0	655	658	0	-2.59442	22.9172
SCX_IMAC_P21(H):P0(L)	2	0.33	4.207	0.01	0.398	IPI00112963	2	R.T#SVQT#EDDQLIAGQSAR.A	Ctnna1	TS@VQT@EDDQLIAGQSAR	10.2	19.8	0	655	658	0	-2.80132	22.9553
SCX_IMAC_P21(H):P0(L)	2	-0.05	4.533	0.01	0.498	IPI00112963	2	R.T#SVQT#EDDQLIAGQSAR.A	Ctnna1	TS@VQT@EDDQLIAGQSAR	0	44.5	0	655	658	0	-3.12143	21.4709
SCX_IMAC_P21(H):P0(L)	2	-0.04	4.7	0.02	0.483	IPI00112963	2	R.T#SVQT#EDDQLIAGQSAR.A	Ctnna1	TS@VQT@EDDQLIAGQSAR	0	34.1	0	655	658	0	-2.59491	22.9943
SCX_IMAC_e16(H):P0(L)	2	-0.58	2.691	0.443	0.443	IPI00119870	1	K.HIS#PVQALSEFK.A	Ctnna2	HIS#PVQALSEFK	96.7	0	0	939	0	0	1.13133	83.2504
SCX_IMAC_e16(H):P0(L)	3	-0.461	2.553	0.182	0.182	IPI00119870	1	K.HIS#PVQALSEFK.A	Ctnna2	HIS#PVQALSEFK	125.3	0	0	939	0	0	0.810532	32.2517
SCX_IMAC_e16(H):P0(L)	2	-0.214	2.18	0.441	0.441	IPI00119870	1	K.H]IS#PVQALSEFK^.A	Ctnna2	HIS#PVQALSEFK^	40.8	0	0	939	0	0	0.704953	35.9408
SCX_IMAC_e16(H):P0(L)	3	-1.28	3.013	0.069	0.069	IPI00119870	1	K.H]IS#PVQALSEFK^.A	Ctnna2	HIS#PVQALSEFK^	110.7	0	0	939	0	0	1.16737	18.3554
SCX_IMAC_e16(H):P0(L)	2	-0.43	3.147	0.516	0.516	IPI00119870	1	K.H]IS#PVQALSEFK^.A	Ctnna2	HIS#PVQALSEFK^	115.2	0	0	939	0	0	0.853253	85.9208
SCX_IMAC_e16(H):P0(L)	2	-0.64	3.506	0.453	0.496	IPI00119870	1	K.H]IS#PVQALSEFK^.A	Ctnna2	HIS#PVQALSEFK^	123.9	0	0	939	0	0	1.13133	83.2504
SCX_IMAC_e16(H):P0(L)	3	-0.221	3.149	0.125	0.125	IPI00119870	1	K.H]IS#PVQALSEFK^.A	Ctnna2	HIS#PVQALSEFK^	125.3	0	0	939	0	0	0.810532	32.2517
SCX_IMAC_P21(H):P0(L)	2	-0.61	3.388	0.438	0.444	IPI00119870	1	K.HIS#PVQALSEFK.A	Ctnna2	HIS@PVQALSEFK	84.9	0	0	939	0	0	-0.760984	83.0202
SCX_IMAC_P21(H):P0(L)	2	-0.65	2.622	0.43	0.461	IPI00119870	1	K.H]IS#PVQALSEFK^.A	Ctnna2	HIS@PVQALSEFK#	91	0	0	939	0	0	-0.760984	83.0202
SCX_IMAC_P21(H):P0(L)	2	-0.65	3.222	0.458	0.492	IPI00119870	1	K.H]IS#PVQALSEFK^.A	Ctnna2	HIS@PVQALSEFK#	84.4	0	0	939	0	0	-0.761111	83.7717
SCX_IMAC_e16(H):P0(L)	3	-1.277	2.402	0.167	0.167	IPI00125899	1	K.R]LS#VELTSSLFR.T	Ctnnb1	RLS#VELTSSLFR	18.1	0	0	675	0	0	0.771544	51.7537
SCX_IMAC_e16(H):P0(L)	3	-0.95	2.234	0.229	0.229	IPI00125899	1	K.R]LS#VELTSSLFR.T	Ctnnb1	RLS#VELTSSLFR	41.9	0	0	675	0	0	0.584095	36.0951
SCX_IMAC_e16(H):P0(L)	3	-1.227	2.358	0.226	0.226	IPI00125899	1	K.R]LS#VELTSSLFR.T	Ctnnb1	RLS#VELTSSLFR	45.5	0	0	675	0	0	0.771551	51.774
SCX_IMAC_e16(H):P0(L)	2	-0.43	4.646	0.062	0.585	IPI00125899	1	R.TS#MGGTQQQFVEGVR.M	Ctnnb1	TS#MGGTQQQFVEGVR	19.2	0	0	552	0	0	-1.80316	27.2218
SCX_IMAC_e16(H):P0(L)	2	-0.08	3.825	0.009	0.475	IPI00125899	1	R.T#SMGGTQQQFVEGVR.M	Ctnnb1	TS#MGGTQQQFVEGVR	19.2	0	0	552	0	0	-1.87122	24.6876
SCX_IMAC_e16(H):P0(L)	2	-0.08	4.511	0.03	0.55	IPI00125899	1	R.TS#MGGTQQQFVEGVR.M	Ctnnb1	TS#MGGTQQQFVEGVR	19.2	0	0	552	0	0	-1.87158	24.7906
SCX_IMAC_e16(H):P0(L)	3	-0.94	2.612	0.038	0.147	IPI00125899	1	R.TSMGGT#QQQFVEGVR.M	Ctnnb1	TSMGGT#QQQFVEGVR	3.7	0	0	556	0	0	-1.9309	11.4344
SCX_IMAC_P21(H):P0(L)	2	-0.33	3.572	0.019	0.54	IPI00125899	1	R.TS#MGGTQQQFVEGVR.M	Ctnnb1	TS@MGGTQQQFVEGVR	19.2	0	0	552	0	0	-2.17227	49.1159
SCX_IMAC_P21(H):P0(L)	2	-0.33	3.935	0.033	0.543	IPI00125899	1	R.TS#MGGTQQQFVEGVR.M	Ctnnb1	TS@MGGTQQQFVEGVR	19.2	0	0	552	0	0	-2.17238	49.2256
SCX_IMAC_P21(H):P0(L)	2	-0.31	3.871	0.066	0.508	IPI00125899	1	R.TS#MGGTQQQFVEGVR.M	Ctnnb1	TS@MGGTQQQFVEGVR	19.2	0	0	552	0	0	-2.35189	45.1925
SCX_IMAC_P21(H):P0(L)	2	-0.31	4.732	0.022	0.544	IPI00125899	1	R.TS#MGGTQQQFVEGVR.M	Ctnnb1	TS@MGGTQQQFVEGVR	19.2	0	0	552	0	0	-2.35225	45.5828
SCX_IMAC_P21(H):P0(L)	2	-0.23	3.865	0.057	0.537	IPI00125899	1	R.TS#MGGTQQQFVEGVR.M	Ctnnb1	TS@MGGTQQQFVEGVR	19.2	0	0	552	0	0	-2.28161	48.0499
SCX_IMAC_P21(H):P0(L)	2	-0.23	3.901	0.046	0.562	IPI00125899	1	R.TS#MGGTQQQFVEGVR.M	Ctnnb1	TS@MGGTQQQFVEGVR	19.2	0	0	552	0	0	-2.28161	48.0885
SCX_IMAC_P21(H):P0(L)	2	-0.2	2.882	0.133	0.335	IPI00125899	1	R.T]S#MGGTQQQFVEGVR.M	Ctnnb1	TS@MGGTQQQFVEGVR	19.2	0	0	552	0	0	-2.28161	48.0885
SCX_IMAC_P21(H):P0(L)	2	-0.04	2.999	0.159	0.265	IPI00125899	1	R.T]S#MGGTQQQFVEGVR.M	Ctnnb1	TS@MGGTQQQFVEGVR	19.2	0	0	552	0	0	-2.4431	46.6449
SCX_IMAC_P21(H):P0(L)	3	0.33	2.975	0.022	0.344	IPI00125899	1	R.TS#MGGTQQQFVEGVR.M	Ctnnb1	TS@MGGTQQQFVEGVR	0	0	0	552	0	0	-1.84211	24.215
SCX_IMAC_P21(H):P0(L)	3	0.39	3.089	0.085	0.291	IPI00125899	1	R.TSMGGT#QQQFVEGVR.M	Ctnnb1	TSMGGT@QQQFVEGVR	4.4	0	0	556	0	0	-2.37986	22.5379
SCX_IMAC_P21(H):P0(L)	3	-0.29	2.334	0.003	0.216	IPI00125899	1	R.T#SMGGTQQQFVEGVR.M	Ctnnb1	TSMGGT@QQQFVEGVR	0	0	0	556	0	0	-2.29032	24.5293
SCX_IMAC_P21(H):P0(L)	3	0.39	2.834	0.022	0.246	IPI00125899	1	R.TS#MGGTQQQFVEGVR.M	Ctnnb1	TSMGGT@QQQFVEGVR	0	0	0	556	0	0	-2.37971	22.5031
SCX_IMAC_e16(H):P0(L)	3	0.62	3.535	0.347	0.347	IPI00136135	3	R.ALQS#PEHHIDPIYEDR.V	Ctnnd2	ALQS#PEHHIDPIYEDR	134.8	0	0	412	0	0	-0.209137	266.293
SCX_IMAC_e16(H):P0(L)	2	-0.85	2.803	0.162	0.394	IPI00136135	3	R.GGS#PLTTTQGGS#PTK.L	Ctnnd2	GGS#PLTTTQGGS#PTK	69.9	42.6	0	264	273	0	0.228408	29.3219
SCX_IMAC_e16(H):P0(L)	2	-1.26	2.281	0.051	0.401	IPI00136135	3	R.G]GS#PLTTTQGGS#PTK^.L	Ctnnd2	GGS#PLTTTQGGS#PTK^	50.9	10.3	0	264	273	0	0.228408	29.3219
SCX_IMAC_e16(H):P0(L)	2	-0.93	2.683	0.099	0.496	IPI00136135	3	R.G]GS#PLTTTQGGS#PTK^.L	Ctnnd2	GGS#PLTTTQGGS#PTK^	69.9	10.3	0	264	273	0	0.0588684	27.1068
SCX_IMAC_e16(H):P0(L)	2	-1.26	2.595	0.061	0.458	IPI00136135	3	R.G]GS#PLTTTQGGS#PTK^.L	Ctnnd2	GGS#PLTTTQGGS#PTK^	69.9	30.8	0	264	273	0	0.22815	29.691
SCX_IMAC_e16(H):P0(L)	3	2.216	2.908	0.054	0.269	IPI00136135	3	R.TGS#QHGPQNAAAATFQR.A	Ctnnd2	TGS#QHGPQNAAAATFQR	7	0	0	471	0	0	-0.533842	52.177
SCX_IMAC_e16(H):P0(L)	3	-1.01	2.891	0.067	0.294	IPI00136135	3	R.TGS#QHGPQNAAAATFQR.A	Ctnnd2	TGS#QHGPQNAAAATFQR	8.7	0	0	471	0	0	-0.522508	43.5005
SCX_IMAC_P21(H):P0(L)	3	-0.3	2.956	0.302	0.302	IPI00136135	3	R.ALQS#PEHHIDPIYEDR.V	Ctnnd2	ALQS@PEHHIDPIYEDR	171.6	0	0	412	0	0	-0.0803331	202.865
SCX_IMAC_P21(H):P0(L)	3	-0.33	3.006	0.288	0.288	IPI00136135	3	R.ALQS#PEHHIDPIYEDR.V	Ctnnd2	ALQS@PEHHIDPIYEDR	163	0	0	412	0	0	-0.296813	156.386
SCX_IMAC_P21(H):P0(L)	3	-0.33	2.852	0.302	0.302	IPI00136135	3	R.ALQS#PEHHIDPIYEDR.V	Ctnnd2	ALQS@PEHHIDPIYEDR	159.9	0	0	412	0	0	-0.296791	154.598
SCX_IMAC_P21(H):P0(L)	3	-0.3	3.469	0.327	0.335	IPI00136135	3	R.ALQS#PEHHIDPIYEDR.V	Ctnnd2	ALQS@PEHHIDPIYEDR	158.5	0	0	412	0	0	-0.0803346	204.073
SCX_IMAC_P21(H):P0(L)	3	0.11	3.436	0.331	0.331	IPI00136135	3	R.ALQS#PEHHIDPIYEDR.V	Ctnnd2	ALQS@PEHHIDPIYEDR	154.7	0	0	412	0	0	-0.256059	188.966
SCX_IMAC_P21(H):P0(L)	2	-0.87	2.492	0.091	0.441	IPI00136135	3	R.G]GS#PLTTTQGGS#PTK^.L	Ctnnd2	GGS@PLTTTQGGS@PTK#	72.2	13.3	0	264	273	0	-0.795239	46.3905
SCX_IMAC_P21(H):P0(L)	2	-0.62	2.57	0.066	0.452	IPI00136135	3	R.G]GS#PLTTTQGGS#PTK^.L	Ctnnd2	GGS@PLTTTQGGS@PTK#	69.9	10.3	0	264	273	0	-0.917496	50.3276
SCX_IMAC_P21(H):P0(L)	3	-0.82	4.439	0.057	0.419	IPI00136135	3	R.TGS#QHGPQNAAAATFQR.A	Ctnnd2	TGS@QHGPQNAAAATFQR	8.8	0	0	471	0	0	-1.11253	136.652
SCX_IMAC_P21(H):P0(L)	3	0.37	3.58	0.046	0.434	IPI00136135	3	R.TGS#QHGPQNAAAATFQR.A	Ctnnd2	TGS@QHGPQNAAAATFQR	8.1	0	0	471	0	0	-1.15003	88.6711
SCX_IMAC_e16(H):P0(L)	3	0.08	3.56	0.345	0.345	IPI00120919	0	K.I]ADEGHPRNS#NS#DS#DDDERPNR.R	Ctr9	I]ADEGHPRNS#NS#DS#DDDERPNR	1000	0	0	1037	1039	1041	2.15689	5.15016
SCX_IMAC_P21(H):P0(L)	3	-0.64	2.268	0.304	0.304	IPI00120919	1	K.GEEGS#EEEETENGPKPK.K	Ctr9	GEEGS@EEEETENGPKPK	39.6	0	0	970	0	0	-3.0341	15.4049
SCX_IMAC_P21(H):P0(L)	4	-2.06	3.304	0.007	0.107	IPI00118143	2	K.KQT#PPAS#PSPQPIEDRPPS#SPIYEDAAPFK.A	Cttn	KQT@PPAS@PSPQPIEDRPPS@SPIYEDAAPFK	37.3	24	4	401	405	417	-2.5484	10.3034
SCX_IMAC_P21(H):P0(L)	4	-2.2	3.773	0.051	0.377	IPI00118143	2	K.KQT#PPAS#PSPQPIEDRPPSS#PIYEDAAPFK.A	Cttn	KQT@PPAS@PSPQPIEDRPPSS@PIYEDAAPFK	40.1	19.9	21.2	401	405	418	-3.71853	11.1691
SCX_IMAC_P21(H):P0(L)	4	-1.89	2.422	0.067	0.183	IPI00118143	2	K.KQT#PPAS#PSPQPIEDRPPSS#PIYEDAAPFK.A	Cttn	KQT@PPAS@PSPQPIEDRPPSS@PIYEDAAPFK	36.3	28.7	12.3	401	405	418	-2.23297	11.4589
SCX_IMAC_P21(H):P0(L)	4	-2.06	2.882	0.022	0.281	IPI00118143	2	K.KQT#PPAS#PSPQPIEDRPPSS#PIYEDAAPFK.A	Cttn	KQT@PPASPS@PQPIEDRPPSS@PIYEDAAPFK	19	8	3.3	401	407	418	-2.54834	10.3145
SCX_IMAC_P21(H):P0(L)	4	-1.59	3.166	0.025	0.265	IPI00118143	2	K.KQT#PPASPSPQPIEDRPPS#SPIYEDAAPFK.A	Cttn	KQT@PPASPSPQPIEDRPPS@SPIYEDAAPFK	36	19.7	0	401	417	0	0.201603	19.3898
SCX_IMAC_e16(H):P0(L)	3	-0.43	3.545	0.012	0.482	IPI00453812	0	K.V]SSPLSPLSPGIK^S#PTIPR.A	Cttnbp2nl	VSSPLSPLSPGIK^S#PTIPR	9.6	0	0	567	0	0	3.91346	21.4676
SCX_IMAC_P21(H):P0(L)	5	-4.79	3.181	0.01	0.189	IPI00124425	1	R.S#TLTT#LPLPVAEGS#SPGKAEAEK^PR.C	D1Ertd622e	ST@LTT@LPLPVAEGSS@PGKAEAEK#PR	0	5.1	7.5	101	104	114	0	1.59873
SCX_IMAC_e16(H):P0(L)	2	-0.57	2.075	0.138	0.138	IPI00133708	2	R.FS#GGFGAR.D	D1Pas1	FS#GGFGAR	1000	0	0	592	0	0	-1.32036	12.0101
SCX_IMAC_P21(H):P0(L)	2	-0.36	2.439	0.392	0.392	IPI00130212	1	R.AS#PHDILETIFVR.K	D2Ertd391e	AS@PHDILETIFVR	107.4	0	0	323	0	0	-3.12151	74.2074
SCX_IMAC_P21(H):P0(L)	3	-0.29	2.528	0.127	0.127	IPI00130212	1	R.AS#PHDILETIFVR.K	D2Ertd391e	AS@PHDILETIFVR	92.1	0	0	323	0	0	-3.06506	56.3644
SCX_IMAC_P21(H):P0(L)	3	-0.26	2.522	0.109	0.109	IPI00130212	1	R.AS#PHDILETIFVR.K	D2Ertd391e	AS@PHDILETIFVR	79.1	0	0	323	0	0	-3.06511	56.4329
SCX_IMAC_P21(H):P0(L)	2	-0.29	2.548	0.391	0.391	IPI00130212	1	R.AS#PHDILETIFVR.K	D2Ertd391e	AS@PHDILETIFVR	61.1	0	0	323	0	0	-3.23233	77.345
SCX_IMAC_P21(H):P0(L)	2	-0.29	2.394	0.201	0.201	IPI00130212	1	R.A]S#PHDILETIFVR.K	D2Ertd391e	AS@PHDILETIFVR	48.7	0	0	323	0	0	-3.1217	74.7205
SCX_IMAC_P21(H):P0(L)	2	-0.25	2.145	0.161	0.161	IPI00130212	1	R.A]S#PHDILETIFVR.K	D2Ertd391e	AS@PHDILETIFVR	48	0	0	323	0	0	-3.12177	74.9215
SCX_IMAC_e16(H):P0(L)	4	2.322	4.133	0.464	0.464	IPI00225153	1	R.Q]GT#LEQLQFIPGHHLPQHLR.T	D430041B17Rik	Q]GT#LEQLQFIPGHHLPQHLR	1000	0	0	532	0	0	2.43045	32.6336
SCX_IMAC_P21(H):P0(L)	2	-1.57	2.392	0.04	0.309	IPI00470979	3	R.L]ITT#DS#DGTYK^.R	D630045J12Rik	LIT@T@DSDGTYK#	15.2	15.5	0	27	28	0	-1.39208	14.6983
SCX_IMAC_e16(H):P0(L)	3	4.14	3.08	0.013	0.013	IPI00130300	0	R.T]HGS#GVK^LHR.L	D6Wsu163e	THGS#GVK^LHR	1.4	0	0	307	0	0	2.15818	99.5555
SCX_IMAC_P21(H):P0(L)	2	-0.74	2.247	0.263	0.263	IPI00420622	9	K.GDS#PELKPR.A	Dab2ip	GDS@PELKPR	1000	0	0	978	0	0	-2.26969	17.5956
SCX_IMAC_P21(H):P0(L)	2	-0.73	2.036	0.27	0.27	IPI00420622	9	K.GDS#PELKPR.A	Dab2ip	GDS@PELKPR	1000	0	0	978	0	0	-2.26969	17.434
SCX_IMAC_P21(H):P0(L)	3	-0.24	2.226	0.267	0.267	IPI00420622	9	K.GDS#PELKPR.A	Dab2ip	GDS@PELKPR	1000	0	0	978	0	0	-2.47686	47.752
SCX_IMAC_P21(H):P0(L)	2	-0.07	2.047	0.228	0.272	IPI00420622	9	K.SLS#MVDLQDAR.T	Dab2ip	SLS@MVDLQDAR	24.2	0	0	747	0	0	-2.40017	7.96231
SCX_IMAC_e16(H):P0(L)	2	-0.86	2.056	0.201	0.201	IPI00754924	1	R.A]FS#FPVS#PER.G	Dact3	A]FS#FPVS#PER	1000	0	0	6	10	0	-0.809397	31.1615
SCX_IMAC_P21(H):P0(L)	3	-0.64	2.838	0.335	0.335	IPI00754924	1	R.AGPFLTPS#PLHAVALR.S	Dact3	AGPFLTPS@PLHAVALR	40.5	0	0	217	0	0	-2.54226	25.5837
SCX_IMAC_P21(H):P0(L)	3	-0.65	2.947	0.191	0.406	IPI00754924	1	R.AGPFLTPS#PLHAVALR.S	Dact3	AGPFLTPS@PLHAVALR	35	0	0	217	0	0	-2.54222	25.5744
SCX_IMAC_P21(H):P0(L)	3	-0.63	2.586	0.245	0.245	IPI00754924	1	R.AGPFLTPS#PLHAVALR.S	Dact3	AGPFLTPS@PLHAVALR	35	0	0	217	0	0	-2.50515	29.4715
SCX_IMAC_P21(H):P0(L)	3	-1.95	2.762	0.084	0.303	IPI00377311	1	R.G]S#PSLHAVLER.D	Dagla	GS@PSLHAVLER	25.4	0	0	808	0	0	0.261123	31.2785
SCX_IMAC_P21(H):P0(L)	3	-0.7	2.35	0.073	0.256	IPI00377311	1	R.S]IRGS#PSLHAVLER.D	Dagla	SIRGS@PSLHAVLER	11.3	0	0	808	0	0	3.61847	15.6423
SCX_IMAC_e16(H):P0(L)	2	-0.41	2.41	0.126	0.126	IPI00652304	0	R.L]RENRT#LAM*NR.L	Daxx	L]RENRT#LAM*NR	1000	0	0	372	0	0	-0.639744	50.4746
SCX_IMAC_e16(H):P0(L)	2	0.696	2.038	0.043	0.165	IPI00135475	4	R.LS#SPVLHR.L	Dbn1	LS#SPVLHR	8.6	0	0	141	0	0	0.599412	273.96
SCX_IMAC_P21(H):P0(L)	2	-0.25	2.064	0.123	0.238	IPI00135475	4	R.LSS#PVLHR.L	Dbn1	LSS@PVLHR	26.4	0	0	142	0	0	-2.21573	1263.59
SCX_IMAC_P21(H):P0(L)	2	-0.49	2.313	0.151	0.322	IPI00135475	4	R.LSS#PVLHR.L	Dbn1	LSS@PVLHR	24.4	0	0	142	0	0	-2.06135	822.788
SCX_IMAC_P21(H):P0(L)	2	-0.25	2.208	0.082	0.313	IPI00135475	4	R.LSS#PVLHR.L	Dbn1	LSS@PVLHR	24.4	0	0	142	0	0	-2.1678	1436.9
SCX_IMAC_P21(H):P0(L)	2	-0.49	2.114	0.034	0.299	IPI00135475	4	R.LSS#PVLHR.L	Dbn1	LSS@PVLHR	10.3	0	0	142	0	0	-2.06146	830.936
SCX_IMAC_P21(H):P0(L)	3	-0.52	3.757	0.102	0.507	IPI00135475	2	K.SES#EVEEAAAIIAQRPDNPR.E	Dbn1	SES@EVEEAAAIIAQRPDNPR	24.8	0	0	274	0	0	-2.50664	43.8589
SCX_IMAC_P21(H):P0(L)	3	-1.14	3.217	0.108	0.382	IPI00135475	2	K.SES#EVEEAAAIIAQRPDNPR.E	Dbn1	SES@EVEEAAAIIAQRPDNPR	21.3	0	0	274	0	0	-1.23901	30.0831
SCX_IMAC_P21(H):P0(L)	3	-0.79	3.576	0.121	0.457	IPI00135475	2	K.SES#EVEEAAAIIAQRPDNPR.E	Dbn1	SES@EVEEAAAIIAQRPDNPR	13.3	0	0	274	0	0	-2.31333	36.3874
SCX_IMAC_e16(H):P0(L)	2	-0.36	2.465	0.014	0.118	IPI00119762	3	R.ISQHGGS#STS#LSS#TK.V	Dclk1	ISQHGGS#STS#LSS#TK	13.2	16.2	16.2	352	355	358	-1.58056	58.7056
SCX_IMAC_e16(H):P0(L)	2	0.12	2.379	0.045	0.288	IPI00119762	3	R.ISQHGGS#STS#LSSTK.V	Dclk1	ISQHGGS#STS#LSSTK	16.2	13.2	0	352	355	0	-0.00230439	273.31
SCX_IMAC_e16(H):P0(L)	2	-0.62	2.089	0.038	0.252	IPI00119762	3	R.I]SQHGGS#STS#LSSTK^.V	Dclk1	ISQHGGS#STS#LSSTK^	16.2	20.4	0	352	355	0	-0.168562	175.66
SCX_IMAC_e16(H):P0(L)	2	-0.61	2.338	0.052	0.252	IPI00119762	3	R.I]SQHGGS#STS#LSSTK^.V	Dclk1	ISQHGGS#STS#LSSTK^	26.4	4.3	0	352	355	0	-0.00231052	273.89
SCX_IMAC_e16(H):P0(L)	2	-0.61	2.523	0.05	0.314	IPI00119762	3	R.I]SQHGGS#STS#LSSTK^.V	Dclk1	ISQHGGS#STS#LSSTK^	28.9	7.5	0	352	355	0	-0.00230439	273.31
SCX_IMAC_e16(H):P0(L)	3	-1.324	2.704	0.156	0.441	IPI00119762	3	R.ISQHGGS#STSLSSTK.V	Dclk1	ISQHGGS#STSLSSTK	13.3	0	0	352	0	0	0.474682	58.8533
SCX_IMAC_e16(H):P0(L)	3	-0.96	2.731	0.08	0.492	IPI00119762	3	R.ISQHGGS#STSLSSTK.V	Dclk1	ISQHGGS#STSLSSTK	13.3	0	0	352	0	0	0.171161	236.643
SCX_IMAC_e16(H):P0(L)	3	0.059	2.462	0.037	0.443	IPI00119762	3	R.ISQHGGS#STSLSSTK.V	Dclk1	ISQHGGS#STSLSSTK	17	0	0	352	0	0	-0.0106041	252.203
SCX_IMAC_e16(H):P0(L)	3	-1.744	2.424	0.017	0.223	IPI00119762	3	R.S]K^SPASTSS#VNGTPGSQLSTPR.S	Dclk1	SK^SPASTSS#VNGTPGSQLSTPR	6.2	0	0	313	0	0	1.14923	39.0241
SCX_IMAC_e16(H):P0(L)	3	1.919	3.038	0.008	0.165	IPI00119762	3	K.TAHS#FEQVLTDITDAIK.L	Dclk1	TAHS#FEQVLTDITDAIK	0	0	0	212	0	0	-1.29445	26.9537
SCX_IMAC_e16(H):P0(L)	3	1.929	2.86	0.031	0.233	IPI00119762	3	K.TAHS#FEQVLTDITDAIK.L	Dclk1	TAHS#FEQVLTDITDAIK	7.1	0	0	212	0	0	-1.29475	27.7101
SCX_IMAC_e16(H):P0(L)	3	-0.61	2.568	0.142	0.447	IPI00119762	3	R.VNGLPS#PTHS#AHCSFYR.T	Dclk1	VNGLPS#PTHS#AHCSFYR	24.1	12.7	0	32	36	0	-4.79165	44.2127
SCX_IMAC_e16(H):P0(L)	3	-0.59	2.566	0.122	0.354	IPI00119762	3	R.VNGLPS#PTHS#AHCSFYR.T	Dclk1	VNGLPS#PTHS#AHCSFYR	24.1	25.7	0	32	36	0	-4.79165	44.2127
SCX_IMAC_e16(H):P0(L)	3	-0.49	2.52	0.158	0.429	IPI00119762	3	R.VNGLPS#PTHS#AHCSFYR.T	Dclk1	VNGLPS#PTHS#AHCSFYR	24.1	43.4	0	32	36	0	-4.51005	52.8051
SCX_IMAC_e16(H):P0(L)	3	0.22	2.524	0.036	0.354	IPI00119762	3	R.VNGLPS#PTHSAHCSFYR.T	Dclk1	VNGLPS#PTHSAHCSFYR	24.1	0	0	32	0	0	-3.71017	134.625
SCX_IMAC_P21(H):P0(L)	2	0.29	3.399	0.012	0.539	IPI00761729	1	R.DLYRPLS#SDDLDSVGDSV.-	Dclk1	DLYRPLS@SDDLDSVGDSV	13.2	0	0	352	0	0	-2.04369	8.96389
SCX_IMAC_P21(H):P0(L)	2	0.45	2.327	0.071	0.294	IPI00761729	1	R.DLYRPLSS#DDLDSVGDSV.-	Dclk1	DLYRPLS@SDDLDSVGDSV	0	0	0	352	0	0	-2.72767	9.72156
SCX_IMAC_P21(H):P0(L)	2	1.16	3.467	0.02	0.488	IPI00761729	1	R.DLYRPLS#SDDLDSVGDSV.-	Dclk1	DLYRPLS@SDDLDSVGDSV	0	0	0	352	0	0	-1.91523	10.1137
SCX_IMAC_P21(H):P0(L)	2	-0.31	2.556	0.032	0.265	IPI00119762	3	R.ISQHGGS#STS#LSSTK.V	Dclk1	ISQHGGS@ST@SLSSTK	26.4	10.3	0	352	354	0	-3.67373	477.4
SCX_IMAC_P21(H):P0(L)	2	-0.12	2.306	0.039	0.293	IPI00119762	3	R.ISQHGGS#STS#LSSTK.V	Dclk1	ISQHGGS@ST@SLSSTK	16.2	6.5	0	352	354	0	-3.64553	562.09
SCX_IMAC_P21(H):P0(L)	2	-1.91	2.048	0.019	0.252	IPI00119762	3	R.ISQHGGS#STS#LSSTK.V	Dclk1	ISQHGGS@ST@SLSSTK	6.5	0	0	352	354	0	-4.69093	158.229
SCX_IMAC_P21(H):P0(L)	2	-1.07	2.189	0.035	0.386	IPI00119762	3	R.I]SQHGGS#ST#SLSSTK^.V	Dclk1	ISQHGGS@ST@SLSSTK#	28.9	9.3	0	352	354	0	-3.67124	453.825
SCX_IMAC_P21(H):P0(L)	2	-0.15	2.304	0.026	0.181	IPI00119762	3	R.ISQHGGS#STS#LSS#TK.V	Dclk1	ISQHGGS@STS@LSS@TK	11.5	22.9	20.4	352	355	358	-5.45497	80.2801
SCX_IMAC_P21(H):P0(L)	2	-0.15	2.175	0.057	0.284	IPI00119762	3	R.ISQHGGS#STS#LSSTK.V	Dclk1	ISQHGGS@STS@LSSTK	26.4	20.4	0	352	355	0	-3.5251	651.093
SCX_IMAC_P21(H):P0(L)	2	-0.14	2.352	0.034	0.214	IPI00119762	3	R.ISQHGGS#STS#LSSTK.V	Dclk1	ISQHGGS@STS@LSSTK	16.2	13.2	0	352	355	0	-3.5251	651.093
SCX_IMAC_P21(H):P0(L)	2	-0.26	2.078	0.041	0.29	IPI00119762	3	R.ISQHGGS#STS#LSSTK.V	Dclk1	ISQHGGS@STS@LSSTK	13.2	5.3	0	352	355	0	-3.41146	780.16
SCX_IMAC_P21(H):P0(L)	2	-1.12	2.829	0.074	0.201	IPI00119762	3	R.I]SQHGGS#STS#LSSTK^.V	Dclk1	ISQHGGS@STS@LSSTK#	28.9	14.2	0	352	355	0	-3.67232	463.659
SCX_IMAC_P21(H):P0(L)	2	-0.67	2.134	0.058	0.324	IPI00119762	3	R.I]SQHGGS#STS#LSSTK^.V	Dclk1	ISQHGGS@STS@LSSTK#	21.5	13.2	0	352	355	0	-3.64553	562.09
SCX_IMAC_P21(H):P0(L)	2	-0.43	2.038	0.007	0.153	IPI00119762	3	R.ISQHGGS#STSLSS#TK.V	Dclk1	ISQHGGS@STSLS@STK	5.1	0	0	352	357	0	-6.93721	472.639
SCX_IMAC_P21(H):P0(L)	3	-1.18	2.372	0.095	0.192	IPI00119762	3	R.ISQHGGS#STSLSSTK.V	Dclk1	ISQHGGS@STSLSSTK	24.8	0	0	352	0	0	-1.77727	144.255
SCX_IMAC_P21(H):P0(L)	3	-1.14	2.585	0.128	0.447	IPI00119762	3	R.ISQHGGS#STSLSSTK.V	Dclk1	ISQHGGS@STSLSSTK	21.3	0	0	352	0	0	-1.83621	152.745
SCX_IMAC_P21(H):P0(L)	2	-0.74	2.215	0.047	0.565	IPI00119762	3	R.ISQHGGS#STSLSSTK.V	Dclk1	ISQHGGS@STSLSSTK	19.3	0	0	352	0	0	-1.75543	62.0206
SCX_IMAC_P21(H):P0(L)	2	-0.74	2.352	0.032	0.526	IPI00119762	3	R.ISQHGGS#STSLSSTK.V	Dclk1	ISQHGGS@STSLSSTK	16.2	0	0	352	0	0	-1.75526	61.3314
SCX_IMAC_P21(H):P0(L)	2	-0.69	2.542	0.037	0.523	IPI00119762	3	R.ISQHGGS#STSLSSTK.V	Dclk1	ISQHGGS@STSLSSTK	16.2	0	0	352	0	0	-1.89632	28.8447
SCX_IMAC_P21(H):P0(L)	2	-0.61	2.161	0.024	0.455	IPI00119762	3	R.ISQHGGSST#SLSSTK.V	Dclk1	ISQHGGS@STSLSSTK	16.2	0	0	352	0	0	-1.93134	14.8783
SCX_IMAC_P21(H):P0(L)	2	-0.28	2.603	0.037	0.533	IPI00119762	3	R.ISQHGGS#STSLSSTK.V	Dclk1	ISQHGGS@STSLSSTK	16.2	0	0	352	0	0	-1.39337	21.0291
SCX_IMAC_P21(H):P0(L)	2	-0.27	2.079	0.021	0.473	IPI00119762	3	R.ISQHGGS#STSLSSTK.V	Dclk1	ISQHGGS@STSLSSTK	16.2	0	0	352	0	0	-1.67095	30.7002
SCX_IMAC_P21(H):P0(L)	2	-0.2	2.46	0.138	0.579	IPI00119762	3	R.ISQHGGS#STSLSSTK.V	Dclk1	ISQHGGS@STSLSSTK	16.2	0	0	352	0	0	-1.67214	32.2944
SCX_IMAC_P21(H):P0(L)	2	-0.19	2.402	0.006	0.527	IPI00119762	3	R.ISQHGGSS#TSLSSTK.V	Dclk1	ISQHGGS@STSLSSTK	16.2	0	0	352	0	0	-1.39352	21.1529
SCX_IMAC_P21(H):P0(L)	2	-0.82	2.19	0.011	0.373	IPI00119762	3	R.I]SQHGGS#STSLSSTK^.V	Dclk1	ISQHGGS@STSLSSTK#	13.3	0	0	352	0	0	-1.88412	25.006
SCX_IMAC_P21(H):P0(L)	2	-0.84	2.097	0.073	0.522	IPI00119762	3	R.I]SQHGGS#STSLSSTK^.V	Dclk1	ISQHGGS@STSLSSTK#	11.6	0	0	352	0	0	-1.88599	25.5331
SCX_IMAC_P21(H):P0(L)	2	-0.38	2.468	0.06	0.394	IPI00119762	3	R.I]SQHGGS#STSLSSTK^.V	Dclk1	ISQHGGS@STSLSSTK#	11.6	0	0	352	0	0	-1.67214	32.2944
SCX_IMAC_P21(H):P0(L)	3	-0.86	2.447	0.003	0.198	IPI00119762	3	R.ISQHGGSS#TSLSS#TK.V	Dclk1	ISQHGGSS@TS@LSSTK	15.5	4.1	0	353	355	0	-3.3782	1719.49
SCX_IMAC_P21(H):P0(L)	3	-1.34	2.2	0.027	0.252	IPI00119762	3	R.ISQHGGSS#TSLSSTK.V	Dclk1	ISQHGGSS@TSLSSTK	5.9	0	0	353	0	0	-1.98602	148.403
SCX_IMAC_P21(H):P0(L)	3	-0.36	2.789	0.11	0.11	IPI00468380	0	R.REES#EEGFQIPATITER.Y	Dclk1	REES@EEGFQIPATITER	80.2	0	0	392	0	0	-0.473504	50.3557
SCX_IMAC_P21(H):P0(L)	2	-0.77	2.566	0.016	0.413	IPI00119762	3	K.SPAST#SSVNGTPGSQLSTPR.S	Dclk1	S@PASTSSVNGTPGSQLSTPR	8.1	0	0	307	0	0	-1.93145	11.1767
SCX_IMAC_P21(H):P0(L)	3	-0.36	3.119	0.029	0.245	IPI00119762	6	R.SGKS#PSPSPTS#PGSLR.K	Dclk1	SGKS@PSPSPTS@PGSLR	13.3	11.3	0	330	337	0	-3.35544	32.3153
SCX_IMAC_P21(H):P0(L)	3	-0.38	2.906	0.005	0.319	IPI00119762	6	R.SGKS#PSPSPT#SPGSLR.K	Dclk1	SGKS@PSPSPTS@PGSLR	5.3	5.3	0	330	337	0	-3.35286	32.0618
SCX_IMAC_P21(H):P0(L)	3	-0.72	3.238	0.018	0.151	IPI00119762	3	R.S#KS#PASTSSVNGTPGSQLSTPR.S	Dclk1	SKS@PAS@TSSVNGTPGSQLSTPR	3.2	8.7	0	307	310	0	-3.68908	19.1065
SCX_IMAC_P21(H):P0(L)	3	-0.14	3.495	0.01	0.444	IPI00119762	3	R.SKS#PASTSSVNGTPGSQLSTPR.S	Dclk1	SKS@PASTSSVNGTPGSQLSTPR	6.3	0	0	307	0	0	-1.60412	58.2199
SCX_IMAC_P21(H):P0(L)	2	0.05	2.021	0.007	0.406	IPI00119762	6	K.SPS#PSPT#SPGSLR.K	Dclk1	SPS@PSPT@SPGSLR	14.5	13.2	0	332	336	0	-2.94546	48.3362
SCX_IMAC_P21(H):P0(L)	2	-1.55	2.12	0.101	0.42	IPI00119762	5	K.S]PSPSPTS#PGSLRK^.Q	Dclk1	SPSPSPTS@PGSLRK#	16.2	0	0	337	0	0	2.18113	31.5519
SCX_IMAC_P21(H):P0(L)	3	0.16	3.756	0.018	0.398	IPI00119762	3	K.T#AHSFEQVLTDITDAIK.L	Dclk1	T@AHSFEQVLTDITDAIK	12.1	0	0	209	0	0	-1.53187	44.6148
SCX_IMAC_P21(H):P0(L)	3	0.07	2.617	0.033	0.206	IPI00119762	3	K.T#AHSFEQVLTDITDAIK.L	Dclk1	T@AHSFEQVLTDITDAIK	4.5	0	0	209	0	0	-1.53197	45.032
SCX_IMAC_P21(H):P0(L)	2	0	2.26	0.05	0.443	IPI00119762	3	K.TAHS#FEQVLTDITDAIK.L	Dclk1	TAHS@FEQVLTDITDAIK	13.3	0	0	212	0	0	-1.16467	10.1775
SCX_IMAC_P21(H):P0(L)	2	0.74	3.591	0.2	0.489	IPI00119762	3	K.TAHS#FEQVLTDITDAIK.L	Dclk1	TAHS@FEQVLTDITDAIK	13.3	0	0	212	0	0	-1.11927	12.4855
SCX_IMAC_P21(H):P0(L)	3	-0.82	2.75	0.046	0.298	IPI00119762	3	R.VNGLPS#PTHS#AHCSFYR.T	Dclk1	VNGLPS@PTHS@AHCSFYR	15	7.5	0	32	36	0	-5.05541	16.5876
SCX_IMAC_P21(H):P0(L)	3	-0.68	2.764	0.112	0.519	IPI00119762	3	R.VNGLPS#PTHSAHCSFYR.T	Dclk1	VNGLPS@PTHSAHCSFYR	22.9	0	0	32	0	0	-4.62138	101.499
SCX_IMAC_P21(H):P0(L)	3	-0.49	2.382	0.022	0.435	IPI00119762	3	R.VNGLPSPTHS#AHCSFYR.T	Dclk1	VNGLPS@PTHSAHCSFYR	15	0	0	32	0	0	-4.42916	93.8145
SCX_IMAC_P21(H):P0(L)	3	-0.68	2.824	0.068	0.462	IPI00119762	3	R.VNGLPS#PTHSAHCSFYR.T	Dclk1	VNGLPS@PTHSAHCSFYR	12.7	0	0	32	0	0	-4.60802	100.542
SCX_IMAC_P21(H):P0(L)	3	-0.28	2.86	0.076	0.412	IPI00119762	3	R.VNGLPS#PTHSAHCSFYR.T	Dclk1	VNGLPS@PTHSAHCSFYR	12.7	0	0	32	0	0	-5.63523	93.9047
SCX_IMAC_P21(H):P0(L)	3	-0.68	2.863	0.075	0.488	IPI00119762	3	R.VNGLPS#PTHSAHCSFYR.T	Dclk1	VNGLPS@PTHSAHCSFYR	10.4	0	0	32	0	0	-6.03245	79.0101
SCX_IMAC_P21(H):P0(L)	3	-0.28	2.691	0.012	0.565	IPI00119762	3	R.VNGLPSPT#HSAHCSFYR.T	Dclk1	VNGLPS@PTHSAHCSFYR	7.5	0	0	32	0	0	-5.63319	93.7246
SCX_IMAC_P21(H):P0(L)	3	-0.68	2.222	0.028	0.474	IPI00119762	3	R.VNGLPSPTHSAHCS#FYR.T	Dclk1	VNGLPSPT@HSAHCSFYR	18.3	0	0	34	0	0	-6.02121	78.3952
SCX_IMAC_P21(H):P0(L)	3	-0.49	2.288	0.084	0.482	IPI00119762	3	R.VNGLPSPTHSAHCS#FYR.T	Dclk1	VNGLPSPTHSAHCS@FYR	11.7	0	0	40	0	0	-5.42389	92.446
SCX_IMAC_e16(H):P0(L)	3	1.829	3.832	0.028	0.274	IPI00226417	6	K.TAHS#FEQVLTDITEAIK.L	Dclk2	T#AHSFEQVLTDITEAIK	3.9	0	0	219	0	0	-1.0659	101.523
SCX_IMAC_e16(H):P0(L)	3	0.15	3.575	0.002	0.269	IPI00226417	6	K.T#AHSFEQVLTDITEAIK.L	Dclk2	TAHS#FEQVLTDITEAIK	0	0	0	222	0	0	-1.08319	63.7002
SCX_IMAC_e16(H):P0(L)	3	2.079	3.872	0.001	0.356	IPI00226417	6	K.T#AHSFEQVLTDITEAIK.L	Dclk2	TAHS#FEQVLTDITEAIK	4.5	0	0	222	0	0	-1.0659	102.394
SCX_IMAC_e16(H):P0(L)	3	0.12	3.813	0.006	0.338	IPI00226417	6	K.TAHS#FEQVLTDITEAIK.L	Dclk2	TAHS#FEQVLTDITEAIK	5.5	0	0	222	0	0	-1.064	63.9789
SCX_IMAC_e16(H):P0(L)	3	0.15	3.957	0.017	0.397	IPI00226417	6	K.TAHS#FEQVLTDITEAIK.L	Dclk2	TAHS#FEQVLTDITEAIK	5.5	0	0	222	0	0	-1.064	63.5744
SCX_IMAC_e16(H):P0(L)	3	-1.565	3.546	0.358	0.358	IPI00226417	6	K.T]AHS#FEQVLTDITEAIK^.L	Dclk2	TAHS#FEQVLTDITEAIK^	0	0	0	222	0	0	-0.928887	26.4036
SCX_IMAC_e16(H):P0(L)	3	1.869	3.373	0.309	0.31	IPI00226417	6	K.T]AHS#FEQVLTDITEAIK^.L	Dclk2	TAHS#FEQVLTDITEAIK^	0	0	0	222	0	0	-1.06573	87.5487
SCX_IMAC_e16(H):P0(L)	3	0.355	3.309	0.242	0.242	IPI00226417	6	K.T]AHS#FEQVLTDITEAIK^.L	Dclk2	TAHS#FEQVLTDITEAIK^	2.2	0	0	222	0	0	-0.928887	26.3462
SCX_IMAC_e16(H):P0(L)	3	1.649	4.383	0.346	0.353	IPI00226417	6	K.T]AHS#FEQVLTDITEAIK^.L	Dclk2	TAHS#FEQVLTDITEAIK^	4.5	0	0	222	0	0	-1.0658	93.3507
SCX_IMAC_P21(H):P0(L)	2	-0.39	3.325	0.088	0.429	IPI00226417	3	R.SSS#NVNGGPELDR.C	Dclk2	SSS@NVNGGPELDR	11.5	0	0	376	0	0	-4.69372	20.8882
SCX_IMAC_P21(H):P0(L)	2	-0.29	3.737	0.176	0.523	IPI00226417	6	K.TAHS#FEQVLTDITEAIK.L	Dclk2	TAHS@FEQVLTDITEAIK	30.8	0	0	222	0	0	-4.68708	40.1685
SCX_IMAC_P21(H):P0(L)	2	-0.26	3.532	0.194	0.494	IPI00226417	6	K.TAHS#FEQVLTDITEAIK.L	Dclk2	TAHS@FEQVLTDITEAIK	30.8	0	0	222	0	0	-5.46568	35.2946
SCX_IMAC_P21(H):P0(L)	2	-0.44	2.345	0.062	0.278	IPI00226417	6	K.TAHS#FEQVLTDITEAIK.L	Dclk2	TAHS@FEQVLTDITEAIK	24.8	0	0	222	0	0	-5.4684	35.2889
SCX_IMAC_P21(H):P0(L)	2	-0.29	4.046	0.048	0.519	IPI00226417	6	K.TAHS#FEQVLTDITEAIK.L	Dclk2	TAHS@FEQVLTDITEAIK	24.8	0	0	222	0	0	-4.6857	40.0961
SCX_IMAC_P21(H):P0(L)	3	0.31	5.016	0.039	0.477	IPI00226417	6	K.TAHS#FEQVLTDITEAIK.L	Dclk2	TAHS@FEQVLTDITEAIK	11.8	0	0	222	0	0	-5.30958	170.098
SCX_IMAC_P21(H):P0(L)	2	0.23	2.428	0.007	0.342	IPI00226417	6	K.TAHS#FEQVLTDITEAIK.L	Dclk2	TAHS@FEQVLTDITEAIK	10.3	0	0	222	0	0	-4.61337	15.9894
SCX_IMAC_P21(H):P0(L)	3	0.26	4.812	0.03	0.431	IPI00226417	6	K.TAHS#FEQVLTDITEAIK.L	Dclk2	TAHS@FEQVLTDITEAIK	10.1	0	0	222	0	0	-5.4216	167.411
SCX_IMAC_P21(H):P0(L)	2	0.26	2.796	0.132	0.39	IPI00226417	6	K.TAHS#FEQVLTDITEAIK.L	Dclk2	TAHS@FEQVLTDITEAIK	7.5	0	0	222	0	0	-4.6164	16.0238
SCX_IMAC_P21(H):P0(L)	3	-0.03	4.229	0.009	0.317	IPI00226417	6	K.TAHS#FEQVLTDITEAIK.L	Dclk2	TAHS@FEQVLTDITEAIK	5.5	0	0	222	0	0	-5.37209	79.3724
SCX_IMAC_P21(H):P0(L)	3	0.24	4.703	0.018	0.437	IPI00226417	6	K.TAHS#FEQVLTDITEAIK.L	Dclk2	TAHS@FEQVLTDITEAIK	5.5	0	0	222	0	0	-5.42258	168.969
SCX_IMAC_P21(H):P0(L)	3	0.33	4.634	0.011	0.465	IPI00226417	6	K.TAHS#FEQVLTDITEAIK.L	Dclk2	TAHS@FEQVLTDITEAIK	4.5	0	0	222	0	0	-5.30947	169.624
SCX_IMAC_P21(H):P0(L)	3	-0.05	4.264	0.017	0.335	IPI00226417	6	K.TAHS#FEQVLTDITEAIK.L	Dclk2	TAHS@FEQVLTDITEAIK	0	0	0	222	0	0	-5.37333	79.8917
SCX_IMAC_P21(H):P0(L)	4	-0.38	2.941	0.009	0.212	IPI00226417	6	K.T#AHSFEQVLTDITEAIK.L	Dclk2	TAHSFEQVLT@DITEAIK	6.7	0	0	228	0	0	-2.74912	16.0034
SCX_IMAC_e16(H):P0(L)	3	1.349	2.836	0.016	0.501	IPI00420924	2	K.G]NPSAAAGPK^ASPT#PQK^.T	Dcx	GNPSAAAGPK^AS#PTPQK^	11	0	0	287	0	0	5.83681	113.582
SCX_IMAC_e16(H):P0(L)	3	1.179	2.445	0.056	0.412	IPI00420924	2	K.G]NPSAAAGPK^ASPT#PQK^.T	Dcx	GNPSAAAGPK^AS#PTPQK^	15	0	0	287	0	0	5.1643	59.2454
SCX_IMAC_e16(H):P0(L)	2	-0.04	2.297	0.02	0.348	IPI00420924	2	K.QS#PISTPTS#PGSLR.K	Dcx	QS#PISTPTS#PGSLR	22.6	11.5	0	332	339	0	-2.48125	28.3742
SCX_IMAC_e16(H):P0(L)	2	-0.23	2.467	0.013	0.503	IPI00420924	2	K.QS#PISTPTS#PGSLR.K	Dcx	QS#PISTPTS#PGSLR	45.9	21.5	0	332	339	0	-2.93646	41.0121
SCX_IMAC_e16(H):P0(L)	2	-0.06	2.513	0.016	0.417	IPI00420924	2	K.QS#PISTPT#SPGSLR.K	Dcx	QS#PISTPTS#PGSLR	57.9	0	0	332	339	0	-2.48139	28.4167
SCX_IMAC_e16(H):P0(L)	2	0.36	2.699	0.002	0.331	IPI00420924	2	K.Q]SPISTPTS#PGSLR.K	Dcx	QSPISTPTS#PGSLR	8.6	0	0	339	0	0	1.3932	11.0416
SCX_IMAC_e16(H):P0(L)	3	-0.96	2.618	0.026	0.196	IPI00420924	2	K.S]K^QS#PISTPTS#PGSLR.K	Dcx	SK^QS#PISTPTS#PGSLR	1.9	4.3	0	332	339	0	-0.0821919	76.8006
SCX_IMAC_e16(H):P0(L)	3	-0.1	2.636	0.007	0.178	IPI00420924	2	K.S]K^QS#PISTPT#SPGSLR.K	Dcx	SK^QS#PISTPTSPGS#LR	20.6	2.6	0	332	342	0	-0.242391	94.4641
SCX_IMAC_e16(H):P0(L)	3	0.04	2.744	0.086	0.309	IPI00420924	2	K.SKQS#PISTPTS#PGSLR.K	Dcx	SKQS#PISTPT#SPGSLR	10.1	0	0	332	338	0	-0.242391	94.4641
SCX_IMAC_P21(H):P0(L)	3	-0.66	2.335	0.098	0.284	IPI00420924	2	R.MNGLPS#PTHSAHCS#FYR.T	Dcx	MNGLPS@PTHSAHCS@FYR	31.3	15	0	28	36	0	-3.90139	27.4808
SCX_IMAC_P21(H):P0(L)	3	-0.99	2.527	0.02	0.434	IPI00420924	2	R.MNGLPS#PTHSAHCSFYR.T	Dcx	MNGLPS@PTHSAHCSFYR	35	0	0	28	0	0	-4.8975	39.6856
SCX_IMAC_P21(H):P0(L)	3	-0.83	2.252	0.023	0.347	IPI00420924	2	R.MNGLPS#PTHSAHCSFYR.T	Dcx	MNGLPS@PTHSAHCSFYR	35	0	0	28	0	0	-4.7405	54.0028
SCX_IMAC_P21(H):P0(L)	3	-0.83	2.661	0.043	0.437	IPI00420924	2	R.MNGLPS#PTHSAHCSFYR.T	Dcx	MNGLPS@PTHSAHCSFYR	28.3	0	0	28	0	0	-4.72756	53.5161
SCX_IMAC_P21(H):P0(L)	3	-0.95	2.364	0.141	0.424	IPI00420924	2	R.MNGLPS#PTHSAHCSFYR.T	Dcx	MNGLPS@PTHSAHCSFYR	26.4	0	0	28	0	0	-4.91429	40.1608
SCX_IMAC_P21(H):P0(L)	3	-1.14	2.849	0.121	0.504	IPI00420924	2	R.MNGLPS#PTHSAHCSFYR.T	Dcx	MNGLPS@PTHSAHCSFYR	18.3	0	0	28	0	0	-2.89381	55.3354
SCX_IMAC_P21(H):P0(L)	3	-1.11	2.8	0.102	0.45	IPI00420924	2	R.MNGLPS#PTHSAHCSFYR.T	Dcx	MNGLPS@PTHSAHCSFYR	18.3	0	0	28	0	0	-2.89549	55.4627
SCX_IMAC_P21(H):P0(L)	3	-0.79	2.915	0.128	0.45	IPI00420924	2	R.MNGLPS#PTHSAHCSFYR.T	Dcx	MNGLPSPT@HSAHCSFYR	31.3	0	0	30	0	0	-3.72241	69.4516
SCX_IMAC_P21(H):P0(L)	2	-0.53	2.395	0.006	0.476	IPI00420924	2	K.QS#PISTPTS#PGSLR.K	Dcx	QS@PISTPTS@PGSLR	72.2	21.5	0	332	339	0	-6.50022	59.3594
SCX_IMAC_P21(H):P0(L)	2	-0.59	2.622	0.01	0.365	IPI00420924	2	K.QS#PISTPTS#PGSLR.K	Dcx	QS@PISTPTS@PGSLR	57.9	22.9	0	332	339	0	-6.59087	57.831
SCX_IMAC_P21(H):P0(L)	2	-0.59	2.907	0.021	0.386	IPI00420924	2	K.QS#PISTPTS#PGSLR.K	Dcx	QS@PISTPTS@PGSLR	57.9	11.5	0	332	339	0	-6.59221	57.8846
SCX_IMAC_P21(H):P0(L)	2	-0.56	2.854	0.015	0.326	IPI00420924	2	K.QS#PISTPTS#PGSLR.K	Dcx	QS@PISTPTS@PGSLR	57.9	18.4	0	332	339	0	-6.50103	59.3931
SCX_IMAC_P21(H):P0(L)	2	-0.54	2.473	0.03	0.461	IPI00420924	2	K.QS#PISTPTS#PGSLR.K	Dcx	QS@PISTPTS@PGSLR	57.9	11.5	0	332	339	0	-6.51932	60.024
SCX_IMAC_P21(H):P0(L)	2	-0.52	2.281	0.032	0.519	IPI00420924	2	K.QS#PISTPTS#PGSLR.K	Dcx	QS@PISTPTS@PGSLR	57.9	18.4	0	332	339	0	-6.51932	60.024
SCX_IMAC_P21(H):P0(L)	2	-0.48	2.612	0.025	0.283	IPI00420924	2	K.QS#PISTPTS#PGSLR.K	Dcx	QS@PISTPTS@PGSLR	57.9	24.4	0	332	339	0	-5.89094	57.3684
SCX_IMAC_P21(H):P0(L)	2	-0.48	2.958	0.026	0.351	IPI00420924	2	K.QS#PISTPTS#PGSLR.K	Dcx	QS@PISTPTS@PGSLR	57.9	10.3	0	332	339	0	-5.89031	57.3302
SCX_IMAC_P21(H):P0(L)	3	0.08	2.421	0.017	0.398	IPI00420924	2	K.S#KQSPISTPTS#PGSLR.K	Dcx	S@KQSPISTPTS@PGSLR	0	13.3	0	329	339	0	-7.96148	296.212
SCX_IMAC_P21(H):P0(L)	3	-1.03	3.17	0.049	0.467	IPI00420924	1	K.S#PADSGNDQDANGTSSSQLSTPK.S	Dcx	S@PADSGNDQDANGTSSSQLSTPK	21.8	0	0	306	0	0	-4.31177	27.0152
SCX_IMAC_P21(H):P0(L)	3	-0.68	3.629	0.13	0.491	IPI00420924	1	K.S#PADSGNDQDANGTSSSQLSTPK.S	Dcx	S@PADSGNDQDANGTSSSQLSTPK	7.7	0	0	306	0	0	-4.11744	30.489
SCX_IMAC_P21(H):P0(L)	2	-0.14	2.556	0.053	0.273	IPI00420924	2	K.SKQS#PISTPTS#PGSLR.K	Dcx	SKQS@PISTPTS@PGSLR	53.2	16.2	0	332	339	0	-5.91532	108.324
SCX_IMAC_P21(H):P0(L)	2	-0.29	2.765	0.09	0.26	IPI00420924	2	K.SKQS#PISTPTS#PGSLR.K	Dcx	SKQS@PISTPTS@PGSLR	46.2	26.4	0	332	339	0	-6.89707	130.785
SCX_IMAC_P21(H):P0(L)	2	-0.17	2.852	0.093	0.253	IPI00420924	2	K.SKQS#PISTPTS#PGSLR.K	Dcx	SKQS@PISTPTS@PGSLR	46.2	16.2	0	332	339	0	-5.73224	92.1343
SCX_IMAC_P21(H):P0(L)	2	-0.2	2.6	0.104	0.275	IPI00420924	2	K.SKQS#PISTPTS#PGSLR.K	Dcx	SKQS@PISTPTS@PGSLR	38.8	21.5	0	332	339	0	-5.71894	91.2856
SCX_IMAC_P21(H):P0(L)	3	0	2.604	0.026	0.372	IPI00420924	2	K.SKQS#PISTPTS#PGSLR.K	Dcx	SKQS@PISTPTS@PGSLR	14.7	14.9	0	332	339	0	-7.50949	311.324
SCX_IMAC_P21(H):P0(L)	2	-0.15	3.131	0.098	0.207	IPI00420924	2	K.SKQS#PISTPTS#PGSLR.K	Dcx	SKQS@PISTPTS@PGSLR	13.5	28.9	0	332	339	0	-5.92569	109.105
SCX_IMAC_P21(H):P0(L)	3	-0.15	2.573	0.061	0.27	IPI00420924	2	K.SKQS#PISTPTS#PGSLR.K	Dcx	SKQS@PISTPTS@PGSLR	7.7	22	0	332	339	0	-8.34591	307.764
SCX_IMAC_P21(H):P0(L)	3	0	2.69	0.008	0.314	IPI00420924	2	K.S#KQSPISTPTS#PGSLR.K	Dcx	SKQS@PISTPTS@PGSLR	5.5	13.3	0	332	339	0	-7.51104	311.659
SCX_IMAC_P21(H):P0(L)	3	0.01	2.833	0.023	0.368	IPI00420924	2	K.SKQS#PISTPTS#PGSLR.K	Dcx	SKQS@PISTPTS@PGSLR	5.5	18.9	0	332	339	0	-7.96997	299.898
SCX_IMAC_P21(H):P0(L)	3	0.23	2.584	0.007	0.302	IPI00420924	2	K.SKQS#PISTPTS#PGSLR.K	Dcx	SKQS@PISTPTS@PGSLR	5.5	30.8	0	332	339	0	-8.00335	296.436
SCX_IMAC_P21(H):P0(L)	3	-0.15	2.784	0.004	0.324	IPI00420924	2	K.SKQS#PISTPTS#PGSLR.K	Dcx	SKQS@PISTPTS@PGSLR	2.6	18.9	0	332	339	0	-8.34798	308.206
SCX_IMAC_P21(H):P0(L)	3	0.23	2.214	0.029	0.241	IPI00420924	2	K.SKQS#PISTPTS#PGSLR.K	Dcx	SKQS@PISTPTS@PGSLR	1.6	13.3	0	332	339	0	-8.00284	296.272
SCX_IMAC_P21(H):P0(L)	3	-0.2	5.411	0.01	0.545	IPI00420924	1	R.S#KSPADSGNDQDANGTSSSQLSTPK.S	Dcx	SKS@PADSGNDQDANGTSSSQLSTPK	8.6	0	0	306	0	0	-3.67246	31.7985
SCX_IMAC_P21(H):P0(L)	3	0.01	5.301	0.003	0.539	IPI00420924	1	R.SKS#PADSGNDQDANGTSSSQLSTPK.S	Dcx	SKS@PADSGNDQDANGTSSSQLSTPK	8.6	0	0	306	0	0	-3.12333	29.1053
SCX_IMAC_P21(H):P0(L)	3	-0.91	3.333	0.024	0.406	IPI00420924	1	K.SPADS#GNDQDANGTSSSQLSTPK.S	Dcx	SPADS@GNDQDANGTSSSQLSTPK	6	0	0	310	0	0	-4.36945	44.0726
SCX_IMAC_P21(H):P0(L)	3	-1.03	3.744	0.058	0.437	IPI00420924	1	K.SPADS#GNDQDANGTSSSQLSTPK.S	Dcx	SPADS@GNDQDANGTSSSQLSTPK	0	0	0	310	0	0	-4.31045	26.9889
SCX_IMAC_P21(H):P0(L)	4	0.3	3.309	0.081	0.318	IPI00329839	0	R.Q]QFHSK^PADS#DS#DDDPLEAFMAEVEDQAAR.D	Ddx42	QQFHS@K#PADS@DSDDDPLEAFMAEVEDQAAR	2.1	5.1	0	104	109	0	2.26585	7.23628
SCX_IMAC_P21(H):P0(L)	3	-0.07	4.66	0.186	0.506	IPI00329839	0	R.Q]QFHSK^PADS#DS#DDDPLEAFMAEVEDQAAR.D	Ddx42	QQFHSK#PADS@DS@DDDPLEAFMAEVEDQAAR	22.1	29.2	0	109	111	0	2.32174	6.98286
SCX_IMAC_P21(H):P0(L)	4	0.15	3.662	0.053	0.339	IPI00329839	0	R.Q]QFHSK^PADS#DS#DDDPLEAFMAEVEDQAAR.D	Ddx42	QQFHSK#PADS@DS@DDDPLEAFMAEVEDQAAR	6.7	4.6	0	109	111	0	2.94812	24.3884
SCX_IMAC_P21(H):P0(L)	4	0.27	3.684	0.117	0.33	IPI00329839	0	R.Q]QFHSK^PADS#DS#DDDPLEAFMAEVEDQAAR.D	Ddx42	QQFHSK#PADS@DS@DDDPLEAFMAEVEDQAAR	2.1	2.6	0	109	111	0	2.94062	23.4673
SCX_IMAC_P21(H):P0(L)	3	-0.08	2.353	0.295	0.295	IPI00227720	1	K.EES#S#EDEEKES#EEEQPPKK.T	Dek	EES@S@EDEEKES@EEEQPPKK	1000	0	0	247	248	255	-6.16253	41.0597
SCX_IMAC_P21(H):P0(L)	2	-0.13	3.258	0.533	0.533	IPI00396685	1	R.LGS#PAGS#PVLGISGR.T	Dgkq	LGS@PAGS@PVLGISGR	156.9	95.8	0	22	26	0	-0.170922	20.0985
SCX_IMAC_P21(H):P0(L)	2	0.52	3.18	0.405	0.405	IPI00396685	1	R.L]GS#PAGS#PVLGISGR.T	Dgkq	LGS@PAGS@PVLGISGR	111.7	74.9	0	22	26	0	0.128614	19.5924
SCX_IMAC_P21(H):P0(L)	2	0.7	2.723	0.327	0.327	IPI00396685	1	R.L]GS#PAGS#PVLGISGR.T	Dgkq	LGS@PAGS@PVLGISGR	81.1	38.2	0	22	26	0	-0.17081	20.2434
SCX_IMAC_P21(H):P0(L)	3	-1.64	3.997	0.463	0.463	IPI00311140	1	K.LLEDS#ES#GEEAVGSNGSSLQK.K	Dhx16	LLEDS@ES@GEEAVGSNGSSLQK	81.5	74.7	0	103	105	0	-1.42418	7.93515
SCX_IMAC_e16(H):P0(L)	3	-0.24	3.938	0.193	0.489	IPI00331314	0	R.Y]RS#DIHTEAVQAALAK^.H	Dip2b	YRS#DIHTEAVQAALAK^	19.8	0	0	99	0	0	0.714945	39.4746
SCX_IMAC_P21(H):P0(L)	5	1.85	3.439	0.07	0.282	IPI00223964	1	R.YDMLPSILSADLCS#LLGGVDRYAVS#VM*WELDKTSYEIK.K	Dis3l	YDMLPSILSADLCS@LLGGVDRYAVS@VM*WELDKTSYEIK	11.3	3.2	0	466	477	0	-1.79103	12.5016
SCX_IMAC_P21(H):P0(L)	2	-0.99	2.665	0.241	0.241	IPI00129282	7	R.A]IS#LEGEPR.K	Dlg2	A]IS@LEGEPR	1000	0	0	414	0	0	2.21504	29.3043
SCX_IMAC_P21(H):P0(L)	2	-0.96	2.595	0.193	0.193	IPI00129282	7	R.A]IS#LEGEPR.K	Dlg2	A]IS@LEGEPR	1000	0	0	414	0	0	0.957075	51.8858
SCX_IMAC_P21(H):P0(L)	2	-0.89	2.301	0.196	0.196	IPI00129282	7	R.A]IS#LEGEPR.K	Dlg2	A]IS@LEGEPR	1000	0	0	414	0	0	0.95699	51.4222
SCX_IMAC_P21(H):P0(L)	2	-0.73	2.022	0.086	0.086	IPI00222263	2	K.I]IES#PERK^.E	Dlgap2	I]IES@PERK#	1000	0	0	983	0	0	2.41426	22.2067
SCX_IMAC_e16(H):P0(L)	3	-0.6	2.499	0.262	0.262	IPI00330186	3	K.A]NSWQLVET#PEK^R.K	Dlgap4	ANSWQLVET#PEK^R	58.9	0	0	915	0	0	0.666013	21.964
SCX_IMAC_e16(H):P0(L)	3	-6.24	2.251	0.117	0.264	IPI00230705	0	R.Q]ILPKGTPYTPVLAST#R.F	Dmpk	QILPKGTPYTPVLAST#R	17.1	0	0	570	0	0	0	0
SCX_IMAC_e16(H):P0(L)	3	-1.39	2.461	0.363	0.363	IPI00853917	3	K.Q]LDHES#DDADREDEER.S	Dmxl2	Q]LDHES#DDADREDEER	1000	0	0	423	0	0	0.751041	6.63429
SCX_IMAC_e16(H):P0(L)	2	-2.39	2.627	0.503	0.503	IPI00853932	3	R.VS#VDS#NLFVYSK.S	Dmxl2	VS#VDS#NLFVYSK	128	80.7	0	1141	1144	0	-2.71335	19.9479
SCX_IMAC_P21(H):P0(L)	2	-0.54	2.446	0.329	0.329	IPI00853932	3	R.VS#VDS#NLFVYSK.S	Dmxl2	VS@VDS@NLFVYSK	190.6	113.8	0	1141	1144	0	0.250815	63.8537
SCX_IMAC_P21(H):P0(L)	2	-0.62	2.724	0.453	0.453	IPI00853932	3	R.VS#VDS#NLFVYSK.S	Dmxl2	VS@VDS@NLFVYSK	147.2	92.2	0	1141	1144	0	0.334925	71.1988
SCX_IMAC_P21(H):P0(L)	2	-0.51	2.626	0.437	0.437	IPI00853932	3	R.VS#VDS#NLFVYSK.S	Dmxl2	VS@VDS@NLFVYSK	147.2	92.9	0	1141	1144	0	0.288385	69.9085
SCX_IMAC_P21(H):P0(L)	2	-0.45	2.802	0.382	0.382	IPI00853932	3	R.VS#VDS#NLFVYSK.S	Dmxl2	VS@VDS@NLFVYSK	147.2	113.8	0	1141	1144	0	0.250815	63.9859
SCX_IMAC_P21(H):P0(L)	2	-0.71	2.427	0.437	0.437	IPI00853932	3	R.VS#VDS#NLFVYSK.S	Dmxl2	VS@VDS@NLFVYSK	127.7	92.2	0	1141	1144	0	0.334911	70.9659
SCX_IMAC_P21(H):P0(L)	2	-0.5	2.408	0.327	0.327	IPI00853932	3	R.VS#VDS#NLFVYSK.S	Dmxl2	VS@VDS@NLFVYSK	109.4	74.3	0	1141	1144	0	0.28838	69.3532
SCX_IMAC_P21(H):P0(L)	2	-0.38	3.137	0.394	0.499	IPI00853932	3	R.V]S#VDS#NLFVYSK^.S	Dmxl2	VS@VDS@NLFVYSK#	151.6	80.7	0	1141	1144	0	0.288392	70.6378
SCX_IMAC_P21(H):P0(L)	2	-0.5	2.73	0.437	0.437	IPI00853932	3	R.V]S#VDS#NLFVYSK^.S	Dmxl2	VS@VDS@NLFVYSK#	147.1	92.2	0	1141	1144	0	0.250815	63.9859
SCX_IMAC_P21(H):P0(L)	2	-0.84	3.128	0.457	0.459	IPI00853932	3	R.V]S#VDS#NLFVYSK^.S	Dmxl2	VS@VDS@NLFVYSK#	132.3	92.2	0	1141	1144	0	0.334925	71.1988
SCX_IMAC_P21(H):P0(L)	2	-0.8	3.035	0.514	0.514	IPI00853932	3	R.V]S#VDS#NLFVYSK^.S	Dmxl2	VS@VDS@NLFVYSK#	132.3	92.2	0	1141	1144	0	0.334945	71.502
SCX_IMAC_P21(H):P0(L)	2	-0.47	3.045	0.488	0.505	IPI00853932	3	R.V]S#VDS#NLFVYSK^.S	Dmxl2	VS@VDS@NLFVYSK#	132.3	80.7	0	1141	1144	0	0.288391	70.4968
SCX_IMAC_P21(H):P0(L)	2	-0.47	2.729	0.405	0.405	IPI00853932	3	R.V]S#VDS#NLFVYSK^.S	Dmxl2	VS@VDS@NLFVYSK#	110.3	80.7	0	1141	1144	0	0.250815	63.6427
SCX_IMAC_P21(H):P0(L)	3	0.1	3.384	0.402	0.402	IPI00126317	2	K.ELS#EES#EDEELQLEEFPMLK.T	Dnajc2	ELS@EES@EDEELQLEEFPMLK	1000	0	0	60	63	0	-3.10842	7.86571
SCX_IMAC_P21(H):P0(L)	2	-1.1	2.58	0.059	0.288	IPI00126317	2	R.NAS#TS#FQELEDK.K	Dnajc2	NAS@TS@FQELEDK	26.4	32.4	0	47	49	0	-4.2653	10.3045
SCX_IMAC_P21(H):P0(L)	2	-0.76	2.729	0.075	0.436	IPI00126317	2	R.NAS#TS#FQELEDK.K	Dnajc2	NAS@TS@FQELEDK	13.2	16.2	0	47	49	0	-2.44079	7.64229
SCX_IMAC_e16(H):P0(L)	3	-2.954	2.924	0.094	0.298	IPI00132206	3	R.S]LS#TSGESLYHVLGLDK^.N	Dnajc5	S#LSTSGESLYHVLGLDK^	0	0	0	8	0	0	-0.374671	481.557
SCX_IMAC_e16(H):P0(L)	3	-2.214	3.122	0.018	0.375	IPI00132206	3	R.SLS#TSGESLYHVLGLDK.N	Dnajc5	SLS#TSGESLYHVLGLDK	7	0	0	10	0	0	-0.374671	481.557
SCX_IMAC_e16(H):P0(L)	3	-1.187	2.671	0.139	0.233	IPI00132206	3	R.SLSTSGES#LYHVLGLDK.N	Dnajc5	SLS#TSGESLYHVLGLDK	7	0	0	10	0	0	-0.85219	18.4754
SCX_IMAC_e16(H):P0(L)	2	-1.924	3.358	0	0.371	IPI00132206	3	R.S#LSTSGESLYHVLGLDK.N	Dnajc5	SLS#TSGESLYHVLGLDK	11.5	0	0	10	0	0	-0.376984	140.49
SCX_IMAC_e16(H):P0(L)	3	-0.11	2.474	0.068	0.392	IPI00132206	3	R.SLS#TSGESLYHVLGLDK.N	Dnajc5	SLS#TSGESLYHVLGLDK	13.5	0	0	10	0	0	-0.451799	917.551
SCX_IMAC_e16(H):P0(L)	3	-2.254	3.633	0.01	0.501	IPI00132206	3	R.SLSTSGES#LYHVLGLDK.N	Dnajc5	SLS#TSGESLYHVLGLDK	14.5	0	0	10	0	0	-0.374669	480.871
SCX_IMAC_e16(H):P0(L)	3	0.129	3.556	0.026	0.438	IPI00132206	3	R.SLS#TSGESLYHVLGLDK.N	Dnajc5	SLS#TSGESLYHVLGLDK	19.8	0	0	10	0	0	-0.392284	1401.9
SCX_IMAC_e16(H):P0(L)	3	0.12	3.449	0.071	0.439	IPI00132206	3	R.SLS#TSGESLYHVLGLDK.N	Dnajc5	SLS#TSGESLYHVLGLDK	29.9	0	0	10	0	0	-0.451799	906.746
SCX_IMAC_e16(H):P0(L)	3	0.01	4.019	0.015	0.487	IPI00132206	3	R.SLS#TSGESLYHVLGLDK.N	Dnajc5	SLS#TSGESLYHVLGLDK	33.7	0	0	10	0	0	-0.414072	880.488
SCX_IMAC_e16(H):P0(L)	3	0.04	4.919	0.034	0.519	IPI00132206	3	R.SLS#TSGESLYHVLGLDK.N	Dnajc5	SLS#TSGESLYHVLGLDK	33.7	0	0	10	0	0	-0.414072	871.025
SCX_IMAC_e16(H):P0(L)	3	-3.004	3.651	0.034	0.475	IPI00132206	3	R.S]LS#TSGESLYHVLGLDK^.N	Dnajc5	SLS#TSGESLYHVLGLDK^	14.9	0	0	10	0	0	-0.374669	480.871
SCX_IMAC_e16(H):P0(L)	3	-0.52	4.284	0.053	0.547	IPI00132206	3	R.S]LS#TSGESLYHVLGLDK^.N	Dnajc5	SLS#TSGESLYHVLGLDK^	16.8	0	0	10	0	0	-0.414072	880.488
SCX_IMAC_e16(H):P0(L)	3	-0.841	4.271	0.032	0.466	IPI00132206	3	R.S]LS#TSGESLYHVLGLDK^.N	Dnajc5	SLS#TSGESLYHVLGLDK^	19.8	0	0	10	0	0	-0.392296	1591.59
SCX_IMAC_e16(H):P0(L)	3	-0.57	4.136	0.034	0.531	IPI00132206	3	R.S]LS#TSGESLYHVLGLDK^.N	Dnajc5	SLS#TSGESLYHVLGLDK^	19.8	0	0	10	0	0	-0.414072	871.025
SCX_IMAC_e16(H):P0(L)	3	-0.951	4.163	0.029	0.381	IPI00132206	3	R.S]LS#TSGESLYHVLGLDK^.N	Dnajc5	SLS#TSGESLYHVLGLDK^	21.8	0	0	10	0	0	-0.392297	1610.1
SCX_IMAC_e16(H):P0(L)	3	-0.8	4.256	0.037	0.547	IPI00132206	3	R.S]LS#TSGESLYHVLGLDK^.N	Dnajc5	SLS#TSGESLYHVLGLDK^	21.8	0	0	10	0	0	-0.451799	906.746
SCX_IMAC_e16(H):P0(L)	3	-0.59	3.418	0.113	0.537	IPI00132206	3	R.S]LS#TSGESLYHVLGLDK^.N	Dnajc5	SLS#TSGESLYHVLGLDK^	32.3	0	0	10	0	0	-0.451799	917.551
SCX_IMAC_e16(H):P0(L)	3	-0.181	2.808	0.04	0.181	IPI00132206	3	R.S]LST#SGESLYHVLGLDK^.N	Dnajc5	SLSTS#GESLYHVLGLDK^	0	0	0	12	0	0	0.629035	21.9627
SCX_IMAC_P21(H):P0(L)	3	0.23	2.387	0.016	0.192	IPI00132206	3	R.S]LS#TSGES#LYHVLGLDK^.N	Dnajc5	SLS@TSGES@LYHVLGLDK#	7	13.3	0	10	15	0	0.294927	17.793
SCX_IMAC_P21(H):P0(L)	3	1.08	4.179	0.06	0.484	IPI00132206	3	R.SLS#TSGESLYHVLGLDK.N	Dnajc5	SLS@TSGESLYHVLGLDK	33.7	0	0	10	0	0	0.76824	1414.75
SCX_IMAC_P21(H):P0(L)	3	1.14	4.666	0.069	0.521	IPI00132206	3	R.SLS#TSGESLYHVLGLDK.N	Dnajc5	SLS@TSGESLYHVLGLDK	33.7	0	0	10	0	0	0.780184	2122.61
SCX_IMAC_P21(H):P0(L)	3	1.3	3.989	0.065	0.398	IPI00132206	3	R.SLS#TSGESLYHVLGLDK.N	Dnajc5	SLS@TSGESLYHVLGLDK	33.7	0	0	10	0	0	0.822638	2100.5
SCX_IMAC_P21(H):P0(L)	2	0.87	3.376	0.002	0.427	IPI00132206	3	R.S#LSTSGESLYHVLGLDK.N	Dnajc5	SLS@TSGESLYHVLGLDK	32.4	0	0	10	0	0	0.769829	891.83
SCX_IMAC_P21(H):P0(L)	3	0.97	3.985	0.051	0.461	IPI00132206	3	R.SLS#TSGESLYHVLGLDK.N	Dnajc5	SLS@TSGESLYHVLGLDK	29.9	0	0	10	0	0	0.759033	1762.59
SCX_IMAC_P21(H):P0(L)	3	0.65	4.034	0.075	0.4	IPI00132206	3	R.SLS#TSGESLYHVLGLDK.N	Dnajc5	SLS@TSGESLYHVLGLDK	27.7	0	0	10	0	0	0.825041	1705.08
SCX_IMAC_P21(H):P0(L)	3	1.03	3.923	0.045	0.365	IPI00132206	3	R.SLS#TSGESLYHVLGLDK.N	Dnajc5	SLS@TSGESLYHVLGLDK	27.7	0	0	10	0	0	0.78477	1983.09
SCX_IMAC_P21(H):P0(L)	3	1.03	4.167	0.041	0.501	IPI00132206	3	R.SLS#TSGESLYHVLGLDK.N	Dnajc5	SLS@TSGESLYHVLGLDK	27.7	0	0	10	0	0	0.78477	1988.55
SCX_IMAC_P21(H):P0(L)	3	1.18	3.97	0.051	0.448	IPI00132206	3	R.SLS#TSGESLYHVLGLDK.N	Dnajc5	SLS@TSGESLYHVLGLDK	27.7	0	0	10	0	0	0.780166	2072.04
SCX_IMAC_P21(H):P0(L)	3	1.36	4.577	0.035	0.477	IPI00132206	3	R.SLS#TSGESLYHVLGLDK.N	Dnajc5	SLS@TSGESLYHVLGLDK	27.7	0	0	10	0	0	0.822636	2075.11
SCX_IMAC_P21(H):P0(L)	3	0.92	4.286	0.046	0.522	IPI00132206	3	R.SLS#TSGESLYHVLGLDK.N	Dnajc5	SLS@TSGESLYHVLGLDK	24.2	0	0	10	0	0	0.812223	1572.73
SCX_IMAC_P21(H):P0(L)	3	0.94	4.151	0.036	0.414	IPI00132206	3	R.SLS#TSGESLYHVLGLDK.N	Dnajc5	SLS@TSGESLYHVLGLDK	24.2	0	0	10	0	0	0.825041	1717.89
SCX_IMAC_P21(H):P0(L)	3	1.09	4.356	0.041	0.454	IPI00132206	3	R.SLS#TSGESLYHVLGLDK.N	Dnajc5	SLS@TSGESLYHVLGLDK	24.2	0	0	10	0	0	0.76824	1420.31
SCX_IMAC_P21(H):P0(L)	2	0.54	2.373	0.01	0.424	IPI00132206	3	R.S#LSTSGESLYHVLGLDK.N	Dnajc5	SLS@TSGESLYHVLGLDK	19.8	0	0	10	0	0	0.812374	731.928
SCX_IMAC_P21(H):P0(L)	3	0.94	3.725	0.061	0.479	IPI00132206	3	R.SLS#TSGESLYHVLGLDK.N	Dnajc5	SLS@TSGESLYHVLGLDK	19.8	0	0	10	0	0	0.759031	1785.47
SCX_IMAC_P21(H):P0(L)	2	0.94	3.474	0.002	0.464	IPI00132206	3	R.S#LSTSGESLYHVLGLDK.N	Dnajc5	SLS@TSGESLYHVLGLDK	15.9	0	0	10	0	0	0.769811	877.68
SCX_IMAC_P21(H):P0(L)	2	0.31	2.763	0.002	0.453	IPI00132206	3	R.S#LSTSGESLYHVLGLDK.N	Dnajc5	SLS@TSGESLYHVLGLDK	14.5	0	0	10	0	0	0.816256	631.293
SCX_IMAC_P21(H):P0(L)	2	0.29	3.583	0.002	0.366	IPI00132206	3	R.S#LSTSGESLYHVLGLDK.N	Dnajc5	SLS@TSGESLYHVLGLDK	11.5	0	0	10	0	0	0.816625	751.438
SCX_IMAC_P21(H):P0(L)	2	0.32	3.489	0.002	0.428	IPI00132206	3	R.S#LSTSGESLYHVLGLDK.N	Dnajc5	SLS@TSGESLYHVLGLDK	11.5	0	0	10	0	0	0.81625	622.488
SCX_IMAC_P21(H):P0(L)	2	0.58	2.956	0.001	0.485	IPI00132206	3	R.S#LSTSGESLYHVLGLDK.N	Dnajc5	SLS@TSGESLYHVLGLDK	0	0	0	10	0	0	0.812302	712.539
SCX_IMAC_P21(H):P0(L)	3	0.01	3.552	0.065	0.508	IPI00132206	3	R.S]LS#TSGESLYHVLGLDK^.N	Dnajc5	SLS@TSGESLYHVLGLDK#	36.7	0	0	10	0	0	0.759037	1724.62
SCX_IMAC_P21(H):P0(L)	3	-0.26	2.823	0.051	0.312	IPI00132206	3	R.S]LS#TSGESLYHVLGLDK^.N	Dnajc5	SLS@TSGESLYHVLGLDK#	28.3	0	0	10	0	0	0.76824	1419.47
SCX_IMAC_P21(H):P0(L)	3	-0.27	4.162	0.024	0.534	IPI00132206	3	R.S]LS#TSGESLYHVLGLDK^.N	Dnajc5	SLS@TSGESLYHVLGLDK#	21.8	0	0	10	0	0	0.825041	1705.08
SCX_IMAC_P21(H):P0(L)	3	-0.13	3.702	0.038	0.545	IPI00132206	3	R.S]LS#TSGESLYHVLGLDK^.N	Dnajc5	SLS@TSGESLYHVLGLDK#	21.8	0	0	10	0	0	0.79769	1511.31
SCX_IMAC_P21(H):P0(L)	3	0.19	4.032	0.047	0.565	IPI00132206	3	R.S]LS#TSGESLYHVLGLDK^.N	Dnajc5	SLS@TSGESLYHVLGLDK#	21.8	0	0	10	0	0	0.822636	2075.11
SCX_IMAC_P21(H):P0(L)	2	-0.02	3.367	0.067	0.52	IPI00132206	3	R.S]LS#TSGESLYHVLGLDK^.N	Dnajc5	SLS@TSGESLYHVLGLDK#	20.4	0	0	10	0	0	0.812374	731.928
SCX_IMAC_P21(H):P0(L)	3	-0.06	4.131	0.04	0.476	IPI00132206	3	R.S]LS#TSGESLYHVLGLDK^.N	Dnajc5	SLS@TSGESLYHVLGLDK#	19.8	0	0	10	0	0	0.812223	1572.73
SCX_IMAC_P21(H):P0(L)	3	-0.01	4.396	0.031	0.563	IPI00132206	3	R.S]LS#TSGESLYHVLGLDK^.N	Dnajc5	SLS@TSGESLYHVLGLDK#	19.8	0	0	10	0	0	0.759033	1762.59
SCX_IMAC_P21(H):P0(L)	3	0.03	3.634	0.021	0.546	IPI00132206	3	R.S]LS#TSGESLYHVLGLDK^.N	Dnajc5	SLS@TSGESLYHVLGLDK#	19.8	0	0	10	0	0	0.780154	2038.19
SCX_IMAC_P21(H):P0(L)	3	-0.07	3.944	0.027	0.5	IPI00132206	3	R.S]LS#TSGESLYHVLGLDK^.N	Dnajc5	SLS@TSGESLYHVLGLDK#	18.3	0	0	10	0	0	0.784772	1939.65
SCX_IMAC_P21(H):P0(L)	3	0.25	4.09	0.039	0.471	IPI00132206	3	R.S]LS#TSGESLYHVLGLDK^.N	Dnajc5	SLS@TSGESLYHVLGLDK#	18.3	0	0	10	0	0	0.822635	2046.05
SCX_IMAC_P21(H):P0(L)	2	-0.01	2.737	0.061	0.428	IPI00132206	3	R.S]LS#TSGESLYHVLGLDK^.N	Dnajc5	SLS@TSGESLYHVLGLDK#	16.2	0	0	10	0	0	0.812302	712.539
SCX_IMAC_P21(H):P0(L)	3	-0.39	3.534	0.034	0.516	IPI00132206	3	R.S]LS#TSGESLYHVLGLDK^.N	Dnajc5	SLS@TSGESLYHVLGLDK#	14.5	0	0	10	0	0	0.76824	1413.96
SCX_IMAC_P21(H):P0(L)	2	-0.23	2.863	0.057	0.503	IPI00132206	3	R.S]LS#TSGESLYHVLGLDK^.N	Dnajc5	SLS@TSGESLYHVLGLDK#	14.5	0	0	10	0	0	0.816625	751.438
SCX_IMAC_P21(H):P0(L)	2	-0.23	3.286	0.093	0.399	IPI00132206	3	R.S]LS#TSGESLYHVLGLDK^.N	Dnajc5	SLS@TSGESLYHVLGLDK#	14.5	0	0	10	0	0	0.81333	774.658
SCX_IMAC_P21(H):P0(L)	2	-0.23	3.353	0.073	0.563	IPI00132206	3	R.S]LS#TSGESLYHVLGLDK^.N	Dnajc5	SLS@TSGESLYHVLGLDK#	14.5	0	0	10	0	0	0.81625	622.488
SCX_IMAC_P21(H):P0(L)	2	-0.23	3.612	0.105	0.452	IPI00132206	3	R.S]LS#TSGESLYHVLGLDK^.N	Dnajc5	SLS@TSGESLYHVLGLDK#	14.5	0	0	10	0	0	0.816239	602.598
SCX_IMAC_P21(H):P0(L)	2	0.14	2.838	0.057	0.455	IPI00132206	3	R.S]LS#TSGESLYHVLGLDK^.N	Dnajc5	SLS@TSGESLYHVLGLDK#	14.5	0	0	10	0	0	0.769811	877.68
SCX_IMAC_P21(H):P0(L)	3	0.06	2.684	0.015	0.29	IPI00132206	3	R.S]LST#SGESLYHVLGLDK^.N	Dnajc5	SLS@TSGESLYHVLGLDK#	11.5	0	0	10	0	0	0.78014	2004.34
SCX_IMAC_P21(H):P0(L)	2	0.19	3.267	0.071	0.359	IPI00132206	3	R.S]LS#TSGESLYHVLGLDK^.N	Dnajc5	SLS@TSGESLYHVLGLDK#	9.8	0	0	10	0	0	0.769798	867.814
SCX_IMAC_P21(H):P0(L)	2	-0.2	3.064	0.078	0.307	IPI00132206	3	R.S]LS#TSGESLYHVLGLDK^.N	Dnajc5	SLS@TSGESLYHVLGLDK#	0	0	0	10	0	0	0.813313	767.038
SCX_IMAC_P21(H):P0(L)	3	-1.75	3.28	0.061	0.386	IPI00132206	3	R.S]LS#TSGESLYHVLGLDK^NATSDDIK^K^.S	Dnajc5	SLS@TSGESLYHVLGLDK#NATSDDIK#K#	26.4	0	0	10	0	0	2.14845	6.75676
SCX_IMAC_P21(H):P0(L)	3	0.25	2.362	0.05	0.252	IPI00132206	3	R.S]LST#SGESLY#HVLGLDK^.N	Dnajc5	SLST@S@GESLYHVLGLDK#	3.7	4.7	0	11	12	0	0.294996	17.8348
SCX_IMAC_P21(H):P0(L)	3	-0.5	2.954	0.009	0.376	IPI00132206	3	R.S]LST#SGES#LYHVLGLDK^.N	Dnajc5	SLST@SGES@LYHVLGLDK#	0	15	0	11	15	0	0.39668	18.0089
SCX_IMAC_P21(H):P0(L)	3	-0.44	2.226	0.03	0.314	IPI00132206	3	R.S]LSTS#GES#LYHVLGLDK^.N	Dnajc5	SLSTS@GES@LYHVLGLDK#	0	14.7	0	12	15	0	0.39668	18.0089
SCX_IMAC_e16(H):P0(L)	2	-1.56	2.001	0.065	0.308	IPI00330269	2	R.T]ATS#ASAS#PTLR.V	Dnajc6	TATS#ASAS#PTLR	6.9	22	0	591	595	0	-0.354794	43.8592
SCX_IMAC_e16(H):P0(L)	3	1.636	2.383	0.057	0.255	IPI00762713	0	K.TS#SDGYESLQLVDSHGDSSAR.G	Dnajc6	TSS#DGYESLQLVDSHGDSSAR	0	0	0	13	0	0	-1.11022	10.7308
SCX_IMAC_e16(H):P0(L)	3	-0.06	4.923	0.005	0.626	IPI00762713	0	K.TS#SDGYESLQLVDSHGDSSAR.G	Dnajc6	TSS#DGYESLQLVDSHGDSSAR	10.3	0	0	13	0	0	-1.49963	9.59856
SCX_IMAC_P21(H):P0(L)	2	-0.73	2.158	0.098	0.393	IPI00330269	2	R.TATS#ASAS#PTLR.V	Dnajc6	TATS@ASAS@PTLR	26.4	24.8	0	591	595	0	-3.95604	75.1039
SCX_IMAC_P21(H):P0(L)	2	-0.88	2.01	0.056	0.286	IPI00330269	2	R.TATS#ASAS#PTLR.V	Dnajc6	TATS@ASASPT@LR	20.4	21.3	0	591	597	0	-3.88801	70.2278
SCX_IMAC_e16(H):P0(L)	2	-0.65	2.025	0.107	0.261	IPI00272878	8	R.R]S#PTSS#PTPQR.R	Dnm1	RS#PTSSPT#PQR	24.8	7.5	0	774	780	0	2.08047	12.7747
SCX_IMAC_e16(H):P0(L)	3	-3.06	2.503	0.002	0.221	IPI00469323	1	K.LQY#TFHDVK^NGYSS#TGALR.G	Dnmt1	LQYT#FHDVK^NGYSST#GALR	0	4	0	1468	1479	0	0	0.860257
SCX_IMAC_e16(H):P0(L)	2	-2.18	3.681	0.297	0.389	IPI00336736	3	R.SNS#WVNTGPK.A	Dock7	SNS#WVNTGPK	33.7	0	0	220	0	0	1.02592	22.329
SCX_IMAC_e16(H):P0(L)	2	-2.18	2.343	0.324	0.371	IPI00336736	3	R.SNS#WVNTGPK.A	Dock7	SNS#WVNTGPK	44.4	0	0	220	0	0	1.02574	22.2114
SCX_IMAC_P21(H):P0(L)	2	0.15	2.238	0.328	0.336	IPI00339428	2	R.SMS#IDDTPR.G	Dock7	SMS@IDDTPR	42.6	0	0	182	0	0	0.384443	34.5015
SCX_IMAC_P21(H):P0(L)	2	-0.82	2.853	0.255	0.45	IPI00336736	3	R.SNS#WVNTGPK.A	Dock7	SNS@WVNTGPK	43.3	0	0	220	0	0	-0.109417	34.1291
SCX_IMAC_P21(H):P0(L)	2	-0.42	3.35	0.263	0.451	IPI00336736	3	R.SNS#WVNTGPK.A	Dock7	SNS@WVNTGPK	43.3	0	0	220	0	0	-0.377931	25.8563
SCX_IMAC_P21(H):P0(L)	2	-0.61	2.671	0.252	0.469	IPI00336736	3	R.SNS#WVNTGPK.A	Dock7	SNS@WVNTGPK	32.3	0	0	220	0	0	-0.426975	29.8447
SCX_IMAC_P21(H):P0(L)	2	-1.17	2.67	0.318	0.318	IPI00471473	1	R.H]AS#LDGASPYFK^.V	Dos	HAS@LDGASPYFK#	93.1	0	0	23	0	0	1.20792	43.0134
SCX_IMAC_P21(H):P0(L)	2	-0.8	2.294	0.258	0.258	IPI00471473	1	R.H]AS#LDGASPYFK^.V	Dos	HAS@LDGASPYFK#	87.2	0	0	23	0	0	0.97097	34.991
SCX_IMAC_P21(H):P0(L)	2	-1.19	2.347	0.047	0.38	IPI00471473	1	R.LLQMDS#GYAS#IEGR.G	Dos	LLQMDS@GYAS@IEGR	18.9	48.9	0	230	234	0	-2.93463	14.8326
SCX_IMAC_P21(H):P0(L)	2	-0.44	2.62	0.025	0.431	IPI00471473	1	R.LLQMDS#GYAS#IEGR.G	Dos	LLQMDS@GYAS@IEGR	13.3	28.5	0	230	234	0	-3.15198	15.1469
SCX_IMAC_P21(H):P0(L)	2	-0.19	2.514	0.11	0.472	IPI00471473	1	R.LLQMDS#GYAS#IEGR.G	Dos	LLQMDS@GYAS@IEGR	13.3	43	0	230	234	0	-3.6443	11.4197
SCX_IMAC_P21(H):P0(L)	2	-1.15	2.228	0.074	0.274	IPI00471473	1	R.LLQMDS#GYAS#IEGR.G	Dos	LLQMDS@GYAS@IEGR	10.3	37.4	0	230	234	0	-2.9233	14.6572
SCX_IMAC_P21(H):P0(L)	2	-0.66	2.192	0.465	0.465	IPI00471473	1	R.RGDS#VDCPPEGR.A	Dos	RGDS@VDCPPEGR	1000	0	0	343	0	0	-2.01748	6.48647
SCX_IMAC_P21(H):P0(L)	2	-0.56	2.412	0.315	0.315	IPI00471473	1	R.RGDS#VDCPPEGR.A	Dos	RGDS@VDCPPEGR	1000	0	0	343	0	0	-2.37651	7.61853
SCX_IMAC_P21(H):P0(L)	2	-0.41	2.433	0.393	0.393	IPI00471473	1	R.RGDS#VDCPPEGR.A	Dos	RGDS@VDCPPEGR	1000	0	0	343	0	0	-2.42036	7.8537
SCX_IMAC_e16(H):P0(L)	3	-0.42	3.425	0.114	0.282	IPI00114375	0	R.GLYDGPVCEVSVT#PK.T	Dpysl2	GLYDGPVCEVSVT#PK	31.5	0	0	509	0	0	-0.448419	43.2143
SCX_IMAC_e16(H):P0(L)	2	-2.03	3.288	0.137	0.485	IPI00114375	0	R.GLYDGPVCEVSVT#PK.T	Dpysl2	GLYDGPVCEVSVT#PK	33.7	0	0	509	0	0	-4.6178	22.8723
SCX_IMAC_e16(H):P0(L)	2	-1.92	3.504	0.132	0.559	IPI00114375	0	R.GLYDGPVCEVSVT#PK.T	Dpysl2	GLYDGPVCEVSVT#PK	36.8	0	0	509	0	0	-4.62637	23.0135
SCX_IMAC_e16(H):P0(L)	3	-0.2	2.547	0.195	0.195	IPI00114375	0	R.GLYDGPVCEVSVT#PK.T	Dpysl2	GLYDGPVCEVSVT#PK	47.3	0	0	509	0	0	-3.45921	55.1168
SCX_IMAC_e16(H):P0(L)	3	-0.38	3.688	0.247	0.403	IPI00114375	0	R.GLYDGPVCEVSVT#PK.T	Dpysl2	GLYDGPVCEVSVT#PK	50.7	0	0	509	0	0	-0.448077	43.7973
SCX_IMAC_e16(H):P0(L)	3	0.1	3.074	0.11	0.306	IPI00114375	0	R.N]LHQSGFSLS#GAQIDDNIPR.R	Dpysl2	NLHQSGFS#LSGAQIDDNIPR	14.7	0	0	540	0	0	0.412361	54.4747
SCX_IMAC_e16(H):P0(L)	3	-0.2	3.862	0.053	0.238	IPI00114375	0	R.N]LHQSGFSLS#GAQIDDNIPR.R	Dpysl2	NLHQSGFSLS#GAQIDDNIPR	10.4	0	0	542	0	0	0.15959	109.328
SCX_IMAC_e16(H):P0(L)	2	-0.14	2.359	0.033	0.213	IPI00114375	0	K.T#VTPASS#AKTS#PAK.Q	Dpysl2	T#VTPASS#AKTS#PAK	13.2	9.3	10.3	512	518	522	1.87827	57.1731
SCX_IMAC_e16(H):P0(L)	3	-1.644	2.733	0.262	0.262	IPI00114375	0	K.T]S#PAK^QQAPPVR.N	Dpysl2	TS#PAK^QQAPPVR	0	0	0	522	0	0	4.24358	112.853
SCX_IMAC_e16(H):P0(L)	3	-1.564	4.07	0.421	0.421	IPI00114375	0	K.T]S#PAK^QQAPPVR.N	Dpysl2	TS#PAK^QQAPPVR	5.8	0	0	522	0	0	4.24333	111.282
SCX_IMAC_e16(H):P0(L)	2	-0.54	2.163	0.021	0.241	IPI00114375	0	K.TVT#PASS#AK.T	Dpysl2	TVT#PASS#AK	30.8	0	0	514	518	0	-4.39639	113.246
SCX_IMAC_e16(H):P0(L)	2	-1.573	2.278	0.002	0.306	IPI00114375	0	K.TVT#PASS#AK.T	Dpysl2	TVT#PASS#AK	35.8	9.3	0	514	518	0	-4.51803	692.369
SCX_IMAC_e16(H):P0(L)	2	-0.07	2.357	0.091	0.245	IPI00114375	0	K.TVT#PASS#AKTS#PAK.Q	Dpysl2	TVT#PASS#AKTS#PAK	44.7	9.3	19.3	514	518	522	1.87827	57.0958
SCX_IMAC_e16(H):P0(L)	2	-0.94	2.308	0.163	0.163	IPI00114375	0	K.T]VT#PASSAK^.T	Dpysl2	TVT#PASSAK^	18.3	0	0	514	0	0	0.163255	109.254
SCX_IMAC_e16(H):P0(L)	2	-1.15	2.224	0.29	0.293	IPI00114375	0	K.T]VT#PASSAK^.T	Dpysl2	TVT#PASSAK^	24.2	0	0	514	0	0	0.163255	106.244
SCX_IMAC_e16(H):P0(L)	2	-0.72	3.199	0.091	0.439	IPI00114375	0	K.T]VT#PASSAK^TS#PAK^.Q	Dpysl2	TVT#PASSAK^TS#PAK^	44.7	6.9	0	514	522	0	4.05661	46.1671
SCX_IMAC_e16(H):P0(L)	2	-0.72	2.909	0.074	0.385	IPI00114375	0	K.T]VT#PASSAK^TS#PAK^.Q	Dpysl2	TVT#PASSAK^TS#PAK^	44.7	22.9	0	514	522	0	4.05549	45.7865
SCX_IMAC_e16(H):P0(L)	2	-0.52	2.819	0.019	0.362	IPI00114375	0	K.T]VTPASS#AK^TS#PAK^.Q	Dpysl2	TVTPASS#AK^T#SPAK^	7.9	7.9	0	518	521	0	3.93127	25.1958
SCX_IMAC_P21(H):P0(L)	2	-0.76	3.248	0.181	0.541	IPI00114375	0	R.GLYDGPVCEVSVT#PK.T	Dpysl2	GLYDGPVCEVSVT@PK	52.8	0	0	509	0	0	-4.49974	37.9519
SCX_IMAC_P21(H):P0(L)	2	-0.76	3.248	0.144	0.475	IPI00114375	0	R.GLYDGPVCEVSVT#PK.T	Dpysl2	GLYDGPVCEVSVT@PK	52.8	0	0	509	0	0	-4.48521	37.5664
SCX_IMAC_P21(H):P0(L)	2	-0.55	2.863	0.137	0.523	IPI00114375	0	R.GLYDGPVCEVSVT#PK.T	Dpysl2	GLYDGPVCEVSVT@PK	52.8	0	0	509	0	0	-4.43922	37.4025
SCX_IMAC_P21(H):P0(L)	2	-0.55	3.589	0.134	0.543	IPI00114375	0	R.GLYDGPVCEVSVT#PK.T	Dpysl2	GLYDGPVCEVSVT@PK	52.8	0	0	509	0	0	-4.44842	37.6437
SCX_IMAC_P21(H):P0(L)	2	-0.27	3.321	0.126	0.545	IPI00114375	0	R.GLYDGPVCEVSVT#PK.T	Dpysl2	GLYDGPVCEVSVT@PK	52.8	0	0	509	0	0	-4.48843	36.0575
SCX_IMAC_P21(H):P0(L)	2	-0.27	3.401	0.147	0.63	IPI00114375	0	R.GLYDGPVCEVSVT#PK.T	Dpysl2	GLYDGPVCEVSVT@PK	52.8	0	0	509	0	0	-4.49859	36.3124
SCX_IMAC_P21(H):P0(L)	2	-0.28	4.319	0.15	0.584	IPI00114375	0	R.GLYDGPVCEVSVT#PK.T	Dpysl2	GLYDGPVCEVSVT@PK	43	0	0	509	0	0	-7.17515	44.5365
SCX_IMAC_P21(H):P0(L)	3	0.04	3.765	0.065	0.344	IPI00114375	0	R.N]LHQS#GFS#LSGAQIDDNIPR.R	Dpysl2	NLHQS@GFS@LSGAQIDDNIPR	19.2	25.8	0	537	540	0	3.7674	19.6553
SCX_IMAC_P21(H):P0(L)	3	-0.22	3.055	0.032	0.234	IPI00114375	0	R.N]LHQS#GFS#LSGAQIDDNIPR.R	Dpysl2	NLHQSGFS@LS@GAQIDDNIPR	27.2	45.8	0	540	542	0	4.19972	17.3783
SCX_IMAC_P21(H):P0(L)	3	-0.2	2.828	0.011	0.231	IPI00114375	0	R.N]LHQS#GFS#LSGAQIDDNIPR.R	Dpysl2	NLHQSGFS@LS@GAQIDDNIPR	27.2	26.7	0	540	542	0	4.19719	17.3172
SCX_IMAC_P21(H):P0(L)	3	0.05	3.129	0.046	0.268	IPI00114375	0	R.N]LHQS#GFS#LSGAQIDDNIPR.R	Dpysl2	NLHQSGFS@LS@GAQIDDNIPR	20.9	26.7	0	540	542	0	3.75472	19.4349
SCX_IMAC_P21(H):P0(L)	3	-0.14	3.497	0.095	0.322	IPI00114375	0	R.N]LHQS#GFS#LSGAQIDDNIPR.R	Dpysl2	NLHQSGFS@LS@GAQIDDNIPR	6.7	7.9	0	540	542	0	4.49399	18.9001
SCX_IMAC_P21(H):P0(L)	3	-0.26	2.897	0.01	0.274	IPI00114375	0	R.N]LHQSGFS#LS#GAQIDDNIPR.R	Dpysl2	NLHQSGFS@LS@GAQIDDNIPR	4.5	11.6	0	540	542	0	4.51668	19.2065
SCX_IMAC_P21(H):P0(L)	3	-0.21	3.983	0.031	0.375	IPI00114375	0	R.N]LHQSGFS#LSGAQIDDNIPR.R	Dpysl2	NLHQSGFS@LSGAQIDDNIPR	26.4	0	0	540	0	0	-0.142411	196.647
SCX_IMAC_P21(H):P0(L)	3	-0.21	3.703	0.019	0.336	IPI00114375	0	R.N]LHQSGFS#LSGAQIDDNIPR.R	Dpysl2	NLHQSGFS@LSGAQIDDNIPR	23.6	0	0	540	0	0	-0.142463	199.44
SCX_IMAC_P21(H):P0(L)	3	-0.21	3.558	0.009	0.352	IPI00114375	0	R.NLHQSGFS#LSGAQIDDNIPR.R	Dpysl2	NLHQSGFS@LSGAQIDDNIPR	11	0	0	540	0	0	-0.158597	194.673
SCX_IMAC_P21(H):P0(L)	3	0	3.579	0.036	0.348	IPI00114375	0	R.NLHQS#GFSLSGAQIDDNIPR.R	Dpysl2	NLHQSGFSLS@GAQIDDNIPR	20.1	0	0	542	0	0	-0.142591	206.811
SCX_IMAC_P21(H):P0(L)	3	0.01	3.381	0.12	0.329	IPI00114375	0	R.NLHQSGFSLS#GAQIDDNIPR.R	Dpysl2	NLHQSGFSLS@GAQIDDNIPR	11	0	0	542	0	0	-0.142645	210.102
SCX_IMAC_P21(H):P0(L)	3	-0.71	3.239	0.335	0.335	IPI00114375	0	K.T]S#PAK^QQAPPVR.N	Dpysl2	T@SPAK#QQAPPVR	16.2	0	0	521	0	0	3.5898	863.219
SCX_IMAC_P21(H):P0(L)	3	-1.07	2.675	0.175	0.175	IPI00114375	0	K.T]S#PAK^QQAPPVR.N	Dpysl2	TS@PAK#QQAPPVR	11.5	0	0	522	0	0	3.59001	972.302
SCX_IMAC_P21(H):P0(L)	3	-1.05	3.257	0.364	0.364	IPI00114375	0	K.T]S#PAK^QQAPPVR.N	Dpysl2	TS@PAK#QQAPPVR	11.5	0	0	522	0	0	3.63747	556.244
SCX_IMAC_P21(H):P0(L)	3	-0.6	3.401	0.342	0.342	IPI00114375	0	K.T]S#PAK^QQAPPVR.N	Dpysl2	TS@PAK#QQAPPVR	11.5	0	0	522	0	0	3.61325	917.534
SCX_IMAC_P21(H):P0(L)	3	-1.09	3.38	0.301	0.301	IPI00114375	0	K.T]S#PAK^QQAPPVR.N	Dpysl2	TS@PAK#QQAPPVR	9.8	0	0	522	0	0	3.58998	957.389
SCX_IMAC_P21(H):P0(L)	3	-1.02	3.735	0.362	0.362	IPI00114375	0	K.T]S#PAK^QQAPPVR.N	Dpysl2	TS@PAK#QQAPPVR	9.8	0	0	522	0	0	3.63747	603.902
SCX_IMAC_P21(H):P0(L)	3	-1.13	3.398	0.316	0.316	IPI00114375	0	K.T]S#PAK^QQAPPVR.N	Dpysl2	TS@PAK#QQAPPVR	8.6	0	0	522	0	0	3.69133	365.822
SCX_IMAC_P21(H):P0(L)	3	-0.83	3.256	0.423	0.423	IPI00114375	0	K.T]S#PAK^QQAPPVR.N	Dpysl2	TS@PAK#QQAPPVR	7.7	0	0	522	0	0	3.63747	712.524
SCX_IMAC_P21(H):P0(L)	3	-0.69	3.479	0.384	0.384	IPI00114375	0	K.T]S#PAK^QQAPPVR.N	Dpysl2	TS@PAK#QQAPPVR	7.7	0	0	522	0	0	3.58982	871.148
SCX_IMAC_P21(H):P0(L)	3	-0.65	3.118	0.335	0.335	IPI00114375	0	K.T]S#PAK^QQAPPVR.N	Dpysl2	TS@PAK#QQAPPVR	7.7	0	0	522	0	0	3.61293	856.301
SCX_IMAC_P21(H):P0(L)	3	-1.13	4.002	0.458	0.458	IPI00114375	0	K.T]S#PAK^QQAPPVR.N	Dpysl2	TS@PAK#QQAPPVR	7	0	0	522	0	0	3.69303	392.013
SCX_IMAC_P21(H):P0(L)	3	-1.12	3.261	0.271	0.271	IPI00114375	0	K.T]S#PAK^QQAPPVR.N	Dpysl2	TS@PAK#QQAPPVR	0	0	0	522	0	0	3.70104	839.699
SCX_IMAC_P21(H):P0(L)	3	-0.1	2.813	0.042	0.256	IPI00114375	0	K.TS#PAKQQAPPVR.N	Dpysl2	TS@PAKQQAPPVR	11.5	0	0	522	0	0	3.6463	748.815
SCX_IMAC_P21(H):P0(L)	3	-0.47	3.212	0.077	0.319	IPI00114375	0	K.TS#PAKQQAPPVR.N	Dpysl2	TS@PAKQQAPPVR	9.8	0	0	522	0	0	3.69841	540.801
SCX_IMAC_P21(H):P0(L)	3	-0.42	3.172	0.008	0.352	IPI00114375	0	K.TS#PAKQQAPPVR.N	Dpysl2	TS@PAKQQAPPVR	9.8	0	0	522	0	0	3.58993	924.848
SCX_IMAC_P21(H):P0(L)	3	-0.4	3.095	0.015	0.319	IPI00114375	0	K.T#SPAKQQAPPVR.N	Dpysl2	TS@PAKQQAPPVR	7.7	0	0	522	0	0	3.58989	906.544
SCX_IMAC_P21(H):P0(L)	3	-0.47	2.769	0.014	0.309	IPI00114375	0	K.T#SPAKQQAPPVR.N	Dpysl2	TS@PAKQQAPPVR	7	0	0	522	0	0	3.69772	514.469
SCX_IMAC_P21(H):P0(L)	3	-0.08	2.552	0.011	0.27	IPI00114375	0	K.TS#PAKQQAPPVR.N	Dpysl2	TS@PAKQQAPPVR	0	0	0	522	0	0	3.64631	749.873
SCX_IMAC_P21(H):P0(L)	2	-0.49	2.219	0.022	0.233	IPI00114375	0	K.TVT#PASS#AKTS#PAK.Q	Dpysl2	TVT@PASS@AKT@SPAK	11.5	13.2	10.3	514	518	521	0.948028	81.9676
SCX_IMAC_P21(H):P0(L)	2	-0.44	2.702	0.079	0.243	IPI00114375	0	K.TVT#PASS#AKTS#PAK.Q	Dpysl2	TVT@PASS@AKTS@PAK	65.2	7	32.4	514	518	522	1.03124	86.1519
SCX_IMAC_P21(H):P0(L)	2	-0.37	2.451	0.094	0.262	IPI00114375	0	K.TVT#PASS#AKTS#PAK.Q	Dpysl2	TVT@PASS@AKTS@PAK	35.8	17.1	20.4	514	518	522	1.07314	96.2543
SCX_IMAC_P21(H):P0(L)	2	-0.44	2.351	0.05	0.222	IPI00114375	0	K.TVTPAS#S#AKTS#PAK.Q	Dpysl2	TVT@PASS@AKTS@PAK	26.8	7	28.9	514	518	522	1.03124	86.1519
SCX_IMAC_P21(H):P0(L)	3	-0.71	2.222	0.004	0.225	IPI00114375	0	K.TVT#PAS#SAKT#SPAK.Q	Dpysl2	TVT@PASS@AKTS@PAK	22	0	10.3	514	518	522	1.07834	554.752
SCX_IMAC_P21(H):P0(L)	2	0.01	2.434	0.049	0.278	IPI00114375	0	K.TVT#PASS#AKTS#PAK.Q	Dpysl2	TVT@PASS@AKTS@PAK	21.8	5.9	32.4	514	518	522	1.06403	79.8451
SCX_IMAC_P21(H):P0(L)	3	-0.85	2.329	0.01	0.188	IPI00114375	0	K.TVT#PASS#AKT#SPAK.Q	Dpysl2	TVT@PASS@AKTS@PAK	17.9	0	17	514	518	522	1.10933	575.727
SCX_IMAC_P21(H):P0(L)	2	-0.49	2.179	0.002	0.203	IPI00114375	0	K.TVT#PASS#AKT#SPAK.Q	Dpysl2	TVT@PASS@AKTS@PAK	15.9	7	0	514	518	522	0.948028	82.0682
SCX_IMAC_P21(H):P0(L)	2	-0.37	2.262	0.004	0.36	IPI00114375	0	K.TVT#PASS#AKTS#PAK.Q	Dpysl2	TVT@PASS@AKTS@PAK	6.4	8.7	24.4	514	518	522	1.07299	95.2206
SCX_IMAC_P21(H):P0(L)	2	-0.04	2.534	0.089	0.276	IPI00114375	0	K.TVT#PASS#AKTS#PAK.Q	Dpysl2	TVT@PASS@AKTS@PAK	0	8.7	21.5	514	518	522	1.06406	80.1715
SCX_IMAC_P21(H):P0(L)	2	-1.45	2.363	0.028	0.2	IPI00114375	0	K.TVT#PASSAK.T	Dpysl2	TVT@PASSAK	30.7	0	0	514	0	0	-1.83685	38.7573
SCX_IMAC_P21(H):P0(L)	4	-0.87	2.699	0.035	0.315	IPI00114375	0	K.T]VT#PASSAK^T#SPAK^QQAPPVR.N	Dpysl2	TVT@PASSAK#TS@PAK#QQAPPVR	37	0	0	514	522	0	4.28249	212.01
SCX_IMAC_P21(H):P0(L)	4	-1.3	2.927	0.015	0.39	IPI00114375	0	K.T]VT#PASSAK^T#SPAK^QQAPPVR.N	Dpysl2	TVT@PASSAK#TS@PAK#QQAPPVR	20.9	0	0	514	522	0	4.33583	158.041
SCX_IMAC_e16(H):P0(L)	2	0.11	3.417	0.005	0.512	IPI00122349	2	R.GMYDGPVFDLTTT#PK.G	Dpysl3	GMYDGPVFDLTTT#PK	0	0	0	509	0	0	-0.307221	85.9146
SCX_IMAC_e16(H):P0(L)	2	0.2	4.322	0.052	0.553	IPI00122349	2	R.GMYDGPVFDLTTT#PK.G	Dpysl3	GMYDGPVFDLTTT#PK	11.5	0	0	509	0	0	-0.30483	131.883
SCX_IMAC_e16(H):P0(L)	2	0.11	3.387	0.049	0.5	IPI00122349	2	R.GMYDGPVFDLTTT#PK.G	Dpysl3	GMYDGPVFDLTTT#PK	19.3	0	0	509	0	0	-0.30719	85.3362
SCX_IMAC_e16(H):P0(L)	3	-0.69	2.908	0.104	0.268	IPI00122349	2	R.G]MYDGPVFDLTTT#PK^.G	Dpysl3	GMYDGPVFDLTTT#PK^	13.3	0	0	509	0	0	-0.414853	76.7752
SCX_IMAC_e16(H):P0(L)	2	-0.24	3.852	0.029	0.524	IPI00122349	2	R.G]MYDGPVFDLTTT#PK^.G	Dpysl3	GMYDGPVFDLTTT#PK^	16.2	0	0	509	0	0	-0.307215	85.8021
SCX_IMAC_e16(H):P0(L)	2	-0.25	2.996	0.063	0.456	IPI00122349	2	R.G]MYDGPVFDLTTT#PK^.G	Dpysl3	GMYDGPVFDLTTT#PK^	22.9	0	0	509	0	0	-0.307221	85.9146
SCX_IMAC_e16(H):P0(L)	2	-0.46	4.161	0.038	0.509	IPI00122349	2	R.G]MYDGPVFDLTTT#PK^.G	Dpysl3	GMYDGPVFDLTTT#PK^	26.4	0	0	509	0	0	-0.30483	131.883
SCX_IMAC_e16(H):P0(L)	3	-0.01	3.859	0.077	0.213	IPI00122349	2	R.G]MYDGPVFDLTTT#PK^GGT#PAGSTR.G	Dpysl3	GMYDGPVFDLTTT#PK^GGT#PAGSTR	18.9	22.1	0	509	514	0	4.08643	19.8753
SCX_IMAC_e16(H):P0(L)	3	0.863	3.305	0.001	0.269	IPI00122349	2	R.N]LHQSGFS#LSGTQVDEGVR.S	Dpysl3	NLHQSGFSLS#GTQVDEGVR	22.9	0	0	541	0	0	0.411672	109.06
SCX_IMAC_e16(H):P0(L)	3	0.293	3.216	0.105	0.373	IPI00122349	2	R.N]LHQSGFSLS#GTQVDEGVR.S	Dpysl3	NLHQSGFSLS#GTQVDEGVR	34.5	0	0	541	0	0	0.411643	106.127
SCX_IMAC_P21(H):P0(L)	2	0.04	3.862	0.047	0.564	IPI00122349	2	R.GMYDGPVFDLTTT#PK.G	Dpysl3	GMYDGPVFDLTTT@PK	28.9	0	0	509	0	0	-1.31989	100.478
SCX_IMAC_P21(H):P0(L)	2	0.06	3.423	0.043	0.575	IPI00122349	2	R.GMYDGPVFDLTTT#PK.G	Dpysl3	GMYDGPVFDLTTT@PK	24.4	0	0	509	0	0	-1.28496	98.8312
SCX_IMAC_P21(H):P0(L)	2	0.08	4.346	0.051	0.618	IPI00122349	2	R.GMYDGPVFDLTTT#PK.G	Dpysl3	GMYDGPVFDLTTT@PK	24.4	0	0	509	0	0	-1.3199	100.576
SCX_IMAC_P21(H):P0(L)	2	-0.21	3.481	0.045	0.616	IPI00122349	2	R.GMYDGPVFDLTTT#PK.G	Dpysl3	GMYDGPVFDLTTT@PK	22.9	0	0	509	0	0	-1.26726	108.683
SCX_IMAC_P21(H):P0(L)	2	0.04	3.219	0.03	0.568	IPI00122349	2	R.GMYDGPVFDLTTT#PK.G	Dpysl3	GMYDGPVFDLTTT@PK	20.4	0	0	509	0	0	-1.28498	98.9289
SCX_IMAC_P21(H):P0(L)	2	-0.2	3.968	0.044	0.558	IPI00122349	2	R.GMYDGPVFDLTTT#PK.G	Dpysl3	GMYDGPVFDLTTT@PK	19.3	0	0	509	0	0	-1.26723	108.546
SCX_IMAC_P21(H):P0(L)	3	-0.11	2.806	0.094	0.278	IPI00122349	2	R.GMYDGPVFDLTTT#PK.G	Dpysl3	GMYDGPVFDLTTT@PK	17	0	0	509	0	0	-1.24386	105.013
SCX_IMAC_P21(H):P0(L)	3	-0.08	2.292	0.132	0.132	IPI00122349	2	R.GMYDGPVFDLTTT#PK.G	Dpysl3	GMYDGPVFDLTTT@PK	8.7	0	0	509	0	0	-1.30764	99.0468
SCX_IMAC_P21(H):P0(L)	2	-0.72	3.082	0.036	0.553	IPI00122349	2	R.G]MYDGPVFDLTTT#PK^.G	Dpysl3	GMYDGPVFDLTTT@PK#	28.9	0	0	509	0	0	-1.26723	108.546
SCX_IMAC_P21(H):P0(L)	2	-0.67	3.171	0.031	0.508	IPI00122349	2	R.G]MYDGPVFDLTTT#PK^.G	Dpysl3	GMYDGPVFDLTTT@PK#	22.9	0	0	509	0	0	-1.28496	98.8312
SCX_IMAC_P21(H):P0(L)	2	-0.67	2.634	0.068	0.456	IPI00122349	2	R.G]MYDGPVFDLTTT#PK^.G	Dpysl3	GMYDGPVFDLTTT@PK#	21.5	0	0	509	0	0	-1.28492	98.5366
SCX_IMAC_P21(H):P0(L)	2	-1.09	3.696	0.044	0.54	IPI00122349	2	R.G]MYDGPVFDLTTT#PK^.G	Dpysl3	GMYDGPVFDLTTT@PK#	20.4	0	0	509	0	0	-1.3199	100.576
SCX_IMAC_P21(H):P0(L)	3	-0.59	2.725	0.115	0.289	IPI00122349	2	R.G]MYDGPVFDLTTT#PK^.G	Dpysl3	GMYDGPVFDLTTT@PK#	18.9	0	0	509	0	0	-1.24387	105.556
SCX_IMAC_P21(H):P0(L)	3	-0.61	3.151	0.016	0.319	IPI00122349	2	R.G]MYDGPVFDLTT#TPK^.G	Dpysl3	GMYDGPVFDLTTT@PK#	17	0	0	509	0	0	-1.30772	99.7486
SCX_IMAC_P21(H):P0(L)	2	-1.09	3.543	0.07	0.577	IPI00122349	2	R.G]MYDGPVFDLTTT#PK^.G	Dpysl3	GMYDGPVFDLTTT@PK#	16.2	0	0	509	0	0	-1.31989	100.488
SCX_IMAC_P21(H):P0(L)	2	-0.72	3.132	0.024	0.547	IPI00122349	2	R.G]MYDGPVFDLTTT#PK^.G	Dpysl3	GMYDGPVFDLTTT@PK#	16.2	0	0	509	0	0	-1.26726	108.683
SCX_IMAC_P21(H):P0(L)	3	-0.52	2.859	0.067	0.362	IPI00122349	2	R.G]MYDGPVFDLTTT#PK^.G	Dpysl3	GMYDGPVFDLTTT@PK#	13.3	0	0	509	0	0	-1.22553	114.853
SCX_IMAC_P21(H):P0(L)	3	-0.19	2.541	0.155	0.163	IPI00122349	2	R.GS#PTRPNPPVR.N	Dpysl3	GS@PTRPNPPVR	42.3	0	0	522	0	0	-2.96937	2236.4
SCX_IMAC_P21(H):P0(L)	3	-0.05	2.226	0.146	0.146	IPI00122349	2	R.GS#PTRPNPPVR.N	Dpysl3	GS@PTRPNPPVR	33.5	0	0	522	0	0	-3.00046	2683.18
SCX_IMAC_P21(H):P0(L)	3	0.51	2.237	0.108	0.108	IPI00122349	2	R.GS#PTRPNPPVR.N	Dpysl3	GS@PTRPNPPVR	33.5	0	0	522	0	0	-2.96392	3742.76
SCX_IMAC_P21(H):P0(L)	3	0.61	2.249	0.086	0.162	IPI00122349	2	R.GS#PTRPNPPVR.N	Dpysl3	GS@PTRPNPPVR	33.5	0	0	522	0	0	-3.02036	3351.76
SCX_IMAC_P21(H):P0(L)	3	0.65	2.589	0.131	0.131	IPI00122349	2	R.GS#PTRPNPPVR.N	Dpysl3	GS@PTRPNPPVR	33.5	0	0	522	0	0	-3.02036	3286.47
SCX_IMAC_P21(H):P0(L)	3	0.73	2.329	0.163	0.163	IPI00122349	2	R.GS#PTRPNPPVR.N	Dpysl3	GS@PTRPNPPVR	33.5	0	0	522	0	0	-2.99017	4109.89
SCX_IMAC_P21(H):P0(L)	3	-0.38	3.506	0.032	0.402	IPI00122349	2	R.NLHQS#GFSLSGTQVDEGVR.S	Dpysl3	NLHQS@GFSLSGTQVDEGVR	13	0	0	536	0	0	-2.06156	87.1765
SCX_IMAC_P21(H):P0(L)	3	-0.36	3.163	0.044	0.256	IPI00122349	2	R.NLHQSGFS#LSGTQVDEGVR.S	Dpysl3	NLHQS@GFSLSGTQVDEGVR	2.3	0	0	536	0	0	-1.92747	93.088
SCX_IMAC_e16(H):P0(L)	4	-0.24	2.956	0.029	0.036	IPI00624192	0	R.DLHESS#FSLSGSQIDDHVPK.R	Dpysl5	DLHES#SFSLSGSQIDDHVPK	3	0	0	531	0	0	-1.50876	108.832
SCX_IMAC_e16(H):P0(L)	3	-0.39	2.439	0.02	0.225	IPI00624192	0	R.DLHESSFS#LS#GSQIDDHVPK.R	Dpysl5	DLHESSFS#LS#GSQIDDHVPK	15	18.3	0	534	536	0	-1.73344	167.43
SCX_IMAC_e16(H):P0(L)	3	-0.8	2.874	0.085	0.227	IPI00624192	0	K.E]MGT#PLADT#PTRPVTR.H	Dpysl5	EMGT#PLADT#PTRPVTR	66.5	12.2	0	509	514	0	-0.103187	198.334
SCX_IMAC_e16(H):P0(L)	2	-0.62	2.43	0.078	0.23	IPI00624192	0	K.E]MGT#PLADT#PTRPVTR.H	Dpysl5	EMGT#PLADT#PTRPVTR	78.7	10.3	0	509	514	0	-0.304211	32.2931
SCX_IMAC_e16(H):P0(L)	2	0.07	2.496	0.103	0.317	IPI00624192	0	K.EMGT#PLADT#PTRPVTR.H	Dpysl5	EMGT#PLADT#PTRPVTR	78.7	10.3	0	509	514	0	-0.304211	32.2931
SCX_IMAC_e16(H):P0(L)	2	0.07	2.674	0.125	0.307	IPI00624192	0	K.EMGT#PLADT#PTRPVTR.H	Dpysl5	EMGT#PLADT#PTRPVTR	78.7	24.8	0	509	514	0	-0.304093	32.674
SCX_IMAC_e16(H):P0(L)	3	-0.19	2.777	0.174	0.301	IPI00624192	0	K.EMGT#PLADT#PTRPVTR.H	Dpysl5	EMGT#PLADT#PTRPVTR	95.5	37.3	0	509	514	0	-0.29018	300.709
SCX_IMAC_e16(H):P0(L)	3	-0.18	3.408	0.057	0.443	IPI00624192	0	K.EMGT#PLADT#PTRPVTR.H	Dpysl5	EMGT#PLADT#PTRPVTR	126	54.6	0	509	514	0	-0.290182	301.394
SCX_IMAC_e16(H):P0(L)	3	-0.75	2.482	0.04	0.249	IPI00624192	0	K.E]MGTPLADT#PTRPVTR.H	Dpysl5	EMGTPLADT#PTRPVTR	18.3	0	0	514	0	0	-0.542869	116.088
SCX_IMAC_e16(H):P0(L)	3	-0.18	2.778	0.039	0.301	IPI00624192	0	K.EMGTPLADT#PTRPVTR.H	Dpysl5	EMGTPLADT#PTRPVTR	24.1	0	0	514	0	0	-0.542892	116.459
SCX_IMAC_e16(H):P0(L)	3	-0.45	2.483	0.068	0.172	IPI00624192	0	K.EMGT#PLADTPTRPVTR.H	Dpysl5	EMGTPLADT#PTRPVTR	26.7	0	0	514	0	0	-0.420248	91.2569
SCX_IMAC_e16(H):P0(L)	3	-0.23	3.152	0.038	0.439	IPI00624192	0	K.EMGTPLADT#PTRPVTR.H	Dpysl5	EMGTPLADT#PTRPVTR	31.3	0	0	514	0	0	-0.542869	116.088
SCX_IMAC_P21(H):P0(L)	3	-1.51	2.355	0.054	0.341	IPI00624192	0	R.D]LHESSFS#LSGSQIDDHVPK^.R	Dpysl5	DLHES@SFSLSGSQIDDHVPK#	1.5	0	0	531	0	0	-3.51597	162.433
SCX_IMAC_P21(H):P0(L)	3	0.84	3.298	0.02	0.317	IPI00624192	0	R.DLHESS#FSLSGSQIDDHVPK.R	Dpysl5	DLHESS@FSLSGSQIDDHVPK	0	0	0	532	0	0	-4.82441	80.4236
SCX_IMAC_P21(H):P0(L)	3	-0.53	2.237	0.12	0.245	IPI00624192	0	R.DLHESSFS#LSGSQIDDHVPK.R	Dpysl5	DLHESSFS@LSGSQIDDHVPK	20.2	0	0	534	0	0	-3.51046	156.667
SCX_IMAC_P21(H):P0(L)	3	-1.13	3.198	0.039	0.42	IPI00624192	0	R.DLHESSFS#LSGSQIDDHVPK.R	Dpysl5	DLHESSFS@LSGSQIDDHVPK	10.4	0	0	534	0	0	-3.52237	152.993
SCX_IMAC_P21(H):P0(L)	3	-0.18	2.873	0.08	0.518	IPI00624192	0	R.DLHESSFS#LSGSQIDDHVPK.R	Dpysl5	DLHESSFS@LSGSQIDDHVPK	7.5	0	0	534	0	0	-3.82786	186.253
SCX_IMAC_P21(H):P0(L)	4	-0.29	2.658	0.071	0.071	IPI00624192	0	R.DLHESSFS#LSGSQIDDHVPK.R	Dpysl5	DLHESSFS@LSGSQIDDHVPK	6.7	0	0	534	0	0	-3.59917	101.452
SCX_IMAC_P21(H):P0(L)	2	-0.72	2.957	0.009	0.454	IPI00624192	0	K.EM*GT#PLADT#PTRPVTR.H	Dpysl5	EM*GT@PLADT@PTRPVTR	81.6	8.7	0	509	514	0	0.613279	43.8719
SCX_IMAC_P21(H):P0(L)	3	0.3	2.33	0.017	0.305	IPI00624192	0	K.E]M*GT#PLADTPT#RPVTR.H	Dpysl5	EM*GT@PLADT@PTRPVTR	78.7	15	0	509	514	0	0.689175	124.747
SCX_IMAC_P21(H):P0(L)	2	0.4	2.167	0.071	0.418	IPI00624192	0	K.E]M*GT#PLADT#PTRPVTR.H	Dpysl5	EM*GT@PLADT@PTRPVTR	78.7	14.2	0	509	514	0	0.737991	30.8832
SCX_IMAC_P21(H):P0(L)	3	0.37	2.757	0.153	0.354	IPI00624192	0	K.E]M*GT#PLADT#PTRPVTR.H	Dpysl5	EM*GT@PLADT@PTRPVTR	75.1	40.5	0	509	514	0	0.689192	125.042
SCX_IMAC_P21(H):P0(L)	3	-0.52	2.27	0.101	0.167	IPI00624192	0	K.E]M*GT#PLADT#PTRPVTR.H	Dpysl5	EM*GT@PLADT@PTRPVTR	60.1	41.7	0	509	514	0	0.796242	25.046
SCX_IMAC_P21(H):P0(L)	3	-0.37	2.963	0.066	0.421	IPI00624192	0	K.E]MGT#PLADT#PTRPVTR.H	Dpysl5	EMGT@PLADT@PTRPVTR	153.1	28.3	0	509	514	0	0.696557	1435.66
SCX_IMAC_P21(H):P0(L)	3	-0.64	2.933	0.06	0.418	IPI00624192	0	K.E]MGT#PLADT#PTRPVTR.H	Dpysl5	EMGT@PLADT@PTRPVTR	121.1	18.3	0	509	514	0	0.711497	1410.71
SCX_IMAC_P21(H):P0(L)	3	-0.62	2.328	0.039	0.343	IPI00624192	0	K.E]MGT#PLADT#PTRPVTR.H	Dpysl5	EMGT@PLADT@PTRPVTR	104.2	28.3	0	509	514	0	0.718952	319.101
SCX_IMAC_P21(H):P0(L)	2	-0.33	2.39	0.082	0.232	IPI00624192	0	K.EMGT#PLADT#PTRPVTR.H	Dpysl5	EMGT@PLADT@PTRPVTR	102.7	28.5	0	509	514	0	0.631421	276.402
SCX_IMAC_P21(H):P0(L)	2	0.27	2.876	0.016	0.338	IPI00624192	0	K.EMGT#PLADT#PTRPVTR.H	Dpysl5	EMGT@PLADT@PTRPVTR	102.7	18.9	0	509	514	0	0.61202	59.0767
SCX_IMAC_P21(H):P0(L)	2	-0.41	2.265	0.025	0.213	IPI00624192	0	K.E]MGT#PLADT#PTRPVTR.H	Dpysl5	EMGT@PLADT@PTRPVTR	97.6	21.3	0	509	514	0	0.631421	276.402
SCX_IMAC_P21(H):P0(L)	2	-0.2	2.56	0.033	0.317	IPI00624192	0	K.EMGT#PLADT#PTRPVTR.H	Dpysl5	EMGT@PLADT@PTRPVTR	97.6	10.3	0	509	514	0	0.61177	47.2717
SCX_IMAC_P21(H):P0(L)	2	-0.59	2.072	0.074	0.092	IPI00624192	0	K.E]MGT#PLADT#PTRPVTR.H	Dpysl5	EMGT@PLADT@PTRPVTR	95.4	15.5	0	509	514	0	0.759432	354.218
SCX_IMAC_P21(H):P0(L)	2	-0.58	2.479	0.021	0.17	IPI00624192	0	K.E]MGT#PLADT#PTRPVTR.H	Dpysl5	EMGT@PLADT@PTRPVTR	95.4	10.3	0	509	514	0	0.759444	355.08
SCX_IMAC_P21(H):P0(L)	2	-0.42	2.275	0.069	0.192	IPI00624192	0	K.E]MGT#PLADT#PTRPVTR.H	Dpysl5	EMGT@PLADT@PTRPVTR	95.4	10.3	0	509	514	0	0.631413	275.912
SCX_IMAC_P21(H):P0(L)	2	-0.35	2.911	0.005	0.406	IPI00624192	0	K.EMGT#PLADT#PTRPVTR.H	Dpysl5	EMGT@PLADT@PTRPVTR	95.4	17	0	509	514	0	0.759444	355.08
SCX_IMAC_P21(H):P0(L)	2	-0.33	2.202	0.094	0.316	IPI00624192	0	K.EMGT#PLADT#PTRPVTR.H	Dpysl5	EMGT@PLADT@PTRPVTR	95.4	21.3	0	509	514	0	0.631413	275.912
SCX_IMAC_P21(H):P0(L)	2	-0.32	2.487	0.061	0.201	IPI00624192	0	K.E]MGT#PLADT#PTRPVTR.H	Dpysl5	EMGT@PLADT@PTRPVTR	95.4	18.9	0	509	514	0	0.61177	47.2717
SCX_IMAC_P21(H):P0(L)	2	-0.32	2.579	0.032	0.195	IPI00624192	0	K.E]MGT#PLADT#PTRPVTR.H	Dpysl5	EMGT@PLADT@PTRPVTR	95.4	10.3	0	509	514	0	0.611791	47.3548
SCX_IMAC_P21(H):P0(L)	2	-0.31	2.429	0.052	0.263	IPI00624192	0	K.EMGT#PLADT#PTRPVTR.H	Dpysl5	EMGT@PLADT@PTRPVTR	95.4	22	0	509	514	0	0.759432	354.218
SCX_IMAC_P21(H):P0(L)	2	-0.31	2.799	0.032	0.384	IPI00624192	0	K.E]MGT#PLADT#PTRPVTR.H	Dpysl5	EMGT@PLADT@PTRPVTR	95.4	17	0	509	514	0	0.612018	59.099
SCX_IMAC_P21(H):P0(L)	3	-0.31	2.56	0.083	0.239	IPI00624192	0	K.E]MGT#PLADT#PTRPVTR.H	Dpysl5	EMGT@PLADT@PTRPVTR	92.5	20.2	0	509	514	0	0.787771	1465.01
SCX_IMAC_P21(H):P0(L)	3	-0.38	2.793	0.074	0.371	IPI00624192	0	K.E]MGT#PLADT#PTRPVTR.H	Dpysl5	EMGT@PLADT@PTRPVTR	88.2	20.2	0	509	514	0	0.696568	1450.53
SCX_IMAC_P21(H):P0(L)	3	-0.63	2.211	0.044	0.308	IPI00624192	0	K.E]MGT#PLADT#PTRPVTR.H	Dpysl5	EMGT@PLADT@PTRPVTR	88.1	17.7	0	509	514	0	0.720072	314.867
SCX_IMAC_P21(H):P0(L)	2	-0.23	2.163	0.015	0.361	IPI00624192	0	K.EMGT#PLADTPT#RPVTR.H	Dpysl5	EMGT@PLADT@PTRPVTR	86.6	18.9	0	509	514	0	0.61177	47.2717
SCX_IMAC_P21(H):P0(L)	2	-0.05	2.246	0.031	0.298	IPI00624192	0	K.EMGT#PLADTPT#RPVTR.H	Dpysl5	EMGT@PLADT@PTRPVTR	86.6	18.9	0	509	514	0	0.610479	49.7893
SCX_IMAC_P21(H):P0(L)	2	-0.27	2.261	0.018	0.38	IPI00624192	0	K.EMGT#PLADTPT#RPVTR.H	Dpysl5	EMGT@PLADT@PTRPVTR	85.4	15.5	0	509	514	0	0.601483	54.0109
SCX_IMAC_P21(H):P0(L)	2	-0.48	3.027	0.003	0.255	IPI00624192	0	K.E]MGT#PLADTPT#RPVTR.H	Dpysl5	EMGT@PLADT@PTRPVTR	81.6	10.3	0	509	514	0	0.601483	54.0068
SCX_IMAC_P21(H):P0(L)	2	-0.31	2.9	0.04	0.447	IPI00624192	0	K.E]MGT#PLADT#PTRPVTR.H	Dpysl5	EMGT@PLADT@PTRPVTR	81.6	8.7	0	509	514	0	0.612042	58.8426
SCX_IMAC_P21(H):P0(L)	2	-0.13	2.875	0.024	0.369	IPI00624192	0	K.E]MGT#PLADT#PTRPVTR.H	Dpysl5	EMGT@PLADT@PTRPVTR	81.6	8.7	0	509	514	0	0.610684	50.2535
SCX_IMAC_P21(H):P0(L)	2	-0.13	2.941	0.002	0.244	IPI00624192	0	K.E]MGT#PLADTPT#RPVTR.H	Dpysl5	EMGT@PLADT@PTRPVTR	81.6	10.3	0	509	514	0	0.610479	49.7893
SCX_IMAC_P21(H):P0(L)	3	-0.34	2.689	0.152	0.406	IPI00624192	0	K.E]MGT#PLADT#PTRPVTR.H	Dpysl5	EMGT@PLADT@PTRPVTR	79.2	18.3	0	509	514	0	0.772783	1306.2
SCX_IMAC_P21(H):P0(L)	3	-1.11	2.492	0.074	0.278	IPI00624192	0	K.E]MGTPLADTPTRPVT#R.H	Dpysl5	EMGT@PLADTPTRPVTR	27.7	0	0	509	0	0	0.0782099	255.87
SCX_IMAC_P21(H):P0(L)	3	-0.88	2.521	0.026	0.335	IPI00624192	0	K.E]MGTPLADT#PTRPVTR.H	Dpysl5	EMGTPLADT@PTRPVTR	18.3	0	0	514	0	0	-0.0661425	214.694
SCX_IMAC_P21(H):P0(L)	2	0.24	2.319	0.011	0.341	IPI00624192	0	R.I]LAPPGGRSS#GIW.-	Dpysl5	ILAPPGGRSS@GIW	0	0	0	561	0	0	4.34765	61.5057
SCX_IMAC_P21(H):P0(L)	2	0.33	2.456	0.025	0.32	IPI00624192	0	R.I]LAPPGGRS#SGIW.-	Dpysl5	ILAPPGGRSS@GIW	0	0	0	561	0	0	3.84278	58.042
SCX_IMAC_P21(H):P0(L)	3	0.31	5.299	0.072	0.406	IPI00131084	4	K.ETQTPLATHQS#EEDEEDEEMVEPK.I	Dync1i1	ETQTPLATHQS@EEDEEDEEMVEPK	24.4	0	0	162	0	0	2.34699	44.0847
SCX_IMAC_P21(H):P0(L)	3	-0.53	6.214	0.089	0.589	IPI00131084	4	K.E]TQTPLATHQS#EEDEEDEEMVEPK^.I	Dync1i1	ETQTPLATHQS@EEDEEDEEMVEPK#	18.5	0	0	162	0	0	2.34622	43.5367
SCX_IMAC_P21(H):P0(L)	3	-0.5	6.9	0.097	0.486	IPI00131084	4	K.E]TQTPLATHQS#EEDEEDEEMVEPK^.I	Dync1i1	ETQTPLATHQS@EEDEEDEEMVEPK#	13.3	0	0	162	0	0	2.34693	44.0441
SCX_IMAC_P21(H):P0(L)	3	-0.38	6.618	0.088	0.561	IPI00131084	4	K.E]TQTPLATHQS#EEDEEDEEMVEPK^.I	Dync1i1	ETQTPLATHQS@EEDEEDEEMVEPK#	13.3	0	0	162	0	0	2.17364	43.344
SCX_IMAC_e16(H):P0(L)	3	1.266	3.044	0.345	0.345	IPI00153421	0	R.D]FQEYVEPGEDFPAS#PQRR.T	Dync1li1	DFQEYVEPGEDFPAS#PQRR	41.1	0	0	207	0	0	1.02103	55.74
SCX_IMAC_e16(H):P0(L)	3	0.116	3.134	0.428	0.428	IPI00153421	0	R.D]FQEYVEPGEDFPAS#PQRR.T	Dync1li1	DFQEYVEPGEDFPAS#PQRR	50	0	0	207	0	0	1.0211	56.3061
SCX_IMAC_e16(H):P0(L)	3	-0.21	3.434	0.431	0.433	IPI00153421	0	R.D]FQEYVEPGEDFPAS#PQRR.T	Dync1li1	DFQEYVEPGEDFPAS#PQRR	73.7	0	0	207	0	0	1.37015	118.046
SCX_IMAC_e16(H):P0(L)	3	-0.32	3.571	0.383	0.383	IPI00153421	0	R.D]FQEYVEPGEDFPAS#PQRR.T	Dync1li1	DFQEYVEPGEDFPAS#PQRR	81.7	0	0	207	0	0	1.38931	133.848
SCX_IMAC_e16(H):P0(L)	3	-0.5	3.452	0.332	0.332	IPI00153421	0	R.D]FQEYVEPGEDFPAS#PQRR.T	Dync1li1	DFQEYVEPGEDFPAS#PQRR	83.5	0	0	207	0	0	1.38926	132.619
SCX_IMAC_e16(H):P0(L)	3	-0.16	3.248	0.395	0.395	IPI00153421	0	R.D]FQEYVEPGEDFPAS#PQRR.T	Dync1li1	DFQEYVEPGEDFPAS#PQRR	91	0	0	207	0	0	1.37015	117.901
SCX_IMAC_P21(H):P0(L)	3	-0.38	3.698	0.423	0.423	IPI00153421	0	R.DFQEYVEPGEDFPAS#PQRR.T	Dync1li1	DFQEYVEPGEDFPAS@PQRR	107.8	0	0	207	0	0	-0.304728	57.1869
SCX_IMAC_P21(H):P0(L)	3	-0.53	3.043	0.322	0.322	IPI00153421	0	R.DFQEYVEPGEDFPAS#PQRR.T	Dync1li1	DFQEYVEPGEDFPAS@PQRR	91	0	0	207	0	0	-0.304717	57.3921
SCX_IMAC_P21(H):P0(L)	3	-1.06	4.137	0.437	0.437	IPI00153421	0	R.D]FQEYVEPGEDFPAS#PQRR.T	Dync1li1	DFQEYVEPGEDFPAS@PQRR	83.5	0	0	207	0	0	-0.304715	57.4304
SCX_IMAC_P21(H):P0(L)	3	-0.82	2.79	0.349	0.349	IPI00153421	0	R.DFQEYVEPGEDFPAS#PQRR.T	Dync1li1	DFQEYVEPGEDFPAS@PQRR	83.5	0	0	207	0	0	-0.172665	60.15
SCX_IMAC_P21(H):P0(L)	3	-0.9	4.109	0.47	0.47	IPI00153421	0	R.D]FQEYVEPGEDFPAS#PQRR.T	Dync1li1	DFQEYVEPGEDFPAS@PQRR	83.3	0	0	207	0	0	-0.304734	57.0799
SCX_IMAC_P21(H):P0(L)	3	-0.81	3.668	0.37	0.37	IPI00153421	0	R.D]FQEYVEPGEDFPAS#PQRR.T	Dync1li1	DFQEYVEPGEDFPAS@PQRR	64.7	0	0	207	0	0	-0.188157	55.9841
SCX_IMAC_P21(H):P0(L)	4	0.48	3.498	0.442	0.442	IPI00153421	0	K.L]IRDFQEYVEPGEDFPAS#PQRR.T	Dync1li1	LIRDFQEYVEPGEDFPAS@PQRR	108.7	0	0	207	0	0	3.79297	23.1092
SCX_IMAC_e16(H):P0(L)	3	4.803	2.22	0.014	0.088	IPI00405111	0	K.NAGVGFSITS#STFSS#STK^K.L	E130308A19Rik	NAGVGFSITSSTFS#S#STK^K	1.9	4	0	504	505	0	-4.77942	59.5733
SCX_IMAC_P21(H):P0(L)	3	0.72	2.288	0.205	0.205	IPI00130804	1	K.I]S#KDS#DCRAVVVS#GAGK.M	Ech1	I]S@KDS@DCRAVVVS@GAGK	1000	0	0	96	99	107	0	0
SCX_IMAC_e16(H):P0(L)	2	-1.51	2.151	0.129	0.389	IPI00169888	0	R.HNS#WSSSSR.H	Edc3	HNS#WSSSSR	13.3	0	0	161	0	0	1.10475	25.3799
SCX_IMAC_e16(H):P0(L)	2	-1.38	2.409	0.189	0.23	IPI00169888	0	R.HNS#WSSSSR.H	Edc3	HNS#WSSSSR	20.9	0	0	161	0	0	1.10469	25.2707
SCX_IMAC_e16(H):P0(L)	2	-0.44	2.042	0.099	0.248	IPI00169888	0	R.H]NS#WSSSSR.H	Edc3	HNS#WSSSSR	28.5	0	0	161	0	0	1.07096	27.1137
SCX_IMAC_e16(H):P0(L)	2	-0.52	2.223	0.124	0.342	IPI00169888	0	R.H]NS#WSSSSR.H	Edc3	HNS#WSSSSR	42.6	0	0	161	0	0	1.07093	27.0673
SCX_IMAC_e16(H):P0(L)	4	1.149	2.833	0.005	0.348	IPI00330066	3	R.T]RSPDVISS#ASTALSQDIPEIASEALSR.G	Edc4	T#RSPDVISSASTALSQDIPEIASEALSR	5.1	0	0	731	0	0	1.6661	61.4686
SCX_IMAC_P21(H):P0(L)	3	-0.7	3.722	0.047	0.319	IPI00330066	3	R.SPDVIS#SASTALSQDIPEIASEALSR.G	Edc4	S@PDVISSASTALSQDIPEIASEALSR	15.6	0	0	733	0	0	-3.04927	11.1525
SCX_IMAC_P21(H):P0(L)	3	0.52	3.4	0.009	0.318	IPI00330066	3	R.SPDVIS#SASTALSQDIPEIASEALSR.G	Edc4	S@PDVISSASTALSQDIPEIASEALSR	15	0	0	733	0	0	-2.64896	10.9727
SCX_IMAC_P21(H):P0(L)	3	-0.64	4.271	0.045	0.421	IPI00330066	3	R.SPDVIS#SASTALSQDIPEIASEALSR.G	Edc4	S@PDVISSASTALSQDIPEIASEALSR	12.7	0	0	733	0	0	-3.95847	11.1912
SCX_IMAC_P21(H):P0(L)	3	-0.55	3.272	0.027	0.232	IPI00330066	3	R.S#PDVISSASTALSQDIPEIASEALSR.G	Edc4	SPDVISS@ASTALSQDIPEIASEALSR	6.4	0	0	739	0	0	-2.48279	11.1211
SCX_IMAC_P21(H):P0(L)	3	-0.74	4.219	0.045	0.342	IPI00330066	3	R.SPDVISSAS#TALSQDIPEIASEALSR.G	Edc4	SPDVISSAS@TALSQDIPEIASEALSR	1.7	0	0	741	0	0	-2.48159	11.0997
SCX_IMAC_P21(H):P0(L)	3	0.61	4.103	0.028	0.31	IPI00330066	3	R.S#PDVISSASTALSQDIPEIASEALSR.G	Edc4	SPDVISSAS@TALSQDIPEIASEALSR	0	0	0	741	0	0	-2.64967	10.9827
SCX_IMAC_P21(H):P0(L)	3	-0.13	5.764	0.009	0.504	IPI00330066	3	R.T#RSPDVISSASTALSQDIPEIASEALSR.G	Edc4	T@RSPDVISSASTALSQDIPEIASEALSR	10.3	0	0	731	0	0	-1.23662	40.8404
SCX_IMAC_P21(H):P0(L)	3	0.12	4.662	0.033	0.537	IPI00330066	3	R.T#RSPDVISSASTALSQDIPEIASEALSR.G	Edc4	T@RSPDVISSASTALSQDIPEIASEALSR	10.3	0	0	731	0	0	-1.23662	39.5549
SCX_IMAC_P21(H):P0(L)	3	-0.1	5.837	0.004	0.517	IPI00330066	3	R.TRS#PDVISSASTALSQDIPEIASEALSR.G	Edc4	T@RSPDVISSASTALSQDIPEIASEALSR	9.3	0	0	731	0	0	-1.27859	49.5518
SCX_IMAC_P21(H):P0(L)	4	0.07	2.702	0.043	0.286	IPI00330066	3	R.T#RSPDVISSASTALSQDIPEIASEALSR.G	Edc4	TRS@PDVISSASTALSQDIPEIASEALSR	3.3	0	0	733	0	0	-1.19463	45.2762
SCX_IMAC_P21(H):P0(L)	3	-0.15	4.614	0.004	0.448	IPI00330066	3	R.T#RSPDVISSASTALSQDIPEIASEALSR.G	Edc4	TRS@PDVISSASTALSQDIPEIASEALSR	0	0	0	733	0	0	-1.31412	33.8746
SCX_IMAC_P21(H):P0(L)	3	-0.11	4.989	0.008	0.432	IPI00330066	3	R.T#RSPDVISSASTALSQDIPEIASEALSR.G	Edc4	TRS@PDVISSASTALSQDIPEIASEALSR	0	0	0	733	0	0	-1.27859	48.4536
SCX_IMAC_P21(H):P0(L)	4	-0.05	3.909	0.042	0.359	IPI00330066	3	R.TRSPDVIS#SASTALSQDIPEIASEALSR.G	Edc4	TRS@PDVISSASTALSQDIPEIASEALSR	0	0	0	733	0	0	-1.09182	32.153
SCX_IMAC_P21(H):P0(L)	4	0.5	2.973	0.015	0.247	IPI00330066	3	R.TRS#PDVISSASTALSQDIPEIASEALSR.G	Edc4	TRSPDVIS@SASTALSQDIPEIASEALSR	6.6	0	0	738	0	0	-1.00038	34.1082
SCX_IMAC_P21(H):P0(L)	4	-0.31	3.317	0.034	0.19	IPI00330066	3	R.TRSPDVISS#ASTALSQDIPEIASEALSR.G	Edc4	TRSPDVISS@ASTALSQDIPEIASEALSR	9.4	0	0	739	0	0	-1.09177	32.0243
SCX_IMAC_P21(H):P0(L)	3	-0.61	2.936	0.303	0.391	IPI00320208	0	K.DDDDIDLFGS#DDEEESEEAKK.L	Eef1b2	DDDDIDLFGS@DDEEESEEAKK	29.1	0	0	106	0	0	-1.16598	32.1037
SCX_IMAC_e16(H):P0(L)	3	-0.581	2.316	0.218	0.235	IPI00118875	8	R.A]TAPQTQHVS#PM*R.Q	Eef1d	ATAPQTQHVS#PM*R	23.7	0	0	512	0	0	0.869619	189.948
SCX_IMAC_e16(H):P0(L)	3	-0.627	2.663	0.382	0.382	IPI00118875	8	R.A]TAPQTQHVS#PMR.Q	Eef1d	ATAPQTQHVS#PMR	28.2	0	0	512	0	0	0.730333	135.868
SCX_IMAC_e16(H):P0(L)	3	0.746	2.822	0.241	0.315	IPI00118875	8	R.A]TAPQTQHVS#PMR.Q	Eef1d	ATAPQTQHVS#PMR	41.9	0	0	512	0	0	0.748433	498.675
SCX_IMAC_e16(H):P0(L)	2	-0.8	2.959	0.269	0.436	IPI00118875	8	R.A]TAPQTQHVS#PMR.Q	Eef1d	ATAPQTQHVS#PMR	46.7	0	0	512	0	0	0.697129	492.285
SCX_IMAC_e16(H):P0(L)	3	-1.29	2.52	0.346	0.353	IPI00118875	8	R.A]TAPQTQHVS#PMR.Q	Eef1d	ATAPQTQHVS#PMR	53.4	0	0	512	0	0	0.738629	1159.55
SCX_IMAC_e16(H):P0(L)	3	-1.18	3.036	0.321	0.367	IPI00118875	8	R.A]TAPQTQHVS#PMR.Q	Eef1d	ATAPQTQHVS#PMR	56	0	0	512	0	0	0.754486	1117.38
SCX_IMAC_e16(H):P0(L)	3	-1.27	2.812	0.295	0.428	IPI00118875	8	R.A]TAPQTQHVS#PMR.Q	Eef1d	ATAPQTQHVS#PMR	60.3	0	0	512	0	0	0.738629	1155.9
SCX_IMAC_P21(H):P0(L)	3	-0.57	2.777	0.373	0.404	IPI00118875	8	R.ATAPQTQHVS#PM*R.Q	Eef1d	ATAPQTQHVS@PM*R	56	0	0	512	0	0	-1.06075	344.063
SCX_IMAC_P21(H):P0(L)	3	-0.7	2.462	0.234	0.234	IPI00118875	8	R.ATAPQTQHVS#PM*R.Q	Eef1d	ATAPQTQHVS@PM*R	49.5	0	0	512	0	0	-1.43759	132.669
SCX_IMAC_P21(H):P0(L)	3	-0.7	2.292	0.206	0.206	IPI00118875	8	R.ATAPQTQHVS#PM*R.Q	Eef1d	ATAPQTQHVS@PM*R	28.2	0	0	512	0	0	-1.43754	130.779
SCX_IMAC_P21(H):P0(L)	3	-0.58	2.321	0.238	0.238	IPI00118875	8	R.ATAPQTQHVS#PM*R.Q	Eef1d	ATAPQTQHVS@PM*R	25.7	0	0	512	0	0	-1.06074	346.621
SCX_IMAC_P21(H):P0(L)	2	-0.39	2.555	0.231	0.398	IPI00118875	8	R.ATAPQTQHVS#PMR.Q	Eef1d	ATAPQTQHVS@PMR	81.4	0	0	512	0	0	-1.04841	187.202
SCX_IMAC_P21(H):P0(L)	3	-0.14	2.871	0.296	0.342	IPI00118875	8	R.ATAPQTQHVS#PMR.Q	Eef1d	ATAPQTQHVS@PMR	72.2	0	0	512	0	0	-0.981104	1037.94
SCX_IMAC_P21(H):P0(L)	3	-0.11	2.893	0.286	0.359	IPI00118875	8	R.ATAPQTQHVS#PMR.Q	Eef1d	ATAPQTQHVS@PMR	58.5	0	0	512	0	0	-0.981109	1044.11
SCX_IMAC_P21(H):P0(L)	2	-1.12	2.673	0.255	0.425	IPI00118875	8	R.A]TAPQTQHVS#PMR.Q	Eef1d	ATAPQTQHVS@PMR	46.7	0	0	512	0	0	-1.04841	187.202
SCX_IMAC_P21(H):P0(L)	2	-0.44	2.651	0.236	0.443	IPI00118875	8	R.A]TAPQTQHVS#PMR.Q	Eef1d	ATAPQTQHVS@PMR	46.7	0	0	512	0	0	-1.06699	145.713
SCX_IMAC_P21(H):P0(L)	2	-0.44	2.996	0.259	0.385	IPI00118875	8	R.A]TAPQTQHVS#PMR.Q	Eef1d	ATAPQTQHVS@PMR	46.7	0	0	512	0	0	-1.06752	149.884
SCX_IMAC_P21(H):P0(L)	3	-0.3	2.249	0.266	0.266	IPI00118875	8	K.DIDLFGS#DEEEEDKEAAR.L	Eef1d	DIDLFGS@DEEEEDKEAAR	1000	0	0	541	0	0	-5.52524	64.188
SCX_IMAC_P21(H):P0(L)	3	-0.69	4.78	0.502	0.502	IPI00118875	8	K.GATPAEDDEDKDIDLFGS#DEEEEDK.E	Eef1d	GATPAEDDEDKDIDLFGS@DEEEEDK	173.6	0	0	541	0	0	-3.26396	19.2403
SCX_IMAC_P21(H):P0(L)	3	-0.42	5.15	0.405	0.405	IPI00118875	8	K.GATPAEDDEDKDIDLFGS#DEEEEDK.E	Eef1d	GATPAEDDEDKDIDLFGS@DEEEEDK	128.6	0	0	541	0	0	-3.25824	19.1587
SCX_IMAC_e16(H):P0(L)	2	-0.72	2.829	0.589	0.589	IPI00130008	0	R.GGS#LGLGGGGGMGPR.E	Efnb3	GGS#LGLGGGGGMGPR	1000	0	0	274	0	0	-1.12008	27.3726
SCX_IMAC_e16(H):P0(L)	2	-0.72	2.973	0.55	0.55	IPI00130008	0	R.GGS#LGLGGGGGMGPR.E	Efnb3	GGS#LGLGGGGGMGPR	1000	0	0	274	0	0	-1.1196	27.1405
SCX_IMAC_e16(H):P0(L)	2	-0.38	3.131	0.596	0.596	IPI00130008	0	R.GGS#LGLGGGGGMGPR.E	Efnb3	GGS#LGLGGGGGMGPR	1000	0	0	274	0	0	-0.998919	27.414
SCX_IMAC_e16(H):P0(L)	2	-0.32	2.439	0.473	0.473	IPI00130008	0	R.GGS#LGLGGGGGMGPR.E	Efnb3	GGS#LGLGGGGGMGPR	1000	0	0	274	0	0	-0.998729	27.3132
SCX_IMAC_P21(H):P0(L)	2	-0.46	2.708	0.645	0.645	IPI00130008	0	R.GGS#LGLGGGGGMGPR.E	Efnb3	GGS@LGLGGGGGMGPR	1000	0	0	274	0	0	-3.89258	34.5353
SCX_IMAC_P21(H):P0(L)	2	-0.45	2.923	0.645	0.645	IPI00130008	0	R.GGS#LGLGGGGGMGPR.E	Efnb3	GGS@LGLGGGGGMGPR	1000	0	0	274	0	0	-3.89245	34.5204
SCX_IMAC_P21(H):P0(L)	2	-1.19	2.196	0.159	0.221	IPI00515260	2	K.ATDEDMQS#LAS#LMSMK.Q	Ehbp1	ATDEDMQS@LAS@LMSMK	40.2	53.2	0	171	174	0	-0.038604	9.34358
SCX_IMAC_P21(H):P0(L)	2	-1.03	2.026	0.287	0.287	IPI00117068	0	K.FPS#PHPS#PAK.L	Ei24	FPS@PHPS@PAK	1000	0	0	344	348	0	-4.14889	19.6887
SCX_IMAC_P21(H):P0(L)	2	-6.26	2.43	0.327	0.327	IPI00261239	0	R.AGS#PQLDDIR.V	Eif2b5	AGS@PQLDDIR	1000	0	0	540	0	0	-1.85941	49.7632
SCX_IMAC_P21(H):P0(L)	2	-4.98	2.376	0.24	0.24	IPI00261239	0	R.AGS#PQLDDIR.V	Eif2b5	AGS@PQLDDIR	1000	0	0	540	0	0	-1.78231	50.3432
SCX_IMAC_P21(H):P0(L)	2	-1.25	2.446	0.261	0.261	IPI00261239	0	R.AGS#PQLDDIR.V	Eif2b5	AGS@PQLDDIR	1000	0	0	540	0	0	-1.68669	50.2231
SCX_IMAC_e16(H):P0(L)	2	-0.33	3.114	0.354	0.508	IPI00229859	1	R.G]HPSAGAEEEGGS#DGS#AAEAEPR.A	Eif3b	GHPSAGAEEEGGS#DGS#AAEAEPR	70.9	87.9	0	120	123	0	0.814948	16.2747
SCX_IMAC_P21(H):P0(L)	3	-0.88	5.381	0.033	0.371	IPI00229859	1	R.A]K^PAAQSEEETATS#PAAS#PTPQSAER.S	Eif3b	AK#PAAQSEEETATS@PAAS@PTPQSAER	57.8	18.3	0	75	79	0	-1.61949	155.101
SCX_IMAC_P21(H):P0(L)	3	-0.19	4.905	0.034	0.427	IPI00229859	1	R.AKPAAQSEEETATS#PAAS#PTPQSAER.S	Eif3b	AKPAAQSEEETATS@PAAS@PTPQSAER	57.8	21.8	0	75	79	0	-1.60362	127.567
SCX_IMAC_P21(H):P0(L)	3	-0.11	4.674	0.042	0.391	IPI00229859	1	R.AKPAAQSEEETATS#PAAS#PTPQSAER.S	Eif3b	AKPAAQSEEETATS@PAAS@PTPQSAER	57.8	23.6	0	75	79	0	-1.61924	153.001
SCX_IMAC_P21(H):P0(L)	3	0.11	5.378	0.011	0.415	IPI00229859	1	R.AKPAAQSEEETATS#PAAS#PTPQSAER.S	Eif3b	AKPAAQSEEETATS@PAAS@PTPQSAER	57.8	8.5	0	75	79	0	-1.62105	133.294
SCX_IMAC_P21(H):P0(L)	4	0.09	2.663	0.011	0.181	IPI00229859	1	R.AKPAAQSEEETATS#PAAS#PTPQSAER.S	Eif3b	AKPAAQSEEETATS@PAAS@PTPQSAER	34.5	14.9	0	75	79	0	-1.71924	114.996
SCX_IMAC_P21(H):P0(L)	4	0.01	3.446	0.016	0.35	IPI00229859	1	R.AKPAAQSEEETATS#PAAS#PTPQSAER.S	Eif3b	AKPAAQSEEETATS@PAAS@PTPQSAER	17.5	17.6	0	75	79	0	-1.56773	122.151
SCX_IMAC_P21(H):P0(L)	4	-0.03	3.42	0.078	0.391	IPI00229859	1	R.AKPAAQSEEETATS#PAAS#PTPQSAER.S	Eif3b	AKPAAQSEEETATS@PAAS@PTPQSAER	11.6	26.8	0	75	79	0	-1.68111	111.873
SCX_IMAC_P21(H):P0(L)	4	0.01	2.878	0.008	0.285	IPI00229859	1	R.AKPAAQSEEETAT#SPAAS#PTPQSAER.S	Eif3b	AKPAAQSEEETATS@PAAS@PTPQSAER	0	17.6	0	75	79	0	-1.56792	123.951
SCX_IMAC_P21(H):P0(L)	2	-0.83	3.092	0.204	0.613	IPI00229859	1	R.GHPSAGAEEEGGS#DGS#AAEAEPR.A	Eif3b	GHPSAGAEEEGGS@DGS@AAEAEPR	96.1	116.3	0	120	123	0	0.178496	59.9184
SCX_IMAC_P21(H):P0(L)	2	-0.83	2.808	0.128	0.522	IPI00229859	1	R.GHPSAGAEEEGGS#DGS#AAEAEPR.A	Eif3b	GHPSAGAEEEGGS@DGS@AAEAEPR	95	139.7	0	120	123	0	0.178496	59.9184
SCX_IMAC_P21(H):P0(L)	3	-0.26	2.471	0.339	0.346	IPI00229859	1	R.G]HPSAGAEEEGGS#DGS#AAEAEPR.A	Eif3b	GHPSAGAEEEGGS@DGS@AAEAEPR	84.5	98.6	0	120	123	0	0.0783683	262.56
SCX_IMAC_P21(H):P0(L)	3	-0.35	3.159	0.35	0.523	IPI00229859	1	R.GHPSAGAEEEGGS#DGS#AAEAEPR.A	Eif3b	GHPSAGAEEEGGS@DGS@AAEAEPR	75.6	107.5	0	120	123	0	0.0689195	307.323
SCX_IMAC_P21(H):P0(L)	3	-0.34	2.932	0.45	0.45	IPI00229859	1	R.GHPSAGAEEEGGS#DGS#AAEAEPR.A	Eif3b	GHPSAGAEEEGGS@DGS@AAEAEPR	75.6	108.3	0	120	123	0	0.0689195	322.417
SCX_IMAC_P21(H):P0(L)	3	-0.52	2.566	0.332	0.415	IPI00229859	1	R.G]HPSAGAEEEGGS#DGS#AAEAEPR.A	Eif3b	GHPSAGAEEEGGS@DGS@AAEAEPR	67.1	90.1	0	120	123	0	0.0610443	90.8338
SCX_IMAC_P21(H):P0(L)	3	-0.66	2.956	0.395	0.484	IPI00229859	1	R.GHPSAGAEEEGGS#DGS#AAEAEPR.A	Eif3b	GHPSAGAEEEGGS@DGS@AAEAEPR	63.8	82.9	0	120	123	0	0.0610471	92.4598
SCX_IMAC_P21(H):P0(L)	3	-0.3	2.654	0.42	0.42	IPI00229859	1	R.GHPSAGAEEEGGS#DGS#AAEAEPR.A	Eif3b	GHPSAGAEEEGGS@DGS@AAEAEPR	59	90.1	0	120	123	0	0.0783683	298.646
SCX_IMAC_P21(H):P0(L)	3	-0.72	3.141	0.423	0.503	IPI00229859	1	R.GHPSAGAEEEGGS#DGS#AAEAEPR.A	Eif3b	GHPSAGAEEEGGS@DGS@AAEAEPR	44.4	59.5	0	120	123	0	0.0610334	85.1303
SCX_IMAC_P21(H):P0(L)	3	-0.32	2.998	0.445	0.495	IPI00229859	1	R.GHPSAGAEEEGGS#DGS#AAEAEPR.A	Eif3b	GHPSAGAEEEGGS@DGS@AAEAEPR	44.4	90.1	0	120	123	0	0.0783683	286.353
SCX_IMAC_P21(H):P0(L)	3	-0.04	3.371	0.439	0.52	IPI00229859	1	R.GHPSAGAEEEGGS#DGS#AAEAEPR.A	Eif3b	GHPSAGAEEEGGS@DGS@AAEAEPR	36	52.7	0	120	123	0	0.0378015	266.575
SCX_IMAC_e16(H):P0(L)	2	-0.42	2.871	0.072	0.385	IPI00221581	0	R.T#GSESS#QTGASATSGR.N	Eif4b	T#GSESS#QTGASATSGR	10.3	22.9	0	420	425	0	-0.85904	16.2593
SCX_IMAC_e16(H):P0(L)	2	-0.21	2.732	0.015	0.544	IPI00221581	0	R.T]GS#ESS#QTGASATSGR.N	Eif4b	TGS#ESS#QTGASATSGR	0	10.3	0	422	425	0	-0.85904	18.2548
SCX_IMAC_e16(H):P0(L)	2	-0.35	2.842	0.017	0.332	IPI00221581	0	R.TGS#ESS#QTGASATSGR.N	Eif4b	TGS#ESS#QTGASATSGR	0	28.9	0	422	425	0	-0.85904	16.1886
SCX_IMAC_e16(H):P0(L)	2	-0.21	2.697	0.067	0.525	IPI00221581	0	R.T]GS#ESS#QTGASATSGR.N	Eif4b	TGS#ESS#QTGASATSGR	14.5	13.2	0	422	425	0	-0.85904	18.6803
SCX_IMAC_P21(H):P0(L)	2	-0.69	2.456	0.001	0.382	IPI00221581	0	R.T#GSESS#QTGASATSGR.N	Eif4b	TGS@ESS@QTGASATSGR	18.3	24.4	0	422	425	0	-3.40294	24.7327
SCX_IMAC_P21(H):P0(L)	2	-0.48	3.163	0.084	0.392	IPI00221581	0	R.T#GSESS#QTGASATSGR.N	Eif4b	TGS@ESS@QTGASATSGR	14.5	26.4	0	422	425	0	-3.16588	20.6531
SCX_IMAC_P21(H):P0(L)	2	-0.41	3.21	0.054	0.417	IPI00221581	0	R.TGS#ESS#QTGASATSGR.N	Eif4b	TGS@ESS@QTGASATSGR	14.5	21.5	0	422	425	0	-3.08237	19.4719
SCX_IMAC_P21(H):P0(L)	2	-0.26	2.74	0.038	0.38	IPI00221581	0	R.T#GSESS#QTGASATSGR.N	Eif4b	TGS@ESS@QTGASATSGR	14.5	23.3	0	422	425	0	-3.72824	20.9633
SCX_IMAC_P21(H):P0(L)	2	-0.14	3.101	0.071	0.285	IPI00221581	0	R.TGS#ESS#QTGASATSGR.N	Eif4b	TGS@ESS@QTGASATSGR	14.5	16.2	0	422	425	0	-3.45767	23.2385
SCX_IMAC_P21(H):P0(L)	2	-0.29	2.553	0.041	0.287	IPI00221581	0	R.TGS#ESS#QTGASATSGR.N	Eif4b	TGS@ESS@QTGASATSGR	13.3	32.4	0	422	425	0	-3.36731	20.5152
SCX_IMAC_P21(H):P0(L)	2	-0.62	2.797	0.018	0.373	IPI00221581	0	R.T#GSESS#QTGASATSGR.N	Eif4b	TGS@ESS@QTGASATSGR	0	14.2	0	422	425	0	-3.40825	25.1104
SCX_IMAC_e16(H):P0(L)	4	-4.087	2.908	0.019	0.119	IPI00421179	4	K.EDKIHNAENIQPGEQK^Y#EYK^.S	Eif4g1	EDKIHNAENIQPGEQK^YEY#K^	7.7	0	0	600	0	0	0	0
SCX_IMAC_e16(H):P0(L)	2	-0.73	2.194	0.117	0.129	IPI00421179	3	R.KAAS#LTEDR.G	Eif4g1	KAAS#LTEDR	17	0	0	1211	0	0	0.117383	41.2069
SCX_IMAC_e16(H):P0(L)	2	-0.65	2.045	0.097	0.201	IPI00421179	3	R.KAAS#LTEDR.G	Eif4g1	KAAS#LTEDR	21.3	0	0	1211	0	0	0.117383	41.2124
SCX_IMAC_P21(H):P0(L)	2	-0.8	2.157	0.137	0.137	IPI00421179	3	R.KAAS#LTEDR.G	Eif4g1	KAAS@LTEDR	21.3	0	0	1211	0	0	-0.936281	17.3612
SCX_IMAC_P21(H):P0(L)	3	-1.01	3.683	0.161	0.546	IPI00756424	1	K.TARPNSEAPLS#GS#EDADDSNK.L	Eif5b	TARPNSEAPLS@GS@EDADDSNK	69.7	51.4	0	137	139	0	-4.61686	28.5093
SCX_IMAC_e16(H):P0(L)	4	-0.51	2.695	0.178	0.178	IPI00108271	1	K.N]MALLSQLYHS#PARR.F	Elavl1	NMALLSQLYHS#PARR	4.5	0	0	202	0	0	2.13632	7.02632
SCX_IMAC_P21(H):P0(L)	3	1.52	2.444	0.213	0.213	IPI00284848	0	K.S]S#DFGPQIK^.A	Emilin2	S@SDFGPQIK#	11.5	0	0	407	0	0	2.96646	47.9181
SCX_IMAC_e16(H):P0(L)	3	-1.21	2.704	0.051	0.251	IPI00284246	3	K.NS#RPSS#PVNTPSSQPPAAK.S	Enah	NS#RPS#SPVNTPSSQPPAAK	13.6	13.3	0	336	339	0	-0.640993	15.9457
SCX_IMAC_P21(H):P0(L)	3	-3.31	2.374	0.008	0.276	IPI00284246	3	K.NS#RPSS#PVNTPSSQPPAAK.S	Enah	NS@RPS@SPVNTPSSQPPAAK	45.8	8.7	0	336	339	0	-1.35414	32.7548
SCX_IMAC_P21(H):P0(L)	3	-2.93	3.625	0.005	0.412	IPI00284246	3	K.NSRPS#S#PVNTPSSQPPAAK.S	Enah	NS@RPS@SPVNTPSSQPPAAK	13.2	6.6	0	336	339	0	-0.894372	26.4347
SCX_IMAC_P21(H):P0(L)	3	-2	3.254	0.038	0.405	IPI00284246	3	K.NS#RPSS#PVNTPSSQPPAAK.S	Enah	NS@RPSS@PVNTPSSQPPAAK	26.9	6.6	0	336	340	0	-0.387377	17.7195
SCX_IMAC_e16(H):P0(L)	2	-1.04	2.008	0.215	0.215	IPI00230470	3	R.KSS#LVTSK.L	Ensa	KSS#LVTSK	28.9	0	0	109	0	0	-0.897054	54.1349
SCX_IMAC_P21(H):P0(L)	2	-1.21	2.037	0.255	0.255	IPI00230470	3	R.KSS#LVTSK.L	Ensa	KSS@LVTSK	10.3	0	0	109	0	0	-1.26875	41.8373
SCX_IMAC_e16(H):P0(L)	5	-2.278	3.508	0.192	0.192	IPI00753638	0	R.LAILGGVEGK^PAENDKELVSPCLS#PR.F	Entpd6	LAILGGVEGK^PAENDKELVSPCLS#PR	10.2	0	0	299	0	0	8.79232	872.77
SCX_IMAC_e16(H):P0(L)	3	0.08	2.647	0.063	0.205	IPI00830613	0	R.DKS#DS#ETEGLVFAQDLK.G	Epb4.1l1	DKS#DS#ETEGLVFAQDLK	22.9	31.5	0	648	650	0	-3.64429	23.7634
SCX_IMAC_e16(H):P0(L)	3	-1.44	2.358	0.125	0.273	IPI00465812	1	R.DKS#DS#ETEGLVFAR.D	Epb4.1l1	DKS#DS#ETEGLVFAR	7.5	6.1	0	648	650	0	-0.386778	14.0279
SCX_IMAC_e16(H):P0(L)	3	1.376	2.963	0.063	0.417	IPI00830613	0	R.DKS#DSETEGLVFAQDLK.G	Epb4.1l1	DKS#DSETEGLVFAQDLK	8.5	0	0	648	0	0	-3.05704	15.7395
SCX_IMAC_e16(H):P0(L)	3	1.226	2.621	0.003	0.163	IPI00830613	0	R.DKSDS#ETEGLVFAQDLK.G	Epb4.1l1	DKSDS#ETEGLVFAQDLK	0	0	0	650	0	0	-3.04753	15.6351
SCX_IMAC_e16(H):P0(L)	3	-0.83	2.212	0.172	0.172	IPI00405986	6	R.RLPSSPAS#PS#PK.G	Epb4.1l1	RLPSSPAS#PS#PK	95.8	94.6	0	543	545	0	-0.911421	39.1711
SCX_IMAC_e16(H):P0(L)	3	-1.793	2.218	0.193	0.193	IPI00405986	6	R.RLPSSPAS#PS#PK.G	Epb4.1l1	RLPSSPAS#PS#PK	101.6	94.6	0	543	545	0	-0.97628	46.8761
SCX_IMAC_e16(H):P0(L)	3	-1.554	2.268	0.275	0.285	IPI00405986	6	R.SEAEEGEVRT#PTK.I	Epb4.1l1	SEAEEGEVRT#PTK	12.9	0	0	474	0	0	-1.24099	53.0385
SCX_IMAC_e16(H):P0(L)	2	0.277	2.495	0.271	0.297	IPI00465812	5	R.SLS#PIIGK.D	Epb4.1l1	SLS#PIIGK	33.7	0	0	782	0	0	-0.214015	29.4287
SCX_IMAC_e16(H):P0(L)	2	-1.02	2.226	0.378	0.378	IPI00465812	5	R.S]LS#PIIGK^.D	Epb4.1l1	SLS#PIIGK^	24.8	0	0	782	0	0	-0.0303664	42.9126
SCX_IMAC_e16(H):P0(L)	2	-1.01	2.183	0.361	0.361	IPI00465812	5	R.S]LS#PIIGK^.D	Epb4.1l1	SLS#PIIGK^	37.4	0	0	782	0	0	-0.0303685	43.2347
SCX_IMAC_e16(H):P0(L)	2	0.257	2.521	0.347	0.347	IPI00465812	5	R.S]LS#PIIGK^.D	Epb4.1l1	SLS#PIIGK^	37.4	0	0	782	0	0	-0.214015	29.4287
SCX_IMAC_P21(H):P0(L)	3	0.03	2.641	0.083	0.339	IPI00830613	0	R.DKS#DS#ETEGLVFAQDLK.G	Epb4.1l1	DKS@DS@ETEGLVFAQDLK	27.4	23.6	0	648	650	0	-1.19976	71.8697
SCX_IMAC_P21(H):P0(L)	3	-0.07	2.712	0.072	0.321	IPI00830613	0	R.DKS#DS#ETEGLVFAQDLK.G	Epb4.1l1	DKS@DS@ETEGLVFAQDLK	18.7	24.1	0	648	650	0	-1.12937	66.0256
SCX_IMAC_P21(H):P0(L)	2	-0.17	2.325	0.024	0.413	IPI00465812	1	R.DKS#DSET#EGLVFAR.D	Epb4.1l1	DKS@DS@ETEGLVFAR	31.3	8.7	0	648	650	0	-2.58901	38.6097
SCX_IMAC_P21(H):P0(L)	2	-0.55	2.219	0.043	0.349	IPI00465812	1	R.DKS#DSET#EGLVFAR.D	Epb4.1l1	DKS@DS@ETEGLVFAR	18.3	4.8	0	648	650	0	-2.46574	30.1937
SCX_IMAC_P21(H):P0(L)	2	-0.27	2.007	0.001	0.24	IPI00465812	1	R.DKS#DSET#EGLVFAR.D	Epb4.1l1	DKS@DS@ETEGLVFAR	12.7	0	0	648	650	0	-2.58896	38.5696
SCX_IMAC_P21(H):P0(L)	3	-0.51	3.014	0.035	0.383	IPI00465812	1	R.DKS#DS#ETEGLVFAR.D	Epb4.1l1	DKS@DS@ETEGLVFAR	0	9.6	0	648	650	0	-2.76137	66.6913
SCX_IMAC_P21(H):P0(L)	3	-0.24	2.831	0.157	0.324	IPI00830613	0	R.DKSDSET#EGLVFAQDLK.G	Epb4.1l1	DKSDSET@EGLVFAQDLK	29.9	0	0	652	0	0	-2.36547	52.5693
SCX_IMAC_P21(H):P0(L)	3	-1.53	2.624	0.048	0.199	IPI00405986	2	K.E]LK^PEQETT#PR.H	Epb4.1l1	ELK#PEQETT@PR	14.2	0	0	488	0	0	-1.01235	133.119
SCX_IMAC_P21(H):P0(L)	3	-1.53	2.313	0.008	0.222	IPI00405986	2	K.E]LK^PEQET#TPR.H	Epb4.1l1	ELK#PEQETT@PR	6.6	0	0	488	0	0	-1.01373	141.321
SCX_IMAC_P21(H):P0(L)	3	-1.37	2.825	0.036	0.253	IPI00405986	2	K.E]LK^PEQETT#PR.H	Epb4.1l1	ELK#PEQETT@PR	4.3	0	0	488	0	0	-0.773258	86.2726
SCX_IMAC_P21(H):P0(L)	3	-1.07	2.278	0.006	0.209	IPI00405986	2	K.ELKPEQET#TPR.H	Epb4.1l1	ELKPEQET@TPR	4.8	0	0	487	0	0	-0.772807	83.3387
SCX_IMAC_P21(H):P0(L)	4	-0.71	3.462	0.005	0.248	IPI00465812	2	K.GPSSQEDESGGLEDS#PDRGACS#TPEMPQFESVK.A	Epb4.1l1	GPSSQEDES@GGLEDSPDRGACST@PEMPQFESVK	12.1	7.8	0	671	685	0	-2.56626	5.64284
SCX_IMAC_P21(H):P0(L)	3	-0.91	2.385	0.239	0.239	IPI00405986	6	R.RLPSSPAS#PS#PK.G	Epb4.1l1	RLPSSPAS@PS@PK	123.9	126.7	0	543	545	0	-0.562039	261.191
SCX_IMAC_P21(H):P0(L)	3	-0.65	2.299	0.214	0.214	IPI00405986	6	R.RLPSSPAS#PS#PK.G	Epb4.1l1	RLPSSPAS@PS@PK	115.2	101.8	0	543	545	0	-0.534156	238.503
SCX_IMAC_P21(H):P0(L)	3	-0.9	2.357	0.283	0.283	IPI00405986	6	R.RLPSSPAS#PS#PK.G	Epb4.1l1	RLPSSPAS@PS@PK	114.1	123.4	0	543	545	0	-0.562039	260.839
SCX_IMAC_P21(H):P0(L)	3	-0.67	2.45	0.317	0.317	IPI00405986	6	R.RLPSSPAS#PS#PK.G	Epb4.1l1	RLPSSPAS@PS@PK	104.5	110.3	0	543	545	0	-0.449787	217.034
SCX_IMAC_P21(H):P0(L)	3	-0.67	2.564	0.207	0.207	IPI00405986	6	R.RLPSSPAS#PS#PK.G	Epb4.1l1	RLPSSPAS@PS@PK	101.6	107.9	0	543	545	0	-0.534106	232.154
SCX_IMAC_P21(H):P0(L)	3	-0.94	2.88	0.225	0.225	IPI00405986	6	R.RLPSSPAS#PS#PK.G	Epb4.1l1	RLPSSPAS@PS@PK	96.7	107.9	0	543	545	0	-0.524954	167.243
SCX_IMAC_P21(H):P0(L)	3	-0.65	2.716	0.316	0.316	IPI00405986	6	R.RLPSSPAS#PS#PK.G	Epb4.1l1	RLPSSPAS@PS@PK	95.8	110.3	0	543	545	0	-0.449787	214.978
SCX_IMAC_P21(H):P0(L)	3	-1.33	2.655	0.376	0.376	IPI00405986	6	R.R]LPSSPAS#PS#PK^.G	Epb4.1l1	RLPSSPAS@PS@PK#	123.9	126.7	0	543	545	0	-0.562039	260.839
SCX_IMAC_P21(H):P0(L)	3	-1.18	2.605	0.27	0.27	IPI00405986	6	R.R]LPSSPAS#PS#PK^.G	Epb4.1l1	RLPSSPAS@PS@PK#	123.9	111.7	0	543	545	0	-0.524954	167.243
SCX_IMAC_P21(H):P0(L)	3	-1.16	2.304	0.231	0.231	IPI00405986	6	R.R]LPSSPAS#PS#PK^.G	Epb4.1l1	RLPSSPAS@PS@PK#	114.1	123.9	0	543	545	0	-0.524954	167.368
SCX_IMAC_P21(H):P0(L)	3	-1.06	2.336	0.321	0.321	IPI00405986	6	R.R]LPSSPAS#PS#PK^.G	Epb4.1l1	RLPSSPAS@PS@PK#	114.1	109.6	0	543	545	0	-0.449787	214.978
SCX_IMAC_P21(H):P0(L)	3	-1.02	3.001	0.318	0.318	IPI00405986	6	R.R]LPSSPAS#PS#PK^.G	Epb4.1l1	RLPSSPAS@PS@PK#	114.1	131	0	543	545	0	-0.534088	230.033
SCX_IMAC_P21(H):P0(L)	3	-1.02	2.686	0.292	0.292	IPI00405986	6	R.R]LPSSPAS#PS#PK^.G	Epb4.1l1	RLPSSPAS@PS@PK#	107.9	111.7	0	543	545	0	-0.534106	232.154
SCX_IMAC_P21(H):P0(L)	3	-1.33	2.348	0.325	0.325	IPI00405986	6	R.R]LPSSPAS#PS#PK^.G	Epb4.1l1	RLPSSPAS@PS@PK#	89.1	93.2	0	543	545	0	-0.562039	259.737
SCX_IMAC_P21(H):P0(L)	3	-0.49	3.176	0.096	0.437	IPI00465812	1	R.S]LPELDRDK^S#DS#ETEGLVFAR.D	Epb4.1l1	SLPELDRDK#S@DS@ETEGLVFAR	41.9	31.5	0	648	650	0	5.63195	67.8814
SCX_IMAC_P21(H):P0(L)	3	-0.57	2.719	0.078	0.334	IPI00465812	1	R.S]LPELDRDK^S#DS#ETEGLVFAR.D	Epb4.1l1	SLPELDRDK#S@DS@ETEGLVFAR	22.2	15	0	648	650	0	5.65376	69.1781
SCX_IMAC_P21(H):P0(L)	4	-0.16	2.775	0.025	0.205	IPI00465812	1	R.S]LPELDRDK^S#DSET#EGLVFAR.D	Epb4.1l1	SLPELDRDK#S@DSET@EGLVFAR	6	9.6	0	648	652	0	5.32916	45.7969
SCX_IMAC_P21(H):P0(L)	2	-1.08	2.125	0.241	0.269	IPI00465812	5	R.SLS#PIIGK.D	Epb4.1l1	SLS@PIIGK	33.7	0	0	782	0	0	-3.39083	54.5014
SCX_IMAC_P21(H):P0(L)	2	-0.9	2.091	0.233	0.233	IPI00465812	5	R.SLS#PIIGK.D	Epb4.1l1	SLS@PIIGK	33.7	0	0	782	0	0	-3.58159	43.317
SCX_IMAC_P21(H):P0(L)	2	-0.9	2.099	0.3	0.3	IPI00465812	5	R.SLS#PIIGK.D	Epb4.1l1	SLS@PIIGK	33.7	0	0	782	0	0	-3.58268	43.6593
SCX_IMAC_P21(H):P0(L)	2	-0.81	2.13	0.253	0.253	IPI00465812	5	R.SLS#PIIGK.D	Epb4.1l1	SLS@PIIGK	33.7	0	0	782	0	0	-3.61053	48.4933
SCX_IMAC_P21(H):P0(L)	2	-0.81	2.185	0.298	0.298	IPI00465812	5	R.SLS#PIIGK.D	Epb4.1l1	SLS@PIIGK	33.7	0	0	782	0	0	-3.60988	48.2538
SCX_IMAC_P21(H):P0(L)	2	-0.76	2.387	0.262	0.262	IPI00465812	5	R.SLS#PIIGK.D	Epb4.1l1	SLS@PIIGK	30.8	0	0	782	0	0	-3.03616	49.2936
SCX_IMAC_P21(H):P0(L)	2	-0.76	2.055	0.245	0.245	IPI00465812	5	R.SLS#PIIGK.D	Epb4.1l1	SLS@PIIGK	28.5	0	0	782	0	0	-3.03635	49.3967
SCX_IMAC_e16(H):P0(L)	3	-0.78	3.788	0.184	0.427	IPI00125501	8	K.GISQTNLITTVT#PEKK.A	Epb4.1l3	GISQTNLITTVT#PEKK	50.7	0	0	495	0	0	0.64462	19.5802
SCX_IMAC_P21(H):P0(L)	3	-1.02	3.018	0.124	0.296	IPI00125501	8	K.G]IS#QTNLITTVT#PEK^K^.A	Epb4.1l3	GIS@QTNLITTVT@PEK#K#	7.7	50.7	0	486	495	0	-0.20904	43.9296
SCX_IMAC_P21(H):P0(L)	3	-0.08	2.978	0.097	0.243	IPI00125501	8	K.GIS#QTNLITTVT#PEKK.A	Epb4.1l3	GIS@QTNLITTVT@PEKK	13.8	31.3	0	486	495	0	-0.209031	43.7065
SCX_IMAC_P21(H):P0(L)	3	-1.07	4.345	0.172	0.494	IPI00125501	8	K.G]ISQTNLITTVT#PEK^K^.A	Epb4.1l3	GISQTNLITTVT@PEK#K#	50.7	0	0	495	0	0	2.51748	48.6416
SCX_IMAC_P21(H):P0(L)	3	-1.12	3.904	0.157	0.515	IPI00125501	8	K.G]ISQTNLITTVT#PEK^K^.A	Epb4.1l3	GISQTNLITTVT@PEK#K#	44.4	0	0	495	0	0	2.68629	39.7497
SCX_IMAC_P21(H):P0(L)	3	-0.51	3.04	0.15	0.312	IPI00469962	1	K.DSLT#PVHGTAADSASVLK.D	Epb4.1l5	DSLT@PVHGTAADSASVLK	19.5	0	0	613	0	0	-3.33713	16.134
SCX_IMAC_P21(H):P0(L)	2	-2.45	2.991	0.005	0.474	IPI00125328	1	K.S]TS#PPPS#PEVWAESR.T	Epb4.9	STS@PPPS@PEVWAESR	13.2	35.3	0	92	96	0	0.710713	24.3673
SCX_IMAC_P21(H):P0(L)	2	-0.65	3.009	0.055	0.482	IPI00125328	1	K.S]TS#PPPS#PEVWAESR.T	Epb4.9	STS@PPPS@PEVWAESR	13.2	42.1	0	92	96	0	0.728231	21.0591
SCX_IMAC_P21(H):P0(L)	2	-1.32	2.603	0.041	0.372	IPI00125328	1	K.S]TS#PPPS#PEVWAESR.T	Epb4.9	STS@PPPS@PEVWAESR	7.9	22.2	0	92	96	0	0.576246	21.5672
SCX_IMAC_P21(H):P0(L)	2	0.73	2.301	0.002	0.407	IPI00125328	1	K.ST#SPPPS#PEVWAESR.T	Epb4.9	STS@PPPS@PEVWAESR	6.5	56.6	0	92	96	0	0.710713	24.3618
SCX_IMAC_P21(H):P0(L)	2	-1.75	3.078	0.002	0.451	IPI00125328	1	K.S]TS#PPPS#PEVWAESR.T	Epb4.9	STS@PPPS@PEVWAESR	0	35.8	0	92	96	0	0.522818	20.1329
SCX_IMAC_P21(H):P0(L)	2	-1.35	3.191	0.001	0.556	IPI00125328	1	K.STS#PPPS#PEVWAESR.T	Epb4.9	STS@PPPS@PEVWAESR	0	37.1	0	92	96	0	0.576246	21.5779
SCX_IMAC_P21(H):P0(L)	2	-1.07	3.119	0.001	0.449	IPI00125328	1	K.S]T#SPPPS#PEVWAESR.T	Epb4.9	STS@PPPS@PEVWAESR	0	63.9	0	92	96	0	0.576246	21.5779
SCX_IMAC_P21(H):P0(L)	2	-0.55	2.691	0.004	0.443	IPI00125328	1	K.STS#PPPS#PEVWAESR.T	Epb4.9	STS@PPPS@PEVWAESR	0	37.1	0	92	96	0	0.522818	20.2579
SCX_IMAC_P21(H):P0(L)	2	-0.51	2.571	0.001	0.433	IPI00125328	1	K.S]T#SPPPS#PEVWAESR.T	Epb4.9	STS@PPPS@PEVWAESR	0	35.3	0	92	96	0	0.728379	21.239
SCX_IMAC_P21(H):P0(L)	2	0.63	2.795	0.004	0.426	IPI00125328	1	K.STS#PPPS#PEVWAESR.T	Epb4.9	STS@PPPS@PEVWAESR	0	53.9	0	92	96	0	0.728231	21.0591
SCX_IMAC_P21(H):P0(L)	2	0.63	2.988	0.004	0.298	IPI00125328	1	K.ST#SPPPS#PEVWAESR.T	Epb4.9	STS@PPPS@PEVWAESR	0	57.4	0	92	96	0	0.728245	21.0756
SCX_IMAC_e16(H):P0(L)	4	-0.06	3.28	0.025	0.132	IPI00129198	2	R.TGSESSRPNT#ALLDPSSPEFSAVVSVGDWLQAIK.M	Epha4	T#GSESSRPNTALLDPSSPEFSAVVSVGDWLQAIK	0	0	0	891	0	0	0.0200333	22.8105
SCX_IMAC_P21(H):P0(L)	3	0.23	2.562	0.014	0.111	IPI00330477	1	R.TALPTSGS#S#TGELELLAGEVPAR.S	Epn1	TALPTSGS@S@TGELELLAGEVPAR	7.5	10.3	0	419	420	0	-0.287434	13.8329
SCX_IMAC_P21(H):P0(L)	3	-0.02	2.322	0.007	0.19	IPI00330477	1	R.TALPTSGS#ST#GELELLAGEVPAR.S	Epn1	TALPTSGS@ST@GELELLAGEVPAR	0	0	0	419	421	0	-0.287434	13.8156
SCX_IMAC_P21(H):P0(L)	3	0.61	3.109	0.044	0.172	IPI00330477	1	R.TALPTSGSS#T#GELELLAGEVPAR.S	Epn1	TALPTSGSS@T@GELELLAGEVPAR	4	6.1	0	420	421	0	-0.391591	16.1134
SCX_IMAC_P21(H):P0(L)	4	0.38	3.367	0.175	0.175	IPI00330477	1	K.T]PES#FLGPNAALVDLDSLVSRPGPTPPGSK^.A	Epn1	TPES@FLGPNAALVDLDSLVSRPGPTPPGSK#	10.4	0	0	473	0	0	1.32623	58.3351
SCX_IMAC_P21(H):P0(L)	4	0.37	2.976	0.096	0.096	IPI00330477	1	K.T]PES#FLGPNAALVDLDSLVSRPGPTPPGSK^.A	Epn1	TPES@FLGPNAALVDLDSLVSRPGPTPPGSK#	4.9	0	0	473	0	0	1.40553	44.2705
SCX_IMAC_P21(H):P0(L)	4	0.36	2.861	0.268	0.289	IPI00330477	1	K.T]PES#FLGPNAALVDLDSLVSRPGPTPPGSK^.A	Epn1	TPES@FLGPNAALVDLDSLVSRPGPTPPGSK#	0	0	0	473	0	0	1.40508	43.6712
SCX_IMAC_P21(H):P0(L)	4	0.45	3.098	0.343	0.343	IPI00330477	1	K.T]PES#FLGPNAALVDLDSLVSRPGPTPPGSK^.A	Epn1	TPES@FLGPNAALVDLDSLVSRPGPTPPGSK#	0	0	0	473	0	0	1.32632	58.724
SCX_IMAC_e16(H):P0(L)	2	-0.14	2.091	0.022	0.353	IPI00336844	2	K.A]GGS#PAS#YHGSTSPR.V	Epn2	AGGS#PAS#YHGSTSPR	63.8	16.2	0	192	195	0	0.268386	23.2543
SCX_IMAC_e16(H):P0(L)	2	-0.39	2.123	0.004	0.441	IPI00336844	2	K.AGGS#PASY#HGSTSPR.V	Epn2	AGGS#PAS#YHGSTSPR	82.9	16.2	0	192	195	0	0.268386	23.2543
SCX_IMAC_P21(H):P0(L)	3	-0.18	2.231	0.005	0.414	IPI00464280	1	K.AGGS#PASY#HGS#PEASLCPQHR.T	Epn2	AGGS@PAS@YHGS@PEASLCPQHR	71	24.8	33.7	192	195	199	-4.87627	27.7908
SCX_IMAC_P21(H):P0(L)	2	-0.32	2.634	0.079	0.518	IPI00336844	2	K.AGGS#PASY#HGSTSPR.V	Epn2	AGGS@PAS@YHGSTSPR	104.5	13.2	0	192	195	0	-0.642521	56.8073
SCX_IMAC_P21(H):P0(L)	2	-0.32	2.421	0.04	0.382	IPI00336844	2	K.A]GGS#PASY#HGSTSPR.V	Epn2	AGGS@PAS@YHGSTSPR	82.9	16.2	0	192	195	0	-0.721715	59.6523
SCX_IMAC_P21(H):P0(L)	2	-0.11	2.446	0.07	0.395	IPI00336844	2	K.A]GGS#PASY#HGSTSPR.V	Epn2	AGGS@PAS@YHGSTSPR	82.9	13.2	0	192	195	0	-0.642521	56.8073
SCX_IMAC_P21(H):P0(L)	2	-0.6	2.361	0.072	0.499	IPI00336844	2	K.AGGS#PASY#HGSTSPR.V	Epn2	AGGS@PAS@YHGSTSPR	78.7	16.2	0	192	195	0	-0.721715	59.6523
SCX_IMAC_P21(H):P0(L)	2	-0.01	2.401	0.04	0.286	IPI00336844	2	K.A]GGS#PASY#HGSTSPR.V	Epn2	AGGS@PAS@YHGSTSPR	78.7	16.2	0	192	195	0	-0.782465	35.6104
SCX_IMAC_P21(H):P0(L)	2	0.06	2.128	0.033	0.476	IPI00336844	2	K.A]GGS#PASY#HGSTSPR.V	Epn2	AGGS@PAS@YHGSTSPR	72.4	16.2	0	192	195	0	-0.782704	36.3941
SCX_IMAC_P21(H):P0(L)	2	-0.35	2.112	0.115	0.329	IPI00336844	2	K.A]GGS#PAS#YHGSTSPR.V	Epn2	AGGS@PAS@YHGSTSPR	65	16.2	0	192	195	0	-0.730823	47.1161
SCX_IMAC_P21(H):P0(L)	2	-0.78	2.431	0.056	0.393	IPI00336844	2	K.AGGS#PASY#HGSTSPR.V	Epn2	AGGS@PAS@YHGSTSPR	63.8	16.2	0	192	195	0	-0.730383	46.4752
SCX_IMAC_P21(H):P0(L)	2	-0.74	2.558	0.041	0.52	IPI00336844	2	K.AGGS#PASY#HGSTSPR.V	Epn2	AGGS@PAS@YHGSTSPR	63.8	13.2	0	192	195	0	-0.782258	34.955
SCX_IMAC_P21(H):P0(L)	2	-0.28	2.178	0.01	0.463	IPI00336844	2	K.AGGS#PAS#YHGSTSPR.V	Epn2	AGGS@PAS@YHGSTSPR	63.8	16.2	0	192	195	0	-0.642598	58.4546
SCX_IMAC_P21(H):P0(L)	2	-0.7	2.702	0.032	0.421	IPI00336844	2	K.AGGS#PASY#HGSTSPR.V	Epn2	AGGS@PAS@YHGSTSPR	55.1	13.2	0	192	195	0	-0.782465	35.6104
SCX_IMAC_P21(H):P0(L)	2	-0.17	2.318	0.078	0.368	IPI00336844	2	K.A]GGS#PASY#HGSTSPR.V	Epn2	AGGS@PAS@YHGSTSPR	40.3	16.2	0	192	195	0	-0.721653	58.45
SCX_IMAC_e16(H):P0(L)	5	-1.424	3.083	0.085	0.114	IPI00606873	0	K.LGT#LPVFM*EQFSVPIT#MGGY#SNASPVQVKTAYK.C	Ercc6	LGT#LPVFM*EQFS#VPIT#MGGYSNASPVQVKTAYK	13.8	8.2	13.3	695	704	708	-5.76753	56.2993
SCX_IMAC_e16(H):P0(L)	3	-1.07	2.886	0.371	0.371	IPI00109256	5	R.S]NS#VEK^PVSSLLSR.T	Evl	SNS#VEK^PVSSLLSR	27	0	0	329	0	0	0.382311	83.2256
SCX_IMAC_e16(H):P0(L)	3	-1.04	2.762	0.334	0.334	IPI00109256	5	R.S]NS#VEK^PVSSLLSR.T	Evl	SNS#VEK^PVSSLLSR	30.7	0	0	329	0	0	0.382266	82.4356
SCX_IMAC_e16(H):P0(L)	3	-0.231	3.044	0.191	0.296	IPI00109256	5	R.SNS#VEKPVSSLLSR.T	Evl	SNS#VEKPVSSLLSR	30.7	0	0	329	0	0	0.314558	114.39
SCX_IMAC_e16(H):P0(L)	2	-0.74	2.903	0.396	0.396	IPI00226450	0	R.ANS#DIISLNFR.S	Fam110b	ANS#DIISLNFR	55.9	0	0	297	0	0	-0.0895889	16.8947
SCX_IMAC_e16(H):P0(L)	2	-0.6	2.706	0.386	0.386	IPI00226450	0	R.ANS#DIISLNFR.S	Fam110b	ANS#DIISLNFR	82.9	0	0	297	0	0	-0.0897839	17.0277
SCX_IMAC_e16(H):P0(L)	2	-0.18	2.509	0.211	0.211	IPI00226450	0	R.SKS#DLSDR.Y	Fam110b	SKS#DLSDR	37.5	0	0	257	0	0	0.926873	50.1911
SCX_IMAC_P21(H):P0(L)	2	-0.16	3.002	0.39	0.39	IPI00226450	0	R.ANS#DIISLNFR.S	Fam110b	ANS@DIISLNFR	129.6	0	0	297	0	0	-0.494486	18.864
SCX_IMAC_P21(H):P0(L)	2	-0.19	2.93	0.439	0.439	IPI00226450	0	R.ANS#DIISLNFR.S	Fam110b	ANS@DIISLNFR	115.5	0	0	297	0	0	-0.620611	18.6842
SCX_IMAC_P21(H):P0(L)	2	-0.19	2.849	0.548	0.548	IPI00226450	0	R.ANS#DIISLNFR.S	Fam110b	ANS@DIISLNFR	105.5	0	0	297	0	0	-0.620611	18.5927
SCX_IMAC_P21(H):P0(L)	2	-0.66	2.49	0.204	0.204	IPI00226450	0	R.SKS#DLSDR.Y	Fam110b	SKS@DLSDR	51.6	0	0	257	0	0	-1.67577	19.5176
SCX_IMAC_P21(H):P0(L)	2	-0.31	2.65	0.257	0.305	IPI00226450	0	R.SKS#DLSDR.Y	Fam110b	SKS@DLSDR	42.6	0	0	257	0	0	-1.4515	18.9376
SCX_IMAC_P21(H):P0(L)	2	-0.61	2.022	0.08	0.111	IPI00226450	0	R.SKS#DLSDR.Y	Fam110b	SKS@DLSDR	20.1	0	0	257	0	0	-1.74066	18.5803
SCX_IMAC_P21(H):P0(L)	2	-0.95	2.071	0.093	0.358	IPI00336509	1	R.TS#TLSQVLR.E	Fam114a2	TS@TLSQVLR	13.2	0	0	202	0	0	-3.03193	9.50612
SCX_IMAC_P21(H):P0(L)	2	-0.52	2.076	0.146	0.32	IPI00336509	1	R.TS#TLSQVLR.E	Fam114a2	TS@TLSQVLR	13.2	0	0	202	0	0	-2.97777	11.1039
SCX_IMAC_P21(H):P0(L)	2	-0.37	2.215	0.065	0.386	IPI00336509	1	R.TS#TLSQVLR.E	Fam114a2	TS@TLSQVLR	13.2	0	0	202	0	0	-3.10099	12.0447
SCX_IMAC_e16(H):P0(L)	3	0.85	3.521	0.005	0.46	IPI00461475	0	R.R]TSS#LDTLAAPYLAGHWPR.D	Fam117b	RTS#SLDTLAAPYLAGHWPR	0	0	0	215	0	0	3.14237	25.3736
SCX_IMAC_e16(H):P0(L)	3	-0.53	2.647	0.04	0.255	IPI00461475	0	R.T]SS#LDTLAAPYLAGHWPR.D	Fam117b	TSS#LDTLAAPYLAGHWPR	0	0	0	216	0	0	0.1802	67.6646
SCX_IMAC_P21(H):P0(L)	3	-2.25	3.333	0.006	0.195	IPI00461475	0	R.RTS#S#LDTLAAPYLAGHWPR.D	Fam117b	RT@SS@LDTLAAPYLAGHWPR	7	4	0	214	216	0	-3.75802	18.0468
SCX_IMAC_P21(H):P0(L)	3	-1.81	2.785	0.017	0.374	IPI00461475	0	R.RT#SS#LDTLAAPYLAGHWPR.D	Fam117b	RTS@S@LDTLAAPYLAGHWPR	6.4	9.5	0	215	216	0	-5.25257	23.9488
SCX_IMAC_P21(H):P0(L)	2	-0.44	2.538	0.053	0.143	IPI00154109	0	R.IDFIPVS#PAPSPT#R.G	Fam122a	IDFIPVS@PAPS@PTR	27.2	13.3	0	140	144	0	-2.6888	13.1526
SCX_IMAC_P21(H):P0(L)	2	0.02	2.309	0.01	0.209	IPI00154109	0	R.IDFIPVS#PAPSPT#R.G	Fam122a	IDFIPVS@PAPS@PTR	27.2	13.3	0	140	144	0	-4.80256	13.0541
SCX_IMAC_P21(H):P0(L)	2	0.16	3.119	0.013	0.336	IPI00154109	0	K.RIDFIPVS#PAPSPT#R.G	Fam122a	RIDFIPVS@PAPS@PTR	57.8	13.3	0	140	144	0	-0.909498	13.3824
SCX_IMAC_P21(H):P0(L)	2	0.98	2.611	0.007	0.333	IPI00154109	0	K.RIDFIPVS#PAPS#PTR.G	Fam122a	RIDFIPVS@PAPS@PTR	40.6	13.3	0	140	144	0	-1.43548	11.9843
SCX_IMAC_P21(H):P0(L)	2	-0.6	2.809	0.002	0.316	IPI00154109	0	K.RIDFIPVS#PAPSPT#R.G	Fam122a	RIDFIPVS@PAPS@PTR	30	13.3	0	140	144	0	-1.46604	11.9727
SCX_IMAC_P21(H):P0(L)	3	-1.07	6.068	0.021	0.59	IPI00154109	0	R.S#NSAPLIHGLSDSSPVFQAEAPSAR.R	Fam122a	SNS@APLIHGLSDSSPVFQAEAPSAR	14	0	0	34	0	0	-0.786985	16.2956
SCX_IMAC_e16(H):P0(L)	3	-0.62	2.489	0.09	0.09	IPI00454035	1	R.H]ISLT#LPATFR.G	Fam125b	HISLT#LPATFR	10.4	0	0	224	0	0	1.60168	11.8107
SCX_IMAC_e16(H):P0(L)	3	2.616	2.886	0.197	0.197	IPI00330799	0	R.D]LDK^T#PPAAPVPRM*R.R	Fam148b	D]LDK^T#PPAAPVPRM*R	1000	0	0	156	0	0	3.98871	22.9462
SCX_IMAC_P21(H):P0(L)	3	-1.08	2.785	0.074	0.295	IPI00318140	0	K.AQTSYGFATLAES#PHTR.R	Fam148c	AQTSYGFATLAES@PHTR	22.3	0	0	153	0	0	-2.13824	22.6633
SCX_IMAC_P21(H):P0(L)	4	-0.82	2.871	0.029	0.361	IPI00222393	2	K.ASSVNSPLGNKPQT#LSPSHR.A	Fam164a	ASSVNSPLGNKPQTLS@PSHR	30.9	0	0	222	0	0	-2.56781	40.1204
SCX_IMAC_P21(H):P0(L)	3	-3.08	2.434	0.023	0.299	IPI00222393	2	K.ASSVNSPLGNKPQTLS#PSHR.A	Fam164a	ASSVNSPLGNKPQTLS@PSHR	6	0	0	222	0	0	-2.39429	17.4446
SCX_IMAC_P21(H):P0(L)	3	-0.52	2.432	0.025	0.356	IPI00396753	1	R.DS#LTSPEDELGAEVGDEAGDKK.S	Fam171a2	DSLT@SPEDELGAEVGDEAGDKK	11.5	0	0	787	0	0	-2.66187	12.442
SCX_IMAC_P21(H):P0(L)	2	-0.87	2.815	0.071	0.464	IPI00396753	1	R.HS#YIDLQAGSGGR.S	Fam171a2	HS@YIDLQAGSGGR	28.9	0	0	666	0	0	-1.78109	9.90224
SCX_IMAC_P21(H):P0(L)	3	-0.4	2.683	0.154	0.373	IPI00396753	1	R.SAS#RPAAEPPGAR.T	Fam171a2	SAS@RPAAEPPGAR	27	0	0	423	0	0	-4.85567	62.472
SCX_IMAC_P21(H):P0(L)	3	-0.83	2.549	0.104	0.379	IPI00396753	1	R.SAS#RPAAEPPGAR.T	Fam171a2	SAS@RPAAEPPGAR	24.2	0	0	423	0	0	-4.78156	48.1408
SCX_IMAC_P21(H):P0(L)	3	-0.47	2.404	0.058	0.308	IPI00396753	1	R.SAS#RPAAEPPGAR.T	Fam171a2	SAS@RPAAEPPGAR	24.2	0	0	423	0	0	-5.23915	57.3559
SCX_IMAC_P21(H):P0(L)	3	-0.45	2.628	0.096	0.336	IPI00396753	1	R.SAS#RPAAEPPGAR.T	Fam171a2	SAS@RPAAEPPGAR	7	0	0	423	0	0	-5.23353	56.7328
SCX_IMAC_e16(H):P0(L)	2	-2.68	2.056	0.221	0.241	IPI00271026	1	R.S]PAGLGS#VSK.R	Fam71b	SPAGLGS#VSK	48.9	0	0	588	0	0	0.00593649	1.05757
SCX_IMAC_P21(H):P0(L)	2	-0.33	3.029	0.257	0.359	IPI00678532	3	R.S]HS#LPNSLDYAQASER.G	Fam82a2	S@HSLPNSLDYAQASER	26.4	0	0	44	0	0	1.97936	8.45139
SCX_IMAC_P21(H):P0(L)	3	-0.38	3.74	0.001	0.417	IPI00678532	3	R.S]HS#LPNSLDYAQASER.G	Fam82a2	S@HSLPNSLDYAQASER	3.3	0	0	44	0	0	2.67236	86.9186
SCX_IMAC_P21(H):P0(L)	3	-0.35	3.091	0.057	0.199	IPI00678532	3	R.S]HSLPNS#LDYAQASER.G	Fam82a2	SHSLPNS@LDYAQASER	0	0	0	50	0	0	2.67234	86.8422
SCX_IMAC_e16(H):P0(L)	2	0.49	2.285	0.115	0.275	IPI00356904	2	R.L]GAPENSGIST#LER.G	Farp1	LGAPENS#GISTLER	3.5	0	0	20	0	0	-0.0869998	14.3856
SCX_IMAC_P21(H):P0(L)	2	-0.72	2.183	0.004	0.305	IPI00356904	1	R.GSS#FRFS#GR.T	Farp1	GSS@FRFS@GR	6.9	63.9	0	336	340	0	-2.45362	33.7101
SCX_IMAC_P21(H):P0(L)	2	-1.08	2.389	0.041	0.201	IPI00356904	2	R.LGAPENSGIS#T#LER.G	Farp1	LGAPENS@GIS@TLER	3.5	0	0	20	23	0	-2.45627	5.12689
SCX_IMAC_P21(H):P0(L)	2	-2.7	2.022	0.192	0.192	IPI00356904	1	R.S#LVSQPTAPNSEVPK.Q	Farp1	S@LVSQPTAPNSEVPK	15.5	0	0	373	0	0	-1.26237	3.21696
SCX_IMAC_P21(H):P0(L)	3	-0.68	2.928	0.032	0.288	IPI00127202	1	R.T#SLHALTVDLPK.Q	Farp2	TS@LHALTVDLPK	9.8	0	0	375	0	0	-2.79416	6.87808
SCX_IMAC_e16(H):P0(L)	2	-0.55	2.131	0.049	0.079	IPI00113223	0	K.SRS#DTSLK.Q	Fasn	SRS#DTSLK	18.9	0	0	2201	0	0	-0.286485	29.9078
SCX_IMAC_P21(H):P0(L)	3	2.39	3.192	0.271	0.271	IPI00343214	0	R.Y]SNQNLEDLIPPRPPS#PR.E	Fat2	YSNQNLEDLIPPRPPS@PR	52.8	0	0	4260	0	0	2.89687	4.45567
SCX_IMAC_P21(H):P0(L)	3	-1.13	3.337	0.089	0.449	IPI00828569	0	K.GLDVLGGEPQEMSTFHPES#PR.I	Fat3	GLDVLGGEPQEMSTFHPES@PR	20.6	0	0	4268	0	0	-2.07011	9.9202
SCX_IMAC_P21(H):P0(L)	3	-1.13	3.195	0.013	0.315	IPI00828569	0	K.GLDVLGGEPQEMSTFHPES#PR.I	Fat3	GLDVLGGEPQEMSTFHPES@PR	12.8	0	0	4268	0	0	-2.07161	9.95026
SCX_IMAC_e16(H):P0(L)	4	-0.24	2.817	0.2	0.255	IPI00222081	2	R.H]VVRPPPRS#PEPDTLPLAAGSDHPLPR.A	Fbxl19	HVVRPPPRS#PEPDTLPLAAGSDHPLPR	18.8	0	0	272	0	0	2.47106	9.41334
SCX_IMAC_P21(H):P0(L)	3	-0.09	4.948	0.048	0.532	IPI00137697	1	R.AS#DSNTHEGFFWQGLWQR.L	Fbxo6	AS@DSNTHEGFFWQGLWQR	45.7	0	0	276	0	0	-0.958156	31.7399
SCX_IMAC_P21(H):P0(L)	3	-0.14	4.951	0.013	0.475	IPI00137697	1	R.AS#DSNTHEGFFWQGLWQR.L	Fbxo6	AS@DSNTHEGFFWQGLWQR	24.8	0	0	276	0	0	-0.854992	39.7493
SCX_IMAC_P21(H):P0(L)	3	-0.09	4.231	0.036	0.455	IPI00137697	1	R.AS#DSNTHEGFFWQGLWQR.L	Fbxo6	AS@DSNTHEGFFWQGLWQR	21.3	0	0	276	0	0	-0.958184	31.798
SCX_IMAC_P21(H):P0(L)	3	-0.1	4.502	0.039	0.505	IPI00137697	1	R.AS#DSNTHEGFFWQGLWQR.L	Fbxo6	AS@DSNTHEGFFWQGLWQR	15.6	0	0	276	0	0	-0.85462	39.1611
SCX_IMAC_P21(H):P0(L)	3	0.02	3.265	0.025	0.288	IPI00137697	1	R.ASDSNT#HEGFFWQGLWQR.L	Fbxo6	AS@DSNTHEGFFWQGLWQR	9.1	0	0	276	0	0	-0.769098	23.169
SCX_IMAC_P21(H):P0(L)	3	0.16	3.961	0.024	0.398	IPI00137697	1	R.ASDS#NTHEGFFWQGLWQR.L	Fbxo6	AS@DSNTHEGFFWQGLWQR	5.4	0	0	276	0	0	-0.769458	23.3054
SCX_IMAC_e16(H):P0(L)	3	0.77	5.603	0.345	0.506	IPI00621763	0	R.G]PS#PVVLGSQDTLPVATAFTEYVHAYFR.G	Fcho1	GPS#PVVLGSQDTLPVATAFTEYVHAYFR	65.5	0	0	600	0	0	1.63487	11.7117
SCX_IMAC_e16(H):P0(L)	3	1.47	4.757	0.44	0.478	IPI00621763	0	R.G]PS#PVVLGSQDTLPVATAFTEYVHAYFR.G	Fcho1	GPS#PVVLGSQDTLPVATAFTEYVHAYFR	102.4	0	0	600	0	0	1.57532	11.6745
SCX_IMAC_e16(H):P0(L)	3	0.229	3.701	0.037	0.127	IPI00169689	1	K.R]FS#MEGISNILQSGIR.Q	Fez1	RFS#MEGISNILQSGIR	10.8	0	0	316	0	0	1.4884	42.6234
SCX_IMAC_e16(H):P0(L)	3	-1.904	2.705	0.02	0.179	IPI00169689	1	K.R]FSMEGIS#NILQSGIR.Q	Fez1	RFSMEGIS#NILQSGIR	2	0	0	321	0	0	0.991436	10.9875
SCX_IMAC_P21(H):P0(L)	3	-0.1	3.944	0.089	0.34	IPI00169689	1	R.FS#MEGISNILQSGIR.Q	Fez1	FS@MEGISNILQSGIR	6.4	0	0	316	0	0	-1.52358	6.09544
SCX_IMAC_P21(H):P0(L)	3	-0.15	2.631	0.089	0.127	IPI00169689	1	R.FS#MEGISNILQSGIR.Q	Fez1	FSMEGIS@NILQSGIR	6.9	0	0	321	0	0	-1.54255	6.22476
SCX_IMAC_P21(H):P0(L)	3	-0.61	3.467	0.202	0.343	IPI00169689	1	R.FS#MEGISNILQSGIR.Q	Fez1	FSMEGIS@NILQSGIR	4.3	0	0	321	0	0	-2.16807	9.38495
SCX_IMAC_P21(H):P0(L)	3	0.02	3.825	0.204	0.435	IPI00169689	1	K.RFS#MEGISNILQSGIR.Q	Fez1	RFS@MEGISNILQSGIR	49.6	0	0	316	0	0	-0.0791119	71.0589
SCX_IMAC_P21(H):P0(L)	3	-0.02	4.285	0.166	0.338	IPI00169689	1	K.RFS#MEGISNILQSGIR.Q	Fez1	RFS@MEGISNILQSGIR	26.5	0	0	316	0	0	-0.0790512	72.1007
SCX_IMAC_P21(H):P0(L)	3	0.09	3.306	0.242	0.293	IPI00169689	1	K.RFS#MEGISNILQSGIR.Q	Fez1	RFS@MEGISNILQSGIR	22.9	0	0	316	0	0	-0.0815364	112.623
SCX_IMAC_P21(H):P0(L)	3	0.12	3.883	0.254	0.401	IPI00169689	1	K.RFS#MEGISNILQSGIR.Q	Fez1	RFS@MEGISNILQSGIR	22.5	0	0	316	0	0	-0.081692	115.362
SCX_IMAC_P21(H):P0(L)	3	-0.56	3.898	0.112	0.268	IPI00169689	1	K.R]FS#MEGISNILQSGIR.Q	Fez1	RFS@MEGISNILQSGIR	15.8	0	0	316	0	0	-0.0791748	70.0093
SCX_IMAC_P21(H):P0(L)	3	-0.16	3.645	0.175	0.218	IPI00169689	1	K.R]FS#MEGISNILQSGIR.Q	Fez1	RFS@MEGISNILQSGIR	11.6	0	0	316	0	0	-0.0813776	110.638
SCX_IMAC_P21(H):P0(L)	3	-0.06	2.343	0.046	0.1	IPI00169689	1	K.R]FS#MEGISNILQSGIR.Q	Fez1	RFS@MEGISNILQSGIR	4.3	0	0	316	0	0	-0.219564	31.5844
SCX_IMAC_P21(H):P0(L)	3	-0.15	3.26	0.099	0.214	IPI00169689	1	K.R]FS#MEGISNILQSGIR.Q	Fez1	RFS@MEGISNILQSGIR	4.2	0	0	316	0	0	-0.081303	109.799
SCX_IMAC_P21(H):P0(L)	3	-0.25	3.005	0.121	0.135	IPI00169689	1	K.R]FS#MEGISNILQSGIR.Q	Fez1	RFS@MEGISNILQSGIR	2.8	0	0	316	0	0	-0.219564	31.4489
SCX_IMAC_P21(H):P0(L)	3	-0.94	2.853	0.064	0.276	IPI00169689	1	K.RFSMEGIS#NILQSGIR.Q	Fez1	RFSMEGIS@NILQSGIR	10.8	0	0	321	0	0	-0.219564	31.4489
SCX_IMAC_P21(H):P0(L)	2	-0.68	2.131	0.155	0.155	IPI00169689	1	K.S#MEDLVNEFDEK.L	Fez1	S@MEDLVNEFDEK	1000	0	0	58	0	0	-1.75432	14.2171
SCX_IMAC_P21(H):P0(L)	2	-0.08	2.625	0.294	0.294	IPI00169689	1	K.S#MEDLVNEFDEK.L	Fez1	S@MEDLVNEFDEK	1000	0	0	58	0	0	-1.7752	15.3033
SCX_IMAC_P21(H):P0(L)	2	-1.25	2.159	0.277	0.277	IPI00130399	1	R.E]PS#LHEIGEK^.Q	Fgf12	E]PS@LHEIGEK#	1000	0	0	212	0	0	2.8844	79.1094
SCX_IMAC_P21(H):P0(L)	2	-1.25	2.301	0.303	0.303	IPI00130399	1	R.E]PS#LHEIGEK^.Q	Fgf12	E]PS@LHEIGEK#	1000	0	0	212	0	0	2.5568	120.866
SCX_IMAC_e16(H):P0(L)	4	-1.567	2.815	0.13	0.355	IPI00108285	3	K.V]AMYK^EPS#LHDLTEFSR.S	Fgf13	VAMYK^EPS#LHDLTEFSR	9.5	0	0	208	0	0	4.28412	25.0941
SCX_IMAC_e16(H):P0(L)	4	-0.45	2.433	0.156	0.408	IPI00108285	3	K.V]AMYK^EPS#LHDLTEFSR.S	Fgf13	VAMYK^EPS#LHDLTEFSR	9.8	0	0	208	0	0	3.9261	22.4239
SCX_IMAC_P21(H):P0(L)	3	-0.8	2.705	0.345	0.345	IPI00108285	3	K.EPS#LHDLTEFSR.S	Fgf13	EPS@LHDLTEFSR	76.1	0	0	208	0	0	-2.95666	93.2824
SCX_IMAC_P21(H):P0(L)	2	-0.62	2.046	0.389	0.432	IPI00108285	3	K.EPS#LHDLTEFSR.S	Fgf13	EPS@LHDLTEFSR	35.3	0	0	208	0	0	-2.17792	58.1277
SCX_IMAC_P21(H):P0(L)	3	1.62	2.203	0.132	0.132	IPI00654114	0	R.G]S#LVPVHVTCSEL.-	Fgfr3	GS@LVPVHVTCSEL	37.8	0	0	378	0	0	4.55288	52.959
SCX_IMAC_P21(H):P0(L)	3	-1.75	2.385	0.001	0.142	IPI00110716	5	R.DHS#PTPSVFNSDEER.Y	Fip1l1	DHSPTPS@VFNSDEER	8.4	0	0	483	0	0	-1.76911	4.95628
SCX_IMAC_P21(H):P0(L)	2	-0.25	2.103	0.226	0.413	IPI00116278	9	R.TVS#DNS#LSSSK.E	Fnbp1	TVS@DNS@LSSSK	33.7	26.5	0	296	299	0	0.363835	65.9366
SCX_IMAC_e16(H):P0(L)	4	-0.4	2.675	0.076	0.248	IPI00169474	2	R.R]HS#SDINHLVTQGR.E	Fnbp1l	RHS#SDINHLVTQGR	22	0	0	430	0	0	0.0723846	151.694
SCX_IMAC_e16(H):P0(L)	4	-0.4	4.09	0.146	0.329	IPI00169474	2	R.R]HS#SDINHLVTQGR.E	Fnbp1l	RHS#SDINHLVTQGR	35.8	0	0	430	0	0	0.07229	147.707
SCX_IMAC_e16(H):P0(L)	2	-0.51	2.191	0.242	0.306	IPI00338998	1	K.R]GS#ATSSSNTSLT.-	Fsd1	RGS#ATSSSNTSLT	13.3	0	0	486	0	0	-0.383274	24.0117
SCX_IMAC_P21(H):P0(L)	2	-1.61	2.273	0.155	0.36	IPI00338998	1	K.R]GS#ATSSSNTSLT.-	Fsd1	RGS@ATSSSNTSLT	37.4	0	0	486	0	0	-0.372079	182.728
SCX_IMAC_P21(H):P0(L)	2	-1.61	2.172	0.19	0.272	IPI00338998	1	K.R]GS#ATSSSNTSLT.-	Fsd1	RGS@ATSSSNTSLT	26.5	0	0	486	0	0	-0.372108	179.913
SCX_IMAC_P21(H):P0(L)	2	-0.83	2.139	0.375	0.473	IPI00338998	1	R.TAS#PVNS#PAR.G	Fsd1	TAS@PVNS@PAR	42.6	84.9	0	313	317	0	-3.36246	23.9302
SCX_IMAC_P21(H):P0(L)	2	-1.23	2.446	0.328	0.328	IPI00338998	1	R.TAS#PVNS#PAR.G	Fsd1	TAS@PVNS@PAR	24.8	71.8	0	313	317	0	-4.47147	26.5675
SCX_IMAC_P21(H):P0(L)	2	-1.04	2.216	0.365	0.414	IPI00338998	1	R.TAS#PVNS#PAR.G	Fsd1	TAS@PVNS@PAR	24.8	68.1	0	313	317	0	-3.53168	21.7967
SCX_IMAC_P21(H):P0(L)	2	-1.04	2.17	0.227	0.341	IPI00338998	1	R.TAS#PVNS#PAR.G	Fsd1	TAS@PVNS@PAR	21.3	79.3	0	313	317	0	-3.53206	21.8135
SCX_IMAC_P21(H):P0(L)	2	-0.97	2.098	0.245	0.42	IPI00338998	1	R.TAS#PVNS#PAR.G	Fsd1	TAS@PVNS@PAR	21.3	79.3	0	313	317	0	-3.18821	19.9559
SCX_IMAC_P21(H):P0(L)	3	-0.12	3.035	0.008	0.414	IPI00126389	1	R.TDGS#IS#GDRQPVTVADYISR.A	Fxr2	T@DGSIS@GDRQPVTVADYISR	24.8	13.3	0	600	605	0	-0.992888	66.179
SCX_IMAC_P21(H):P0(L)	3	-0.04	2.656	0.023	0.437	IPI00126389	1	R.TDGS#IS#GDRQPVTVADYISR.A	Fxr2	T@DGSIS@GDRQPVTVADYISR	21.3	11	0	600	605	0	-1.14471	63.4438
SCX_IMAC_P21(H):P0(L)	3	-0.07	2.371	0.116	0.406	IPI00126389	1	R.TDGS#IS#GDRQPVTVADYISR.A	Fxr2	T@DGSIS@GDRQPVTVADYISR	18.9	12.7	0	600	605	0	-1.05622	61.9793
SCX_IMAC_P21(H):P0(L)	3	-0.15	2.406	0.06	0.367	IPI00126389	1	R.TDGS#IS#GDRQPVTVADYISR.A	Fxr2	TDGS@IS@GDRQPVTVADYISR	16.2	18.1	0	603	605	0	-0.992851	65.9884
SCX_IMAC_P21(H):P0(L)	3	-0.04	2.317	0.024	0.455	IPI00126389	1	R.TDGS#IS#GDRQPVTVADYISR.A	Fxr2	TDGS@IS@GDRQPVTVADYISR	16.2	18.1	0	603	605	0	-1.05618	61.7358
SCX_IMAC_P21(H):P0(L)	3	-0.09	3.076	0.008	0.349	IPI00126389	1	R.TDGS#IS#GDRQPVTVADYISR.A	Fxr2	TDGS@IS@GDRQPVTVADYISR	13.8	32.9	0	603	605	0	-1.14467	63.3021
SCX_IMAC_P21(H):P0(L)	2	0.69	2.789	0.005	0.412	IPI00126389	1	R.TDGS#IS#GDRQPVTVADYISR.A	Fxr2	TDGS@IS@GDRQPVTVADYISR	0	4.5	0	603	605	0	-1.01499	10.1035
SCX_IMAC_P21(H):P0(L)	2	0.78	2.3	0.028	0.342	IPI00126389	1	R.T#DGSIS#GDRQPVTVADYISR.A	Fxr2	TDGS@IS@GDRQPVTVADYISR	0	35.3	0	603	605	0	-1.06602	9.19855
SCX_IMAC_P21(H):P0(L)	2	5.05	2.451	0.006	0.291	IPI00126389	1	R.TDGS#IS#GDRQPVTVADYISR.A	Fxr2	TDGS@IS@GDRQPVTVADYISR	0	13.2	0	603	605	0	-0.758851	10.8826
SCX_IMAC_e16(H):P0(L)	2	-0.48	5.09	0.015	0.509	IPI00130095	1	K.S]TS#PAPADVAPAQEDLR.T	G3bp1	STS#PAPADVAPAQEDLR	7.9	0	0	231	0	0	1.12753	35.4987
SCX_IMAC_e16(H):P0(L)	2	-0.72	4.817	0.004	0.468	IPI00130095	1	K.S]T#SPAPADVAPAQEDLR.T	G3bp1	STS#PAPADVAPAQEDLR	9.3	0	0	231	0	0	1.53951	23.2367
SCX_IMAC_P21(H):P0(L)	2	-0.44	4.167	0.035	0.529	IPI00130095	1	K.STS#PAPADVAPAQEDLR.T	G3bp1	STS@PAPADVAPAQEDLR	11.5	0	0	231	0	0	-1.90429	19.734
SCX_IMAC_P21(H):P0(L)	2	-0.44	4.301	0.035	0.529	IPI00130095	1	K.STS#PAPADVAPAQEDLR.T	G3bp1	STS@PAPADVAPAQEDLR	11.5	0	0	231	0	0	-1.90423	19.7169
SCX_IMAC_P21(H):P0(L)	2	-0.91	4.968	0.033	0.516	IPI00130095	1	K.STS#PAPADVAPAQEDLR.T	G3bp1	STS@PAPADVAPAQEDLR	10.3	0	0	231	0	0	-1.99567	21.0948
SCX_IMAC_P21(H):P0(L)	2	-0.91	5.196	0.043	0.477	IPI00130095	1	K.STS#PAPADVAPAQEDLR.T	G3bp1	STS@PAPADVAPAQEDLR	0	0	0	231	0	0	-1.99368	20.8235
SCX_IMAC_e16(H):P0(L)	3	-0.6	2.378	0.304	0.304	IPI00331295	0	K.S]AT#PPPAEPASLPQEPPK^PR.V	G3bp2	SAT#PPPAEPASLPQEPPK^PR	16.8	0	0	227	0	0	1.015	80.9733
SCX_IMAC_e16(H):P0(L)	3	-0.47	2.785	0.355	0.355	IPI00331295	0	K.S]AT#PPPAEPASLPQEPPK^PR.V	G3bp2	SAT#PPPAEPASLPQEPPK^PR	22.6	0	0	227	0	0	1.01489	79.4794
SCX_IMAC_e16(H):P0(L)	3	-0.49	2.659	0.009	0.249	IPI00331295	0	K.SAT#PPPAEPASLPQEPPKPR.V	G3bp2	SAT#PPPAEPASLPQEPPKPR	9.4	0	0	227	0	0	1.01498	80.6751
SCX_IMAC_e16(H):P0(L)	3	-0.43	3.199	0.023	0.183	IPI00331295	0	K.SAT#PPPAEPASLPQEPPKPR.V	G3bp2	SAT#PPPAEPASLPQEPPKPR	19.2	0	0	227	0	0	1.01495	80.3319
SCX_IMAC_P21(H):P0(L)	3	-0.73	2.76	0.09	0.316	IPI00331295	0	K.SAT#PPPAEPASLPQEPPKPR.V	G3bp2	SAT@PPPAEPASLPQEPPKPR	22.6	0	0	227	0	0	-3.69638	26.4134
SCX_IMAC_e16(H):P0(L)	2	0.76	2.17	0.03	0.03	IPI00113788	0	R.Y#VAIVHSR.R	Galr1	Y#VAIVHSR	68.1	0	0	134	0	0	-5.04146	43.9891
SCX_IMAC_e16(H):P0(L)	2	-0.33	3.689	0.095	0.61	IPI00128973	0	K.EGDGSATTDAAPATS#PK.A	Gap43	EGDGSATTDAAPATS#PK	26.4	0	0	96	0	0	-2.38382	53.8538
SCX_IMAC_e16(H):P0(L)	2	-0.11	4.163	0.097	0.653	IPI00128973	0	K.EGDGSATTDAAPATS#PK.A	Gap43	EGDGSATTDAAPATS#PK	28.9	0	0	96	0	0	-2.80833	115.609
SCX_IMAC_e16(H):P0(L)	2	-0.33	4.473	0.098	0.581	IPI00128973	0	K.EGDGSATTDAAPATS#PK.A	Gap43	EGDGSATTDAAPATS#PK	32.4	0	0	96	0	0	-2.38382	51.9912
SCX_IMAC_e16(H):P0(L)	3	0.079	2.552	0.086	0.196	IPI00128973	0	K.KEGDGSATTDAAPATS#PK.A	Gap43	KEGDGSATTDAAPATS#PK	7.7	0	0	96	0	0	-3.1368	27.1516
SCX_IMAC_e16(H):P0(L)	2	-0.67	2.932	0.04	0.447	IPI00128973	0	K.KEGDGSATTDAAPATS#PK.A	Gap43	KEGDGSATTDAAPATS#PK	24.4	0	0	96	0	0	-3.18469	28.7106
SCX_IMAC_P21(H):P0(L)	2	-0.7	2.98	0.061	0.57	IPI00128973	0	K.EGDGSATTDAAPAT#SPK.A	Gap43	EGDGSATTDAAPAT@SPK	13.2	0	0	95	0	0	-1.53711	16.0202
SCX_IMAC_P21(H):P0(L)	2	-1.07	3.441	0.024	0.567	IPI00128973	0	K.EGDGSATTDAAPATS#PK.A	Gap43	EGDGSATTDAAPAT@SPK	11.5	0	0	95	0	0	-1.30132	16.554
SCX_IMAC_P21(H):P0(L)	2	-0.36	3.927	0.093	0.587	IPI00128973	0	K.EGDGSATTDAAPATS#PK.A	Gap43	EGDGSATTDAAPATS@PK	32.4	0	0	96	0	0	-1.10716	137.509
SCX_IMAC_P21(H):P0(L)	2	-0.35	3.906	0.11	0.609	IPI00128973	0	K.EGDGSATTDAAPATS#PK.A	Gap43	EGDGSATTDAAPATS@PK	28.9	0	0	96	0	0	-1.10724	138.954
SCX_IMAC_P21(H):P0(L)	2	-0.18	3.457	0.102	0.602	IPI00128973	0	K.EGDGSATTDAAPATS#PK.A	Gap43	EGDGSATTDAAPATS@PK	28.9	0	0	96	0	0	-1.15823	135.413
SCX_IMAC_P21(H):P0(L)	2	-0.16	3.18	0.143	0.531	IPI00128973	0	K.EGDGSATTDAAPATS#PK.A	Gap43	EGDGSATTDAAPATS@PK	28.9	0	0	96	0	0	-1.15823	135.487
SCX_IMAC_P21(H):P0(L)	2	-0.67	2.41	0.078	0.502	IPI00128973	0	K.EGDGSATTDAAPATS#PK.A	Gap43	EGDGSATTDAAPATS@PK	16.2	0	0	96	0	0	-1.53727	16.0741
SCX_IMAC_P21(H):P0(L)	2	-0.46	2.793	0.06	0.514	IPI00128973	0	K.EGDGSATTDAAPATS#PK.A	Gap43	EGDGSATTDAAPATS@PK	16.2	0	0	96	0	0	-1.42149	20.3683
SCX_IMAC_P21(H):P0(L)	2	-0.41	2.412	0	0.462	IPI00128973	0	K.EGDGSATTDAAPAT#SPK.A	Gap43	EGDGSATTDAAPATS@PK	10.3	0	0	96	0	0	-1.32752	21.3739
SCX_IMAC_P21(H):P0(L)	2	-1.07	3.119	0.016	0.515	IPI00128973	0	K.EGDGSATTDAAPATS#PK.A	Gap43	EGDGSATTDAAPATS@PK	0	0	0	96	0	0	-1.30157	16.6153
SCX_IMAC_P21(H):P0(L)	2	-0.85	3.963	0.102	0.579	IPI00128973	0	K.E]GDGSATTDAAPATS#PK^.A	Gap43	EGDGSATTDAAPATS@PK#	32.4	0	0	96	0	0	-1.10044	138.954
SCX_IMAC_P21(H):P0(L)	2	-0.88	3.497	0.114	0.545	IPI00128973	0	K.E]GDGSATTDAAPATS#PK^.A	Gap43	EGDGSATTDAAPATS@PK#	28.9	0	0	96	0	0	-1.10058	144.002
SCX_IMAC_P21(H):P0(L)	2	-0.67	3.692	0.071	0.621	IPI00128973	0	K.E]GDGSATTDAAPATS#PK^.A	Gap43	EGDGSATTDAAPATS@PK#	28.9	0	0	96	0	0	-1.15825	136.015
SCX_IMAC_P21(H):P0(L)	2	-0.64	3.745	0.088	0.571	IPI00128973	0	K.E]GDGSATTDAAPATS#PK^.A	Gap43	EGDGSATTDAAPATS@PK#	26.4	0	0	96	0	0	-1.15824	135.73
SCX_IMAC_P21(H):P0(L)	2	-0.4	3.619	0.09	0.536	IPI00128973	0	K.E]GDGSATTDAAPATS#PK^.A	Gap43	EGDGSATTDAAPATS@PK#	26.4	0	0	96	0	0	-1.06786	108.274
SCX_IMAC_P21(H):P0(L)	2	-0.61	3.135	0.069	0.563	IPI00128973	0	K.E]GDGSATTDAAPATS#PK^.A	Gap43	EGDGSATTDAAPATS@PK#	24.4	0	0	96	0	0	-1.13868	127.369
SCX_IMAC_P21(H):P0(L)	2	-0.59	3.093	0.038	0.512	IPI00128973	0	K.E]GDGSATTDAAPATS#PK^.A	Gap43	EGDGSATTDAAPATS@PK#	19.3	0	0	96	0	0	-1.13867	126.682
SCX_IMAC_P21(H):P0(L)	2	-0.38	3.307	0.059	0.565	IPI00128973	0	K.E]GDGSATTDAAPATS#PK^.A	Gap43	EGDGSATTDAAPATS@PK#	18.4	0	0	96	0	0	-1.06799	111.83
SCX_IMAC_P21(H):P0(L)	3	0.07	4.262	0.09	0.359	IPI00128973	0	K.E]GDGSATTDAAPATS#PK^AEEPSK^.A	Gap43	EGDGSATTDAAPATS@PK#AEEPSK#	33.7	0	0	96	0	0	2.84218	28.8061
SCX_IMAC_P21(H):P0(L)	2	-0.17	2.978	0.069	0.397	IPI00128973	0	K.KEGDGSATTDAAPAT#SPK.A	Gap43	KEGDGSATTDAAPAT@SPK	13.2	0	0	95	0	0	-1.27899	11.2539
SCX_IMAC_P21(H):P0(L)	3	-0.07	2.546	0.074	0.391	IPI00128973	0	K.KEGDGSATTDAAPATS#PK.A	Gap43	KEGDGSATTDAAPATS@PK	36.7	0	0	96	0	0	-1.07458	159.581
SCX_IMAC_P21(H):P0(L)	3	-0.08	2.39	0.071	0.32	IPI00128973	0	K.KEGDGSATTDAAPATS#PK.A	Gap43	KEGDGSATTDAAPATS@PK	27.7	0	0	96	0	0	-1.07461	160.673
SCX_IMAC_P21(H):P0(L)	2	-0.38	3.174	0.033	0.469	IPI00128973	0	K.KEGDGSATTDAAPATS#PK.A	Gap43	KEGDGSATTDAAPATS@PK	26.4	0	0	96	0	0	-1.1528	35.8697
SCX_IMAC_P21(H):P0(L)	2	-0.69	2.376	0.105	0.445	IPI00128973	0	K.KEGDGSATTDAAPATS#PK.A	Gap43	KEGDGSATTDAAPATS@PK	24.4	0	0	96	0	0	-0.854827	22.0539
SCX_IMAC_P21(H):P0(L)	3	-0.35	2.656	0.115	0.43	IPI00128973	0	K.KEGDGSATTDAAPATS#PK.A	Gap43	KEGDGSATTDAAPATS@PK	21.8	0	0	96	0	0	-1.18081	154.693
SCX_IMAC_P21(H):P0(L)	2	-0.38	2.947	0.022	0.508	IPI00128973	0	K.KEGDGSATTDAAPATS#PK.A	Gap43	KEGDGSATTDAAPATS@PK	10.3	0	0	96	0	0	-1.15279	35.9172
SCX_IMAC_P21(H):P0(L)	2	-1.41	2.159	0.184	0.254	IPI00406596	7	R.SRS#SDIVSSVR.R	Gapvd1	SRS@SDIVSSVR	13.2	0	0	881	0	0	-0.304014	31.4395
SCX_IMAC_P21(H):P0(L)	3	-0.85	2.241	0.175	0.228	IPI00454161	3	R.RGS#S#PGSLEIPK.D	Garnl1	RGS@S@PGSLEIPK	17.4	20.9	0	859	860	0	-1.71623	42.8567
SCX_IMAC_P21(H):P0(L)	3	-1.92	3.971	0.005	0.385	IPI00229784	1	K.RPPS#PDVIVLS#DSEQPSS#PR.V	Gatad2a;LOC100047029	RPPS@PDVIVLS@DSEQPSS@PR	82.6	20.2	28.9	96	103	110	-1.56151	9.91911
SCX_IMAC_e16(H):P0(L)	2	5.56	2.603	0.207	0.207	IPI00134141	1	K.VS#QVNLWNT#LK^.E	Gdap10	VS#QVNLWNT#LK^	1000	0	0	9	16	0	-2.8732	26.1263
SCX_IMAC_P21(H):P0(L)	2	0.98	2.576	0.153	0.342	IPI00406371	1	R.VDS#TTCLFPVEEK.A	Gfpt1	VDS@TTCLFPVEEK	16.2	0	0	259	0	0	-1.63303	4.87603
SCX_IMAC_P21(H):P0(L)	2	-0.19	2.371	0.024	0.373	IPI00406371	1	R.VDSTT#CLFPVEEK.A	Gfpt1	VDS@TTCLFPVEEK	13.2	0	0	259	0	0	-1.70337	5.22801
SCX_IMAC_P21(H):P0(L)	3	-2.04	3.057	0.01	0.147	IPI00387294	0	-.M]AWLTLYLLSVLWAVAGT#STR.A	Gif	MAWLTLYLLSVLWAVAGT@STR	0	0	0	18	0	0	4.19948	30.769
SCX_IMAC_P21(H):P0(L)	2	3.73	2.108	0.091	0.122	IPI00153698	0	-.MAEPS#DNSLR.I	Gimap7	MAEPSDNS@LR	3.4	0	0	8	0	0	-1.86026	20.3437
SCX_IMAC_e16(H):P0(L)	4	-0.49	2.92	0.133	0.281	IPI00470095	1	R.LQPFHS#TELEDDAIYSVHVPAGLYR.I	Git1	LQPFHS#TELEDDAIYSVHVPAGLYR	12.3	0	0	545	0	0	-0.6856	27.639
SCX_IMAC_P21(H):P0(L)	4	-0.74	2.576	0.176	0.283	IPI00470095	1	R.LQPFHS#TELEDDAIYSVHVPAGLYR.I	Git1	LQPFHS@TELEDDAIYSVHVPAGLYR	12.3	0	0	545	0	0	-2.21511	17.8669
SCX_IMAC_P21(H):P0(L)	3	-2.08	2.976	0.1	0.259	IPI00470095	1	R.SMDSSDLS#DGAVTLQEYLELK.K	Git1	SMDSSDLS@DGAVTLQEYLELK	8.8	0	0	426	0	0	2.03788	56.2291
SCX_IMAC_P21(H):P0(L)	3	-0.86	2.442	0.002	0.182	IPI00380273	0	R.M]GQAGS#T#ISNSHAQPFDFPDDSQNAK^.K	Gja1	MGQAGST@ISNS@HAQPFDFPDDSQNAK#	0	3	0	326	330	0	1.1249	10.9465
SCX_IMAC_P21(H):P0(L)	3	-0.15	2.253	0.011	0.344	IPI00380273	0	K.VAAGHELQPLAIVDQRPSS#R.A	Gja1	VAAGHELQPLAIVDQRPS@SR	14.5	0	0	364	0	0	-0.531129	57.0442
SCX_IMAC_P21(H):P0(L)	3	-0.48	2.349	0.046	0.358	IPI00380273	0	K.VAAGHELQPLAIVDQRPSS#R.A	Gja1	VAAGHELQPLAIVDQRPSS@R	14.9	0	0	365	0	0	-0.35432	42.3415
SCX_IMAC_P21(H):P0(L)	4	0.61	2.699	0.032	0.216	IPI00380273	0	K.V]AAGHELQPLAIVDQRPSS#RASS#R.A	Gja1	VAAGHELQPLAIVDQRPSS@RASS@R	0	0	0	365	369	0	2.75571	8.01184
SCX_IMAC_e16(H):P0(L)	2	-1.35	2.426	0.148	0.148	IPI00228580	1	R.R]PDS#PGQDASR.H	Gm10235;Fam123a	RPDS#PGQDASR	52.1	0	0	244	0	0	2.49763	13.9455
SCX_IMAC_e16(H):P0(L)	3	-0.64	2.247	0.306	0.306	IPI00228580	1	R.S]RT#HDGLAEVLVLEGSK^.K	Gm10235;Fam123a	S#RTHDGLAEVLVLEGSK^	0	0	0	98	0	0	0.761379	42.7219
SCX_IMAC_e16(H):P0(L)	3	-0.37	4.017	0.364	0.364	IPI00228580	1	R.S]RT#HDGLAEVLVLEGSK^.K	Gm10235;Fam123a	S#RTHDGLAEVLVLEGSK^	0	0	0	98	0	0	0.591622	37.0377
SCX_IMAC_e16(H):P0(L)	3	-2.807	2.362	0.27	0.27	IPI00228580	1	R.S]RT#HDGLAEVLVLEGSK^.K	Gm10235;Fam123a	S#RTHDGLAEVLVLEGSK^	4.5	0	0	98	0	0	0.431648	15.7421
SCX_IMAC_e16(H):P0(L)	3	-0.61	3.384	0.03	0.346	IPI00228580	1	R.SRT#HDGLAEVLVLEGSK.K	Gm10235;Fam123a	SRT#HDGLAEVLVLEGSK	10.3	0	0	100	0	0	0.591622	37.0377
SCX_IMAC_P21(H):P0(L)	3	-0.22	3.181	0.027	0.322	IPI00228580	1	R.AAGPGNLVLPGS#LTAS#LECVK.E	Gm10235;Fam123a	AAGPGNLVLPGS@LTAS@LECVK	21.8	31.3	0	223	227	0	-3.33515	19.4728
SCX_IMAC_P21(H):P0(L)	3	-0.52	3.069	0.03	0.167	IPI00228580	1	R.AAGPGNLVLPGS#LTAS#LECVK.E	Gm10235;Fam123a	AAGPGNLVLPGS@LTAS@LECVK	6	20.2	0	223	227	0	-3.35376	14.8574
SCX_IMAC_P21(H):P0(L)	3	-0.06	3.11	0.074	0.267	IPI00228580	1	R.AAGPGNLVLPGS#LTAS#LECVK.E	Gm10235;Fam123a	AAGPGNLVLPGS@LTAS@LECVK	6	25.8	0	223	227	0	-3.36086	17.5814
SCX_IMAC_P21(H):P0(L)	3	0.08	3.121	0.094	0.372	IPI00228580	1	R.AAGPGNLVLPGS#LTAS#LECVK.E	Gm10235;Fam123a	AAGPGNLVLPGS@LTAS@LECVK	6	49	0	223	227	0	-3.36027	17.5741
SCX_IMAC_P21(H):P0(L)	3	-0.52	2.825	0.011	0.163	IPI00228580	1	R.AAGPGNLVLPGS#LTAS#LECVK.E	Gm10235;Fam123a	AAGPGNLVLPGS@LTAS@LECVK	4.1	25.8	0	223	227	0	-3.3605	14.9288
SCX_IMAC_P21(H):P0(L)	3	-0.22	3.228	0.062	0.395	IPI00228580	1	R.AAGPGNLVLPGSLT#AS#LECVK.E	Gm10235;Fam123a	AAGPGNLVLPGSLT@AS@LECVK	8.5	31.5	0	225	227	0	-3.32554	19.3419
SCX_IMAC_P21(H):P0(L)	2	-0.3	2.854	0.021	0.316	IPI00228580	1	R.AAGPGNLVLPGS#LTAS#LECVK.E	Gm10235;Fam123a	AAGPGNLVLPGSLT@AS@LECVK	0	26.4	0	225	227	0	-1.62858	6.12899
SCX_IMAC_P21(H):P0(L)	3	-0.45	3.505	0.03	0.403	IPI00228580	1	R.S#RTHDGLAEVLVLEGSK.K	Gm10235;Fam123a	S@RTHDGLAEVLVLEGSK	0	0	0	98	0	0	-2.09614	26.1523
SCX_IMAC_P21(H):P0(L)	3	-0.42	2.432	0.043	0.24	IPI00228580	1	R.SRT#HDGLAEVLVLEGSK.K	Gm10235;Fam123a	S@RTHDGLAEVLVLEGSK	0	0	0	98	0	0	-3.12775	19.2498
SCX_IMAC_e16(H):P0(L)	2	-0.49	3.849	0.344	0.344	IPI00475138	3	R.A]S#GQAFELILS#PR.S	Gm11223	A]S#GQAFELILS#PR	1000	0	0	16	25	0	-2.28539	272.004
SCX_IMAC_e16(H):P0(L)	3	-0.44	2.741	0.191	0.191	IPI00475138	3	R.A]S#GQAFELILS#PR.S	Gm11223	A]S#GQAFELILS#PR	1000	0	0	16	25	0	-2.62656	57.6278
SCX_IMAC_e16(H):P0(L)	2	-0.26	3.694	0.269	0.269	IPI00475138	3	R.A]S#GQAFELILS#PR.S	Gm11223	A]S#GQAFELILS#PR	1000	0	0	16	25	0	-2.31798	278.968
SCX_IMAC_e16(H):P0(L)	2	-0.15	3.96	0.312	0.312	IPI00475138	3	R.A]S#GQAFELILS#PR.S	Gm11223	A]S#GQAFELILS#PR	1000	0	0	16	25	0	-2.31798	278.958
SCX_IMAC_e16(H):P0(L)	2	-0.06	3.014	0.307	0.307	IPI00475138	3	R.A]S#GQAFELILS#PR.S	Gm11223	A]S#GQAFELILS#PR	1000	0	0	16	25	0	-2.2854	272.797
SCX_IMAC_e16(H):P0(L)	3	-0.46	3.247	0.128	0.128	IPI00475138	3	R.AS#GQAFELILS#PR.S	Gm11223	AS#GQAFELILS#PR	1000	0	0	16	25	0	-2.62625	56.464
SCX_IMAC_e16(H):P0(L)	3	-0.43	2.892	0.091	0.091	IPI00475138	3	R.AS#GQAFELILS#PR.S	Gm11223	AS#GQAFELILS#PR	1000	0	0	16	25	0	-2.62612	55.9569
SCX_IMAC_e16(H):P0(L)	2	-0.39	2.61	0.343	0.343	IPI00475138	3	R.AS#GQAFELILS#PR.S	Gm11223	AS#GQAFELILS#PR	1000	0	0	16	25	0	-2.31798	307.859
SCX_IMAC_e16(H):P0(L)	2	-0.29	2.976	0.371	0.371	IPI00475138	3	R.AS#GQAFELILS#PR.S	Gm11223	AS#GQAFELILS#PR	1000	0	0	16	25	0	-2.31798	305.785
SCX_IMAC_e16(H):P0(L)	2	0.09	3.604	0.45	0.45	IPI00475138	3	R.AS#GQAFELILS#PR.S	Gm11223	AS#GQAFELILS#PR	1000	0	0	16	25	0	-2.2854	272.797
SCX_IMAC_e16(H):P0(L)	2	0.1	3.391	0.492	0.492	IPI00475138	3	R.AS#GQAFELILS#PR.S	Gm11223	AS#GQAFELILS#PR	1000	0	0	16	25	0	-2.2854	272.543
SCX_IMAC_e16(H):P0(L)	2	0.58	2.808	0.394	0.394	IPI00475138	3	R.AS#GQAFELILS#PR.S	Gm11223	AS#GQAFELILS#PR	1000	0	0	16	25	0	-2.28557	292.689
SCX_IMAC_e16(H):P0(L)	3	-1.26	2.649	0.093	0.093	IPI00475138	3	R.AS#GQAFELILSPR.S	Gm11223	AS#GQAFELILSPR	55.2	0	0	16	0	0	-2.00648	6.16219
SCX_IMAC_e16(H):P0(L)	3	-0.633	3.392	0.216	0.216	IPI00475138	3	R.A]S#GQAFELILSPR.S	Gm11223	AS#GQAFELILSPR	83.1	0	0	16	0	0	-2.74093	166.745
SCX_IMAC_e16(H):P0(L)	3	-0.32	3.316	0.146	0.146	IPI00475138	3	R.AS#GQAFELILSPR.S	Gm11223	AS#GQAFELILSPR	84.6	0	0	16	0	0	-2.7798	163.86
SCX_IMAC_e16(H):P0(L)	3	-0.713	3.095	0.252	0.252	IPI00475138	3	R.A]S#GQAFELILSPR.S	Gm11223	AS#GQAFELILSPR	85.1	0	0	16	0	0	-2.74093	167.019
SCX_IMAC_e16(H):P0(L)	3	-1.173	2.791	0.192	0.192	IPI00475138	3	R.AS#GQAFELILSPR.S	Gm11223	AS#GQAFELILSPR	90.1	0	0	16	0	0	-2.74093	153.564
SCX_IMAC_e16(H):P0(L)	2	-1.284	2.389	0.377	0.377	IPI00475138	3	R.AS#GQAFELILSPR.S	Gm11223	AS#GQAFELILSPR	93.7	0	0	16	0	0	-2.26979	21.0976
SCX_IMAC_e16(H):P0(L)	3	-0.933	2.928	0.204	0.204	IPI00475138	3	R.AS#GQAFELILSPR.S	Gm11223	AS#GQAFELILSPR	95.4	0	0	16	0	0	-2.74093	155.39
SCX_IMAC_e16(H):P0(L)	3	-0.35	2.68	0.149	0.149	IPI00475138	3	R.AS#GQAFELILSPR.S	Gm11223	AS#GQAFELILSPR	95.8	0	0	16	0	0	-2.77985	165.08
SCX_IMAC_e16(H):P0(L)	2	-1.544	2.407	0.243	0.243	IPI00475138	3	R.AS#GQAFELILSPR.S	Gm11223	AS#GQAFELILSPR	102.5	0	0	16	0	0	-2.26978	21.0917
SCX_IMAC_e16(H):P0(L)	2	0.19	3.059	0.478	0.478	IPI00475138	3	R.AS#GQAFELILSPR.S	Gm11223	AS#GQAFELILSPR	156.9	0	0	16	0	0	-2.71613	34.3746
SCX_IMAC_e16(H):P0(L)	2	-0.72	3.984	0.384	0.384	IPI00475138	3	R.A]S#GQAFELILSPR.S	Gm11223	AS#GQAFELILSPR	177.2	0	0	16	0	0	-0.863969	865.317
SCX_IMAC_e16(H):P0(L)	2	-0.32	3.512	0.503	0.503	IPI00475138	3	R.AS#GQAFELILSPR.S	Gm11223	AS#GQAFELILSPR	195.5	0	0	16	0	0	-2.98361	31.7916
SCX_IMAC_e16(H):P0(L)	2	0.23	3.88	0.519	0.519	IPI00475138	3	R.AS#GQAFELILSPR.S	Gm11223	AS#GQAFELILSPR	198.7	0	0	16	0	0	-0.864111	846.669
SCX_IMAC_e16(H):P0(L)	2	0.24	3.681	0.51	0.51	IPI00475138	3	R.AS#GQAFELILSPR.S	Gm11223	AS#GQAFELILSPR	198.9	0	0	16	0	0	-0.864051	854.451
SCX_IMAC_e16(H):P0(L)	2	-0.06	3.8	0.363	0.363	IPI00475138	3	R.A]S#GQAFELILSPR.S	Gm11223	AS#GQAFELILSPR	218.8	0	0	16	0	0	-1.42593	931.999
SCX_IMAC_e16(H):P0(L)	2	-0.7	3.821	0.374	0.374	IPI00475138	3	R.A]S#GQAFELILSPR.S	Gm11223	AS#GQAFELILSPR	221.8	0	0	16	0	0	-0.863922	871.775
SCX_IMAC_e16(H):P0(L)	2	-0.42	4.007	0.37	0.37	IPI00475138	3	R.A]S#GQAFELILSPR.S	Gm11223	AS#GQAFELILSPR	221.8	0	0	16	0	0	-1.42593	899.155
SCX_IMAC_e16(H):P0(L)	2	0.41	3.967	0.525	0.525	IPI00475138	3	R.AS#GQAFELILSPR.S	Gm11223	AS#GQAFELILSPR	221.8	0	0	16	0	0	-1.42593	899.155
SCX_IMAC_e16(H):P0(L)	2	0.43	3.731	0.517	0.517	IPI00475138	3	R.AS#GQAFELILSPR.S	Gm11223	AS#GQAFELILSPR	221.8	0	0	16	0	0	-1.42593	919.635
SCX_IMAC_e16(H):P0(L)	2	-0.48	2.985	0.388	0.388	IPI00475138	3	R.A]SGQAFELILS#PR.S	Gm11223	ASGQAFELILS#PR	105.4	0	0	25	0	0	0.835789	316.304
SCX_IMAC_e16(H):P0(L)	2	0	3.095	0.382	0.382	IPI00475138	3	R.ASGQAFELILS#PR.S	Gm11223	ASGQAFELILS#PR	105.4	0	0	25	0	0	0.835853	317.046
SCX_IMAC_e16(H):P0(L)	3	-0.423	3.478	0.194	0.194	IPI00475138	3	R.A]SGQAFELILS#PR.S	Gm11223	ASGQAFELILS#PR	111.6	0	0	25	0	0	0.636347	98.1141
SCX_IMAC_e16(H):P0(L)	3	-0.353	3.527	0.268	0.268	IPI00475138	3	R.A]SGQAFELILS#PR.S	Gm11223	ASGQAFELILS#PR	124.4	0	0	25	0	0	0.636347	98.5465
SCX_IMAC_e16(H):P0(L)	2	-0.46	3.327	0.486	0.486	IPI00475138	3	R.A]SGQAFELILS#PR.S	Gm11223	ASGQAFELILS#PR	152.3	0	0	25	0	0	0.835853	317.046
SCX_IMAC_e16(H):P0(L)	2	-0.32	3.748	0.502	0.502	IPI00475138	3	R.A]SGQAFELILS#PR.S	Gm11223	ASGQAFELILS#PR	167.8	0	0	25	0	0	-1.42595	801.538
SCX_IMAC_e16(H):P0(L)	2	-0.19	3.554	0.488	0.488	IPI00475138	3	R.ASGQAFELILS#PR.S	Gm11223	ASGQAFELILS#PR	169.3	0	0	25	0	0	-1.42595	801.538
SCX_IMAC_e16(H):P0(L)	2	0.08	3.483	0.496	0.496	IPI00475138	3	R.ASGQAFELILS#PR.S	Gm11223	ASGQAFELILS#PR	174.2	0	0	25	0	0	0.835858	317.102
SCX_IMAC_e16(H):P0(L)	2	-0.24	3.929	0.501	0.501	IPI00475138	3	R.A]SGQAFELILS#PR.S	Gm11223	ASGQAFELILS#PR	189.6	0	0	25	0	0	-1.42595	812.459
SCX_IMAC_e16(H):P0(L)	2	-0.09	3.677	0.545	0.545	IPI00475138	3	R.ASGQAFELILS#PR.S	Gm11223	ASGQAFELILS#PR	189.6	0	0	25	0	0	-1.42595	812.459
SCX_IMAC_e16(H):P0(L)	2	0.097	3.5	0.498	0.498	IPI00475138	3	R.ASGQAFELILS#PR.S	Gm11223	ASGQAFELILS#PR	189.6	0	0	25	0	0	-2.00237	582.514
SCX_IMAC_e16(H):P0(L)	3	-0.63	2.354	0.167	0.167	IPI00475138	3	K.ESVPDFPLS#PPK.K	Gm11223	ESVPDFPLS#PPK	54.6	0	0	38	0	0	-1.31275	11.1763
SCX_IMAC_e16(H):P0(L)	2	1.009	2.368	0.395	0.395	IPI00475138	3	K.ESVPDFPLS#PPK.K	Gm11223	ESVPDFPLS#PPK	58.3	0	0	38	0	0	-1.58769	20.5567
SCX_IMAC_e16(H):P0(L)	2	-0.8	2.632	0.404	0.404	IPI00475138	3	K.ESVPDFPLS#PPK.K	Gm11223	ESVPDFPLS#PPK	78.7	0	0	38	0	0	-1.48992	357.266
SCX_IMAC_e16(H):P0(L)	2	-0.1	2.924	0.5	0.5	IPI00475138	3	K.ESVPDFPLS#PPK.K	Gm11223	ESVPDFPLS#PPK	120	0	0	38	0	0	-1.52681	413.671
SCX_IMAC_e16(H):P0(L)	2	-0.08	2.965	0.604	0.604	IPI00475138	3	K.ESVPDFPLS#PPK.K	Gm11223	ESVPDFPLS#PPK	133.6	0	0	38	0	0	-1.52681	413.909
SCX_IMAC_e16(H):P0(L)	3	-0.583	2.93	0.2	0.2	IPI00475138	3	K.E]SVPDFPLS#PPK^.K	Gm11223	ESVPDFPLS#PPK^	79.2	0	0	38	0	0	-1.49225	139.77
SCX_IMAC_e16(H):P0(L)	2	-0.55	2.968	0.42	0.42	IPI00475138	3	K.E]SVPDFPLS#PPK^.K	Gm11223	ESVPDFPLS#PPK^	97.6	0	0	38	0	0	-1.5268	408.206
SCX_IMAC_e16(H):P0(L)	2	-0.58	3.217	0.347	0.347	IPI00475138	3	K.E]SVPDFPLS#PPK^.K	Gm11223	ESVPDFPLS#PPK^	114.9	0	0	38	0	0	-1.5268	408.045
SCX_IMAC_e16(H):P0(L)	3	-0.14	2.608	0.088	0.088	IPI00475138	3	K.ESVPDFPLS#PPKK.K	Gm11223	ESVPDFPLS#PPKK	41.3	0	0	38	0	0	-0.169467	43.8367
SCX_IMAC_e16(H):P0(L)	3	-1.431	3.032	0.212	0.212	IPI00475138	3	K.R]AS#GQAFELILS#PR.S	Gm11223	R]AS#GQAFELILS#PR	1000	0	0	16	25	0	-0.218184	52.3033
SCX_IMAC_e16(H):P0(L)	3	-1.221	2.35	0.18	0.18	IPI00475138	3	K.R]AS#GQAFELILS#PR.S	Gm11223	R]AS#GQAFELILS#PR	1000	0	0	16	25	0	-0.218184	52.3018
SCX_IMAC_e16(H):P0(L)	3	-0.95	3.017	0.206	0.206	IPI00475138	3	K.R]AS#GQAFELILS#PR.S	Gm11223	R]AS#GQAFELILS#PR	1000	0	0	16	25	0	-0.247195	795.343
SCX_IMAC_e16(H):P0(L)	3	-0.653	3.055	0.181	0.181	IPI00475138	3	K.R]AS#GQAFELILS#PR.S	Gm11223	R]AS#GQAFELILS#PR	1000	0	0	16	25	0	-0.311527	60.8474
SCX_IMAC_e16(H):P0(L)	3	-0.65	2.582	0.168	0.168	IPI00475138	3	K.R]AS#GQAFELILS#PR.S	Gm11223	R]AS#GQAFELILS#PR	1000	0	0	16	25	0	-0.247195	794.849
SCX_IMAC_e16(H):P0(L)	2	-0.51	2.178	0.372	0.372	IPI00475138	3	K.R]AS#GQAFELILS#PR.S	Gm11223	R]AS#GQAFELILS#PR	1000	0	0	16	25	0	-0.215012	356.553
SCX_IMAC_e16(H):P0(L)	2	-0.47	2.977	0.336	0.336	IPI00475138	3	K.R]AS#GQAFELILS#PR.S	Gm11223	R]AS#GQAFELILS#PR	1000	0	0	16	25	0	-0.215017	359.363
SCX_IMAC_e16(H):P0(L)	2	-0.12	3.081	0.425	0.425	IPI00475138	3	K.R]AS#GQAFELILS#PR.S	Gm11223	R]AS#GQAFELILS#PR	1000	0	0	16	25	0	-0.214842	400.982
SCX_IMAC_e16(H):P0(L)	2	-0.07	2.875	0.42	0.42	IPI00475138	3	K.R]AS#GQAFELILS#PR.S	Gm11223	R]AS#GQAFELILS#PR	1000	0	0	16	25	0	-0.214842	406.67
SCX_IMAC_e16(H):P0(L)	3	-1.231	2.332	0.104	0.104	IPI00475138	3	K.RAS#GQAFELILS#PR.S	Gm11223	RAS#GQAFELILS#PR	1000	0	0	16	25	0	-0.218184	52.4191
SCX_IMAC_e16(H):P0(L)	3	-1.211	2.845	0.183	0.183	IPI00475138	3	K.RAS#GQAFELILS#PR.S	Gm11223	RAS#GQAFELILS#PR	1000	0	0	16	25	0	-0.218184	52.3033
SCX_IMAC_e16(H):P0(L)	2	-0.12	2.55	0.429	0.429	IPI00475138	3	K.RAS#GQAFELILS#PR.S	Gm11223	RAS#GQAFELILS#PR	1000	0	0	16	25	0	-0.215017	359.559
SCX_IMAC_e16(H):P0(L)	2	-0.01	2.905	0.525	0.525	IPI00475138	3	K.RAS#GQAFELILS#PR.S	Gm11223	RAS#GQAFELILS#PR	1000	0	0	16	25	0	-0.215012	356.553
SCX_IMAC_e16(H):P0(L)	3	0.24	3.435	0.363	0.363	IPI00475138	3	K.RAS#GQAFELILS#PR.S	Gm11223	RAS#GQAFELILS#PR	1000	0	0	16	25	0	-0.247189	715.081
SCX_IMAC_e16(H):P0(L)	3	0.25	3.422	0.36	0.36	IPI00475138	3	K.RAS#GQAFELILS#PR.S	Gm11223	RAS#GQAFELILS#PR	1000	0	0	16	25	0	-0.247189	717.943
SCX_IMAC_e16(H):P0(L)	2	0.42	3.173	0.434	0.434	IPI00475138	3	K.RAS#GQAFELILS#PR.S	Gm11223	RAS#GQAFELILS#PR	1000	0	0	16	25	0	-0.214842	402.655
SCX_IMAC_e16(H):P0(L)	2	0.43	2.543	0.439	0.439	IPI00475138	3	K.RAS#GQAFELILS#PR.S	Gm11223	RAS#GQAFELILS#PR	1000	0	0	16	25	0	-0.214842	406.67
SCX_IMAC_e16(H):P0(L)	3	0.54	3.231	0.317	0.317	IPI00475138	3	K.RAS#GQAFELILS#PR.S	Gm11223	RAS#GQAFELILS#PR	1000	0	0	16	25	0	-0.274378	791.665
SCX_IMAC_e16(H):P0(L)	3	-0.03	2.25	0.17	0.17	IPI00475138	3	K.R]AS#GQAFELILSPR.S	Gm11223	RAS#GQAFELILSPR	52.7	0	0	16	0	0	2.11365	7.45868
SCX_IMAC_e16(H):P0(L)	3	-2.277	2.492	0.152	0.152	IPI00475138	3	K.RAS#GQAFELILSPR.S	Gm11223	RAS#GQAFELILSPR	53.7	0	0	16	0	0	-0.360251	66.0345
SCX_IMAC_e16(H):P0(L)	3	-2.147	2.247	0.142	0.142	IPI00475138	3	K.RAS#GQAFELILSPR.S	Gm11223	RAS#GQAFELILSPR	53.7	0	0	16	0	0	-0.360251	65.7952
SCX_IMAC_e16(H):P0(L)	2	0.896	2.175	0.422	0.422	IPI00475138	3	K.RAS#GQAFELILSPR.S	Gm11223	RAS#GQAFELILSPR	55.6	0	0	16	0	0	-0.268916	114.61
SCX_IMAC_e16(H):P0(L)	3	-2.207	2.623	0.26	0.26	IPI00475138	3	K.R]AS#GQAFELILSPR.S	Gm11223	RAS#GQAFELILSPR	68.6	0	0	16	0	0	-0.360251	66.2529
SCX_IMAC_e16(H):P0(L)	3	-2.247	2.959	0.179	0.179	IPI00475138	3	K.R]AS#GQAFELILSPR.S	Gm11223	RAS#GQAFELILSPR	72	0	0	16	0	0	6.87917	678.269
SCX_IMAC_e16(H):P0(L)	3	-1.364	2.776	0.253	0.253	IPI00475138	3	K.R]AS#GQAFELILSPR.S	Gm11223	RAS#GQAFELILSPR	74.7	0	0	16	0	0	-0.285428	619.119
SCX_IMAC_e16(H):P0(L)	3	-0.341	3.181	0.342	0.342	IPI00475138	3	K.R]AS#GQAFELILSPR.S	Gm11223	RAS#GQAFELILSPR	80.3	0	0	16	0	0	-0.322406	1306.56
SCX_IMAC_e16(H):P0(L)	3	-1.487	3.278	0.14	0.14	IPI00475138	3	K.R]AS#GQAFELILSPR.S	Gm11223	RAS#GQAFELILSPR	82.3	0	0	16	0	0	-0.327169	112.963
SCX_IMAC_e16(H):P0(L)	2	1.106	2.523	0.383	0.383	IPI00475138	3	K.R]AS#GQAFELILSPR.S	Gm11223	RAS#GQAFELILSPR	91.1	0	0	16	0	0	-0.268916	114.61
SCX_IMAC_e16(H):P0(L)	3	-0.517	2.836	0.175	0.175	IPI00475138	3	K.R]AS#GQAFELILSPR.S	Gm11223	RAS#GQAFELILSPR	104.5	0	0	16	0	0	-0.345432	1487.28
SCX_IMAC_e16(H):P0(L)	2	2.586	2.793	0.49	0.49	IPI00475138	3	K.RAS#GQAFELILSPR.S	Gm11223	RAS#GQAFELILSPR	105.4	0	0	16	0	0	-0.268914	114.809
SCX_IMAC_e16(H):P0(L)	3	0.54	3.36	0.26	0.26	IPI00475138	3	K.RAS#GQAFELILSPR.S	Gm11223	RAS#GQAFELILSPR	111.6	0	0	16	0	0	-0.323556	1192.54
SCX_IMAC_e16(H):P0(L)	3	0.836	3.462	0.278	0.278	IPI00475138	3	K.RAS#GQAFELILSPR.S	Gm11223	RAS#GQAFELILSPR	116.4	0	0	16	0	0	-0.285425	594.794
SCX_IMAC_e16(H):P0(L)	3	2.696	3.424	0.248	0.248	IPI00475138	3	K.RAS#GQAFELILSPR.S	Gm11223	RAS#GQAFELILSPR	116.4	0	0	16	0	0	-0.285426	598.383
SCX_IMAC_e16(H):P0(L)	3	-0.221	3.254	0.186	0.186	IPI00475138	3	K.RAS#GQAFELILSPR.S	Gm11223	RAS#GQAFELILSPR	123	0	0	16	0	0	-0.322457	1203.52
SCX_IMAC_e16(H):P0(L)	3	-0.737	2.998	0.196	0.196	IPI00475138	3	K.RAS#GQAFELILSPR.S	Gm11223	RAS#GQAFELILSPR	124.9	0	0	16	0	0	-0.345447	1455.72
SCX_IMAC_e16(H):P0(L)	3	0.6	2.972	0.265	0.265	IPI00475138	3	K.RAS#GQAFELILSPR.S	Gm11223	RAS#GQAFELILSPR	124.9	0	0	16	0	0	-0.319452	948.473
SCX_IMAC_e16(H):P0(L)	2	-0.417	3.35	0.373	0.373	IPI00475138	3	K.R]AS#GQAFELILSPR.S	Gm11223	RAS#GQAFELILSPR	133.8	0	0	16	0	0	-0.345686	262.457
SCX_IMAC_e16(H):P0(L)	2	-0.42	2.727	0.473	0.473	IPI00475138	3	K.R]AS#GQAFELILSPR.S	Gm11223	RAS#GQAFELILSPR	141.8	0	0	16	0	0	-0.335925	538.348
SCX_IMAC_e16(H):P0(L)	3	-0.441	3.068	0.117	0.117	IPI00475138	3	K.RAS#GQAFELILSPR.S	Gm11223	RAS#GQAFELILSPR	147.1	0	0	16	0	0	-0.322457	1203.66
SCX_IMAC_e16(H):P0(L)	2	-1.385	2.951	0.441	0.441	IPI00475138	3	K.R]AS#GQAFELILSPR.S	Gm11223	RAS#GQAFELILSPR	152.3	0	0	16	0	0	-0.350705	394.322
SCX_IMAC_e16(H):P0(L)	3	-0.467	3.337	0.193	0.193	IPI00475138	3	K.RAS#GQAFELILSPR.S	Gm11223	RAS#GQAFELILSPR	159.9	0	0	16	0	0	-0.345436	1478.41
SCX_IMAC_e16(H):P0(L)	2	-0.657	3.925	0.405	0.405	IPI00475138	3	K.RAS#GQAFELILSPR.S	Gm11223	RAS#GQAFELILSPR	167.8	0	0	16	0	0	-0.345674	265.824
SCX_IMAC_e16(H):P0(L)	2	0.983	3.563	0.491	0.491	IPI00475138	3	K.RAS#GQAFELILSPR.S	Gm11223	RAS#GQAFELILSPR	187.9	0	0	16	0	0	-0.345673	265.902
SCX_IMAC_e16(H):P0(L)	3	-1.677	2.572	0.138	0.138	IPI00475138	3	R.S]K^ESVPDFPLS#PPK^.K	Gm11223	SK^ESVPDFPLS#PPK^	57.4	0	0	38	0	0	1.4341	473.291
SCX_IMAC_e16(H):P0(L)	3	0.783	2.596	0.172	0.172	IPI00475138	3	R.S]K^ESVPDFPLS#PPK^.K	Gm11223	SK^ESVPDFPLS#PPK^	60.5	0	0	38	0	0	1.43412	484.251
SCX_IMAC_e16(H):P0(L)	3	-0.304	2.732	0.229	0.229	IPI00475138	3	R.S]K^ESVPDFPLS#PPK^.K	Gm11223	SK^ESVPDFPLS#PPK^	64	0	0	38	0	0	1.49748	336.422
SCX_IMAC_e16(H):P0(L)	3	0.486	2.764	0.31	0.31	IPI00475138	3	R.S]K^ESVPDFPLS#PPK^.K	Gm11223	SK^ESVPDFPLS#PPK^	81.3	0	0	38	0	0	1.49573	332.123
SCX_IMAC_e16(H):P0(L)	3	-0.85	3.052	0.249	0.249	IPI00475138	3	R.S]K^ESVPDFPLS#PPK^.K	Gm11223	SK^ESVPDFPLS#PPK^	87.8	0	0	38	0	0	1.38959	678.301
SCX_IMAC_e16(H):P0(L)	3	-0.241	2.783	0.068	0.068	IPI00475138	3	R.S]K^ESVPDFPLS#PPK^.K	Gm11223	SK^ESVPDFPLS#PPK^	92.4	0	0	38	0	0	1.44283	603.968
SCX_IMAC_e16(H):P0(L)	3	4.283	2.67	0.146	0.146	IPI00475138	3	R.S]K^ESVPDFPLS#PPK^.K	Gm11223	SK^ESVPDFPLS#PPK^	92.5	0	0	38	0	0	1.4341	474.748
SCX_IMAC_e16(H):P0(L)	3	-1.645	3.233	0.346	0.346	IPI00475138	3	R.S]K^ESVPDFPLS#PPK^.K	Gm11223	SK^ESVPDFPLS#PPK^	104	0	0	38	0	0	1.47721	463.283
SCX_IMAC_e16(H):P0(L)	3	-1.1	2.829	0.172	0.172	IPI00475138	3	R.S]K^ESVPDFPLS#PPK^.K	Gm11223	SK^ESVPDFPLS#PPK^	104	0	0	38	0	0	1.43092	599.637
SCX_IMAC_e16(H):P0(L)	3	-0.83	3.428	0.278	0.278	IPI00475138	3	R.S]K^ESVPDFPLS#PPK^.K	Gm11223	SK^ESVPDFPLS#PPK^	104	0	0	38	0	0	1.37393	614.365
SCX_IMAC_e16(H):P0(L)	3	-0.961	2.693	0.337	0.337	IPI00475138	3	R.S]K^ESVPDFPLS#PPK^.K	Gm11223	SK^ESVPDFPLS#PPK^	109.8	0	0	38	0	0	1.45756	576.895
SCX_IMAC_e16(H):P0(L)	3	-1.285	2.927	0.218	0.218	IPI00475138	3	R.S]K^ESVPDFPLS#PPK^.K	Gm11223	SK^ESVPDFPLS#PPK^	114.2	0	0	38	0	0	1.47721	435.079
SCX_IMAC_e16(H):P0(L)	3	-1.15	2.86	0.221	0.221	IPI00475138	3	R.S]K^ESVPDFPLS#PPK^.K	Gm11223	SK^ESVPDFPLS#PPK^	128.2	0	0	38	0	0	1.43092	600.996
SCX_IMAC_e16(H):P0(L)	3	-0.89	3.248	0.23	0.23	IPI00475138	3	R.S]K^ESVPDFPLS#PPK^.K	Gm11223	SK^ESVPDFPLS#PPK^	164.5	0	0	38	0	0	1.37393	610.918
SCX_IMAC_e16(H):P0(L)	3	0.516	2.204	0.245	0.245	IPI00475138	3	R.SKESVPDFPLS#PPK.K	Gm11223	SKESVPDFPLS#PPK	43.2	0	0	38	0	0	1.49573	332.541
SCX_IMAC_e16(H):P0(L)	3	2.013	2.601	0.292	0.292	IPI00475138	3	R.SKESVPDFPLS#PPK.K	Gm11223	SKESVPDFPLS#PPK	53.7	0	0	38	0	0	1.43412	490.269
SCX_IMAC_e16(H):P0(L)	3	1.616	2.801	0.212	0.212	IPI00475138	3	R.SKESVPDFPLS#PPK.K	Gm11223	SKESVPDFPLS#PPK	64.2	0	0	38	0	0	1.49573	333.54
SCX_IMAC_e16(H):P0(L)	3	-0.18	2.781	0.307	0.307	IPI00475138	3	R.SKESVPDFPLS#PPK.K	Gm11223	SKESVPDFPLS#PPK	81.3	0	0	38	0	0	1.38959	675.466
SCX_IMAC_e16(H):P0(L)	3	-0.13	2.536	0.293	0.293	IPI00475138	3	R.SKESVPDFPLS#PPK.K	Gm11223	SKESVPDFPLS#PPK	90.2	0	0	38	0	0	1.37393	638.56
SCX_IMAC_e16(H):P0(L)	3	-0.877	2.956	0.294	0.294	IPI00475138	3	R.SKESVPDFPLS#PPK.K	Gm11223	SKESVPDFPLS#PPK	100.8	0	0	38	0	0	1.4341	473.587
SCX_IMAC_e16(H):P0(L)	3	0.05	2.728	0.318	0.318	IPI00475138	3	R.SKESVPDFPLS#PPK.K	Gm11223	SKESVPDFPLS#PPK	114.2	0	0	38	0	0	1.38585	655.832
SCX_IMAC_e16(H):P0(L)	3	0.279	3.253	0.309	0.309	IPI00475138	3	R.SKESVPDFPLS#PPK.K	Gm11223	SKESVPDFPLS#PPK	114.2	0	0	38	0	0	1.45756	574.658
SCX_IMAC_e16(H):P0(L)	3	0.4	2.824	0.277	0.277	IPI00475138	3	R.SKESVPDFPLS#PPK.K	Gm11223	SKESVPDFPLS#PPK	128.2	0	0	38	0	0	1.38095	643.952
SCX_IMAC_P21(H):P0(L)	2	0.71	2.761	0.283	0.283	IPI00475138	3	R.A]S#GQAFELILS#PR.S	Gm11223	A]S@GQAFELILS@PR	1000	0	0	16	25	0	-5.48145	300.892
SCX_IMAC_P21(H):P0(L)	3	-0.34	2.597	0.154	0.154	IPI00475138	3	R.AS#GQAFELILS#PR.S	Gm11223	AS@GQAFELILS@PR	1000	0	0	16	25	0	-5.19669	96.7297
SCX_IMAC_P21(H):P0(L)	2	-0.3	2.117	0.296	0.296	IPI00475138	3	R.AS#GQAFELILS#PR.S	Gm11223	AS@GQAFELILS@PR	1000	0	0	16	25	0	-6.77518	333.6
SCX_IMAC_P21(H):P0(L)	2	-0.29	2.004	0.262	0.262	IPI00475138	3	R.AS#GQAFELILS#PR.S	Gm11223	AS@GQAFELILS@PR	1000	0	0	16	25	0	-6.79088	337.25
SCX_IMAC_P21(H):P0(L)	3	-0.28	3.062	0.172	0.172	IPI00475138	3	R.AS#GQAFELILS#PR.S	Gm11223	AS@GQAFELILS@PR	1000	0	0	16	25	0	-5.19651	96.4649
SCX_IMAC_P21(H):P0(L)	2	-0.27	2.447	0.333	0.333	IPI00475138	3	R.AS#GQAFELILS#PR.S	Gm11223	AS@GQAFELILS@PR	1000	0	0	16	25	0	-6.69956	308.433
SCX_IMAC_P21(H):P0(L)	3	-0.26	2.668	0.206	0.206	IPI00475138	3	R.AS#GQAFELILS#PR.S	Gm11223	AS@GQAFELILS@PR	1000	0	0	16	25	0	-5.33951	95.7696
SCX_IMAC_P21(H):P0(L)	2	-0.25	2.053	0.351	0.351	IPI00475138	3	R.AS#GQAFELILS#PR.S	Gm11223	AS@GQAFELILS@PR	1000	0	0	16	25	0	-1.97668	7.04099
SCX_IMAC_P21(H):P0(L)	3	-0.16	2.417	0.136	0.136	IPI00475138	3	R.AS#GQAFELILS#PR.S	Gm11223	AS@GQAFELILS@PR	1000	0	0	16	25	0	-5.33951	95.8103
SCX_IMAC_P21(H):P0(L)	2	-0.09	2.438	0.388	0.388	IPI00475138	3	R.AS#GQAFELILS#PR.S	Gm11223	AS@GQAFELILS@PR	1000	0	0	16	25	0	-1.883	9.74142
SCX_IMAC_P21(H):P0(L)	3	0.04	2.547	0.141	0.141	IPI00475138	3	R.AS#GQAFELILS#PR.S	Gm11223	AS@GQAFELILS@PR	1000	0	0	16	25	0	-5.65254	92.3367
SCX_IMAC_P21(H):P0(L)	3	0.08	2.619	0.243	0.243	IPI00475138	3	R.AS#GQAFELILS#PR.S	Gm11223	AS@GQAFELILS@PR	1000	0	0	16	25	0	-5.65253	92.3339
SCX_IMAC_P21(H):P0(L)	2	0.08	3.069	0.499	0.499	IPI00475138	3	R.AS#GQAFELILS#PR.S	Gm11223	AS@GQAFELILS@PR	1000	0	0	16	25	0	-5.90727	309.67
SCX_IMAC_P21(H):P0(L)	2	0.16	3.054	0.435	0.435	IPI00475138	3	R.AS#GQAFELILS#PR.S	Gm11223	AS@GQAFELILS@PR	1000	0	0	16	25	0	-5.47871	298.637
SCX_IMAC_P21(H):P0(L)	2	0.18	3.12	0.495	0.495	IPI00475138	3	R.AS#GQAFELILS#PR.S	Gm11223	AS@GQAFELILS@PR	1000	0	0	16	25	0	-5.47778	297.87
SCX_IMAC_P21(H):P0(L)	2	0.2	2.943	0.481	0.481	IPI00475138	3	R.AS#GQAFELILS#PR.S	Gm11223	AS@GQAFELILS@PR	1000	0	0	16	25	0	-5.67474	322.477
SCX_IMAC_P21(H):P0(L)	2	0.21	2.82	0.464	0.464	IPI00475138	3	R.AS#GQAFELILS#PR.S	Gm11223	AS@GQAFELILS@PR	1000	0	0	16	25	0	-5.67503	322.71
SCX_IMAC_P21(H):P0(L)	2	0.27	3.119	0.512	0.512	IPI00475138	3	R.AS#GQAFELILS#PR.S	Gm11223	AS@GQAFELILS@PR	1000	0	0	16	25	0	-5.29765	322.138
SCX_IMAC_P21(H):P0(L)	2	0.28	2.161	0.285	0.285	IPI00475138	3	R.AS#GQAFELILS#PR.S	Gm11223	AS@GQAFELILS@PR	1000	0	0	16	25	0	-1.91216	7.74361
SCX_IMAC_P21(H):P0(L)	2	0.28	2.806	0.434	0.434	IPI00475138	3	R.AS#GQAFELILS#PR.S	Gm11223	AS@GQAFELILS@PR	1000	0	0	16	25	0	-5.29699	321.65
SCX_IMAC_P21(H):P0(L)	2	0.31	3.368	0.416	0.416	IPI00475138	3	R.AS#GQAFELILSPR.S	Gm11223	AS@GQAFELILSPR	245.4	0	0	16	0	0	-3.73916	856.66
SCX_IMAC_P21(H):P0(L)	2	0.39	3.557	0.534	0.534	IPI00475138	3	R.AS#GQAFELILSPR.S	Gm11223	AS@GQAFELILSPR	224.2	0	0	16	0	0	-3.49686	945.21
SCX_IMAC_P21(H):P0(L)	2	0.44	3.874	0.506	0.506	IPI00475138	3	R.AS#GQAFELILSPR.S	Gm11223	AS@GQAFELILSPR	224.2	0	0	16	0	0	-3.49651	942.234
SCX_IMAC_P21(H):P0(L)	2	0.12	3.341	0.515	0.515	IPI00475138	3	R.AS#GQAFELILSPR.S	Gm11223	AS@GQAFELILSPR	218.8	0	0	16	0	0	-3.86558	954.735
SCX_IMAC_P21(H):P0(L)	2	0.17	3.617	0.453	0.453	IPI00475138	3	R.AS#GQAFELILSPR.S	Gm11223	AS@GQAFELILSPR	218.8	0	0	16	0	0	-3.75876	971.417
SCX_IMAC_P21(H):P0(L)	2	-0.03	3.596	0.523	0.523	IPI00475138	3	R.AS#GQAFELILSPR.S	Gm11223	AS@GQAFELILSPR	207.7	0	0	16	0	0	-4.40954	29.5438
SCX_IMAC_P21(H):P0(L)	2	-0.08	3.179	0.422	0.422	IPI00475138	3	R.AS#GQAFELILSPR.S	Gm11223	AS@GQAFELILSPR	198.9	0	0	16	0	0	-4.93542	35.3813
SCX_IMAC_P21(H):P0(L)	2	0.05	3.469	0.518	0.518	IPI00475138	3	R.AS#GQAFELILSPR.S	Gm11223	AS@GQAFELILSPR	198.9	0	0	16	0	0	-4.59898	31.1335
SCX_IMAC_P21(H):P0(L)	2	0.19	3.811	0.55	0.55	IPI00475138	3	R.AS#GQAFELILSPR.S	Gm11223	AS@GQAFELILSPR	195.5	0	0	16	0	0	-3.75921	974.722
SCX_IMAC_P21(H):P0(L)	2	-0.08	3.436	0.509	0.509	IPI00475138	3	R.AS#GQAFELILSPR.S	Gm11223	AS@GQAFELILSPR	183.4	0	0	16	0	0	-4.93977	35.4881
SCX_IMAC_P21(H):P0(L)	2	0.25	3.591	0.472	0.472	IPI00475138	3	R.AS#GQAFELILSPR.S	Gm11223	AS@GQAFELILSPR	177.2	0	0	16	0	0	-3.73922	857.361
SCX_IMAC_P21(H):P0(L)	2	-0.04	3.033	0.471	0.471	IPI00475138	3	R.AS#GQAFELILSPR.S	Gm11223	AS@GQAFELILSPR	170.8	0	0	16	0	0	-6.78063	857.076
SCX_IMAC_P21(H):P0(L)	2	-0.33	2.896	0.407	0.407	IPI00475138	3	R.AS#GQAFELILSPR.S	Gm11223	AS@GQAFELILSPR	156.9	0	0	16	0	0	-6.44264	1017.19
SCX_IMAC_P21(H):P0(L)	2	0.06	3.429	0.45	0.45	IPI00475138	3	R.AS#GQAFELILSPR.S	Gm11223	AS@GQAFELILSPR	156.9	0	0	16	0	0	-4.31798	32.966
SCX_IMAC_P21(H):P0(L)	3	-0.51	3.058	0.256	0.256	IPI00475138	3	R.AS#GQAFELILSPR.S	Gm11223	AS@GQAFELILSPR	156.5	0	0	16	0	0	-6.24738	242.058
SCX_IMAC_P21(H):P0(L)	2	0.09	3.453	0.468	0.468	IPI00475138	3	R.AS#GQAFELILSPR.S	Gm11223	AS@GQAFELILSPR	138.5	0	0	16	0	0	-6.47725	1016
SCX_IMAC_P21(H):P0(L)	2	-0.13	3.042	0.384	0.384	IPI00475138	3	R.AS#GQAFELILSPR.S	Gm11223	AS@GQAFELILSPR	136.1	0	0	16	0	0	-6.51859	1030.03
SCX_IMAC_P21(H):P0(L)	2	0.73	3.622	0.343	0.343	IPI00475138	3	R.A]S#GQAFELILSPR.S	Gm11223	AS@GQAFELILSPR	136.1	0	0	16	0	0	-3.73996	866.909
SCX_IMAC_P21(H):P0(L)	3	-0.49	2.972	0.308	0.308	IPI00475138	3	R.AS#GQAFELILSPR.S	Gm11223	AS@GQAFELILSPR	130.6	0	0	16	0	0	-6.24738	238.646
SCX_IMAC_P21(H):P0(L)	2	0.13	2.723	0.385	0.385	IPI00475138	3	R.AS#GQAFELILSPR.S	Gm11223	AS@GQAFELILSPR	123.3	0	0	16	0	0	-1.971	11.7325
SCX_IMAC_P21(H):P0(L)	2	-0.23	2.959	0.351	0.351	IPI00475138	3	R.AS#GQAFELILSPR.S	Gm11223	AS@GQAFELILSPR	121.3	0	0	16	0	0	-1.89722	11.3913
SCX_IMAC_P21(H):P0(L)	2	-0.27	2.756	0.302	0.302	IPI00475138	3	R.AS#GQAFELILSPR.S	Gm11223	AS@GQAFELILSPR	119.8	0	0	16	0	0	-6.78148	857.616
SCX_IMAC_P21(H):P0(L)	2	-0.03	2.523	0.256	0.256	IPI00475138	3	R.AS#GQAFELILSPR.S	Gm11223	AS@GQAFELILSPR	119.8	0	0	16	0	0	-6.49848	1027.58
SCX_IMAC_P21(H):P0(L)	3	-0.59	2.72	0.219	0.219	IPI00475138	3	R.AS#GQAFELILSPR.S	Gm11223	AS@GQAFELILSPR	89.1	0	0	16	0	0	-5.93731	266.795
SCX_IMAC_P21(H):P0(L)	2	-0.33	2.283	0.413	0.413	IPI00475138	3	R.AS#GQAFELILSPR.S	Gm11223	AS@GQAFELILSPR	87.2	0	0	16	0	0	-2.01808	6.70916
SCX_IMAC_P21(H):P0(L)	3	-0.61	3.118	0.298	0.298	IPI00475138	3	R.AS#GQAFELILSPR.S	Gm11223	AS@GQAFELILSPR	83.1	0	0	16	0	0	-5.93793	267.686
[truncated: 3,775 more rows]
