# Supplementary material for: Developmentally-Dynamic Murine Brain Proteomes and Phosphoproteomes Revealed by Quantitative Proteomics
Source: Proteomes. 2014 Apr 3;2(2):191–207. doi: 10.3390/proteomes2020191 (PMC4146493; doi:10.3390/proteomes2020191)
Supplement: Supplementary File 1 [file proteomes-02-00191-s001.zip › proteomes-48417-supplementary-final/proteomes-48417-TableS6.xlsx]

## Sheet: Sheet1
Supplementary Table S6. Unique and overlapping proteins identified by non-phosphopeptides in E16.5(H):P0(L) and P0(L):P21(H) quantitative comparisons. The comparison in which the peptides (three or more) were identified, IPI accession, gene symbol, spectral counts for peptides contributing to the quantificaiton, and quantification statistics are given. Listings in gray are peptides identified bet…
Comparison	IPI accession	gene symbol	Spectral count	mean Log2 H/L area	standard deviation	standard error mean	Overlap or unique to comparison
E16.5-P0.	IPI00329998	-	97	1.947	0.7261	0.0737	Overlap
E16.5-P0.	IPI00123176	-	90	0.083	2.26582	0.2388	Overlap
E16.5-P0.	IPI00459326	-	5	0.621	0.2961	0.1324	Unique to E16.5-P0.
E16.5-P0.	IPI00133651	-	2	0.942	0	0	Unique to E16.5-P0.
P21-P0.	IPI00329998	-	25	-0.8152	1.45257	0.2905	Overlap
P21-P0.	IPI00123176	-	73	0.2594	2.8977	0.3391	Overlap
P21-P0.	IPI00153381	1110020P15Rik	3	0.3883	0.16264	0.0939	Unique to P21-P0.
E16.5-P0.	IPI00127109	1700009N14Rik	27	1.774	0.18629	0.0359	Unique to E16.5-P0.
E16.5-P0.	IPI00882150	1700065I17Rik	7	-6.799	1.33272	0.5037	Overlap
P21-P0.	IPI00882150	1700065I17Rik	3	-5.8844	0.91819	0.5301	Overlap
E16.5-P0.	IPI00126917	1700071K01Rik	3	0.715	0.9012	0.5203	Unique to E16.5-P0.
E16.5-P0.	IPI00318935	1810035L17Rik	2	2.1	0	0	Overlap
P21-P0.	IPI00318935	1810035L17Rik	2	2.8684	0.16485	0.1166	Overlap
E16.5-P0.	IPI00113143	2010107E04Rik	19	0.351	0.00101	0.0002	Unique to E16.5-P0.
P21-P0.	IPI00110460	2310003L22Rik	2	3.7563	0.39369	0.2784	Unique to P21-P0.
E16.5-P0.	IPI00110351	2310007H09Rik	2	2.19	1.32936	0.94	Unique to E16.5-P0.
E16.5-P0.	IPI00228693	2310035C23Rik	6	1.845	0.24704	0.1009	Unique to E16.5-P0.
E16.5-P0.	IPI00173121	2610002M06Rik	2	1.77	0	0	Unique to E16.5-P0.
E16.5-P0.	IPI00230368	2610110G12Rik	26	0.786	0.51414	0.1008	Overlap
E16.5-P0.	IPI00121220	2610110G12Rik	2	-1.531	2.37446	1.679	Unique to E16.5-P0.
P21-P0.	IPI00230368	2610110G12Rik	14	-1.438	0.36828	0.0984	Overlap
E16.5-P0.	IPI00123624	2610301G19Rik	9	1.87	0.54652	0.1822	Overlap
P21-P0.	IPI00123624	2610301G19Rik	4	-2.77	0.46729	0.2336	Overlap
P21-P0.	IPI00119094	2810405K02Rik	2	1.2364	0.51875	0.3668	Unique to P21-P0.
E16.5-P0.	IPI00170074	2900010J23Rik	4	2.668	0.4438	0.2219	Unique to E16.5-P0.
E16.5-P0.	IPI00109044	2900073G15Rik	9	0.879	0.18817	0.0627	Unique to E16.5-P0.
E16.5-P0.	IPI00856307	3110003A17Rik	2	2.51	0.08485	0.06	Unique to E16.5-P0.
E16.5-P0.	IPI00111821	3930401K13Rik	3	2.303	0.28006	0.1617	Unique to E16.5-P0.
E16.5-P0.	IPI00133412	4930544G11Rik	2	0.898	0	0	Unique to E16.5-P0.
P21-P0.	IPI00331014	4930572J05Rik	3	3.5081	0.07814	0.0451	Unique to P21-P0.
P21-P0.	IPI00114987	4933416C03Rik	8	-2.1135	0.45916	0.1623	Unique to P21-P0.
E16.5-P0.	IPI00403618	6330407J23Rik	2	0.949	0.06505	0.046	Unique to E16.5-P0.
E16.5-P0.	IPI00121045	A2bp1	3	4.463	0.04619	0.0267	Unique to E16.5-P0.
P21-P0.	IPI00403586	Aadacl1	7	3.0787	0.52522	0.1985	Unique to P21-P0.
E16.5-P0.	IPI00321308	Aars	9	2.582	1.01993	0.34	Unique to E16.5-P0.
E16.5-P0.	IPI00227445	Abat	4	1.55	0.11547	0.0577	Overlap
P21-P0.	IPI00227445	Abat	62	3.676	0.70554	0.0896	Overlap
E16.5-P0.	IPI00120094	Abcb6	2	0.133	0.04243	0.03	Unique to E16.5-P0.
E16.5-P0.	IPI00135646	Abcd3	2	1.67	0.25456	0.18	Unique to E16.5-P0.
E16.5-P0.	IPI00116825	Abcf2	2	1.345	0.02121	0.015	Unique to E16.5-P0.
P21-P0.	IPI00226694	Ablim2	2	2.42	0.94545	0.6685	Unique to P21-P0.
P21-P0.	IPI00381365	Abr	9	3.5591	0.28324	0.0944	Unique to P21-P0.
E16.5-P0.	IPI00121833	Acaa1a;Acaa1b	2	3.645	0.10607	0.075	Unique to E16.5-P0.
E16.5-P0.	IPI00474783	Acaca	5	1.095	0.41549	0.1858	Overlap
P21-P0.	IPI00474783	Acaca	2	-0.8199	0.25312	0.179	Overlap
E16.5-P0.	IPI00154054	Acat1	13	0.982	0.32484	0.0901	Overlap
P21-P0.	IPI00154054	Acat1	63	1.5894	1.10994	0.1398	Overlap
E16.5-P0.	IPI00228253	Acat2	24	1.942	1.92333	0.3926	Overlap
P21-P0.	IPI00228253	Acat2	12	-1.2087	0.77547	0.2239	Overlap
E16.5-P0.	IPI00121136	Acin1	2	2.805	0.5869	0.415	Overlap
P21-P0.	IPI00121136	Acin1	3	1.1604	0.3018	0.1742	Overlap
E16.5-P0.	IPI00126248	Acly	5	1.07	0.60944	0.2726	Overlap
P21-P0.	IPI00126248	Acly	5	0.583	1.24103	0.555	Overlap
E16.5-P0.	IPI00116074	Aco2	16	1.747	2.17026	0.5426	Overlap
P21-P0.	IPI00116074	Aco2	128	2.2046	2.08368	0.1842	Overlap
E16.5-P0.	IPI00125939	Acot7	25	0.365	0.47269	0.0945	Overlap
P21-P0.	IPI00125939	Acot7	53	0.968	0.92648	0.1273	Overlap
P21-P0.	IPI00123390	Acsl6	5	4.6667	1.69937	0.76	Unique to P21-P0.
E16.5-P0.	IPI00110827	Acta1	379	0.885	0.78185	0.0402	Overlap
P21-P0.	IPI00110827	Acta1	530	0.1709	1.36871	0.0595	Overlap
E16.5-P0.	IPI00110850	Actb	297	-1.53	2.3516	0.1365	Overlap
P21-P0.	IPI00110850	Actb	414	-2.2984	2.70099	0.1327	Overlap
E16.5-P0.	IPI00221528	Actbl2	9	0.119	0.76467	0.2549	Unique to E16.5-P0.
E16.5-P0.	IPI00136929	Actg1	40	0.88	0.1821	0.0288	Overlap
P21-P0.	IPI00136929	Actg1	60	0.3445	0.1996	0.0258	Overlap
E16.5-P0.	IPI00117981	Actl6b	3	1.26	0.05292	0.0306	Unique to E16.5-P0.
E16.5-P0.	IPI00380436	Actn1	4	2.413	1.46074	0.7304	Overlap
P21-P0.	IPI00380436	Actn1	2	2.9338	0.20839	0.1474	Overlap
E16.5-P0.	IPI00118899	Actn4	26	1.795	0.99954	0.196	Overlap
P21-P0.	IPI00118899	Actn4	2	2.2994	0.29674	0.2098	Overlap
E16.5-P0.	IPI00113895	Actr1a	3	0.29	0.6044	0.3489	Overlap
P21-P0.	IPI00113895	Actr1a	18	-1.6952	3.44601	0.8122	Overlap
E16.5-P0.	IPI00177038	Actr2	3	3.169	2.06701	1.1934	Unique to E16.5-P0.
E16.5-P0.	IPI00115627	Actr3	29	1.906	0.17005	0.0316	Overlap
P21-P0.	IPI00115627	Actr3	31	1.925	0.47149	0.0847	Overlap
E16.5-P0.	IPI00132960	Acy1	2	1.41	0	0	Unique to E16.5-P0.
E16.5-P0.	IPI00420440	Acyp1	2	2.795	0.43134	0.305	Unique to E16.5-P0.
P21-P0.	IPI00378796	Adam22	8	3.8771	0.88692	0.3136	Unique to P21-P0.
E16.5-P0.	IPI00136000	Add1	2	2.71	0.09899	0.07	Overlap
P21-P0.	IPI00136000	Add1	5	2.59	0.30039	0.1343	Overlap
E16.5-P0.	IPI00323122	Add2	9	0.717	0.60797	0.2027	Unique to E16.5-P0.
E16.5-P0.	IPI00111149	Adprh	5	3.876	0.20804	0.093	Unique to E16.5-P0.
P21-P0.	IPI00265471	Adsl	3	-0.5273	0.27924	0.1612	Unique to P21-P0.
E16.5-P0.	IPI00113163	Afp	178	3.793	1.34056	0.1005	Overlap
P21-P0.	IPI00113163	Afp	24	-3.4831	1.23502	0.2521	Overlap
P21-P0.	IPI00128319	Agap3	3	2.556	0.2864	0.1654	Unique to P21-P0.
E16.5-P0.	IPI00122594	Ahctf1	4	1.795	0.45611	0.2281	Unique to E16.5-P0.
E16.5-P0.	IPI00153740	Ahsa1	2	0.999	0.15768	0.1115	Overlap
P21-P0.	IPI00153740	Ahsa1	8	3.094	1.66568	0.5889	Overlap
E16.5-P0.	IPI00128209	Ak1	18	0.61	0.18691	0.0441	Overlap
P21-P0.	IPI00128209	Ak1	57	2.3142	0.09948	0.0132	Overlap
P21-P0.	IPI00125035	Ak3l1;Gm13639	5	2.383	0.24693	0.1104	Unique to P21-P0.
E16.5-P0.	IPI00466128	Akr1a4	2	1.36	0.05657	0.04	Unique to E16.5-P0.
E16.5-P0.	IPI00223757	Akr1b3	2	1.73	0	0	Unique to E16.5-P0.
E16.5-P0.	IPI00331490	Akr7a5	7	2.173	1.05006	0.3969	Overlap
P21-P0.	IPI00331490	Akr7a5	3	1.2961	0.18491	0.1068	Overlap
P21-P0.	IPI00112719	Alad	4	-1.8608	0.3266	0.1633	Unique to P21-P0.
E16.5-P0.	IPI00131695	Alb	228	-0.38	2.34339	0.1552	Overlap
P21-P0.	IPI00131695	Alb	213	-2.2102	2.1549	0.1477	Overlap
P21-P0.	IPI00111218	Aldh2	8	1.9593	0.41772	0.1477	Unique to P21-P0.
P21-P0.	IPI00273164	Aldh5a1	18	2.7688	0.51601	0.1216	Unique to P21-P0.
E16.5-P0.	IPI00221402	Aldoa	25	-1.606	1.78589	0.3572	Overlap
P21-P0.	IPI00221402	Aldoa	122	2.2858	0.57412	0.052	Overlap
E16.5-P0.	IPI00133580	Aldoart2	16	-0.297	0.80954	0.2024	Overlap
P21-P0.	IPI00133580	Aldoart2	36	2.4947	0.85679	0.1428	Overlap
E16.5-P0.	IPI00119458	Aldoc	19	0.697	1.05797	0.2427	Overlap
P21-P0.	IPI00119458	Aldoc	73	2.8963	0.7323	0.0857	Overlap
E16.5-P0.	IPI00400180	Amph	2	0.395	2.15668	1.525	Overlap
P21-P0.	IPI00400180	Amph	21	3.4188	1.79604	0.3919	Overlap
E16.5-P0.	IPI00137228	Anapc1	2	3.825	0.00707	0.005	Unique to E16.5-P0.
P21-P0.	IPI00119871	Ank1	5	2.9533	0.5135	0.2296	Unique to P21-P0.
E16.5-P0.	IPI00227235	Ank2	4	0.405	2.20823	1.1041	Overlap
P21-P0.	IPI00227235	Ank2	19	2.2745	2.03524	0.4669	Overlap
P21-P0.	IPI00225231	Ank2	23	2.7902	0.8312	0.1733	Unique to P21-P0.
P21-P0.	IPI00313677	Ankk1	2	4.7614	0.00645	0.0046	Unique to P21-P0.
E16.5-P0.	IPI00314736	Anp32a	4	1.305	2.93785	1.4689	Unique to E16.5-P0.
E16.5-P0.	IPI00468203	Anxa2	3	2.453	0.13279	0.0767	Unique to E16.5-P0.
E16.5-P0.	IPI00310240	Anxa6	2	0.219	0.2798	0.1979	Overlap
P21-P0.	IPI00310240	Anxa6	12	0.9294	0.93081	0.2687	Overlap
E16.5-P0.	IPI00346965	Ap1b1	3	-0.298	0.86862	0.5015	Overlap
P21-P0.	IPI00346965	Ap1b1	11	1.0861	0.66049	0.1991	Overlap
E16.5-P0.	IPI00224151	Ap1g1	2	0.655	3.74059	2.645	Unique to E16.5-P0.
E16.5-P0.	IPI00108780	Ap2a1	5	-2.148	0.71817	0.3212	Overlap
P21-P0.	IPI00108780	Ap2a1	25	1.9316	1.34196	0.2684	Overlap
E16.5-P0.	IPI00310131	Ap2a2	2	0.766	0.2885	0.204	Overlap
P21-P0.	IPI00310131	Ap2a2	15	2.2631	0.94603	0.2443	Overlap
E16.5-P0.	IPI00119689	Ap2b1	20	0.71	0.8061	0.1803	Overlap
P21-P0.	IPI00119689	Ap2b1	43	0.6176	1.42263	0.2169	Overlap
P21-P0.	IPI00116356	Ap2m1	5	2.1345	0.52138	0.2332	Unique to P21-P0.
E16.5-P0.	IPI00322193	Ap3s1	2	2.585	0.02121	0.015	Unique to E16.5-P0.
E16.5-P0.	IPI00224152	Apex1	7	2.009	1.90354	0.7195	Unique to E16.5-P0.
E16.5-P0.	IPI00399961	Api5	3	0.997	0.06202	0.0358	Unique to E16.5-P0.
E16.5-P0.	IPI00129249	Aplp1	9	-0.364	1.12958	0.3765	Unique to E16.5-P0.
P21-P0.	IPI00111315	Apoa2	4	1.9613	0.65929	0.3296	Unique to P21-P0.
E16.5-P0.	IPI00313558	Arcn1	3	3.04	0.11269	0.0651	Unique to E16.5-P0.
E16.5-P0.	IPI00221613	Arf1	8	0.915	1.71069	0.6048	Overlap
P21-P0.	IPI00221613	Arf1	24	2.2161	1.73392	0.3539	Overlap
E16.5-P0.	IPI00135730	Arf2	22	1.789	2.01851	0.4303	Overlap
P21-P0.	IPI00135730	Arf2	30	2.9767	1.69487	0.3094	Overlap
E16.5-P0.	IPI00331663	Arf4	4	0.847	0.70798	0.354	Unique to E16.5-P0.
E16.5-P0.	IPI00221615	Arf5	2	0.024	0	0	Overlap
P21-P0.	IPI00221615	Arf5	2	3.8556	0.37692	0.2665	Overlap
E16.5-P0.	IPI00322312	Arhgdia	22	0.775	0.39037	0.0832	Overlap
P21-P0.	IPI00322312	Arhgdia	35	0.3598	0.21209	0.0358	Overlap
P21-P0.	IPI00471007	Arhgef11	2	1.6148	0.03821	0.027	Unique to P21-P0.
E16.5-P0.	IPI00124610	Arl8a	7	0.934	1.54176	0.5827	Overlap
P21-P0.	IPI00124610	Arl8a	4	-1.0598	0.12238	0.0612	Overlap
P21-P0.	IPI00133218	Arl8b	3	1.0335	0.24033	0.1388	Unique to P21-P0.
E16.5-P0.	IPI00403909	Armc6	4	2.96	0.1963	0.0981	Overlap
P21-P0.	IPI00403909	Armc6	21	0.4033	0.28495	0.0622	Overlap
P21-P0.	IPI00127987	Arpc1a	5	1.0786	0.18846	0.0843	Unique to P21-P0.
E16.5-P0.	IPI00661414	Arpc2	5	0.154	1.78768	0.7995	Overlap
P21-P0.	IPI00661414	Arpc2	15	-2.3994	1.45515	0.3757	Overlap
E16.5-P0.	IPI00124829	Arpc3	2	2.91	0.15556	0.11	Unique to E16.5-P0.
E16.5-P0.	IPI00138691	Arpc4	4	0.929	0.642	0.321	Unique to E16.5-P0.
E16.5-P0.	IPI00399943	Arpc5	5	1.066	0.58806	0.263	Unique to E16.5-P0.
E16.5-P0.	IPI00127472	Arvcf	2	3.45	2.46073	1.74	Unique to E16.5-P0.
E16.5-P0.	IPI00223875	Asrgl1	3	0.998	0.14203	0.082	Overlap
P21-P0.	IPI00223875	Asrgl1	3	1.0814	0.06724	0.0388	Overlap
E16.5-P0.	IPI00666889	Atad2b	2	2.785	0.02121	0.015	Unique to E16.5-P0.
E16.5-P0.	IPI00330303	Atic;LOC100046995	4	1.823	0.09465	0.0473	Unique to E16.5-P0.
E16.5-P0.	IPI00458393	Atl3	2	1.37	0	0	Unique to E16.5-P0.
P21-P0.	IPI00311682	Atp1a1	51	4.5897	1.24885	0.1749	Unique to P21-P0.
P21-P0.	IPI00420569	Atp1a2	68	3.8821	1.38472	0.1679	Unique to P21-P0.
E16.5-P0.	IPI00122048	Atp1a3	62	-1.243	1.16764	0.1483	Overlap
P21-P0.	IPI00122048	Atp1a3	493	3.4529	1.2712	0.0573	Overlap
E16.5-P0.	IPI00121550	Atp1b1	3	-0.911	1.19485	0.6898	Overlap
P21-P0.	IPI00121550	Atp1b1	51	3.4824	0.86229	0.1207	Overlap
P21-P0.	IPI00123704	Atp1b2	2	3.763	0.96537	0.6826	Unique to P21-P0.
P21-P0.	IPI00311654	Atp2a1	4	1.2646	0.16277	0.0814	Unique to P21-P0.
P21-P0.	IPI00338964	Atp2a2	17	1.7772	0.85192	0.2066	Unique to P21-P0.
P21-P0.	IPI00556827	Atp2b1	2	1.6404	0.70805	0.5007	Unique to P21-P0.
E16.5-P0.	IPI00127713	Atp2b2	2	-0.139	0	0	Overlap
P21-P0.	IPI00127713	Atp2b2	38	2.9914	0.63382	0.1028	Overlap
P21-P0.	IPI00463589	Atp2b4	8	0.4713	0.84494	0.2987	Unique to P21-P0.
P21-P0.	IPI00230680	Atp4a	4	5.252	1.1453	0.5727	Unique to P21-P0.
E16.5-P0.	IPI00130280	Atp5a1	185	1.109	1.01582	0.0747	Overlap
P21-P0.	IPI00130280	Atp5a1	407	2.7986	1.41306	0.07	Overlap
E16.5-P0.	IPI00468481	Atp5b	266	1.011	0.86376	0.053	Overlap
P21-P0.	IPI00468481	Atp5b	620	2.737	1.09584	0.044	Overlap
E16.5-P0.	IPI00313475	Atp5c1	11	0.957	0.65597	0.1978	Overlap
P21-P0.	IPI00313475	Atp5c1	21	2.9215	0.20023	0.0437	Overlap
E16.5-P0.	IPI00453777	Atp5d	12	0.645	1.11029	0.3205	Overlap
P21-P0.	IPI00453777	Atp5d	8	2.6117	1.66051	0.5871	Overlap
E16.5-P0.	IPI00341282	Atp5f1	26	2.335	1.08903	0.2136	Overlap
P21-P0.	IPI00341282	Atp5f1	32	3.438	0.67662	0.1196	Overlap
E16.5-P0.	IPI00230507	Atp5h	9	1.089	0.23978	0.0799	Overlap
P21-P0.	IPI00230507	Atp5h	55	2.4745	0.43523	0.0587	Overlap
P21-P0.	IPI00125460	Atp5j;LOC674583	5	2.5833	1.53742	0.6876	Unique to P21-P0.
E16.5-P0.	IPI00271986	Atp5j2	7	1.189	0.49527	0.1872	Overlap
P21-P0.	IPI00271986	Atp5j2	9	2.3893	0.61467	0.2049	Overlap
P21-P0.	IPI00111770	Atp5k	3	2.043	0.20432	0.118	Unique to P21-P0.
E16.5-P0.	IPI00133342	Atp5l	8	0.596	1.49211	0.5275	Overlap
P21-P0.	IPI00133342	Atp5l	26	1.0777	0.09077	0.0178	Overlap
E16.5-P0.	IPI00118986	Atp5o;LOC100047429	28	1.283	1.26849	0.2397	Overlap
P21-P0.	IPI00118986	Atp5o;LOC100047429	28	2.7068	0.64816	0.1225	Overlap
E16.5-P0.	IPI00130187	Atp6v0a1	8	1.934	0.96353	0.3407	Overlap
P21-P0.	IPI00130187	Atp6v0a1	31	2.4969	1.32825	0.2386	Overlap
E16.5-P0.	IPI00407692	Atp6v1a	27	0.898	1.3635	0.2624	Overlap
P21-P0.	IPI00407692	Atp6v1a	104	2.8437	1.2025	0.1179	Overlap
E16.5-P0.	IPI00119113	Atp6v1b2	17	-0.554	1.83722	0.4456	Overlap
P21-P0.	IPI00119113	Atp6v1b2	134	3.1565	0.99554	0.086	Overlap
P21-P0.	IPI00130186	Atp6v1c1	2	2.3069	0.00011	0.0001	Unique to P21-P0.
P21-P0.	IPI00118787	Atp6v1d	8	1.82	1.0012	0.354	Unique to P21-P0.
E16.5-P0.	IPI00119115	Atp6v1e1	10	0.402	0.13144	0.0416	Overlap
P21-P0.	IPI00119115	Atp6v1e1	41	2.9396	1.60028	0.2499	Overlap
P21-P0.	IPI00315999	Atp6v1f	13	3.9267	1.2798	0.355	Unique to P21-P0.
P21-P0.	IPI00123817	Atp6v1g2	5	3.6064	0.39939	0.1786	Unique to P21-P0.
E16.5-P0.	IPI00311461	Atp6v1h	3	2.14	1.11853	0.6458	Overlap
P21-P0.	IPI00311461	Atp6v1h	16	0.9968	0.49838	0.1246	Overlap
P21-P0.	IPI00127598	Atpif1	4	2.8817	0.11328	0.0566	Unique to P21-P0.
E16.5-P0.	IPI00322707	Atrx	2	0.148	0.96732	0.684	Overlap
P21-P0.	IPI00322707	Atrx	2	-2.1452	0.44068	0.3116	Overlap
E16.5-P0.	IPI00123202	Atxn10	2	-1.525	5.97505	4.225	Unique to E16.5-P0.
E16.5-P0.	IPI00169500	Atxn2l	5	1.23	0.69233	0.3096	Overlap
P21-P0.	IPI00169500	Atxn2l	5	-0.7346	0.31572	0.1412	Overlap
E16.5-P0.	IPI00762814	AU042671	2	-2.77	0.25456	0.18	Unique to E16.5-P0.
E16.5-P0.	IPI00395060	AW549877	4	3.548	1.07099	0.5355	Unique to E16.5-P0.
P21-P0.	IPI00124778	Baiap2	3	2.5542	0.47964	0.2769	Unique to P21-P0.
E16.5-P0.	IPI00129519	Basp1	164	-0.858	1.42474	0.1113	Overlap
P21-P0.	IPI00129519	Basp1	304	-1.2764	1.37811	0.079	Overlap
E16.5-P0.	IPI00409462	Bat1a	2	1.055	0.03536	0.025	Overlap
P21-P0.	IPI00409462	Bat1a	6	-2.2556	1.78282	0.7278	Overlap
P21-P0.	IPI00380722	Bat2	3	1.6623	0.58485	0.3377	Unique to P21-P0.
E16.5-P0.	IPI00117300	BC002163;Ndufs5	4	0.377	0.14347	0.0717	Unique to E16.5-P0.
P21-P0.	IPI00321499	Bcl2l13	4	1.6736	0.31343	0.1567	Unique to P21-P0.
E16.5-P0.	IPI00169477	Bclaf1	6	2.932	0.57988	0.2367	Unique to E16.5-P0.
E16.5-P0.	IPI00380817	Bcr	4	1.85	0.31048	0.1552	Unique to E16.5-P0.
P21-P0.	IPI00330754	Bdh1	14	2.465	0.91808	0.2454	Unique to P21-P0.
P21-P0.	IPI00114352	Bin1	6	2.4097	0.23364	0.0954	Unique to P21-P0.
E16.5-P0.	IPI00113996	Blvrb	2	2.56	0	0	Overlap
P21-P0.	IPI00113996	Blvrb	2	3.8585	0.01785	0.0126	Overlap
P21-P0.	IPI00221694	Bola2	5	-2.8511	0.9407	0.4207	Unique to P21-P0.
P21-P0.	IPI00318545	Bpnt1	3	3.3342	0.68618	0.3962	Unique to P21-P0.
P21-P0.	IPI00134093	Bsn	5	2.6894	0.60528	0.2707	Unique to P21-P0.
P21-P0.	IPI00132388	Bzw1	6	-2.8322	0.69253	0.2827	Unique to P21-P0.
E16.5-P0.	IPI00387337	Bzw2	3	2.103	0.25403	0.1467	Unique to E16.5-P0.
E16.5-P0.	IPI00351485	C530008M17Rik	2	-1.19	0	0	Unique to E16.5-P0.
P21-P0.	IPI00153369	C630004H02Rik	2	1.8594	0.37313	0.2638	Unique to P21-P0.
E16.5-P0.	IPI00318778	Cab39	3	-1.02	1.87278	1.0812	Unique to E16.5-P0.
P21-P0.	IPI00230013	Cacna2d1	3	1.7642	0.71836	0.4147	Unique to P21-P0.
E16.5-P0.	IPI00115650	Cacybp	6	1.341	0.70821	0.2891	Unique to E16.5-P0.
E16.5-P0.	IPI00380280	Cad	4	4.39	2.21248	1.1062	Unique to E16.5-P0.
P21-P0.	IPI00453537	Cadm2	4	1.2545	0.0946	0.0473	Unique to P21-P0.
E16.5-P0.	IPI00118020	Cadm3	2	0.579	0.13506	0.0955	Overlap
P21-P0.	IPI00118020	Cadm3	8	2.4081	0.39726	0.1405	Overlap
P21-P0.	IPI00330163	Cadps	3	2.0407	0.69108	0.399	Unique to P21-P0.
E16.5-P0.	IPI00331066	Calb1	5	-1.142	0.68159	0.3048	Unique to E16.5-P0.
P21-P0.	IPI00119346	Calb2	24	2.4715	1.40856	0.2875	Unique to P21-P0.
E16.5-P0.	IPI00467841	Calm1;Calm3;Calm2	102	0.142	1.36116	0.1348	Overlap
P21-P0.	IPI00467841	Calm1;Calm3;Calm2	180	0.9321	1.41585	0.1055	Overlap
E16.5-P0.	IPI00109368	Calml3	38	-2.098	1.54753	0.251	Overlap
P21-P0.	IPI00109368	Calml3	105	-1.5566	2.06018	0.2011	Overlap
E16.5-P0.	IPI00123639	Calr	19	1.542	2.2966	0.5269	Overlap
P21-P0.	IPI00123639	Calr	23	-1.3928	0.96773	0.2018	Overlap
E16.5-P0.	IPI00135186	Calu	5	0.885	0.16894	0.0756	Overlap
P21-P0.	IPI00135186	Calu	3	-1.5061	0.08171	0.0472	Overlap
E16.5-P0.	IPI00420725	Camk2a	6	-2.305	0.2973	0.1214	Overlap
P21-P0.	IPI00420725	Camk2a	5	2.8432	2.10163	0.9399	Overlap
P21-P0.	IPI00474502	Camk2b	15	4.6518	0.88796	0.2293	Unique to P21-P0.
E16.5-P0.	IPI00112584	Camk2d	13	-1.145	1.04899	0.2909	Overlap
P21-P0.	IPI00112584	Camk2d	54	2.4532	1.28486	0.1748	Overlap
E16.5-P0.	IPI00124695	Camk2g	2	-1.996	2.56609	1.8145	Overlap
P21-P0.	IPI00124695	Camk2g	5	2.6006	0.2765	0.1237	Overlap
E16.5-P0.	IPI00122486	Camkv	3	-1.703	0.12702	0.0733	Unique to E16.5-P0.
E16.5-P0.	IPI00896727	Cand1	56	1.374	0.77213	0.1032	Overlap
E16.5-P0.	IPI00885943	Cand1	2	2.425	0.74246	0.525	Unique to E16.5-P0.
P21-P0.	IPI00896727	Cand1	30	0.338	1.33147	0.2431	Overlap
E16.5-P0.	IPI00119618	Canx	8	-0.275	1.34328	0.4749	Overlap
P21-P0.	IPI00119618	Canx	27	-2.7279	0.83791	0.1613	Overlap
E16.5-P0.	IPI00137331	Cap1	47	1.484	0.48808	0.0712	Overlap
P21-P0.	IPI00137331	Cap1	63	1.3138	0.38227	0.0482	Overlap
E16.5-P0.	IPI00121515	Caprin1	13	3.233	0.77306	0.2144	Unique to E16.5-P0.
E16.5-P0.	IPI00330063	Capza1	3	1.553	0.05132	0.0296	Unique to E16.5-P0.
E16.5-P0.	IPI00111265	Capza2	6	1.48	0.62905	0.2568	Overlap
P21-P0.	IPI00111265	Capza2	3	3.1201	0.92735	0.5354	Overlap
E16.5-P0.	IPI00269481	Capzb	4	-0.013	2.0924	1.0462	Overlap
P21-P0.	IPI00269481	Capzb	2	1.3504	3.68689	2.607	Overlap
E16.5-P0.	IPI00121534	Car2	5	1.584	0.38669	0.1729	Overlap
P21-P0.	IPI00121534	Car2	7	2.5437	0.43999	0.1663	Overlap
E16.5-P0.	IPI00133349	Carhsp1	5	1.254	0.10502	0.047	Unique to E16.5-P0.
E16.5-P0.	IPI00125950	Carm1	2	1.51	0.21213	0.15	Unique to E16.5-P0.
E16.5-P0.	IPI00308498	Casp3	8	1.7	1.16013	0.4102	Unique to E16.5-P0.
P21-P0.	IPI00312058	Cat	2	-0.3649	0.13916	0.0984	Unique to P21-P0.
E16.5-P0.	IPI00314191	Cbr1	3	1.997	0.93351	0.539	Unique to E16.5-P0.
P21-P0.	IPI00129468	Cbx3	8	-2.8298	0.88942	0.3145	Unique to P21-P0.
E16.5-P0.	IPI00353887	Ccdc109a	5	0.643	0.04914	0.022	Unique to E16.5-P0.
E16.5-P0.	IPI00320217	Cct2	59	1.152	0.92483	0.1204	Overlap
P21-P0.	IPI00320217	Cct2	10	-0.45	0.25586	0.0809	Overlap
E16.5-P0.	IPI00116283	Cct3	36	1.045	0.89978	0.15	Overlap
P21-P0.	IPI00116283	Cct3	9	-0.5888	2.98571	0.9952	Overlap
E16.5-P0.	IPI00116277	Cct4	36	0.505	0.91313	0.1522	Overlap
P21-P0.	IPI00116277	Cct4	31	-1.7355	1.13232	0.2034	Overlap
E16.5-P0.	IPI00116279	Cct5	52	0.66	1.69276	0.2347	Overlap
P21-P0.	IPI00116279	Cct5	39	-0.8797	1.20667	0.1932	Overlap
E16.5-P0.	IPI00116281	Cct6a	40	0.858	3.45567	0.5464	Overlap
P21-P0.	IPI00116281	Cct6a	21	-2.2771	2.13781	0.4665	Overlap
P21-P0.	IPI00321816	Cct6b	2	0.4956	0.52845	0.3737	Unique to P21-P0.
E16.5-P0.	IPI00331174	Cct7	33	1.072	0.78395	0.1365	Overlap
P21-P0.	IPI00331174	Cct7	7	-2.8452	1.03411	0.3909	Overlap
E16.5-P0.	IPI00469268	Cct8	21	0.833	0.42616	0.093	Overlap
P21-P0.	IPI00469268	Cct8	20	0.633	1.95998	0.4383	Overlap
P21-P0.	IPI00124830	Cd47	27	2.1198	0.76664	0.1475	Unique to P21-P0.
E16.5-P0.	IPI00117087	Cdc37	3	2.441	3.52367	2.0344	Overlap
P21-P0.	IPI00117087	Cdc37	3	0.3119	0.16093	0.0929	Overlap
E16.5-P0.	IPI00120193	Cdc42	2	0.218	0	0	Unique to E16.5-P0.
P21-P0.	IPI00113849	Cdc42	9	-0.3011	0.85665	0.2856	Unique to P21-P0.
E16.5-P0.	IPI00114613	Cdc42bpb	4	1.995	0.13279	0.0664	Unique to E16.5-P0.
E16.5-P0.	IPI00134144	Cdo1	3	0.914	0.14479	0.0836	Unique to E16.5-P0.
P21-P0.	IPI00122826	Cend1	3	4.062	0.03133	0.0181	Unique to P21-P0.
E16.5-P0.	IPI00407543	Cfl1	54	-1.697	1.42323	0.1937	Overlap
P21-P0.	IPI00407543	Cfl1	65	-2.0439	1.62094	0.2011	Overlap
E16.5-P0.	IPI00266188	Cfl2	18	1.895	0.08403	0.0198	Overlap
P21-P0.	IPI00266188	Cfl2	14	1.2921	0.4814	0.1287	Overlap
P21-P0.	IPI00344631	Chadl	3	-0.4058	0.03954	0.0228	Unique to P21-P0.
E16.5-P0.	IPI00396802	Chd4	9	3.398	1.18843	0.3961	Overlap
P21-P0.	IPI00396802	Chd4	2	-1.3496	0.45753	0.3235	Overlap
E16.5-P0.	IPI00229604	Cherp	2	1.7	0	0	Unique to E16.5-P0.
P21-P0.	IPI00187301	Ciapin1	9	0.5596	0.18112	0.0604	Unique to P21-P0.
E16.5-P0.	IPI00121073	Cirbp	2	0.664	0.04384	0.031	Unique to E16.5-P0.
E16.5-P0.	IPI00128346	Cisd1	6	0.416	0.2361	0.0964	Unique to E16.5-P0.
E16.5-P0.	IPI00317134	Ckap5	2	2.68	0.42426	0.3	Unique to E16.5-P0.
E16.5-P0.	IPI00136703	Ckb	262	1.235	1.30055	0.0803	Overlap
P21-P0.	IPI00136703	Ckb	490	1.9902	1.94546	0.0879	Overlap
P21-P0.	IPI00128296	Ckmt1	93	3.8182	0.97114	0.1007	Unique to P21-P0.
E16.5-P0.	IPI00120076	Ckmt2	3	-3.003	0.07638	0.0441	Unique to E16.5-P0.
P21-P0.	IPI00400154	Clint1	4	-1.1483	0.687	0.3435	Unique to P21-P0.
E16.5-P0.	IPI00408543	Clip2	2	2.9	0.01414	0.01	Unique to E16.5-P0.
E16.5-P0.	IPI00114409	Clta	5	0.674	0.0489	0.0219	Overlap
P21-P0.	IPI00114409	Clta	2	3.6593	0.00133	0.0009	Overlap
E16.5-P0.	IPI00169916	Cltc	116	1.027	1.12556	0.1045	Overlap
P21-P0.	IPI00169916	Cltc	189	1.3881	1.17331	0.0853	Overlap
E16.5-P0.	IPI00331146	Cmpk1	5	1.544	0.17501	0.0783	Overlap
P21-P0.	IPI00331146	Cmpk1	2	1.6089	0.27857	0.197	Overlap
E16.5-P0.	IPI00119111	Cnn3	3	1.353	0.28746	0.166	Unique to E16.5-P0.
E16.5-P0.	IPI00132821	Cnot2	2	1.195	1.68999	1.195	Unique to E16.5-P0.
P21-P0.	IPI00229598	Cnp	67	4.1088	1.72675	0.211	Unique to P21-P0.
P21-P0.	IPI00123058	Cntn1	54	2.7518	0.72225	0.0983	Unique to P21-P0.
P21-P0.	IPI00126387	Col19a1	9	-0.0698	0.07739	0.0258	Unique to P21-P0.
E16.5-P0.	IPI00229834	Copa	2	1.74	0	0	Overlap
P21-P0.	IPI00229834	Copa	13	-1.8293	0.5124	0.1421	Overlap
E16.5-P0.	IPI00120503	Copb1	3	1.153	0.14434	0.0833	Overlap
P21-P0.	IPI00120503	Copb1	13	-0.4582	0.29928	0.083	Overlap
E16.5-P0.	IPI00115097	Copb2	3	2.093	0.3695	0.2133	Unique to E16.5-P0.
E16.5-P0.	IPI00223437	Copg	3	3.15	0.92049	0.5314	Unique to E16.5-P0.
P21-P0.	IPI00169862	Coq9	2	2.1069	1.38305	0.978	Unique to P21-P0.
E16.5-P0.	IPI00124820	Coro1c	5	-0.616	1.78068	0.7963	Unique to E16.5-P0.
E16.5-P0.	IPI00132575	Cotl1	15	1.789	1.61332	0.4166	Unique to E16.5-P0.
E16.5-P0.	IPI00117978	Cox4i1	5	2.666	2.22177	0.9936	Overlap
P21-P0.	IPI00117978	Cox4i1	23	4.0123	1.26815	0.2644	Overlap
E16.5-P0.	IPI00120719	Cox5a	13	0.546	0.54796	0.152	Overlap
P21-P0.	IPI00120719	Cox5a	41	3.5159	0.88444	0.1381	Overlap
E16.5-P0.	IPI00121443	Cox6a1	5	2.458	0.64728	0.2895	Overlap
P21-P0.	IPI00121443	Cox6a1	5	1.4447	1.70071	0.7606	Overlap
P21-P0.	IPI00225390	Cox6b1	4	-0.055	0.20053	0.1003	Unique to P21-P0.
E16.5-P0.	IPI00131771	Cox6c	3	1.29	0.05196	0.03	Overlap
P21-P0.	IPI00131771	Cox6c	2	2.6171	1e-05	0	Overlap
E16.5-P0.	IPI00114377	Cox7a2	12	0.646	0.43945	0.1269	Unique to E16.5-P0.
E16.5-P0.	IPI00111501	Cplx2	2	-3.15	0.01414	0.01	Unique to E16.5-P0.
P21-P0.	IPI00224075	Cpne1	2	1.9583	0.37429	0.2647	Unique to P21-P0.
P21-P0.	IPI00129451	Cpne6	2	2.9408	0.79782	0.5641	Unique to P21-P0.
E16.5-P0.	IPI00314302	Cpsf2	4	3.09	0.46188	0.2309	Unique to E16.5-P0.
E16.5-P0.	IPI00421085	Cpsf6	7	1.253	0.27138	0.1026	Unique to E16.5-P0.
E16.5-P0.	IPI00225249	Cpsf7	2	-0.98	3.50725	2.48	Unique to E16.5-P0.
E16.5-P0.	IPI00307991	Crk	2	2.245	0.16263	0.115	Unique to E16.5-P0.
E16.5-P0.	IPI00113362	Crkl	2	2.265	0.10607	0.075	Unique to E16.5-P0.
E16.5-P0.	IPI00312527	Crmp1	101	0.394	1.25958	0.1253	Overlap
P21-P0.	IPI00312527	Crmp1	95	-0.1192	1.11021	0.1139	Overlap
P21-P0.	IPI00875117	Crmp1	2	-0.0038	0.04825	0.0341	Unique to P21-P0.
P21-P0.	IPI00120030	Crym	24	3.3138	1.7184	0.3508	Unique to P21-P0.
E16.5-P0.	IPI00113141	Cs	14	0.538	0.72929	0.1949	Overlap
P21-P0.	IPI00113141	Cs	67	1.961	1.02422	0.1251	Overlap
E16.5-P0.	IPI00112414	Cse1l	5	1.307	0.62479	0.2794	Overlap
P21-P0.	IPI00112414	Cse1l	5	-0.4447	0.50915	0.2277	Overlap
E16.5-P0.	IPI00112648	Csk	3	2.607	0.49217	0.2842	Unique to E16.5-P0.
P21-P0.	IPI00120162	Csnk2a1	6	1.6894	0.84817	0.3463	Unique to P21-P0.
E16.5-P0.	IPI00125931	Cstb	2	1.415	0.12021	0.085	Overlap
P21-P0.	IPI00125931	Cstb	8	1.0172	0.15048	0.0532	Overlap
E16.5-P0.	IPI00128155	Ctbp1	4	3.165	0.93025	0.4651	Unique to E16.5-P0.
P21-P0.	IPI00119870	Ctnna2	10	-0.473	0.552	0.1746	Unique to P21-P0.
E16.5-P0.	IPI00125899	Ctnnb1	3	2.646	1.72597	0.9965	Overlap
P21-P0.	IPI00125899	Ctnnb1	4	1.0506	1.13692	0.5685	Overlap
E16.5-P0.	IPI00622716	Ctnnbl1	4	-4.075	0.2336	0.1168	Unique to E16.5-P0.
E16.5-P0.	IPI00136135	Ctnnd2	3	2.127	0.34356	0.1984	Unique to E16.5-P0.
E16.5-P0.	IPI00129146	Cugbp2	3	1.261	1.54557	0.8923	Unique to E16.5-P0.
P21-P0.	IPI00387216	Cul2	2	0.7333	0.06093	0.0431	Unique to P21-P0.
E16.5-P0.	IPI00270376	Cxadr	4	0.536	0.20843	0.1042	Overlap
P21-P0.	IPI00270376	Cxadr	4	-0.9362	0.3616	0.1808	Overlap
P21-P0.	IPI00315794	Cyb5b	3	0.1217	0.05429	0.0313	Unique to P21-P0.
E16.5-P0.	IPI00110885	Cyb5r3	21	2.69	1.39797	0.3051	Overlap
P21-P0.	IPI00110885	Cyb5r3	2	1.6182	0.14625	0.1034	Overlap
P21-P0.	IPI00132728	Cyc1	4	2.0852	0.11685	0.0584	Unique to P21-P0.
P21-P0.	IPI00330476	Cyfip1	5	2.5182	0.58835	0.2631	Unique to P21-P0.
E16.5-P0.	IPI00405625	Cyfip2	2	1.734	1.055	0.746	Unique to E16.5-P0.
E16.5-P0.	IPI00458711	Cyp51	3	2.397	0.06351	0.0367	Unique to E16.5-P0.
P21-P0.	IPI00133284	D10Jhu81e;LOC100046684	6	1.9224	0.53867	0.2199	Unique to P21-P0.
E16.5-P0.	IPI00116850	D10Wsu52e	10	2.089	1.56681	0.4955	Overlap
P21-P0.	IPI00116850	D10Wsu52e	6	0.1473	0.29185	0.1191	Overlap
E16.5-P0.	IPI00133708	D1Pas1	15	2.482	1.07836	0.2784	Unique to E16.5-P0.
E16.5-P0.	IPI00122743	Dars	9	2.068	1.77313	0.591	Unique to E16.5-P0.
E16.5-P0.	IPI00222430	Dbi	32	1.202	0.20944	0.037	Overlap
P21-P0.	IPI00222430	Dbi	57	3.2284	2.15809	0.2858	Overlap
E16.5-P0.	IPI00135475	Dbn1	26	0.628	0.52634	0.1032	Overlap
P21-P0.	IPI00135475	Dbn1	30	-2.3565	0.92768	0.1694	Overlap
E16.5-P0.	IPI00885279	Dcakd	2	1.87	0	0	Unique to E16.5-P0.
E16.5-P0.	IPI00468380	Dclk1	4	0.764	0.5305	0.2653	Overlap
E16.5-P0.	IPI00119762	Dclk1	43	1.463	1.5048	0.2295	Overlap
P21-P0.	IPI00468380	Dclk1	9	-0.5626	0.21858	0.0729	Overlap
P21-P0.	IPI00119762	Dclk1	11	-0.3384	0.37783	0.1139	Overlap
E16.5-P0.	IPI00226417	Dclk2	11	1.345	0.12061	0.0364	Overlap
P21-P0.	IPI00226417	Dclk2	7	-2.6974	0.99264	0.3752	Overlap
E16.5-P0.	IPI00115663	Dctn1	9	1.111	0.88262	0.2942	Overlap
P21-P0.	IPI00115663	Dctn1	2	0.6512	0.86558	0.6121	Overlap
E16.5-P0.	IPI00116112	Dctn2	11	0.054	0.49258	0.1485	Overlap
P21-P0.	IPI00116112	Dctn2	20	0.1456	0.46965	0.105	Overlap
E16.5-P0.	IPI00648099	Dcun1d2	4	-3.73	1.5925	0.7963	Unique to E16.5-P0.
E16.5-P0.	IPI00420924	Dcx	56	1.448	0.59311	0.0793	Unique to E16.5-P0.
E16.5-P0.	IPI00109482	Ddah1	8	-1.682	0.76159	0.2693	Overlap
P21-P0.	IPI00109482	Ddah1	7	-0.0054	1.94017	0.7333	Overlap
E16.5-P0.	IPI00336881	Ddah2	13	0.662	1.38221	0.3834	Overlap
P21-P0.	IPI00336881	Ddah2	5	-0.136	1.87899	0.8403	Overlap
E16.5-P0.	IPI00316740	Ddb1	4	1.69	0.15033	0.0752	Overlap
P21-P0.	IPI00316740	Ddb1	5	0.6988	2.36437	1.0574	Overlap
E16.5-P0.	IPI00127172	Ddx1	10	1.4	0.52336	0.1655	Overlap
P21-P0.	IPI00127172	Ddx1	9	0.1535	0.7812	0.2604	Overlap
E16.5-P0.	IPI00396797	Ddx17	14	1.351	1.86486	0.4984	Overlap
E16.5-P0.	IPI00170041	Ddx17	2	1.38	0.29698	0.21	Unique to E16.5-P0.
P21-P0.	IPI00396797	Ddx17	13	0.8435	0.5348	0.1483	Overlap
E16.5-P0.	IPI00459381	Ddx18	2	1.568	1.41704	1.002	Unique to E16.5-P0.
E16.5-P0.	IPI00123878	Ddx39	24	1.365	0.73334	0.1497	Overlap
P21-P0.	IPI00123878	Ddx39	3	-0.5758	0.1911	0.1103	Overlap
E16.5-P0.	IPI00230035	Ddx3x	25	2.458	0.65533	0.1311	Overlap
P21-P0.	IPI00230035	Ddx3x	17	0.7583	0.79541	0.1929	Overlap
P21-P0.	IPI00121394	Ddx4	3	-3.0784	0.281	0.1622	Unique to P21-P0.
E16.5-P0.	IPI00648763	Ddx5	2	3.16	0	0	Overlap
E16.5-P0.	IPI00420363	Ddx5	33	1.54	1.07431	0.187	Unique to E16.5-P0.
P21-P0.	IPI00648763	Ddx5	21	1.034	0.16214	0.0354	Overlap
E16.5-P0.	IPI00117771	Ddx50	2	1.98	0.05657	0.04	Unique to E16.5-P0.
E16.5-P0.	IPI00130102	Des	28	1.197	1.06273	0.2008	Unique to E16.5-P0.
P21-P0.	IPI00277362	Dgkh	2	0.0424	0.0434	0.0307	Unique to P21-P0.
E16.5-P0.	IPI00128818	Dhx15	12	3.296	0.7119	0.2055	Unique to E16.5-P0.
P21-P0.	IPI00410936	Dhx29	3	-2.8203	0.07452	0.043	Unique to P21-P0.
E16.5-P0.	IPI00339468	Dhx9	46	1.7	1.87705	0.2768	Overlap
P21-P0.	IPI00339468	Dhx9	7	-1.4004	0.07929	0.03	Overlap
E16.5-P0.	IPI00272104	Diap1	2	2.215	0.00707	0.005	Unique to E16.5-P0.
E16.5-P0.	IPI00153660	Dlat	2	-0.128	0.32456	0.2295	Overlap
P21-P0.	IPI00153660	Dlat	22	2.3383	0.29418	0.0627	Overlap
E16.5-P0.	IPI00331564	Dld	8	1.648	1.4481	0.512	Overlap
P21-P0.	IPI00331564	Dld	17	2.8132	0.47181	0.1144	Overlap
P21-P0.	IPI00330186	Dlgap4	10	-2.1287	0.4978	0.1574	Unique to P21-P0.
P21-P0.	IPI00134809	Dlst	10	2.9386	0.57341	0.1813	Unique to P21-P0.
E16.5-P0.	IPI00132208	Dnaja1	6	1.625	0.67802	0.2768	Unique to E16.5-P0.
E16.5-P0.	IPI00331385	Dnajc7	6	2.333	0.56035	0.2288	Unique to E16.5-P0.
E16.5-P0.	IPI00272878	Dnm1	4	3.26	0.04619	0.0231	Overlap
P21-P0.	IPI00272878	Dnm1	49	3.8937	1.44121	0.2059	Overlap
E16.5-P0.	IPI00172221	Dnm1l	23	1.686	1.5717	0.3277	Overlap
P21-P0.	IPI00172221	Dnm1l	40	1.3404	1.11303	0.176	Overlap
E16.5-P0.	IPI00131445	Dnm2	8	1.192	0.96347	0.3406	Overlap
P21-P0.	IPI00131445	Dnm2	7	2.8945	1.32049	0.4991	Overlap
P21-P0.	IPI00227432	Dnm3	61	3.3441	0.9183	0.1176	Unique to P21-P0.
E16.5-P0.	IPI00131694	Dnmt3a	2	1.49	0.22627	0.16	Unique to E16.5-P0.
E16.5-P0.	IPI00331394	Dnpep	2	3.03	0	0	Unique to E16.5-P0.
E16.5-P0.	IPI00339428	Dock7	3	2.987	0.88036	0.5083	Unique to E16.5-P0.
P21-P0.	IPI00130389	Dpp6	4	2.3832	0.67577	0.3379	Unique to P21-P0.
E16.5-P0.	IPI00330837	Dpp8	2	2.46	0	0	Unique to E16.5-P0.
E16.5-P0.	IPI00117168	Dpy30	14	3.187	1.48524	0.3969	Overlap
P21-P0.	IPI00117168	Dpy30	7	1.0698	0.25399	0.096	Overlap
E16.5-P0.	IPI00318577	Dpys	5	-4.116	0.57448	0.2569	Unique to E16.5-P0.
E16.5-P0.	IPI00114375	Dpysl2	387	0.766	1.37034	0.0697	Overlap
P21-P0.	IPI00114375	Dpysl2	391	0.1789	1.47332	0.0745	Overlap
E16.5-P0.	IPI00122349	Dpysl3	240	0.07	1.84493	0.1191	Overlap
P21-P0.	IPI00122349	Dpysl3	200	-0.9513	1.47998	0.1047	Overlap
E16.5-P0.	IPI00313151	Dpysl4	19	2.242	1.13006	0.2593	Overlap
P21-P0.	IPI00313151	Dpysl4	58	1.0773	0.27744	0.0364	Overlap
E16.5-P0.	IPI00624192	Dpysl5	74	0.293	1.67281	0.1945	Overlap
P21-P0.	IPI00624192	Dpysl5	104	-0.8011	0.88083	0.0864	Overlap
E16.5-P0.	IPI00263313	Drg1	5	1.306	0.13031	0.0583	Unique to E16.5-P0.
E16.5-P0.	IPI00134820	Drg2	2	-0.27	1.11723	0.79	Unique to E16.5-P0.
E16.5-P0.	IPI00127942	Dstn	2	1.84	0.04243	0.03	Overlap
P21-P0.	IPI00127942	Dstn	2	0.0234	0.27426	0.1939	Overlap
E16.5-P0.	IPI00119876	Dync1h1	137	1.322	1.49317	0.1276	Overlap
P21-P0.	IPI00119876	Dync1h1	53	-0.3197	1.11413	0.153	Overlap
E16.5-P0.	IPI00131086	Dync1i2	7	2.232	2.03461	0.769	Unique to E16.5-P0.
E16.5-P0.	IPI00153421	Dync1li1	20	0.86	0.29443	0.0658	Overlap
P21-P0.	IPI00153421	Dync1li1	2	-0.0456	2.1433	1.5155	Overlap
E16.5-P0.	IPI00420806	Dync1li2	2	3.255	2.69408	1.905	Unique to E16.5-P0.
E16.5-P0.	IPI00454049	Echs1	3	2.58	0.38105	0.22	Unique to E16.5-P0.
E16.5-P0.	IPI00307837	Eef1a1	108	0.812	1.68253	0.1619	Overlap
P21-P0.	IPI00307837	Eef1a1	84	-2.5481	2.1383	0.2333	Overlap
E16.5-P0.	IPI00119667	Eef1a2	194	0.737	3.12567	0.2244	Overlap
P21-P0.	IPI00119667	Eef1a2	62	-0.7724	2.08835	0.2652	Overlap
E16.5-P0.	IPI00320208	Eef1b2	7	0.443	1.97305	0.7457	Unique to E16.5-P0.
E16.5-P0.	IPI00118875	Eef1d	3	1.087	0.11846	0.0684	Unique to E16.5-P0.
E16.5-P0.	IPI00318841	Eef1g	21	1.027	1.31904	0.2878	Overlap
P21-P0.	IPI00318841	Eef1g	7	-3.2628	1.45491	0.5499	Overlap
E16.5-P0.	IPI00466069	Eef2	132	0.758	1.61493	0.1406	Overlap
P21-P0.	IPI00466069	Eef2	95	-1.5234	1.89102	0.194	Overlap
E16.5-P0.	IPI00112223	Efhd2	2	1.93	0	0	Overlap
E16.5-P0.	IPI00226872	Efhd2	2	0.688	0	0	Unique to E16.5-P0.
P21-P0.	IPI00112223	Efhd2	4	2.1886	0.90983	0.4549	Overlap
E16.5-P0.	IPI00453532	Eftud1	2	2.805	2.41123	1.705	Unique to E16.5-P0.
E16.5-P0.	IPI00469260	Eftud2	2	-1.045	3.41533	2.415	Unique to E16.5-P0.
P21-P0.	IPI00515576	Ehbp1	7	0.5551	0.14938	0.0565	Unique to P21-P0.
E16.5-P0.	IPI00126083	Ehd1	2	1.995	0.10607	0.075	Overlap
P21-P0.	IPI00126083	Ehd1	3	1.0035	0.74505	0.4302	Overlap
E16.5-P0.	IPI00137930	Eif1	3	-1.58	0.27713	0.16	Unique to E16.5-P0.
P21-P0.	IPI00471261	Eif2ak4	2	-3.187	0.14076	0.0995	Unique to P21-P0.
P21-P0.	IPI00116302	Eif2s2	11	-4.4162	0.39584	0.1193	Unique to P21-P0.
E16.5-P0.	IPI00230415	Eif2s3x	3	1.23	0.13856	0.08	Unique to E16.5-P0.
E16.5-P0.	IPI00129276	Eif3a	10	1.62	1.72584	0.5458	Overlap
P21-P0.	IPI00129276	Eif3a	2	-0.9266	0.1952	0.138	Overlap
E16.5-P0.	IPI00762774	Eif3d	4	1.146	0.36161	0.1808	Unique to E16.5-P0.
P21-P0.	IPI00132250	Eif3e	4	2.1377	0.11724	0.0586	Unique to P21-P0.
E16.5-P0.	IPI00622371	Eif3g	2	-1.47	0.01414	0.01	Unique to E16.5-P0.
P21-P0.	IPI00128202	Eif3h	2	0.0103	0.01375	0.0097	Unique to P21-P0.
E16.5-P0.	IPI00463573	Eif3l	2	3.56	0.11314	0.08	Unique to E16.5-P0.
E16.5-P0.	IPI00118676	Eif4a1	59	1.581	0.80947	0.1054	Overlap
P21-P0.	IPI00118676	Eif4a1	7	-0.4929	1.20946	0.4571	Overlap
E16.5-P0.	IPI00126716	Eif4a3	5	1.856	0.53662	0.24	Overlap
P21-P0.	IPI00126716	Eif4a3	8	-2.3364	1.19542	0.4226	Overlap
E16.5-P0.	IPI00221581	Eif4b	3	0.162	1.79136	1.0342	Unique to E16.5-P0.
E16.5-P0.	IPI00124742	Eif4h	3	1.447	0.3926	0.2267	Overlap
P21-P0.	IPI00124742	Eif4h	11	1.0675	0.7707	0.2324	Overlap
E16.5-P0.	IPI00108125	Eif5a	26	1.455	1.44668	0.2837	Overlap
P21-P0.	IPI00108125	Eif5a	2	-1.167	2.9728	2.1021	Overlap
E16.5-P0.	IPI00756424	Eif5b	3	1.457	0.60044	0.3467	Unique to E16.5-P0.
E16.5-P0.	IPI00108271	Elavl1	14	2.37	1.36943	0.366	Unique to E16.5-P0.
P21-P0.	IPI00466032	Elavl1	12	-0.4495	0.20119	0.0581	Unique to P21-P0.
E16.5-P0.	IPI00121676	Elavl2	2	3.465	0.00707	0.005	Unique to E16.5-P0.
E16.5-P0.	IPI00122451	Elavl3	3	1.347	0.32332	0.1867	Unique to E16.5-P0.
E16.5-P0.	IPI00114401	Emd	2	2.705	0.07778	0.055	Unique to E16.5-P0.
E16.5-P0.	IPI00354624	Eml1	4	1.905	0.1097	0.0548	Unique to E16.5-P0.
E16.5-P0.	IPI00462072	Eno1;Gm5506;Gm4735;LOC100044223	91	1.517	1.13041	0.1185	Overlap
P21-P0.	IPI00462072	Eno1;Gm5506;Gm4735;LOC100044223	154	2.6451	1.69605	0.1367	Overlap
E16.5-P0.	IPI00122684	Eno2	95	0.61	1.1222	0.1151	Overlap
P21-P0.	IPI00122684	Eno2	198	3.0408	1.70658	0.1213	Overlap
P21-P0.	IPI00331704	Eno2	60	4.1406	1.08251	0.1398	Unique to P21-P0.
E16.5-P0.	IPI00228548	Eno3	7	1.457	0.1493	0.0564	Overlap
P21-P0.	IPI00228548	Eno3	7	1.5769	0.52073	0.1968	Overlap
E16.5-P0.	IPI00405986	Epb4.1l1	4	-0.634	2.5627	1.2813	Unique to E16.5-P0.
E16.5-P0.	IPI00125501	Epb4.1l3	9	1.591	0.8168	0.2723	Overlap
P21-P0.	IPI00125501	Epb4.1l3	7	3.0776	0.55594	0.2101	Overlap
E16.5-P0.	IPI00124614	Epm2aip1	5	2.07	0.26019	0.1164	Unique to E16.5-P0.
P21-P0.	IPI00339916	Eprs	4	-0.8901	1.13007	0.565	Unique to P21-P0.
E16.5-P0.	IPI00110616	Eraf	5	2.938	0.62767	0.2807	Unique to E16.5-P0.
E16.5-P0.	IPI00117731	Erc1;LOC100048600	7	0.185	0.8099	0.3061	Unique to E16.5-P0.
E16.5-P0.	IPI00754386	Ero1l	2	2.41	0.5374	0.38	Unique to E16.5-P0.
E16.5-P0.	IPI00118832	Erp29	6	1.945	0.52577	0.2146	Unique to E16.5-P0.
P21-P0.	IPI00134058	Erp44	8	-3.8943	0.17232	0.0609	Unique to P21-P0.
E16.5-P0.	IPI00109142	Esd	3	3.103	0.29023	0.1676	Unique to E16.5-P0.
E16.5-P0.	IPI00312468	Etf1	5	1.343	0.91042	0.4072	Unique to E16.5-P0.
P21-P0.	IPI00116753	Etfa	5	2.1309	0.43669	0.1953	Unique to P21-P0.
E16.5-P0.	IPI00121440	Etfb	2	1.76	1.57048	1.1105	Unique to E16.5-P0.
E16.5-P0.	IPI00121322	Etfdh	4	3.45	0.18475	0.0924	Unique to E16.5-P0.
P21-P0.	IPI00113386	Ethe1	3	1.7598	0.03063	0.0177	Unique to P21-P0.
E16.5-P0.	IPI00322492	Ewsr1	4	1.938	1.82068	0.9103	Unique to E16.5-P0.
E16.5-P0.	IPI00330862	Ezr;LOC100044177	6	1.458	0.65928	0.2691	Overlap
P21-P0.	IPI00330862	Ezr;LOC100044177	4	-0.4373	0.48335	0.2417	Overlap
E16.5-P0.	IPI00114162	Fabp5	47	-0.013	2.37892	0.347	Overlap
P21-P0.	IPI00114162	Fabp5	7	-3.0387	1.1861	0.4483	Overlap
E16.5-P0.	IPI00227585	Fabp7	51	0.563	0.66487	0.0931	Overlap
P21-P0.	IPI00227585	Fabp7	10	-0.9299	0.4001	0.1265	Overlap
P21-P0.	IPI00265386	Faf2	10	0.7298	0.05448	0.0172	Unique to P21-P0.
E16.5-P0.	IPI00222044	Fam49a	6	1.223	0.30004	0.1225	Unique to E16.5-P0.
E16.5-P0.	IPI00122015	Fam49b	2	1.618	2.37934	1.6825	Overlap
P21-P0.	IPI00122015	Fam49b	6	2.5373	1.19945	0.4897	Overlap
E16.5-P0.	IPI00356904	Farp1	6	0.202	0.13885	0.0567	Unique to E16.5-P0.
E16.5-P0.	IPI00263874	Farsa	3	0.794	0.12759	0.0737	Unique to E16.5-P0.
E16.5-P0.	IPI00322828	Farsb	4	2.268	0.11206	0.056	Unique to E16.5-P0.
E16.5-P0.	IPI00113223	Fasn	87	1.036	1.31619	0.1411	Overlap
P21-P0.	IPI00113223	Fasn	50	-0.3195	0.52666	0.0745	Overlap
E16.5-P0.	IPI00119581	Fbl;LOC100044829	4	2.775	0.63674	0.3184	Unique to E16.5-P0.
E16.5-P0.	IPI00330634	Fbll1	7	1.402	0.49959	0.1888	Unique to E16.5-P0.
E16.5-P0.	IPI00120457	Fdps	10	0.386	0.70128	0.2218	Overlap
P21-P0.	IPI00120457	Fdps	11	-1.0091	0.24259	0.0731	Overlap
E16.5-P0.	IPI00129928	Fh1	3	3.01	0.2512	0.145	Overlap
P21-P0.	IPI00129928	Fh1	32	3.0699	0.71333	0.1261	Overlap
E16.5-P0.	IPI00126000	Fkbp3	7	2.03	1.5005	0.5671	Unique to E16.5-P0.
E16.5-P0.	IPI00230139	Fkbp4	15	2.729	0.95549	0.2467	Overlap
P21-P0.	IPI00230139	Fkbp4	2	-1.451	0.54533	0.3856	Overlap
P21-P0.	IPI00130833	Fkbp8	2	0.8153	0.53455	0.378	Unique to P21-P0.
E16.5-P0.	IPI00227005	Fmr1	2	4.37	0.52326	0.37	Unique to E16.5-P0.
E16.5-P0.	IPI00222107	Frmd4a	3	1.312	1.56585	0.904	Unique to E16.5-P0.
E16.5-P0.	IPI00353563	Fscn1	53	1.505	0.90305	0.124	Overlap
P21-P0.	IPI00353563	Fscn1	25	-0.4497	0.89291	0.1786	Overlap
E16.5-P0.	IPI00338998	Fsd1	5	5.162	1.67536	0.7492	Unique to E16.5-P0.
E16.5-P0.	IPI00228379	Ftl2	2	1.92	0	0	Unique to E16.5-P0.
E16.5-P0.	IPI00123292	Fubp1	13	1.692	0.6204	0.1721	Unique to E16.5-P0.
E16.5-P0.	IPI00379513	Fubp3	2	1.21	0	0	Unique to E16.5-P0.
E16.5-P0.	IPI00117063	Fus	6	1.079	0.79729	0.3255	Unique to E16.5-P0.
E16.5-P0.	IPI00123777	Fut8	2	0.691	0.00071	0.0005	Unique to E16.5-P0.
P21-P0.	IPI00133224	Fxyd6	4	-1.907	0.2864	0.1432	Unique to P21-P0.
E16.5-P0.	IPI00130095	G3bp1	14	3.899	0.72153	0.1928	Unique to E16.5-P0.
E16.5-P0.	IPI00124245	G3bp2	3	3.4	0.01732	0.01	Overlap
P21-P0.	IPI00124245	G3bp2	7	-2.1342	0.47816	0.1807	Overlap
E16.5-P0.	IPI00228385	G6pdx	2	3.795	0.00707	0.005	Unique to E16.5-P0.
P21-P0.	IPI00318496	Gad1	8	2.532	0.79119	0.2797	Unique to P21-P0.
P21-P0.	IPI00318522	Gad2	4	4.0133	0.43719	0.2186	Unique to P21-P0.
E16.5-P0.	IPI00115679	Ganab	14	2.262	1.57811	0.4218	Unique to E16.5-P0.
E16.5-P0.	IPI00128973	Gap43	145	-1.247	1.7759	0.1475	Overlap
P21-P0.	IPI00128973	Gap43	116	-1.7238	2.28608	0.2123	Overlap
E16.5-P0.	IPI00108939	Gapdhs	19	-2.782	1.68019	0.3855	Overlap
P21-P0.	IPI00108939	Gapdhs	6	-3.0782	0.23	0.0939	Overlap
E16.5-P0.	IPI00112555	Gars	9	2.589	1.52392	0.508	Unique to E16.5-P0.
E16.5-P0.	IPI00230612	Gart	6	2.668	0.31371	0.1281	Unique to E16.5-P0.
E16.5-P0.	IPI00126184	Gc	2	1.63	0	0	Unique to E16.5-P0.
E16.5-P0.	IPI00457499	Gcn1l1	3	1.98	0.12124	0.07	Unique to E16.5-P0.
E16.5-P0.	IPI00123756	Gdap1l1	4	4.163	0.87397	0.437	Overlap
P21-P0.	IPI00123756	Gdap1l1	2	0.5106	0.57165	0.4042	Overlap
E16.5-P0.	IPI00323179	Gdi1	33	-0.711	1.94023	0.3377	Overlap
P21-P0.	IPI00323179	Gdi1	26	0.831	1.10742	0.2172	Overlap
E16.5-P0.	IPI00122565	Gdi2	69	1.814	1.23068	0.1482	Overlap
P21-P0.	IPI00122565	Gdi2	90	1.7532	1.83465	0.1934	Overlap
E16.5-P0.	IPI00117042	Gfap	2	-0.147	0.29762	0.2105	Overlap
P21-P0.	IPI00117042	Gfap	18	2.2728	2.73103	0.6437	Overlap
P21-P0.	IPI00470095	Git1	3	1.7063	0.43093	0.2488	Unique to P21-P0.
E16.5-P0.	IPI00122399	Glg1	4	1.002	0.34439	0.1722	Unique to E16.5-P0.
E16.5-P0.	IPI00321734	Glo1	6	0.862	0.24265	0.0991	Overlap
P21-P0.	IPI00321734	Glo1	10	0.9165	0.8246	0.2608	Overlap
E16.5-P0.	IPI00110721	Glod4	4	1.636	1.76667	0.8833	Overlap
P21-P0.	IPI00110721	Glod4	4	0.9009	0.078	0.039	Overlap
P21-P0.	IPI00464317	Gls	15	2.13	1.04828	0.2707	Unique to P21-P0.
E16.5-P0.	IPI00114209	Glud1	5	1.032	0.44277	0.198	Overlap
P21-P0.	IPI00114209	Glud1	52	2.8775	1.47395	0.2044	Overlap
P21-P0.	IPI00626790	Glul	35	5.0225	1.20127	0.2031	Unique to P21-P0.
E16.5-P0.	IPI00275455	Gm10027;LOC100047828	27	1.07	0.11816	0.0227	Unique to E16.5-P0.
E16.5-P0.	IPI00222419	Gm10053;Cycs	26	-0.105	0.39385	0.0772	Overlap
P21-P0.	IPI00222419	Gm10053;Cycs	44	1.9489	0.14062	0.0212	Overlap
E16.5-P0.	IPI00120475	Gm10063	11	1.683	0.0615	0.0185	Overlap
P21-P0.	IPI00120475	Gm10063	5	0.4233	0.18814	0.0841	Overlap
E16.5-P0.	IPI00469918	Gm10079	15	1.145	0.79571	0.2055	Overlap
P21-P0.	IPI00469918	Gm10079	4	-0.0535	0.07388	0.0369	Overlap
E16.5-P0.	IPI00116535	Gm10120	4	0.891	1.19765	0.5988	Overlap
P21-P0.	IPI00116535	Gm10120	2	-1.1511	1.74814	1.2361	Overlap
E16.5-P0.	IPI00116718	Gm10145	10	0.927	0.44217	0.1398	Overlap
P21-P0.	IPI00116718	Gm10145	5	-0.4258	0.27846	0.1245	Overlap
E16.5-P0.	IPI00124149	Gm10349;Nutf2;Gm10333;LOC100044514	2	2.465	0.47376	0.335	Unique to E16.5-P0.
E16.5-P0.	IPI00475138	Gm11223	102	0.914	0.9797	0.097	Overlap
P21-P0.	IPI00475138	Gm11223	30	-1.3755	1.55467	0.2838	Overlap
E16.5-P0.	IPI00268802	Gm11230	5	0.223	0.1105	0.0494	Overlap
P21-P0.	IPI00268802	Gm11230	2	1.084	0.07949	0.0562	Overlap
P21-P0.	IPI00112065	Gm11585;Ppih;LOC629952	6	1.3223	0.27518	0.1123	Unique to P21-P0.
E16.5-P0.	IPI00138892	Gm11808;2810422J05Rik;Uba52	58	-0.774	0.49067	0.0644	Overlap
P21-P0.	IPI00138892	Gm11808;2810422J05Rik;Uba52	40	-2.5807	0.54069	0.0855	Overlap
E16.5-P0.	IPI00461249	Gm12141	2	0	0	0	Overlap
P21-P0.	IPI00461249	Gm12141	3	0	0	0	Overlap
P21-P0.	IPI00117610	Gm14231	10	-2.465	0.26613	0.0842	Unique to P21-P0.
E16.5-P0.	IPI00420261	Gm15387;Hmgb1	7	-0.009	0.47396	0.1791	Unique to E16.5-P0.
E16.5-P0.	IPI00308706	Gm15500;Rpl5	11	1.445	0.83776	0.2526	Overlap
P21-P0.	IPI00308706	Gm15500;Rpl5	9	0.2568	2.06431	0.6881	Overlap
P21-P0.	IPI00271869	Gm3200	18	1.6697	0.81828	0.1929	Unique to P21-P0.
E16.5-P0.	IPI00131186	Gm3531;Btf3	5	1.94	0.02739	0.0122	Unique to E16.5-P0.
E16.5-P0.	IPI00118166	Gm4805	8	1.274	1.14729	0.4056	Unique to E16.5-P0.
P21-P0.	IPI00112024	Gm4892	5	-1.2473	0.01304	0.0058	Unique to P21-P0.
E16.5-P0.	IPI00108762	Gm4905	8	1.109	0.29067	0.1028	Unique to E16.5-P0.
E16.5-P0.	IPI00114472	Gm4923	2	1.54	0.04243	0.03	Unique to E16.5-P0.
E16.5-P0.	IPI00339474	Gm4957	7	2.786	0.95887	0.3624	Unique to E16.5-P0.
E16.5-P0.	IPI00115992	Gm4963	21	0.991	0.11091	0.0242	Unique to E16.5-P0.
E16.5-P0.	IPI00265107	Gm5044	8	0.987	1.07588	0.3804	Unique to E16.5-P0.
E16.5-P0.	IPI00274175	Gm5121	9	0.977	0.16245	0.0541	Unique to E16.5-P0.
E16.5-P0.	IPI00223527	Gm5124	3	1.92	0.52564	0.3035	Unique to E16.5-P0.
E16.5-P0.	IPI00122598	Gm5192	2	1.52	0	0	Unique to E16.5-P0.
E16.5-P0.	IPI00277965	Gm5215	2	2.115	0.20506	0.145	Unique to E16.5-P0.
E16.5-P0.	IPI00379986	Gm5360	9	1.526	0.06064	0.0202	Unique to E16.5-P0.
E16.5-P0.	IPI00461641	Gm5453	29	0.98	0.47565	0.0883	Overlap
P21-P0.	IPI00461641	Gm5453	3	-1.4699	0.14452	0.0834	Overlap
P21-P0.	IPI00121419	Gm5457	2	2.9051	6e-05	0	Unique to P21-P0.
E16.5-P0.	IPI00116908	Gm5462	4	-2.335	1.87093	0.9355	Overlap
P21-P0.	IPI00116908	Gm5462	2	-5.4653	0.0066	0.0047	Overlap
E16.5-P0.	IPI00113713	Gm5614	7	-0.097	0.19212	0.0726	Unique to E16.5-P0.
E16.5-P0.	IPI00112407	Gm5805	13	0.315	0.42404	0.1176	Overlap
P21-P0.	IPI00112407	Gm5805	31	-1.2657	0.85544	0.1536	Overlap
P21-P0.	IPI00108884	Gm5899	2	2.4279	0.12977	0.0918	Unique to P21-P0.
E16.5-P0.	IPI00409405	Gm6180	41	0.543	1.84848	0.2887	Overlap
P21-P0.	IPI00409405	Gm6180	25	-2.4774	2.49001	0.498	Overlap
P21-P0.	IPI00551538	Gm6421	6	-2.4666	0.61443	0.2508	Unique to P21-P0.
E16.5-P0.	IPI00261455	Gm6654	10	1.26	0.30904	0.0977	Unique to E16.5-P0.
P21-P0.	IPI00130348	Gm7062	7	1.0541	0.2134	0.0807	Unique to P21-P0.
E16.5-P0.	IPI00113394	Gm7263;LOC676847	9	1.737	0.9831	0.3277	Unique to E16.5-P0.
E16.5-P0.	IPI00265576	Gm7308	39	-1.46	2.87473	0.4603	Overlap
P21-P0.	IPI00265576	Gm7308	70	-0.5749	2.75663	0.3295	Overlap
E16.5-P0.	IPI00118707	Gm7589	4	1.153	0.23535	0.1177	Unique to E16.5-P0.
E16.5-P0.	IPI00273514	Gm7806	5	2.514	0.20416	0.0913	Unique to E16.5-P0.
E16.5-P0.	IPI00122562	Gm8394	4	-0.412	2.70555	1.3528	Overlap
P21-P0.	IPI00122562	Gm8394	2	-0.3071	6e-05	0	Overlap
E16.5-P0.	IPI00123007	Gm8759;Gm10191;Rpl31	23	1.573	1.86401	0.3887	Unique to E16.5-P0.
E16.5-P0.	IPI00134202	Gm9385	10	2.061	1.31607	0.4162	Unique to E16.5-P0.
E16.5-P0.	IPI00224517	Gm9776	2	-3.105	0.45962	0.325	Unique to E16.5-P0.
P21-P0.	IPI00230440	Gm9826;Ahcy	3	-0.4236	0.2049	0.1183	Unique to P21-P0.
E16.5-P0.	IPI00351252	Gmps	7	2.736	1.01479	0.3836	Overlap
P21-P0.	IPI00351252	Gmps	2	3.137	0.08671	0.0613	Overlap
E16.5-P0.	IPI00121387	Gna11	4	1.182	0.29429	0.1471	Overlap
P21-P0.	IPI00121387	Gna11	4	1.8566	0.50606	0.253	Overlap
E16.5-P0.	IPI00118569	Gna13	2	0.994	0.30547	0.216	Unique to E16.5-P0.
E16.5-P0.	IPI00115546	Gnao1	67	-0.101	1.3147	0.1606	Overlap
P21-P0.	IPI00115546	Gnao1	109	2.1239	0.78054	0.0748	Overlap
E16.5-P0.	IPI00228618	Gnaq	18	0.922	0.49526	0.1167	Overlap
P21-P0.	IPI00228618	Gnaq	28	1.2909	0.29481	0.0557	Overlap
E16.5-P0.	IPI00119853	Gnas	9	0.686	0.47931	0.1598	Unique to E16.5-P0.
E16.5-P0.	IPI00230193	Gnaz	2	-3.15	0	0	Overlap
P21-P0.	IPI00230193	Gnaz	9	0.4551	0.83049	0.2768	Overlap
E16.5-P0.	IPI00120716	Gnb1	22	-0.845	3.4214	0.7294	Overlap
P21-P0.	IPI00120716	Gnb1	34	0.7543	1.17556	0.2016	Overlap
E16.5-P0.	IPI00162780	Gnb2	2	-3.395	0.96874	0.685	Unique to E16.5-P0.
E16.5-P0.	IPI00317740	Gnb2l1	8	1.479	1.46431	0.5177	Overlap
P21-P0.	IPI00317740	Gnb2l1	5	-1.5396	0.33039	0.1478	Overlap
E16.5-P0.	IPI00116938	Gnb3	17	0.976	0.08614	0.0209	Overlap
P21-P0.	IPI00116938	Gnb3	3	1.0489	0.32746	0.1891	Overlap
P21-P0.	IPI00227838	Gng12	6	2.1463	0.6716	0.2742	Unique to P21-P0.
E16.5-P0.	IPI00230194	Gng2	20	-1.704	0.50362	0.1126	Overlap
P21-P0.	IPI00230194	Gng2	32	-2.1671	0.18758	0.0332	Overlap
E16.5-P0.	IPI00753259	Gon4l	2	1.46	0	0	Unique to E16.5-P0.
E16.5-P0.	IPI00331052	Gorab	3	6.297	0.16743	0.0967	Overlap
P21-P0.	IPI00331052	Gorab	5	5.0015	0.54571	0.244	Overlap
E16.5-P0.	IPI00313824	Gosr2	4	3.175	0.23388	0.1169	Unique to E16.5-P0.
P21-P0.	IPI00230204	Got1	42	3.0883	1.12427	0.1735	Unique to P21-P0.
E16.5-P0.	IPI00117312	Got2	7	1.132	0.42678	0.1613	Overlap
P21-P0.	IPI00117312	Got2	29	3.8556	1.38759	0.2577	Overlap
P21-P0.	IPI00336807	Gpd1l	2	1.8828	0.10653	0.0753	Unique to P21-P0.
P21-P0.	IPI00331182	Gpd2	4	2.0085	0.17482	0.0874	Unique to P21-P0.
P21-P0.	IPI00225670	Gphn	2	0.5372	0.49129	0.3474	Unique to P21-P0.
E16.5-P0.	IPI00228633	Gpi1	28	0.738	3.01462	0.5697	Overlap
P21-P0.	IPI00228633	Gpi1	148	3.3841	1.0051	0.0826	Overlap
E16.5-P0.	IPI00122974	Gpm6a	8	-0.833	2.40782	0.8513	Unique to E16.5-P0.
E16.5-P0.	IPI00119952	Gpm6b	3	3.053	0.01528	0.0088	Overlap
P21-P0.	IPI00119952	Gpm6b	2	2.6348	0.08342	0.059	Overlap
P21-P0.	IPI00138232	Gprin1	2	3.3937	0.2319	0.164	Unique to P21-P0.
E16.5-P0.	IPI00226536	Gpsm1	5	1.758	0.90743	0.4058	Unique to E16.5-P0.
E16.5-P0.	IPI00119058	Grb2	6	1.907	0.10539	0.043	Unique to E16.5-P0.
P21-P0.	IPI00762862	Grm2	4	2.3974	0.30009	0.15	Unique to P21-P0.
E16.5-P0.	IPI00125319	Gsk3b	5	0.284	0.50663	0.2266	Overlap
P21-P0.	IPI00125319	Gsk3b	8	-2.5117	1.85495	0.6558	Overlap
P21-P0.	IPI00117167	Gsn	7	2.5857	1.44162	0.5449	Unique to P21-P0.
P21-P0.	IPI00230355	Gspt1	3	-0.5473	1.47556	0.8519	Unique to P21-P0.
E16.5-P0.	IPI00230212	Gstm1	2	-1.16	0	0	Overlap
P21-P0.	IPI00230212	Gstm1	2	4.1548	0.00182	0.0013	Overlap
E16.5-P0.	IPI00121280	Gstm7	6	-0.051	0.03569	0.0146	Overlap
P21-P0.	IPI00121280	Gstm7	9	3.6953	1.20865	0.4029	Overlap
E16.5-P0.	IPI00283531	Gstp2	2	-0.04	0.22203	0.157	Overlap
P21-P0.	IPI00283531	Gstp2	12	0.5481	0.18133	0.0523	Overlap
E16.5-P0.	IPI00118880	Gucy1b3	2	0.974	0.00566	0.004	Unique to E16.5-P0.
P21-P0.	IPI00404590	H1f0	4	0.1417	0.54277	0.2714	Unique to P21-P0.
E16.5-P0.	IPI00118590	H1fx	7	1.099	0.2908	0.1099	Unique to E16.5-P0.
E16.5-P0.	IPI00153400	H2afj	323	1.648	1.03522	0.0576	Overlap
P21-P0.	IPI00153400	H2afj	253	-0.243	0.61022	0.0384	Overlap
E16.5-P0.	IPI00320149	H2afv	29	3.634	3.34962	0.622	Overlap
P21-P0.	IPI00320149	H2afv	4	-2.0465	0.26175	0.1309	Overlap
E16.5-P0.	IPI00230264	H2afx	59	1.734	0.17942	0.0234	Overlap
P21-P0.	IPI00230264	H2afx	23	-0.249	0.09771	0.0204	Overlap
E16.5-P0.	IPI00137852	H2afy	12	0.793	0.88098	0.2543	Unique to E16.5-P0.
P21-P0.	IPI00378480	H2afy	3	-3.6079	0.72268	0.4172	Unique to P21-P0.
E16.5-P0.	IPI00652934	H2afy2	2	-1.885	5.38108	3.805	Unique to E16.5-P0.
E16.5-P0.	IPI00136632	H2afy3	15	0.251	1.13971	0.2943	Overlap
P21-P0.	IPI00136632	H2afy3	4	-1.6166	2.56566	1.2828	Overlap
E16.5-P0.	IPI00331734	H2afz	8	4.439	1.95353	0.6907	Unique to E16.5-P0.
E16.5-P0.	IPI00223092	Hadha	8	1.685	0.54424	0.1924	Overlap
P21-P0.	IPI00223092	Hadha	15	2.0348	0.36768	0.0949	Overlap
P21-P0.	IPI00115607	Hadhb	6	3.2174	0.57829	0.2361	Unique to P21-P0.
P21-P0.	IPI00229184	Hapln4	5	3.7405	0.33747	0.1509	Unique to P21-P0.
E16.5-P0.	IPI00110658	Hba-a1;Hba-a2	374	1.559	0.74003	0.0383	Overlap
P21-P0.	IPI00110658	Hba-a1;Hba-a2	154	0.7534	0.88583	0.0714	Overlap
P21-P0.	IPI00469114	Hba-a1;Hba-a2	14	-2.775	1.36147	0.3639	Unique to P21-P0.
E16.5-P0.	IPI00230261	Hba-x	32	4.831	1.91368	0.3383	Unique to E16.5-P0.
E16.5-P0.	IPI00885376	Hbb-b1	2	2.03	0	0	Overlap
E16.5-P0.	IPI00831055	Hbb-b1	29	1.745	1.65811	0.3079	Overlap
E16.5-P0.	IPI00762198	Hbb-b1	118	1.6	0.39247	0.0361	Overlap
E16.5-P0.	IPI00553333	Hbb-b1	315	1.238	1.75177	0.0987	Overlap
P21-P0.	IPI00885376	Hbb-b1	10	1.0382	0.34239	0.1083	Overlap
P21-P0.	IPI00831055	Hbb-b1	2	-1.7706	0.00013	0.0001	Overlap
P21-P0.	IPI00762198	Hbb-b1	44	-0.8133	0.71516	0.1078	Overlap
P21-P0.	IPI00553333	Hbb-b1	300	0.5827	1.10978	0.0641	Overlap
E16.5-P0.	IPI00316491	Hbb-b2	309	0.953	1.39401	0.0793	Overlap
P21-P0.	IPI00316491	Hbb-b2	268	-0.1588	1.42053	0.0868	Overlap
E16.5-P0.	IPI00133148	Hbb-y	37	4.16	2.02296	0.3326	Unique to E16.5-P0.
E16.5-P0.	IPI00134572	Hccs	2	0.836	0.00071	0.0005	Unique to E16.5-P0.
E16.5-P0.	IPI00111166	Hdhd2	2	0	3.35169	2.37	Unique to E16.5-P0.
E16.5-P0.	IPI00123379	Hdlbp	4	1.085	0.99264	0.4963	Unique to E16.5-P0.
P21-P0.	IPI00116222	Hibadh	7	2.4053	0.74452	0.2814	Unique to P21-P0.
E16.5-P0.	IPI00108189	Hint1	22	1.166	0.98472	0.2099	Overlap
P21-P0.	IPI00108189	Hint1	2	-0.0129	0.09119	0.0645	Overlap
E16.5-P0.	IPI00230133	Hist1h1b	16	1.247	0.54568	0.1364	Unique to E16.5-P0.
E16.5-P0.	IPI00223713	Hist1h1c	115	1.117	0.52678	0.0491	Overlap
P21-P0.	IPI00223713	Hist1h1c	15	0.0118	2.10612	0.5438	Overlap
E16.5-P0.	IPI00223714	Hist1h1e	45	1.238	0.18958	0.0283	Overlap
P21-P0.	IPI00223714	Hist1h1e	16	-0.5958	0.35397	0.0885	Overlap
E16.5-P0.	IPI00111957	Hist1h2ba	165	2.008	0.81435	0.0634	Overlap
P21-P0.	IPI00111957	Hist1h2ba	161	0.2027	0.54425	0.0429	Overlap
E16.5-P0.	IPI00114642	Hist1h2bj;Hist1h2bl;Hist1h2bf;Hist1h2bn;LOC100046213	545	3.127	1.29394	0.0554	Overlap
P21-P0.	IPI00114642	Hist1h2bj;Hist1h2bl;Hist1h2bf;Hist1h2bn;LOC100046213	190	0.8588	0.99403	0.0721	Overlap
E16.5-P0.	IPI00272033	Hist2h2ab;Hist2h2ac	9	3.261	1.5652	0.5217	Unique to E16.5-P0.
E16.5-P0.	IPI00187543	Hist2h2be	2	1.142	0.49215	0.348	Unique to E16.5-P0.
E16.5-P0.	IPI00230730	Hist2h3b;Hist2h3c1;Hist1h3b;Hist1h3d;Hist1h3e;Hist2h3c2;Hist1h3f;Hist1h3c	49	1.175	1.19608	0.1709	Overlap
P21-P0.	IPI00230730	Hist2h3b;Hist2h3c1;Hist1h3b;Hist1h3d;Hist1h3e;Hist2h3c2;Hist1h3f;Hist1h3c	13	0.3739	1.11013	0.3079	Overlap
E16.5-P0.	IPI00229539	Hist3h2bb	2	0.866	0	0	Overlap
P21-P0.	IPI00229539	Hist3h2bb	3	-0.547	0.04748	0.0274	Overlap
E16.5-P0.	IPI00283611	Hk1	5	0.08	1.28387	0.5742	Overlap
P21-P0.	IPI00283611	Hk1	36	2.9291	0.63848	0.1064	Overlap
E16.5-P0.	IPI00133589	Hmbs	2	2.445	0.14849	0.105	Unique to E16.5-P0.
P21-P0.	IPI00120110	Hmg20a	3	0.1026	0.13788	0.0796	Unique to P21-P0.
E16.5-P0.	IPI00462291	Hmgb2	3	1.187	0.73035	0.4217	Unique to E16.5-P0.
E16.5-P0.	IPI00228879	Hmgb3	11	1.352	0.28813	0.0869	Unique to E16.5-P0.
E16.5-P0.	IPI00331707	Hmgcs1;LOC100040592	7	0.468	1.16612	0.4408	Overlap
P21-P0.	IPI00331707	Hmgcs1;LOC100040592	13	-1.1224	0.16634	0.0461	Overlap
E16.5-P0.	IPI00338650	Hmgn2;Gm10282;Gm10182;LOC100044482	27	0.679	1.36005	0.2617	Overlap
P21-P0.	IPI00338650	Hmgn2;Gm10282;Gm10182;LOC100044482	5	-4.5699	1.21606	0.5438	Overlap
E16.5-P0.	IPI00309322	Hmox2	2	2.485	0.47376	0.335	Unique to E16.5-P0.
E16.5-P0.	IPI00314755	Hn1	13	2.132	1.77269	0.4917	Overlap
P21-P0.	IPI00314755	Hn1	7	-1.8914	0.76259	0.2882	Overlap
E16.5-P0.	IPI00109813	Hnrnpa0	37	1.121	1.09914	0.1807	Overlap
P21-P0.	IPI00109813	Hnrnpa0	10	-2.0581	0.47377	0.1498	Overlap
E16.5-P0.	IPI00553777	Hnrnpa1	61	2.115	1.34655	0.1724	Overlap
P21-P0.	IPI00553777	Hnrnpa1	21	-1.1329	0.64819	0.1414	Overlap
E16.5-P0.	IPI00469298	Hnrnpa1l2	56	0.907	1.37273	0.1834	Overlap
P21-P0.	IPI00469298	Hnrnpa1l2	25	-1.7255	0.40223	0.0804	Overlap
E16.5-P0.	IPI00405058	Hnrnpa2b1	221	1.804	1.93903	0.1304	Overlap
E16.5-P0.	IPI00828488	Hnrnpa2b1	3	0.478	0.38192	0.2205	Unique to E16.5-P0.
P21-P0.	IPI00405058	Hnrnpa2b1	74	0.5734	2.2839	0.2655	Overlap
E16.5-P0.	IPI00269661	Hnrnpa3	57	1.32	2.84733	0.3771	Overlap
P21-P0.	IPI00269661	Hnrnpa3	6	-0.5239	0.68234	0.2786	Overlap
E16.5-P0.	IPI00117288	Hnrnpab	58	1.48	1.89579	0.2489	Overlap
P21-P0.	IPI00117288	Hnrnpab	11	-1.6431	1.1604	0.3499	Overlap
E16.5-P0.	IPI00130343	Hnrnpc	39	1.141	1.04066	0.1666	Overlap
P21-P0.	IPI00130343	Hnrnpc	3	-0.9614	1.06475	0.6147	Overlap
E16.5-P0.	IPI00230086	Hnrnpd	22	0.295	1.71682	0.366	Overlap
E16.5-P0.	IPI00330958	Hnrnpd	5	1.532	2.44113	1.0917	Unique to E16.5-P0.
P21-P0.	IPI00230086	Hnrnpd	22	-0.7777	0.16211	0.0346	Overlap
E16.5-P0.	IPI00226073	Hnrnpf	3	1.047	0.25235	0.1457	Unique to E16.5-P0.
E16.5-P0.	IPI00133916	Hnrnph1	48	1.127	0.74618	0.1077	Overlap
P21-P0.	IPI00133916	Hnrnph1	27	-2.0682	0.35237	0.0678	Overlap
E16.5-P0.	IPI00108143	Hnrnph2	20	1.584	0.47697	0.1067	Overlap
P21-P0.	IPI00108143	Hnrnph2	36	-0.5545	1.04307	0.1738	Overlap
E16.5-P0.	IPI00816884	Hnrnph3	25	1.271	0.50727	0.1015	Unique to E16.5-P0.
E16.5-P0.	IPI00223253	Hnrnpk	135	1.123	1.0569	0.091	Overlap
E16.5-P0.	IPI00465574	Hnrnpk	3	1.26	0.05196	0.03	Unique to E16.5-P0.
P21-P0.	IPI00223253	Hnrnpk	133	-0.4011	0.90393	0.0784	Overlap
E16.5-P0.	IPI00620362	Hnrnpl	12	1.648	1.16784	0.3371	Overlap
E16.5-P0.	IPI00457527	Hnrnpl	13	1.605	1.62194	0.4498	Unique to E16.5-P0.
P21-P0.	IPI00620362	Hnrnpl	9	-0.5998	0.32967	0.1099	Overlap
E16.5-P0.	IPI00132443	Hnrnpm	36	1.847	0.45877	0.0765	Unique to E16.5-P0.
E16.5-P0.	IPI00128441	Hnrnpr	23	0.584	1.52936	0.3189	Overlap
P21-P0.	IPI00128441	Hnrnpr	2	-1.6031	4e-05	0	Overlap
E16.5-P0.	IPI00458583	Hnrnpu	76	2.07	0.99676	0.1143	Overlap
P21-P0.	IPI00458583	Hnrnpu	11	-3.6526	0.66592	0.2008	Overlap
E16.5-P0.	IPI00222208	Hnrnpul2	2	3.845	0.00707	0.005	Overlap
P21-P0.	IPI00222208	Hnrnpul2	3	-0.8547	0.01057	0.0061	Overlap
E16.5-P0.	IPI00129417	Hnrpdl	28	2.336	0.4435	0.0838	Overlap
P21-P0.	IPI00129417	Hnrpdl	5	0.5868	0.03963	0.0177	Overlap
E16.5-P0.	IPI00121760	Hnrpll	2	5.635	0.2192	0.155	Unique to E16.5-P0.
E16.5-P0.	IPI00353927	Hook3	5	1.568	0.63916	0.2858	Unique to E16.5-P0.
E16.5-P0.	IPI00342766	Hp1bp3	4	1.368	0.38337	0.1917	Unique to E16.5-P0.
P21-P0.	IPI00230310	Hpca	10	3.5924	0.66168	0.2092	Unique to P21-P0.
E16.5-P0.	IPI00230449	Hpcal1	6	0.923	0.46542	0.19	Overlap
P21-P0.	IPI00230449	Hpcal1	4	2.5598	0.37165	0.1858	Overlap
P21-P0.	IPI00221788	Hpcal4	9	2.8888	0.27304	0.091	Unique to P21-P0.
E16.5-P0.	IPI00133387	Hsbp1	7	1.096	0.10821	0.0409	Unique to E16.5-P0.
E16.5-P0.	IPI00320847	Hsd17b10	5	2.638	0.38829	0.1736	Overlap
P21-P0.	IPI00320847	Hsd17b10	12	2.2156	0.68249	0.197	Overlap
E16.5-P0.	IPI00330804	Hsp90aa1	121	0.855	1.32532	0.1205	Overlap
P21-P0.	IPI00330804	Hsp90aa1	132	0.0466	1.67153	0.1455	Overlap
E16.5-P0.	IPI00554929	Hsp90ab1	8	0.835	0.10225	0.0362	Overlap
E16.5-P0.	IPI00229080	Hsp90ab1	218	0.517	1.51933	0.1029	Overlap
P21-P0.	IPI00554929	Hsp90ab1	2	-0.1166	9e-05	0.0001	Overlap
P21-P0.	IPI00229080	Hsp90ab1	183	-0.9337	2.11094	0.156	Overlap
E16.5-P0.	IPI00129526	Hsp90b1	76	1.217	1.78347	0.2046	Overlap
P21-P0.	IPI00129526	Hsp90b1	37	-1.7311	1.90018	0.3124	Overlap
P21-P0.	IPI00279443	Hspa12a	3	2.6331	0.48954	0.2826	Unique to P21-P0.
P21-P0.	IPI00224776	Hspa12b	3	4.2078	0.14677	0.0847	Unique to P21-P0.
E16.5-P0.	IPI00133208	Hspa1l	82	0.521	0.68563	0.0757	Overlap
P21-P0.	IPI00133208	Hspa1l	63	-0.2785	1.14172	0.1438	Overlap
E16.5-P0.	IPI00331556	Hspa4	17	1.153	0.71117	0.1725	Unique to E16.5-P0.
P21-P0.	IPI00317710	Hspa4l	10	3.6478	1.62281	0.5132	Unique to P21-P0.
E16.5-P0.	IPI00319992	Hspa5	64	1.216	1.10034	0.1375	Overlap
P21-P0.	IPI00319992	Hspa5	30	0.3406	1.49892	0.2737	Overlap
E16.5-P0.	IPI00323357	Hspa8	437	1.087	1.81256	0.0867	Overlap
P21-P0.	IPI00323357	Hspa8	359	0.6343	1.76525	0.0932	Overlap
E16.5-P0.	IPI00133903	Hspa9	8	0.271	0.24086	0.0852	Overlap
P21-P0.	IPI00133903	Hspa9	12	0.4788	2.1459	0.6195	Overlap
E16.5-P0.	IPI00308885	Hspd1	50	1.403	0.98414	0.1392	Overlap
P21-P0.	IPI00308885	Hspd1	138	2.2167	1.21191	0.1032	Overlap
E16.5-P0.	IPI00120045	Hspe1-rs1;EG628438	17	0.801	0.72278	0.1753	Overlap
P21-P0.	IPI00120045	Hspe1-rs1;EG628438	9	1.4018	1.28177	0.4273	Overlap
E16.5-P0.	IPI00123802	Hsph1	6	0.701	0.34151	0.1394	Overlap
P21-P0.	IPI00123802	Hsph1	4	0.3701	0.7384	0.3692	Overlap
E16.5-P0.	IPI00123342	Hyou1	4	1.604	0.80651	0.4033	Overlap
P21-P0.	IPI00123342	Hyou1	13	-3.0566	3.03576	0.842	Overlap
E16.5-P0.	IPI00225201	Iars	2	3.185	0.10607	0.075	Unique to E16.5-P0.
E16.5-P0.	IPI00119784	Ide	2	2.58	0	0	Unique to E16.5-P0.
E16.5-P0.	IPI00135231	Idh1	57	0.825	1.24455	0.1648	Overlap
P21-P0.	IPI00135231	Idh1	35	-1.6583	0.80529	0.1361	Overlap
E16.5-P0.	IPI00318614	Idh2	9	2.04	0.5658	0.1886	Overlap
P21-P0.	IPI00318614	Idh2	3	1.6686	1.11982	0.6465	Overlap
E16.5-P0.	IPI00459725	Idh3a	5	2.804	1.2544	0.561	Overlap
P21-P0.	IPI00459725	Idh3a	25	3.7521	1.59135	0.3183	Overlap
E16.5-P0.	IPI00126635	Idh3b	12	2.516	1.15322	0.3329	Overlap
P21-P0.	IPI00126635	Idh3b	38	3.5397	0.77137	0.1251	Overlap
P21-P0.	IPI00109169	Idh3g	4	3.5069	0.89949	0.4497	Unique to P21-P0.
E16.5-P0.	IPI00115850	Idi1	2	2.51	0.11314	0.08	Unique to E16.5-P0.
E16.5-P0.	IPI00131056	Igf2bp1	3	2.757	0.41429	0.2392	Unique to E16.5-P0.
E16.5-P0.	IPI00338748	Igf2bp2	2	2.915	0.67175	0.475	Unique to E16.5-P0.
E16.5-P0.	IPI00331315	Igf2bp3	3	3.56	0.95535	0.5516	Unique to E16.5-P0.
E16.5-P0.	IPI00318550	Ilf2	3	0.456	1.11232	0.6422	Unique to E16.5-P0.
E16.5-P0.	IPI00130591	Ilf3	3	0.975	0.1347	0.0778	Unique to E16.5-P0.
E16.5-P0.	IPI00228150	Immt	7	2.53	1.0476	0.396	Overlap
P21-P0.	IPI00228150	Immt	8	1.5571	0.50672	0.1792	Overlap
P21-P0.	IPI00319956	Impact	5	3.3605	0.94449	0.4224	Unique to P21-P0.
E16.5-P0.	IPI00135965	Ina	82	0.895	0.90909	0.1004	Overlap
P21-P0.	IPI00135965	Ina	49	1.509	1.01833	0.1455	Overlap
E16.5-P0.	IPI00128880	Ipo4	2	1.715	0.09192	0.065	Unique to E16.5-P0.
E16.5-P0.	IPI00409936	Ipo5	5	1.137	0.74665	0.3339	Overlap
P21-P0.	IPI00409936	Ipo5	4	-2.4758	0.5593	0.2796	Overlap
P21-P0.	IPI00761443	Iqsec1	4	3.3914	0.34803	0.174	Unique to P21-P0.
E16.5-P0.	IPI00129548	Irgq	3	-0.628	0.09693	0.056	Unique to E16.5-P0.
P21-P0.	IPI00227834	Itih2	2	-1.1307	0.19321	0.1366	Unique to P21-P0.
P21-P0.	IPI00117630	Itpr1	10	2.9756	1.2423	0.3928	Unique to P21-P0.
E16.5-P0.	IPI00336993	Jazf1	2	2.43	0	0	Unique to E16.5-P0.
E16.5-P0.	IPI00469103	Kars	2	3.03	0.12728	0.09	Unique to E16.5-P0.
E16.5-P0.	IPI00395040	Kcmf1	6	0.418	0.3564	0.1455	Overlap
P21-P0.	IPI00395040	Kcmf1	3	0.0705	0.00982	0.0057	Overlap
P21-P0.	IPI00315359	Kcnab2	2	4.3969	0.74678	0.5281	Unique to P21-P0.
E16.5-P0.	IPI00458765	Khdrbs1	8	0.788	0.30936	0.1094	Unique to E16.5-P0.
E16.5-P0.	IPI00462934	Khsrp	7	2.168	1.26102	0.4766	Unique to E16.5-P0.
E16.5-P0.	IPI00876559	Khsrp	3	1.753	0.33724	0.1947	Unique to E16.5-P0.
E16.5-P0.	IPI00626501	Kif1a	2	1.46	0	0	Unique to E16.5-P0.
E16.5-P0.	IPI00109420	Kif5a	9	2.077	0.99727	0.3324	Overlap
P21-P0.	IPI00109420	Kif5a	3	0.3262	0.43123	0.249	Overlap
E16.5-P0.	IPI00124954	Kif5b	6	2.962	0.95723	0.3908	Unique to E16.5-P0.
E16.5-P0.	IPI00421137	Kif5c	19	1.759	0.79869	0.1832	Overlap
P21-P0.	IPI00421137	Kif5c	2	0.7342	0.33991	0.2404	Overlap
E16.5-P0.	IPI00403890	Klc1	9	1.546	1.16125	0.3871	Overlap
P21-P0.	IPI00403890	Klc1	4	-2.2459	0.41569	0.2078	Overlap
P21-P0.	IPI00308333	Klraq1	3	1.3771	0.28791	0.1662	Unique to P21-P0.
E16.5-P0.	IPI00129792	Kpna4	2	1.145	0.07778	0.055	Unique to E16.5-P0.
E16.5-P0.	IPI00323881	Kpnb1	48	1.419	0.69847	0.1008	Overlap
P21-P0.	IPI00323881	Kpnb1	7	0.0488	0.45979	0.1738	Overlap
P21-P0.	IPI00113248	Kras	4	3.0921	0.34168	0.1708	Unique to P21-P0.
P21-P0.	IPI00115762	L1cam	2	0.9476	0.32512	0.2299	Unique to P21-P0.
E16.5-P0.	IPI00283876	Lcmt1	2	2.43	0.18385	0.13	Unique to E16.5-P0.
E16.5-P0.	IPI00319994	Ldha	47	0.84	1.15275	0.1681	Overlap
P21-P0.	IPI00319994	Ldha	41	0.7352	1.25372	0.1958	Overlap
E16.5-P0.	IPI00229510	Ldhb	22	-0.101	2.81546	0.6003	Overlap
P21-P0.	IPI00229510	Ldhb	40	0.9427	1.62614	0.2571	Overlap
P21-P0.	IPI00131177	Letm1	3	1.4209	0.4725	0.2728	Unique to P21-P0.
E16.5-P0.	IPI00136496	Lin7b	2	0.431	0.19516	0.138	Unique to E16.5-P0.
E16.5-P0.	IPI00230394	Lmnb1	96	1.223	0.65773	0.0671	Overlap
P21-P0.	IPI00230394	Lmnb1	18	-0.8567	0.67563	0.1592	Overlap
E16.5-P0.	IPI00113886	Lmnb2	10	0.968	0.11484	0.0363	Unique to E16.5-P0.
P21-P0.	IPI00130959	LOC100043974;Nasp	8	-3.3412	0.51013	0.1804	Unique to P21-P0.
E16.5-P0.	IPI00135284	LOC100044454;LOC100039214	36	2.605	1.25247	0.2087	Overlap
P21-P0.	IPI00135284	LOC100044454;LOC100039214	130	3.9873	1.37608	0.1207	Overlap
E16.5-P0.	IPI00125901	LOC100044992;Rps13;Gm10159;LOC100048340;Gm6573	14	0.849	0.58375	0.156	Overlap
P21-P0.	IPI00125901	LOC100044992;Rps13;Gm10159;LOC100048340;Gm6573	24	1.0436	2.00017	0.4083	Overlap
E16.5-P0.	IPI00115538	LOC100047211	23	-0.699	0.07924	0.0165	Overlap
P21-P0.	IPI00115538	LOC100047211	13	-2.4572	1.90649	0.5288	Overlap
E16.5-P0.	IPI00420807	LOC100048559;Sfrs1	2	2.471	2.17718	1.5395	Overlap
P21-P0.	IPI00420807	LOC100048559;Sfrs1	9	-1.9976	0.58194	0.194	Overlap
E16.5-P0.	IPI00670378	LOC630855	2	1.765	0.03536	0.025	Overlap
P21-P0.	IPI00670378	LOC630855	3	0.3033	0.02291	0.0132	Overlap
E16.5-P0.	IPI00134097	LOC675192;Gm9026	15	1.383	1.05424	0.2722	Unique to E16.5-P0.
E16.5-P0.	IPI00108378	Lrguk	2	1.23	0.11314	0.08	Unique to E16.5-P0.
E16.5-P0.	IPI00119063	Lrp1	8	2.217	3.01786	1.067	Unique to E16.5-P0.
P21-P0.	IPI00420706	Lrpprc	2	0.9239	0.80984	0.5726	Unique to P21-P0.
E16.5-P0.	IPI00138089	Lrrc47	3	1.533	0.34501	0.1992	Unique to E16.5-P0.
E16.5-P0.	IPI00123281	Lrrc59	4	0.668	2.03726	1.0186	Unique to E16.5-P0.
E16.5-P0.	IPI00222833	Lsamp	3	-3.063	0.10116	0.0584	Overlap
P21-P0.	IPI00222833	Lsamp	14	2.9308	1.77565	0.4746	Overlap
E16.5-P0.	IPI00229527	Lta4h	5	2.308	0.47077	0.2105	Overlap
P21-P0.	IPI00229527	Lta4h	4	-0.4123	0.21045	0.1052	Overlap
E16.5-P0.	IPI00410804	Luc7l	4	3.633	0.74437	0.3722	Overlap
P21-P0.	IPI00410804	Luc7l	2	2.1637	0.40149	0.2839	Overlap
E16.5-P0.	IPI00380309	Luc7l2	10	3.997	0.45016	0.1424	Unique to E16.5-P0.
E16.5-P0.	IPI00123518	Lypla2	3	2.247	0.79097	0.4567	Overlap
P21-P0.	IPI00123518	Lypla2	5	2.7836	0.31512	0.1409	Overlap
E16.5-P0.	IPI00229613	Macf1	2	3.225	0.19092	0.135	Unique to E16.5-P0.
E16.5-P0.	IPI00405977	Macf1	2	2.97	0.31113	0.22	Unique to E16.5-P0.
P21-P0.	IPI00230151	Mag	9	3.261	1.75306	0.5844	Unique to P21-P0.
E16.5-P0.	IPI00132692	Magoh-rs1	5	2.848	0.79879	0.3572	Unique to E16.5-P0.
P21-P0.	IPI00169711	Maoa	2	1.0164	0.00685	0.0048	Unique to P21-P0.
E16.5-P0.	IPI00137594	Map1lc3a	2	1.2	0.12728	0.09	Overlap
P21-P0.	IPI00137594	Map1lc3a	3	0.9322	0.00511	0.003	Overlap
E16.5-P0.	IPI00230349	Map1lc3b	14	2.401	0.35487	0.0948	Overlap
P21-P0.	IPI00230349	Map1lc3b	7	1.9683	1.44882	0.5476	Overlap
P21-P0.	IPI00135708	Map2k2	2	1.3273	0.85883	0.6073	Unique to P21-P0.
P21-P0.	IPI00112335	Map2k4	4	4.71	0.66201	0.331	Unique to P21-P0.
E16.5-P0.	IPI00130014	Map4k4	3	1.937	0.02887	0.0167	Unique to E16.5-P0.
E16.5-P0.	IPI00119663	Mapk1	4	2.133	0.49006	0.245	Overlap
P21-P0.	IPI00119663	Mapk1	2	1.5925	0.70171	0.4962	Overlap
E16.5-P0.	IPI00117896	Mapre1	4	1.045	1.22134	0.6107	Unique to E16.5-P0.
E16.5-P0.	IPI00230408	Mapt	5	-0.345	0.06115	0.0273	Overlap
E16.5-P0.	IPI00113584	Mapt	42	-0.126	0.36539	0.0564	Overlap
P21-P0.	IPI00230408	Mapt	15	-2.1519	0.43992	0.1136	Overlap
P21-P0.	IPI00113584	Mapt	63	-0.3916	1.12042	0.1412	Overlap
E16.5-P0.	IPI00229534	Marcks	63	-2.719	1.29656	0.1634	Overlap
P21-P0.	IPI00229534	Marcks	154	-3.9217	1.87358	0.151	Overlap
E16.5-P0.	IPI00281011	Marcksl1	47	0.138	0.2564	0.0374	Overlap
P21-P0.	IPI00281011	Marcksl1	34	-2.3803	0.77083	0.1322	Overlap
E16.5-P0.	IPI00453826	Matr3	117	1.135	1.05073	0.0971	Overlap
P21-P0.	IPI00453826	Matr3	60	-0.5207	0.86497	0.1117	Overlap
E16.5-P0.	IPI00131067	Mbd3	2	1.471	1.45523	1.029	Overlap
P21-P0.	IPI00131067	Mbd3	6	-1.7018	0.16801	0.0686	Overlap
P21-P0.	IPI00115240	Mbp	236	5.5346	2.58039	0.168	Unique to P21-P0.
P21-P0.	IPI00223377	Mbp	3	4.7235	0.36293	0.2095	Unique to P21-P0.
E16.5-P0.	IPI00320850	Mccc1	4	2.513	0.08382	0.0419	Unique to E16.5-P0.
E16.5-P0.	IPI00170316	Mcfd2	3	2.353	0.24826	0.1433	Unique to E16.5-P0.
E16.5-P0.	IPI00123604	mCG	40	1.445	0.88917	0.1406	Overlap
P21-P0.	IPI00123604	mCG	13	-0.8397	0.53499	0.1484	Overlap
E16.5-P0.	IPI00336324	Mdh1	34	0.099	1.32737	0.2276	Overlap
P21-P0.	IPI00336324	Mdh1	46	2.0016	1.45804	0.215	Overlap
E16.5-P0.	IPI00323592	Mdh2	99	1.157	1.81733	0.1826	Overlap
P21-P0.	IPI00323592	Mdh2	230	2.6218	1.53646	0.1013	Overlap
P21-P0.	IPI00308976	Me3	15	4.5071	1.56121	0.4031	Unique to P21-P0.
P21-P0.	IPI00165717	Med24	9	-3.9651	0.71137	0.2371	Unique to P21-P0.
E16.5-P0.	IPI00272238	Metap2	3	0.738	0.03233	0.0187	Unique to E16.5-P0.
E16.5-P0.	IPI00322712	Mfge8	2	1.46	0	0	Unique to E16.5-P0.
E16.5-P0.	IPI00406624	Mgea5	2	1.955	0.09192	0.065	Unique to E16.5-P0.
P21-P0.	IPI00132874	Mgll	3	3.5385	1.18193	0.6824	Unique to P21-P0.
P21-P0.	IPI00132002	Mgst3	2	-2.8978	0.08472	0.0599	Unique to P21-P0.
E16.5-P0.	IPI00230427	Mif	2	2.255	0.37477	0.265	Unique to E16.5-P0.
E16.5-P0.	IPI00918323	Mipol1	2	1.017	0.30193	0.2135	Unique to E16.5-P0.
E16.5-P0.	IPI00845596	Mllt4	4	1.283	0.87492	0.4375	Unique to E16.5-P0.
E16.5-P0.	IPI00169845	Mmgt1	2	3.67	0.49497	0.35	Unique to E16.5-P0.
P21-P0.	IPI00125147	Mpp2	9	3.7224	0.4288	0.1429	Unique to P21-P0.
E16.5-P0.	IPI00604945	Mpst	3	2.123	0.09815	0.0567	Overlap
P21-P0.	IPI00604945	Mpst	2	2.2742	0.17341	0.1226	Overlap
E16.5-P0.	IPI00118237	Mrpl1	2	3.445	0.23335	0.165	Unique to E16.5-P0.
P21-P0.	IPI00132412	Mrpl10	2	2.7228	0.13467	0.0952	Unique to P21-P0.
P21-P0.	IPI00315808	Mrps36	3	2.9864	0.82813	0.4781	Unique to P21-P0.
E16.5-P0.	IPI00110588	Msn	14	1.473	0.35467	0.0948	Unique to E16.5-P0.
E16.5-P0.	IPI00408909	Mtap1a	2	-0.625	0.12445	0.088	Overlap
P21-P0.	IPI00408909	Mtap1a	23	2.9593	2.20446	0.4597	Overlap
E16.5-P0.	IPI00130920	Mtap1b	207	0.468	1.7563	0.1221	Overlap
P21-P0.	IPI00130920	Mtap1b	173	-1.8021	0.93941	0.0714	Overlap
P21-P0.	IPI00896700	Mtap1b	11	-2.7336	1.28351	0.387	Unique to P21-P0.
E16.5-P0.	IPI00118075	Mtap2	83	0.245	1.57158	0.1725	Overlap
P21-P0.	IPI00118075	Mtap2	44	-0.0455	1.66086	0.2504	Overlap
E16.5-P0.	IPI00406741	Mtap4	5	2.341	0.95803	0.4284	Unique to E16.5-P0.
E16.5-P0.	IPI00115833	Mtap6	6	0.242	1.28325	0.5239	Overlap
P21-P0.	IPI00115833	Mtap6	40	2.1434	1.49297	0.2361	Overlap
E16.5-P0.	IPI00137173	Mtch1	2	3.525	0.00707	0.005	Unique to E16.5-P0.
E16.5-P0.	IPI00132039	Mtch2	4	1.359	0.55599	0.278	Unique to E16.5-P0.
E16.5-P0.	IPI00131176	mt-Co2	19	1.122	0.65307	0.1498	Overlap
P21-P0.	IPI00131176	mt-Co2	52	2.7307	0.56551	0.0784	Overlap
E16.5-P0.	IPI00351370	Mthfd2l	3	2.233	0.76788	0.4433	Unique to E16.5-P0.
P21-P0.	IPI00480233	mt-Nd5;mt-Nd6	4	1.8056	0.07847	0.0392	Unique to P21-P0.
E16.5-P0.	IPI00228583	Mtpn	11	-1.404	1.48318	0.4472	Unique to E16.5-P0.
E16.5-P0.	IPI00154084	Myef2	6	1.644	1.19668	0.4885	Overlap
P21-P0.	IPI00154084	Myef2	2	-0.4151	0	0	Overlap
E16.5-P0.	IPI00338604	Myh10	53	1.013	1.06664	0.1465	Overlap
P21-P0.	IPI00338604	Myh10	3	-0.5313	0.23885	0.1379	Overlap
E16.5-P0.	IPI00123181	Myh9	9	1.388	0.84669	0.2822	Overlap
P21-P0.	IPI00123181	Myh9	7	0.6031	0.46831	0.177	Overlap
E16.5-P0.	IPI00132705	Myl12b	7	-1.776	2.87588	1.087	Overlap
P21-P0.	IPI00132705	Myl12b	3	-2.9042	0.35652	0.2058	Overlap
E16.5-P0.	IPI00354819	Myl6	10	1.609	0.18175	0.0575	Overlap
P21-P0.	IPI00354819	Myl6	16	1.2285	0.26256	0.0656	Overlap
E16.5-P0.	IPI00619995	Myo18a	2	2.56	0	0	Unique to E16.5-P0.
E16.5-P0.	IPI00118120	Myo5a	5	2.774	1.0907	0.4878	Unique to E16.5-P0.
P21-P0.	IPI00377681	N28178;LOC100044356	5	3.8719	0.22767	0.1018	Unique to P21-P0.
E16.5-P0.	IPI00123199	Nap1l1	18	1.729	0.75913	0.1789	Overlap
P21-P0.	IPI00123199	Nap1l1	3	-0.2302	0.84173	0.486	Overlap
E16.5-P0.	IPI00133977	Nap1l4	13	1.778	0.92227	0.2558	Overlap
P21-P0.	IPI00133977	Nap1l4	3	-0.9398	0.18685	0.1079	Overlap
E16.5-P0.	IPI00118930	Napa	4	1.683	1.12375	0.5619	Overlap
P21-P0.	IPI00118930	Napa	5	2.771	1.12012	0.5009	Overlap
E16.5-P0.	IPI00311515	Napb	3	1.547	0.24007	0.1386	Overlap
P21-P0.	IPI00311515	Napb	2	3.7486	1.80274	1.2747	Overlap
P21-P0.	IPI00109870	Napg	4	1.9455	0.73486	0.3674	Unique to P21-P0.
E16.5-P0.	IPI00223415	Nars	2	3.02	1.38593	0.98	Unique to E16.5-P0.
E16.5-P0.	IPI00115987	Nasp	7	2.601	0.60386	0.2282	Unique to E16.5-P0.
E16.5-P0.	IPI00320831	Nbea	4	2.773	0.16215	0.0811	Unique to E16.5-P0.
E16.5-P0.	IPI00263638	Ncald	2	-0.042	0.0432	0.0306	Unique to E16.5-P0.
E16.5-P0.	IPI00122971	Ncam1	104	-0.193	1.35989	0.1333	Overlap
P21-P0.	IPI00122971	Ncam1	109	-1.5629	2.20603	0.2113	Overlap
E16.5-P0.	IPI00135563	Ncan	2	-0.914	2.22951	1.5765	Unique to E16.5-P0.
P21-P0.	IPI00331299	Ncdn	5	-0.0889	2.23142	0.9979	Unique to P21-P0.
E16.5-P0.	IPI00319320	Nckap1	3	0.381	0.28342	0.1636	Unique to E16.5-P0.
E16.5-P0.	IPI00317794	Ncl	44	0.861	1.1329	0.1708	Overlap
P21-P0.	IPI00317794	Ncl	14	-1.7942	1.07121	0.2863	Overlap
P21-P0.	IPI00226958	Ncln	16	2.4766	2.33238	0.5831	Unique to P21-P0.
E16.5-P0.	IPI00313525	Ncoa5	3	2.183	0.41284	0.2384	Unique to E16.5-P0.
P21-P0.	IPI00125960	Ndrg1	15	0.2549	0.59274	0.153	Unique to P21-P0.
E16.5-P0.	IPI00136134	Ndrg2	7	0.743	0.17897	0.0676	Overlap
P21-P0.	IPI00136134	Ndrg2	11	2.9793	0.60139	0.1813	Overlap
E16.5-P0.	IPI00136107	Ndrg3	8	0.672	0.39787	0.1407	Overlap
P21-P0.	IPI00136107	Ndrg3	2	0.9279	0.07488	0.0529	Overlap
E16.5-P0.	IPI00116748	Ndufa10	3	2.343	0.37581	0.217	Overlap
P21-P0.	IPI00116748	Ndufa10	8	3.7017	0.91893	0.3249	Overlap
P21-P0.	IPI00230715	Ndufa13	13	1.8034	0.22803	0.0632	Unique to P21-P0.
E16.5-P0.	IPI00125929	Ndufa4	16	2.929	0.8132	0.2033	Overlap
P21-P0.	IPI00125929	Ndufa4	4	3.203	0.78594	0.393	Overlap
E16.5-P0.	IPI00120212	Ndufa9	3	0.942	1.1674	0.674	Overlap
P21-P0.	IPI00120212	Ndufa9	12	2.4474	0.71406	0.2061	Overlap
P21-P0.	IPI00121288	Ndufb10	7	2.6813	0.45762	0.173	Unique to P21-P0.
P21-P0.	IPI00131994	Ndufb2	7	3.4938	0.34453	0.1302	Unique to P21-P0.
E16.5-P0.	IPI00341322	Ndufb6	4	0.215	0.13077	0.0654	Overlap
P21-P0.	IPI00341322	Ndufb6	18	2.5318	1.53586	0.362	Overlap
E16.5-P0.	IPI00133215	Ndufb7	4	-4.163	0.14863	0.0743	Unique to E16.5-P0.
E16.5-P0.	IPI00387430	Ndufb8	2	3.57	0	0	Overlap
P21-P0.	IPI00387430	Ndufb8	2	2.4979	0.2224	0.1573	Overlap
P21-P0.	IPI00110825	Ndufc2	3	2.7945	0.40949	0.2364	Unique to P21-P0.
P21-P0.	IPI00308882	Ndufs1	36	2.7573	1.15059	0.1918	Unique to P21-P0.
E16.5-P0.	IPI00128023	Ndufs2	6	3.087	0.44912	0.1834	Unique to E16.5-P0.
E16.5-P0.	IPI00121309	Ndufs3	3	0.18	0.027	0.0156	Overlap
P21-P0.	IPI00121309	Ndufs3	4	2.442	0.3627	0.1813	Overlap
P21-P0.	IPI00229008	Ndufs4	3	2.6203	1.46375	0.8451	Unique to P21-P0.
E16.5-P0.	IPI00130460	Ndufv1	2	0.921	0.04667	0.033	Overlap
P21-P0.	IPI00130460	Ndufv1	5	2.6756	1.81175	0.8102	Overlap
P21-P0.	IPI00169925	Ndufv2	3	1.2146	0.31554	0.1822	Unique to P21-P0.
E16.5-P0.	IPI00462445	Nedd4	11	1.305	0.77062	0.2323	Unique to E16.5-P0.
E16.5-P0.	IPI00127021	Nedd8	11	3.72	0.41076	0.1238	Overlap
P21-P0.	IPI00127021	Nedd8	5	1.7729	0.42017	0.1879	Overlap
E16.5-P0.	IPI00114241	Nefh	13	1.077	0.24956	0.0692	Overlap
P21-P0.	IPI00114241	Nefh	44	3.364	1.71527	0.2586	Overlap
P21-P0.	IPI00554928	Nefl	45	2.662	1.16617	0.1738	Unique to P21-P0.
E16.5-P0.	IPI00323800	Nefm	14	0.596	2.07201	0.5538	Overlap
P21-P0.	IPI00323800	Nefm	72	2.5843	1.9864	0.2341	Overlap
P21-P0.	IPI00330887	Negr1	15	1.772	0.71459	0.1845	Unique to P21-P0.
E16.5-P0.	IPI00453692	Nes	2	2.56	1.6122	1.14	Unique to E16.5-P0.
E16.5-P0.	IPI00130129	Nfib	4	2.415	0.29445	0.1472	Unique to E16.5-P0.
E16.5-P0.	IPI00115824	Nipsnap1	4	2.973	0.97305	0.4865	Unique to E16.5-P0.
E16.5-P0.	IPI00131459	Nme1;LOC100046344	5	0.781	0.49287	0.2204	Overlap
P21-P0.	IPI00131459	Nme1;LOC100046344	5	2.3092	1.77831	0.7953	Overlap
E16.5-P0.	IPI00127417	Nme2	33	1.142	2.4047	0.4186	Overlap
P21-P0.	IPI00127417	Nme2	16	1.6665	1.58307	0.3958	Overlap
E16.5-P0.	IPI00169979	Nmral1	10	1.988	0.46342	0.1465	Unique to E16.5-P0.
E16.5-P0.	IPI00320016	Nono	49	1.911	0.83198	0.1189	Overlap
P21-P0.	IPI00320016	Nono	3	0.021	1.64969	0.9524	Overlap
E16.5-P0.	IPI00379625	Nova2	9	-0.056	0.85816	0.2861	Overlap
P21-P0.	IPI00379625	Nova2	4	-3.3246	0.4593	0.2297	Overlap
E16.5-P0.	IPI00130000	Npepps	8	4.684	1.91472	0.677	Overlap
P21-P0.	IPI00130000	Npepps	5	1.0039	0.62535	0.2797	Overlap
E16.5-P0.	IPI00127415	Npm1	57	1.644	0.51273	0.0679	Overlap
P21-P0.	IPI00127415	Npm1	51	-0.393	0.47306	0.0662	Overlap
E16.5-P0.	IPI00338880	Nrcam	8	2.646	0.7065	0.2498	Overlap
P21-P0.	IPI00338880	Nrcam	2	1.5198	0.82994	0.5869	Overlap
E16.5-P0.	IPI00656325	Nsf	8	1.123	1.00739	0.3562	Overlap
P21-P0.	IPI00656325	Nsf	20	2.502	0.78706	0.176	Overlap
E16.5-P0.	IPI00387232	Nsfl1c	2	3.25	1.14551	0.81	Unique to E16.5-P0.
P21-P0.	IPI00124639	Nt5c	6	2.2822	0.68163	0.2783	Unique to P21-P0.
E16.5-P0.	IPI00625954	Nt5dc2	2	2.685	0.70004	0.495	Unique to E16.5-P0.
E16.5-P0.	IPI00402778	Ntm	2	1.425	0.00707	0.005	Overlap
P21-P0.	IPI00402778	Ntm	3	3.2409	0.52977	0.3059	Overlap
P21-P0.	IPI00132942	Nudc	11	-1.8352	0.35421	0.1068	Unique to P21-P0.
E16.5-P0.	IPI00929832	Nup205	2	3.055	0.14849	0.105	Unique to E16.5-P0.
E16.5-P0.	IPI00229722	Nup214	3	3.113	0.21939	0.1267	Unique to E16.5-P0.
E16.5-P0.	IPI00177202	Nup43	3	2.397	0.60044	0.3467	Unique to E16.5-P0.
E16.5-P0.	IPI00123782	Odz2	2	-1.05	4.15779	2.94	Unique to E16.5-P0.
P21-P0.	IPI00420882	Ogdh	16	2.452	0.42848	0.1071	Unique to P21-P0.
E16.5-P0.	IPI00342603	Ogdhl	2	0.591	0.98924	0.6995	Overlap
P21-P0.	IPI00342603	Ogdhl	15	-0.0613	0.17789	0.0459	Overlap
E16.5-P0.	IPI00121018	Ogfr	4	1.57	0.22847	0.1142	Unique to E16.5-P0.
E16.5-P0.	IPI00420870	Ogt	3	2.53	2.33827	1.35	Overlap
P21-P0.	IPI00420870	Ogt	3	0.665	0.09724	0.0561	Overlap
E16.5-P0.	IPI00111981	Ola1	4	2.178	0.30445	0.1522	Overlap
P21-P0.	IPI00111981	Ola1	4	-2.5614	1.3624	0.6812	Overlap
P21-P0.	IPI00135659	Omg	6	3.6089	0.56395	0.2302	Unique to P21-P0.
P21-P0.	IPI00117657	Opa1	2	2.3683	0.00117	0.0008	Unique to P21-P0.
E16.5-P0.	IPI00229798	Osbpl11	2	1.44	0	0	Unique to E16.5-P0.
E16.5-P0.	IPI00154004	Otub1;LOC100046081	24	2.963	1.59698	0.326	Unique to E16.5-P0.
E16.5-P0.	IPI00132653	Oxct1	5	0.722	0.93135	0.4165	Overlap
P21-P0.	IPI00132653	Oxct1	42	1.4932	2.88034	0.4444	Overlap
E16.5-P0.	IPI00396743	P140	7	2.386	0.13088	0.0495	Overlap
P21-P0.	IPI00396743	P140	3	1.7898	0.40582	0.2343	Overlap
E16.5-P0.	IPI00122815	P4hb	14	2.854	1.20543	0.3222	Overlap
P21-P0.	IPI00122815	P4hb	31	-0.5628	1.24126	0.2229	Overlap
E16.5-P0.	IPI00119305	Pa2g4	16	1.158	1.17545	0.2939	Overlap
P21-P0.	IPI00119305	Pa2g4	4	-3.4863	1.30501	0.6525	Overlap
E16.5-P0.	IPI00124287	Pabpc1	9	1.702	0.7956	0.2652	Unique to E16.5-P0.
E16.5-P0.	IPI00120954	Pabpc2	5	1.736	0.28395	0.127	Unique to E16.5-P0.
P21-P0.	IPI00136169	Pabpn1	4	-3.1631	0.85027	0.4251	Unique to P21-P0.
E16.5-P0.	IPI00321922	Pacs1	2	1.59	0.11314	0.08	Unique to E16.5-P0.
P21-P0.	IPI00123613	Pacsin1	19	4.6323	1.61507	0.3705	Unique to P21-P0.
E16.5-P0.	IPI00118821	Pafah1b2	13	2.806	0.20787	0.0577	Overlap
P21-P0.	IPI00118821	Pafah1b2	2	1.1596	1.42693	1.009	Overlap
E16.5-P0.	IPI00118819	Pafah1b3	28	1.941	0.36406	0.0688	Overlap
P21-P0.	IPI00118819	Pafah1b3	3	-1.2489	0.51896	0.2996	Overlap
E16.5-P0.	IPI00322096	Paics	3	1.976	1.00494	0.5802	Unique to E16.5-P0.
E16.5-P0.	IPI00132993	Pak1	6	1.289	0.6858	0.28	Unique to E16.5-P0.
P21-P0.	IPI00129298	Palm	2	2.4176	0.20673	0.1462	Unique to P21-P0.
E16.5-P0.	IPI00117264	Park7	14	0.925	2.08914	0.5583	Overlap
P21-P0.	IPI00117264	Park7	11	0.1054	1.31265	0.3958	Overlap
E16.5-P0.	IPI00117893	Pbp2	4	3.298	1.15509	0.5775	Unique to E16.5-P0.
E16.5-P0.	IPI00128904	Pcbp1	20	0.928	1.55817	0.3484	Overlap
P21-P0.	IPI00128904	Pcbp1	11	-0.0777	1.86678	0.5629	Overlap
E16.5-P0.	IPI00127707	Pcbp2	18	-1.57	2.59463	0.6116	Overlap
P21-P0.	IPI00127707	Pcbp2	14	-1.4401	3.27787	0.876	Overlap
P21-P0.	IPI00468653	Pccb	9	3.2085	0.50016	0.1667	Unique to P21-P0.
P21-P0.	IPI00225140	Pclo	6	1.7964	0.40703	0.1662	Unique to P21-P0.
P21-P0.	IPI00329913	Pcmt1	2	2.8298	1.37527	0.9725	Unique to P21-P0.
E16.5-P0.	IPI00553784	Pcnp	2	1.94	0.01414	0.01	Unique to E16.5-P0.
E16.5-P0.	IPI00229996	Pcp4	5	-0.032	0.19896	0.089	Overlap
P21-P0.	IPI00229996	Pcp4	10	2.2943	0.2477	0.0783	Overlap
P21-P0.	IPI00135604	Pcsk1n	4	1.5827	0.25726	0.1286	Unique to P21-P0.
E16.5-P0.	IPI00114710	Pcx	2	2.27	0.29698	0.21	Overlap
P21-P0.	IPI00114710	Pcx	16	2.7761	0.67371	0.1684	Overlap
E16.5-P0.	IPI00460063	Pcyox1	2	2.375	0.00707	0.005	Unique to E16.5-P0.
E16.5-P0.	IPI00311395	Pcyt2	2	1.08	0	0	Unique to E16.5-P0.
E16.5-P0.	IPI00337893	Pdha1	3	2.213	0.99882	0.5767	Overlap
P21-P0.	IPI00337893	Pdha1	2	0.2716	0.82381	0.5825	Overlap
P21-P0.	IPI00132042	Pdhb	35	3.4186	0.77999	0.1318	Unique to P21-P0.
E16.5-P0.	IPI00230108	Pdia3	47	0.666	2.06919	0.3018	Overlap
P21-P0.	IPI00230108	Pdia3	39	0.8479	1.75687	0.2813	Overlap
P21-P0.	IPI00271951	Pdia4	8	-3.3006	0.24572	0.0869	Unique to P21-P0.
E16.5-P0.	IPI00222496	Pdia6	17	0.696	0.22177	0.0538	Overlap
P21-P0.	IPI00222496	Pdia6	4	-1.0887	0.47385	0.2369	Overlap
P21-P0.	IPI00336503	Pdxdc1	2	-0.9281	0.18204	0.1287	Unique to P21-P0.
E16.5-P0.	IPI00283511	Pdxk	4	-0.103	0.40345	0.2017	Overlap
P21-P0.	IPI00283511	Pdxk	28	1.5153	0.6844	0.1293	Overlap
E16.5-P0.	IPI00121013	Pea15a	15	-0.317	2.01245	0.5196	Overlap
P21-P0.	IPI00121013	Pea15a	7	-0.7244	1.44332	0.5455	Overlap
E16.5-P0.	IPI00137730	Pebp1	36	1.651	1.02741	0.1712	Overlap
P21-P0.	IPI00137730	Pebp1	69	0.3236	0.56298	0.0678	Overlap
P21-P0.	IPI00265406	Pfas	2	0.5401	0.11766	0.0832	Unique to P21-P0.
E16.5-P0.	IPI00132485	Pfdn1	2	2.115	0.00707	0.005	Unique to E16.5-P0.
E16.5-P0.	IPI00387312	Pfkl	3	1.287	0.15011	0.0867	Overlap
P21-P0.	IPI00387312	Pfkl	3	1.4065	0.49531	0.286	Overlap
P21-P0.	IPI00331541	Pfkm	12	2.4924	0.69779	0.2014	Unique to P21-P0.
P21-P0.	IPI00124444	Pfkp	6	4.4518	2.54996	1.041	Unique to P21-P0.
E16.5-P0.	IPI00224740	Pfn1	60	1.756	0.61436	0.0793	Overlap
P21-P0.	IPI00224740	Pfn1	51	0.4535	0.36111	0.0506	Overlap
E16.5-P0.	IPI00227805	Pfn2	12	0.595	0.73108	0.211	Unique to E16.5-P0.
E16.5-P0.	IPI00228645	Pfn2	2	1.365	0.03536	0.025	Unique to E16.5-P0.
E16.5-P0.	IPI00457898	Pgam1	26	1.193	0.57402	0.1126	Overlap
P21-P0.	IPI00457898	Pgam1	32	2.2037	0.78871	0.1394	Overlap
E16.5-P0.	IPI00230706	Pgam2	17	1.076	0.75855	0.184	Overlap
P21-P0.	IPI00230706	Pgam2	40	2.5426	0.7671	0.1213	Overlap
E16.5-P0.	IPI00466919	Pgd	6	1.977	1.13278	0.4625	Overlap
P21-P0.	IPI00466919	Pgd	4	-3.7173	0.24997	0.125	Overlap
E16.5-P0.	IPI00555069	Pgk1	16	-0.519	2.65429	0.6636	Overlap
P21-P0.	IPI00555069	Pgk1	28	-0.2186	2.28292	0.4314	Overlap
E16.5-P0.	IPI00555060	Pgk2	12	1.298	0.43765	0.1263	Overlap
P21-P0.	IPI00555060	Pgk2	34	1.5639	0.23858	0.0409	Overlap
E16.5-P0.	IPI00132080	Pgls	4	3.665	0.80831	0.4042	Unique to E16.5-P0.
P21-P0.	IPI00555140	Pgm2;Pgm1	2	1.6095	0.42388	0.2997	Unique to P21-P0.
E16.5-P0.	IPI00319973	Pgrmc1	2	1.75	0.21213	0.15	Unique to E16.5-P0.
E16.5-P0.	IPI00133440	Phb	3	1.967	0.17898	0.1033	Unique to E16.5-P0.
E16.5-P0.	IPI00321718	Phb2	13	1.673	1.44516	0.4008	Overlap
P21-P0.	IPI00321718	Phb2	3	-0.442	0.73943	0.4269	Overlap
E16.5-P0.	IPI00118757	Phpt1	4	1.7	1.03367	0.5168	Overlap
P21-P0.	IPI00118757	Phpt1	3	2.2189	0.05265	0.0304	Overlap
P21-P0.	IPI00132093	Pin1	2	2.2353	5e-05	0	Unique to P21-P0.
E16.5-P0.	IPI00230003	Pitpna	4	1.324	0.39582	0.1979	Unique to E16.5-P0.
E16.5-P0.	IPI00133605	Pklr	10	0.73	0.18659	0.059	Overlap
P21-P0.	IPI00133605	Pklr	6	1.2883	0.24749	0.101	Overlap
E16.5-P0.	IPI00845840	Pkm2	16	1.023	0.84694	0.2117	Overlap
E16.5-P0.	IPI00407130	Pkm2	107	1.114	1.34878	0.1304	Overlap
P21-P0.	IPI00845840	Pkm2	14	2.0196	0.87382	0.2335	Overlap
P21-P0.	IPI00407130	Pkm2	99	1.3986	1.88558	0.1895	Overlap
P21-P0.	IPI00229509	Plec1	4	2.172	0.25902	0.1295	Unique to P21-P0.
P21-P0.	IPI00230610	Plp1	59	5.5576	1.73656	0.2261	Unique to P21-P0.
P21-P0.	IPI00121091	Plp1	12	3.9765	1.31712	0.3802	Unique to P21-P0.
E16.5-P0.	IPI00137311	Plxna1	2	0.311	0.21991	0.1555	Overlap
P21-P0.	IPI00137311	Plxna1	3	-0.4283	6e-05	0	Overlap
E16.5-P0.	IPI00405742	Plxnb2	2	3.565	1.20915	0.855	Unique to E16.5-P0.
P21-P0.	IPI00120199	Pmpca	6	1.3928	0.28586	0.1167	Unique to P21-P0.
E16.5-P0.	IPI00229420	Podxl2	4	1.135	0.04041	0.0202	Unique to E16.5-P0.
E16.5-P0.	IPI00320034	Polr2b	3	3.14	0.54617	0.3153	Unique to E16.5-P0.
P21-P0.	IPI00621548	Por	3	0.8035	0.0598	0.0345	Unique to P21-P0.
E16.5-P0.	IPI00110684	Ppa1	7	2.14	1.87286	0.7079	Overlap
P21-P0.	IPI00110684	Ppa1	2	-1.6859	0.4197	0.2968	Overlap
E16.5-P0.	IPI00554989	Ppia	121	0.231	1.69138	0.1538	Overlap
P21-P0.	IPI00554989	Ppia	67	0.0783	1.7526	0.2141	Overlap
E16.5-P0.	IPI00135686	Ppib	5	2.004	0.77793	0.3479	Overlap
P21-P0.	IPI00135686	Ppib	9	-4.0772	0.47279	0.1576	Overlap
E16.5-P0.	IPI00114802	Ppm1a	4	1.678	0.49876	0.2494	Unique to E16.5-P0.
E16.5-P0.	IPI00275512	Ppm1f	5	2.894	0.57055	0.2552	Unique to E16.5-P0.
E16.5-P0.	IPI00130185	Ppp1ca	3	1.755	1.33369	0.77	Unique to E16.5-P0.
E16.5-P0.	IPI00123862	Ppp1cc	18	-1.125	2.486	0.586	Overlap
P21-P0.	IPI00123862	Ppp1cc	24	-3.1668	2.69411	0.5499	Overlap
E16.5-P0.	IPI00623545	Ppp1r14b	4	0.977	0.06044	0.0302	Unique to E16.5-P0.
E16.5-P0.	IPI00129319	Ppp1r7	2	0.891	0.12728	0.09	Overlap
P21-P0.	IPI00129319	Ppp1r7	7	1.1601	0.30371	0.1148	Overlap
P21-P0.	IPI00336313	Ppp1r9a	2	2.8436	0.9655	0.6827	Unique to P21-P0.
E16.5-P0.	IPI00111556	Ppp2cb	10	0.311	0.06273	0.0198	Overlap
P21-P0.	IPI00111556	Ppp2cb	10	-0.1315	1.93305	0.6113	Overlap
E16.5-P0.	IPI00310091	Ppp2r1a	78	0.583	1.15213	0.1305	Overlap
P21-P0.	IPI00310091	Ppp2r1a	38	0.6428	1.08557	0.1761	Overlap
E16.5-P0.	IPI00222306	Ppp2r1b	15	1.74	0.74242	0.1917	Unique to E16.5-P0.
P21-P0.	IPI00317759	Ppp2r2b	2	1.7419	0.00319	0.0023	Unique to P21-P0.
E16.5-P0.	IPI00380331	Ppp2r5d	2	1.985	0.0495	0.035	Overlap
P21-P0.	IPI00380331	Ppp2r5d	2	-1.3135	0.34837	0.2463	Overlap
E16.5-P0.	IPI00121545	Ppp3ca	5	0.847	0.0493	0.022	Overlap
P21-P0.	IPI00121545	Ppp3ca	40	2.1757	0.38398	0.0607	Overlap
E16.5-P0.	IPI00112312	Ppp3cb	3	0.007	0.67681	0.3908	Overlap
P21-P0.	IPI00112312	Ppp3cb	8	1.0107	1.20191	0.4249	Overlap
E16.5-P0.	IPI00108318	Ppp3cc	4	0.396	0.04792	0.024	Overlap
P21-P0.	IPI00108318	Ppp3cc	4	2.4489	0.10725	0.0536	Overlap
P21-P0.	IPI00474116	Ppp3r1	7	2.5442	1.91425	0.7235	Unique to P21-P0.
E16.5-P0.	IPI00331318	Ppt1	4	3.76	0.12	0.06	Overlap
P21-P0.	IPI00331318	Ppt1	4	2.2903	0.24634	0.1232	Overlap
E16.5-P0.	IPI00121788	Prdx1	31	1.26	0.57411	0.1031	Overlap
P21-P0.	IPI00121788	Prdx1	10	0.3831	1.36127	0.4305	Overlap
E16.5-P0.	IPI00117910	Prdx2	142	1.351	0.69917	0.0587	Overlap
P21-P0.	IPI00117910	Prdx2	60	-0.6506	0.85574	0.1105	Overlap
P21-P0.	IPI00116192	Prdx3	10	2.3679	0.16993	0.0537	Unique to P21-P0.
E16.5-P0.	IPI00116254	Prdx4	11	1.78	0.86786	0.2617	Overlap
P21-P0.	IPI00116254	Prdx4	6	0.8126	0.51548	0.2104	Overlap
E16.5-P0.	IPI00129517	Prdx5	3	0.788	1.35663	0.7833	Overlap
P21-P0.	IPI00129517	Prdx5	45	3.3566	1.42759	0.2128	Overlap
E16.5-P0.	IPI00555059	Prdx6	7	4.21	0.22286	0.0842	Overlap
P21-P0.	IPI00555059	Prdx6	20	2.3244	1.34047	0.2997	Overlap
P21-P0.	IPI00404031	Prdx6	15	2.2731	0.4499	0.1162	Unique to P21-P0.
E16.5-P0.	IPI00132089	Prep	6	2.528	2.28968	0.9348	Unique to E16.5-P0.
E16.5-P0.	IPI00556823	Prkaa1	3	2.127	0.23094	0.1333	Unique to E16.5-P0.
E16.5-P0.	IPI00227900	Prkaca	2	2.157	2.18213	1.543	Unique to E16.5-P0.
E16.5-P0.	IPI00263822	Prkacb	2	0.579	0.03394	0.024	Unique to E16.5-P0.
E16.5-P0.	IPI00169788	Prkar2a	4	2.45	0.6166	0.3083	Overlap
E16.5-P0.	IPI00116546	Prkar2a	2	0.638	0	0	Overlap
P21-P0.	IPI00169788	Prkar2a	7	2.761	0.73327	0.2772	Overlap
P21-P0.	IPI00116546	Prkar2a	2	0.0865	0.73613	0.5205	Overlap
E16.5-P0.	IPI00224570	Prkar2b	25	1.027	0.5343	0.1069	Overlap
P21-P0.	IPI00224570	Prkar2b	17	1.0125	0.30978	0.0751	Overlap
P21-P0.	IPI00122069	Prkcc	10	3.2742	0.63108	0.1996	Unique to P21-P0.
P21-P0.	IPI00130419	Prkce	3	0	0	0	Unique to P21-P0.
E16.5-P0.	IPI00115680	Prkcsh	2	2.39	0.39598	0.28	Unique to E16.5-P0.
E16.5-P0.	IPI00471256	Prkra	2	3.47	0	0	Unique to E16.5-P0.
E16.5-P0.	IPI00120495	Prmt1	3	0.168	1.24015	0.716	Unique to E16.5-P0.
E16.5-P0.	IPI00222907	Prpf18	2	2.58	0.79196	0.56	Unique to E16.5-P0.
E16.5-P0.	IPI00222760	Prpf19	2	1.325	0.13435	0.095	Unique to E16.5-P0.
E16.5-P0.	IPI00121596	Prpf8	4	1.974	1.51023	0.7551	Overlap
P21-P0.	IPI00121596	Prpf8	4	-1.8247	0.16823	0.0841	Overlap
E16.5-P0.	IPI00129527	Prph	13	1.876	0.76989	0.2135	Overlap
P21-P0.	IPI00129527	Prph	4	-2.0704	0.11912	0.0596	Overlap
E16.5-P0.	IPI00318204	Prps1	11	1.994	1.02733	0.3098	Unique to E16.5-P0.
E16.5-P0.	IPI00453531	Prune	5	-0.569	0.44433	0.1987	Overlap
P21-P0.	IPI00453531	Prune	10	-1.1237	0.14428	0.0456	Overlap
E16.5-P0.	IPI00321190	Psap	27	2.169	0.21167	0.0407	Overlap
P21-P0.	IPI00321190	Psap	40	1.4685	0.28522	0.0451	Overlap
E16.5-P0.	IPI00115620	Psat1	16	1.426	0.35732	0.0893	Unique to E16.5-P0.
E16.5-P0.	IPI00115257	Psip1	2	2.09	1.49907	1.06	Overlap
P21-P0.	IPI00115257	Psip1	10	-0.7553	0.88303	0.2792	Overlap
E16.5-P0.	IPI00283862	Psma1	11	0.901	1.08781	0.328	Unique to E16.5-P0.
E16.5-P0.	IPI00420745	Psma2	7	1.457	0.42448	0.1604	Overlap
P21-P0.	IPI00420745	Psma2	11	0.2473	0.12673	0.0382	Overlap
E16.5-P0.	IPI00331644	Psma3	17	1.883	1.20439	0.2921	Unique to E16.5-P0.
E16.5-P0.	IPI00277001	Psma4	4	-1.323	1.87239	0.9362	Unique to E16.5-P0.
E16.5-P0.	IPI00131845	Psma6	13	1.078	1.44147	0.3998	Overlap
P21-P0.	IPI00131845	Psma6	33	-0.3755	2.34394	0.408	Overlap
E16.5-P0.	IPI00131406	Psma7	2	0.765	0.31678	0.224	Unique to E16.5-P0.
E16.5-P0.	IPI00109122	Psma8	5	0.623	0.09067	0.0406	Unique to E16.5-P0.
E16.5-P0.	IPI00113845	Psmb1	14	2.418	0.79601	0.2127	Overlap
P21-P0.	IPI00113845	Psmb1	3	1.2734	1.52261	0.8791	Overlap
E16.5-P0.	IPI00128945	Psmb2	8	1.726	0.42217	0.1493	Unique to E16.5-P0.
E16.5-P0.	IPI00314467	Psmb3	5	3.154	0.24276	0.1086	Unique to E16.5-P0.
E16.5-P0.	IPI00129512	Psmb4	13	1.914	0.32832	0.0911	Unique to E16.5-P0.
P21-P0.	IPI00317902	Psmb5	3	-0.3255	0.21425	0.1237	Unique to P21-P0.
E16.5-P0.	IPI00119239	Psmb6	5	1.538	1.39867	0.6255	Unique to E16.5-P0.
E16.5-P0.	IPI00136483	Psmb7	2	1.17	0.04243	0.03	Overlap
P21-P0.	IPI00136483	Psmb7	5	0.1079	0.14326	0.0641	Overlap
P21-P0.	IPI00133428	Psmc1	12	-1.2089	1.62567	0.4693	Unique to P21-P0.
E16.5-P0.	IPI00270326	Psmc2	3	0.496	0.08372	0.0483	Unique to E16.5-P0.
E16.5-P0.	IPI00133206	Psmc3	4	1.235	0.69544	0.3477	Unique to E16.5-P0.
E16.5-P0.	IPI00108895	Psmc4	2	0.638	0.20082	0.142	Overlap
E16.5-P0.	IPI00828513	Psmc4	3	3.217	1.13742	0.6567	Unique to E16.5-P0.
P21-P0.	IPI00108895	Psmc4	5	0.7396	0.89738	0.4013	Overlap
E16.5-P0.	IPI00135640	Psmc5	2	0.438	0.03394	0.024	Unique to E16.5-P0.
E16.5-P0.	IPI00125971	Psmc6	10	-0.073	1.74683	0.5524	Overlap
P21-P0.	IPI00125971	Psmc6	3	0.7212	0.20041	0.1157	Overlap
E16.5-P0.	IPI00267295	Psmd1	2	0.971	1.0741	0.7595	Overlap
P21-P0.	IPI00267295	Psmd1	8	-2.3268	0.74437	0.2632	Overlap
E16.5-P0.	IPI00222515	Psmd11	12	1.156	0.6113	0.1765	Unique to E16.5-P0.
E16.5-P0.	IPI00126048	Psmd13	6	4.225	3.15434	1.2878	Unique to E16.5-P0.
E16.5-P0.	IPI00113262	Psmd14	7	3.666	1.08654	0.4107	Unique to E16.5-P0.
E16.5-P0.	IPI00123494	Psmd2	14	1.33	0.25279	0.0676	Overlap
P21-P0.	IPI00123494	Psmd2	6	-1.9941	1.4172	0.5786	Overlap
E16.5-P0.	IPI00314439	Psmd3	4	0.817	0.40339	0.2017	Overlap
P21-P0.	IPI00314439	Psmd3	6	-0.4636	0.28385	0.1159	Overlap
E16.5-P0.	IPI00319965	Psmd6	3	1.903	0.15011	0.0867	Overlap
P21-P0.	IPI00319965	Psmd6	3	-0.6427	0.21555	0.1244	Overlap
E16.5-P0.	IPI00114667	Psmd7	15	2.94	0.6174	0.1594	Overlap
P21-P0.	IPI00114667	Psmd7	4	-0.1144	0.12091	0.0605	Overlap
E16.5-P0.	IPI00113287	Psmd9	2	2.835	0.3182	0.225	Unique to E16.5-P0.
E16.5-P0.	IPI00321266	Pspc1	4	0.981	0.92945	0.4647	Unique to E16.5-P0.
E16.5-P0.	IPI00136883	Ptbp1	9	1.71	0.40133	0.1338	Unique to E16.5-P0.
E16.5-P0.	IPI00136002	Ptbp2	16	1.96	0.75551	0.1889	Overlap
P21-P0.	IPI00136002	Ptbp2	2	-0.3768	0.38159	0.2698	Overlap
E16.5-P0.	IPI00224784	Ptma	26	-0.152	0.32904	0.0645	Overlap
P21-P0.	IPI00224784	Ptma	60	-3.396	0.77033	0.0994	Overlap
E16.5-P0.	IPI00471441	Ptms	9	0.881	0.06067	0.0202	Overlap
P21-P0.	IPI00471441	Ptms	3	-0.6555	0.21983	0.1269	Overlap
E16.5-P0.	IPI00125215	Ptn	2	-4.515	0.00707	0.005	Unique to E16.5-P0.
P21-P0.	IPI00322145	Ptplad1	3	-0.0725	0.03879	0.0224	Unique to P21-P0.
E16.5-P0.	IPI00116554	Ptpn11	2	2.24	0	0	Overlap
P21-P0.	IPI00116554	Ptpn11	5	2.1875	0.41795	0.1869	Overlap
P21-P0.	IPI00627008	Ptprz1	3	-1.2136	0.15003	0.0866	Unique to P21-P0.
P21-P0.	IPI00153702	Ptrh2	4	0.6248	0.03065	0.0153	Unique to P21-P0.
E16.5-P0.	IPI00330262	Pum1	5	-4.634	0.89397	0.3998	Unique to E16.5-P0.
P21-P0.	IPI00118447	Pura;LOC100045958	12	3.4406	0.62212	0.1796	Unique to P21-P0.
E16.5-P0.	IPI00153234	Pycrl	2	0.345	0	0	Unique to E16.5-P0.
E16.5-P0.	IPI00229796	Pygb	12	0.477	1.25845	0.3633	Overlap
P21-P0.	IPI00229796	Pygb	16	0.2933	1.6789	0.4197	Overlap
E16.5-P0.	IPI00114560	Rab1	20	0.914	0.91917	0.2055	Overlap
P21-P0.	IPI00114560	Rab1	10	0.5524	0.29393	0.093	Overlap
E16.5-P0.	IPI00130118	Rab10	21	1.261	0.62147	0.1356	Overlap
P21-P0.	IPI00130118	Rab10	7	1.8783	0.26072	0.0985	Overlap
E16.5-P0.	IPI00135869	Rab11b	11	0.921	0.52568	0.1585	Unique to E16.5-P0.
P21-P0.	IPI00126042	Rab14	26	0.0509	0.62777	0.1231	Unique to P21-P0.
P21-P0.	IPI00133706	Rab1b	2	1.7271	0.0013	0.0009	Unique to P21-P0.
E16.5-P0.	IPI00137227	Rab2a	9	0.744	0.41881	0.1396	Unique to E16.5-P0.
E16.5-P0.	IPI00136271	Rab33b	2	0.792	0.07495	0.053	Unique to E16.5-P0.
E16.5-P0.	IPI00122965	Rab3a	2	4.52	0	0	Overlap
P21-P0.	IPI00122965	Rab3a	29	3.008	0.86273	0.1602	Overlap
P21-P0.	IPI00224518	Rab5c	4	0.5853	0.79466	0.3973	Unique to P21-P0.
E16.5-P0.	IPI00116697	Rab6	3	0.824	0.02511	0.0145	Unique to E16.5-P0.
E16.5-P0.	IPI00408892	Rab7	3	0.546	0.74659	0.431	Unique to E16.5-P0.
E16.5-P0.	IPI00127408	Rac1	21	-1.919	2.32666	0.5077	Overlap
P21-P0.	IPI00127408	Rac1	28	1.2101	1.04702	0.1979	Overlap
E16.5-P0.	IPI00157462	Rac3	3	0.248	0.15757	0.091	Unique to E16.5-P0.
E16.5-P0.	IPI00108774	Rad23b	9	3.306	0.7357	0.2452	Unique to E16.5-P0.
E16.5-P0.	IPI00134621	Ran;LOC100045999	8	2.816	0.44168	0.1562	Unique to E16.5-P0.
E16.5-P0.	IPI00321978	Ranbp1	7	0.686	1.90602	0.7204	Overlap
P21-P0.	IPI00321978	Ranbp1	5	-2.4148	0.76037	0.34	Overlap
E16.5-P0.	IPI00337844	Ranbp2	2	2.18	0	0	Unique to E16.5-P0.
E16.5-P0.	IPI00467338	Rangap1	2	1.865	0.24749	0.175	Unique to E16.5-P0.
E16.5-P0.	IPI00138406	Rap1a	5	0.644	0.2202	0.0985	Overlap
P21-P0.	IPI00138406	Rap1a	3	1.9064	0.52449	0.3028	Overlap
P21-P0.	IPI00310972	Rap1gds1	3	0.1332	0.21369	0.1234	Unique to P21-P0.
P21-P0.	IPI00130555	Rasal1	12	3.7547	0.36985	0.1068	Unique to P21-P0.
E16.5-P0.	IPI00126133	Rasl2-9	3	1.46	0.0866	0.05	Overlap
P21-P0.	IPI00126133	Rasl2-9	6	-0.3375	0.074	0.0302	Overlap
E16.5-P0.	IPI00118113	Rassf5	6	4.045	0.98918	0.4038	Unique to E16.5-P0.
E16.5-P0.	IPI00122696	Rbbp4	7	2.377	0.32438	0.1226	Overlap
P21-P0.	IPI00122696	Rbbp4	8	-0.8586	0.8463	0.2992	Overlap
E16.5-P0.	IPI00404707	Rbm14	3	1.363	0.32655	0.1885	Unique to E16.5-P0.
E16.5-P0.	IPI00130883	Rbm3	13	1.233	0.29771	0.0826	Overlap
P21-P0.	IPI00130883	Rbm3	2	-0.5298	0.02019	0.0143	Overlap
E16.5-P0.	IPI00124979	Rbmx	18	1.073	0.63806	0.1504	Unique to E16.5-P0.
E16.5-P0.	IPI00137831	Rcn1	4	1.58	0.06683	0.0334	Unique to E16.5-P0.
E16.5-P0.	IPI00474959	Rcn2	2	2.141	2.44588	1.7295	Unique to E16.5-P0.
P21-P0.	IPI00122032	Reep2	13	0.8266	0.12497	0.0347	Unique to P21-P0.
P21-P0.	IPI00315463	Reep5	9	-0.008	0.15426	0.0514	Unique to P21-P0.
E16.5-P0.	IPI00315100	Rhoa	3	-0.066	0.13787	0.0796	Unique to E16.5-P0.
E16.5-P0.	IPI00122529	Rnpep	3	2.1	0.32047	0.185	Unique to E16.5-P0.
P21-P0.	IPI00108150	Rock2	2	-2.4357	0.00407	0.0029	Unique to P21-P0.
P21-P0.	IPI00399812	Rogdi	2	2.8344	1.20516	0.8522	Unique to P21-P0.
P21-P0.	IPI00111151	Rph3a	3	3.5323	0.01468	0.0085	Unique to P21-P0.
E16.5-P0.	IPI00127085	Rpl10a	22	0.767	0.88759	0.1892	Overlap
P21-P0.	IPI00127085	Rpl10a	3	-0.3518	1.00935	0.5828	Overlap
E16.5-P0.	IPI00340103	Rpl10l	8	2.73	0.67878	0.24	Unique to E16.5-P0.
E16.5-P0.	IPI00331461	Rpl11	6	0.752	0.14122	0.0577	Overlap
P21-P0.	IPI00331461	Rpl11	4	-0.7154	0.12633	0.0632	Overlap
E16.5-P0.	IPI00849793	Rpl12	5	-3.312	0.50899	0.2276	Overlap
P21-P0.	IPI00849793	Rpl12	4	-4.3003	0.12175	0.0609	Overlap
E16.5-P0.	IPI00224505	Rpl13;Gm15710;Gm12918	13	0.635	0.27827	0.0772	Unique to E16.5-P0.
E16.5-P0.	IPI00133185	Rpl14	4	1.533	0.57483	0.2874	Unique to E16.5-P0.
E16.5-P0.	IPI00273803	Rpl15	19	2.615	0.63455	0.1456	Overlap
P21-P0.	IPI00273803	Rpl15	7	0.5886	0.59036	0.2231	Overlap
E16.5-P0.	IPI00453768	Rpl17	9	1.885	1.08043	0.3601	Overlap
P21-P0.	IPI00453768	Rpl17	3	-2.2073	1.10611	0.6386	Overlap
E16.5-P0.	IPI00555113	Rpl18	23	0.99	0.45606	0.0951	Overlap
P21-P0.	IPI00555113	Rpl18	2	0.0228	0.42629	0.3014	Overlap
E16.5-P0.	IPI00162790	Rpl18a	8	1.449	0.90028	0.3183	Unique to E16.5-P0.
E16.5-P0.	IPI00122426	Rpl19	26	1.188	1.36893	0.2685	Unique to E16.5-P0.
E16.5-P0.	IPI00222546	Rpl22;mCG	8	0.735	0.22549	0.0797	Overlap
P21-P0.	IPI00222546	Rpl22;mCG	5	-3.477	0.75406	0.3372	Overlap
E16.5-P0.	IPI00110724	Rpl22l1	2	1.505	0.07778	0.055	Unique to E16.5-P0.
E16.5-P0.	IPI00139780	Rpl23	12	-2.338	1.62338	0.4686	Overlap
P21-P0.	IPI00139780	Rpl23	3	-3.437	0.8465	0.4887	Overlap
E16.5-P0.	IPI00461456	Rpl23a;Gm10132	6	-0.369	1.50136	0.6129	Unique to E16.5-P0.
E16.5-P0.	IPI00122421	Rpl27;Gm6199;Gm11518	6	1.877	0.34279	0.1399	Unique to E16.5-P0.
E16.5-P0.	IPI00222547	Rpl28;Gm15435	8	0.659	0.48734	0.1723	Unique to E16.5-P0.
E16.5-P0.	IPI00222548	Rpl29;Gm13841;Gm8210	17	0.422	0.09388	0.0228	Unique to E16.5-P0.
E16.5-P0.	IPI00321170	Rpl3	6	1.388	0.54296	0.2217	Overlap
P21-P0.	IPI00321170	Rpl3	3	-0.2526	0.64468	0.3722	Overlap
E16.5-P0.	IPI00263879	Rpl35;Gm2000	4	0.851	0.03984	0.0199	Unique to E16.5-P0.
E16.5-P0.	IPI00273974	Rpl39	3	3.83	0.22517	0.13	Overlap
P21-P0.	IPI00273974	Rpl39	2	1.4286	0.0651	0.046	Overlap
E16.5-P0.	IPI00111412	Rpl4	25	0.863	1.65341	0.3307	Overlap
P21-P0.	IPI00111412	Rpl4	20	-2.4959	0.75328	0.1684	Overlap
E16.5-P0.	IPI00313222	Rpl6	38	1.416	0.81218	0.1318	Overlap
P21-P0.	IPI00313222	Rpl6	10	0.1007	1.44324	0.4564	Overlap
E16.5-P0.	IPI00311236	Rpl7	14	2.249	1.68838	0.4512	Overlap
P21-P0.	IPI00311236	Rpl7	13	-2.4702	3.30153	0.9157	Overlap
E16.5-P0.	IPI00137787	Rpl8	10	0.556	0.09069	0.0287	Unique to E16.5-P0.
E16.5-P0.	IPI00122413	Rpl9;Gm10321	4	1.425	0.10472	0.0524	Unique to E16.5-P0.
E16.5-P0.	IPI00314950	Rplp0	9	1.449	0.58422	0.1947	Overlap
P21-P0.	IPI00314950	Rplp0	13	-1.7667	2.2376	0.6206	Overlap
E16.5-P0.	IPI00113377	Rplp1	14	1.159	0.35638	0.0952	Overlap
P21-P0.	IPI00113377	Rplp1	19	-0.3707	0.617	0.1416	Overlap
E16.5-P0.	IPI00139795	Rplp2	16	2.167	2.15705	0.5393	Overlap
P21-P0.	IPI00139795	Rplp2	23	-1.7808	0.78949	0.1646	Overlap
P21-P0.	IPI00475154	Rpn2	2	2.9047	0.30165	0.2133	Unique to P21-P0.
E16.5-P0.	IPI00112448	Rps10	16	2.643	0.9867	0.2467	Unique to E16.5-P0.
E16.5-P0.	IPI00117569	Rps11	7	0.471	1.15439	0.4363	Unique to E16.5-P0.
E16.5-P0.	IPI00322562	Rps14	9	0.823	0.13633	0.0454	Unique to E16.5-P0.
E16.5-P0.	IPI00319231	Rps15	25	1.55	0.85932	0.1719	Overlap
P21-P0.	IPI00319231	Rps15	5	-0.411	1.50751	0.6742	Overlap
E16.5-P0.	IPI00465880	Rps17	8	1.009	0.78299	0.2768	Unique to E16.5-P0.
E16.5-P0.	IPI00113241	Rps19	12	1.259	1.58739	0.4582	Unique to E16.5-P0.
E16.5-P0.	IPI00318492	Rps2	23	1.293	0.85671	0.1786	Unique to E16.5-P0.
P21-P0.	IPI00323819	Rps20	6	0.4643	0.69555	0.284	Unique to P21-P0.
E16.5-P0.	IPI00132950	Rps21	7	0.133	2.11695	0.8001	Unique to E16.5-P0.
E16.5-P0.	IPI00131357	Rps23;Gm15450;LOC100046668	4	4.373	2.17032	1.0852	Overlap
P21-P0.	IPI00131357	Rps23;Gm15450;LOC100046668	11	-1.9007	0.82783	0.2496	Overlap
E16.5-P0.	IPI00402981	Rps24	6	2.568	0.57656	0.2354	Unique to E16.5-P0.
P21-P0.	IPI00173160	Rps27;Gm9846	2	-1.5461	0.02234	0.0158	Unique to P21-P0.
E16.5-P0.	IPI00137736	Rps28;Gm10443	27	0.064	1.28913	0.2481	Overlap
P21-P0.	IPI00137736	Rps28;Gm10443	8	-0.9843	0.16024	0.0567	Overlap
E16.5-P0.	IPI00134599	Rps3	14	0.631	1.15869	0.3097	Overlap
P21-P0.	IPI00134599	Rps3	2	-0.4975	1.11651	0.7895	Overlap
E16.5-P0.	IPI00331345	Rps3a	37	-0.02	1.6586	0.2727	Unique to E16.5-P0.
E16.5-P0.	IPI00331092	Rps4x	22	1.385	1.46201	0.3117	Overlap
P21-P0.	IPI00331092	Rps4x	7	-0.4299	0.91128	0.3444	Overlap
P21-P0.	IPI00125521	Rps5	4	0.5482	0.07014	0.0351	Unique to P21-P0.
E16.5-P0.	IPI00136984	Rps7	13	0.977	0.58277	0.1616	Overlap
P21-P0.	IPI00136984	Rps7	37	1.865	2.1596	0.355	Overlap
E16.5-P0.	IPI00466820	Rps8;Gm15501	5	4.094	0.6519	0.2915	Unique to E16.5-P0.
E16.5-P0.	IPI00420726	Rps9	6	3.548	0.9958	0.4065	Unique to E16.5-P0.
E16.5-P0.	IPI00459442	Rtn1	11	0.975	0.06056	0.0183	Overlap
E16.5-P0.	IPI00395193	Rtn1	9	0.078	1.20442	0.4015	Overlap
P21-P0.	IPI00459442	Rtn1	2	0.1458	0.00079	0.0006	Overlap
P21-P0.	IPI00395193	Rtn1	42	0.2958	0.77108	0.119	Overlap
E16.5-P0.	IPI00112948	Rtn3	12	-0.617	1.67431	0.4833	Unique to E16.5-P0.
E16.5-P0.	IPI00270767	Rtn4	5	0.345	0.31713	0.1418	Unique to E16.5-P0.
E16.5-P0.	IPI00275539	Rtn4	2	-0.403	0.32456	0.2295	Unique to E16.5-P0.
E16.5-P0.	IPI00453965	Rufy3	6	1.472	1.2151	0.4961	Unique to E16.5-P0.
E16.5-P0.	IPI00133985	Ruvbl1	9	1.951	0.7614	0.2538	Unique to E16.5-P0.
P21-P0.	IPI00222557	S100b	11	2.8888	1.17081	0.353	Unique to P21-P0.
E16.5-P0.	IPI00109221	Sacm1l	3	1.813	0.09452	0.0546	Unique to E16.5-P0.
E16.5-P0.	IPI00129105	Sae1	3	1.586	1.24558	0.7191	Unique to E16.5-P0.
E16.5-P0.	IPI00122174	Safb	2	1.865	0.13435	0.095	Unique to E16.5-P0.
E16.5-P0.	IPI00120095	Samhd1	2	2.395	0.00707	0.005	Unique to E16.5-P0.
E16.5-P0.	IPI00221608	Samm50	2	-2.065	0.00707	0.005	Unique to E16.5-P0.
P21-P0.	IPI00122858	Saps3	6	-1.0759	1.2995	0.5305	Unique to P21-P0.
P21-P0.	IPI00115644	Sar1a	4	-3.326	0.30528	0.1526	Unique to P21-P0.
P21-P0.	IPI00132397	Sar1b	2	-3.2302	0.11501	0.0813	Unique to P21-P0.
E16.5-P0.	IPI00133801	Sarnp;Gm6563	4	1.525	0.05196	0.026	Unique to E16.5-P0.
E16.5-P0.	IPI00225307	Sars	9	0.864	0.64406	0.2147	Overlap
P21-P0.	IPI00225307	Sars	28	0.411	0.28438	0.0537	Overlap
E16.5-P0.	IPI00127447	Scarb2	6	2.498	0.11462	0.0468	Unique to E16.5-P0.
P21-P0.	IPI00224219	Scfd1	3	0.1767	0.33336	0.1925	Unique to P21-P0.
P21-P0.	IPI00133418	Scg2	13	-0.0297	0.44746	0.1241	Unique to P21-P0.
P21-P0.	IPI00123059	Scg5	2	1.6848	0.16428	0.1162	Unique to P21-P0.
P21-P0.	IPI00133451	Scoc	4	0.3113	0.02113	0.0106	Unique to P21-P0.
E16.5-P0.	IPI00112536	Scrn1	4	1.107	1.37964	0.6898	Overlap
P21-P0.	IPI00112536	Scrn1	6	0.5025	1.34083	0.5474	Overlap
E16.5-P0.	IPI00230351	Sdha	10	2.12	0.91945	0.2908	Overlap
P21-P0.	IPI00230351	Sdha	24	3.2769	1.44391	0.2947	Overlap
P21-P0.	IPI00338536	Sdhb	4	2.969	1.53122	0.7656	Unique to P21-P0.
E16.5-P0.	IPI00626620	Sec24c	3	2.787	0.40808	0.2356	Unique to E16.5-P0.
P21-P0.	IPI00114945	Sept2	8	2.4131	0.3133	0.1108	Unique to P21-P0.
E16.5-P0.	IPI00554848	Sept3	3	0.836	0.49248	0.2843	Unique to E16.5-P0.
E16.5-P0.	IPI00761331	Sept3	3	0.679	0.04677	0.027	Unique to E16.5-P0.
P21-P0.	IPI00416280	Sept5	12	2.5514	1.23316	0.356	Unique to P21-P0.
E16.5-P0.	IPI00226602	Sept6	5	0.86	0.42632	0.1907	Overlap
P21-P0.	IPI00226602	Sept6	6	1.1775	0.15453	0.0631	Overlap
E16.5-P0.	IPI00224626	Sept7	2	0.874	0.30618	0.2165	Overlap
P21-P0.	IPI00224626	Sept7	23	2.6805	1.62865	0.3396	Overlap
P21-P0.	IPI00331497	Sept8	2	2.154	0.50321	0.3558	Unique to P21-P0.
E16.5-P0.	IPI00471475	Serbp1	15	0.57	0.32723	0.0845	Overlap
P21-P0.	IPI00471475	Serbp1	5	-1.7875	0.85581	0.3827	Overlap
P21-P0.	IPI00131830	Serpina3k	4	1.3079	0.79187	0.3959	Unique to P21-P0.
E16.5-P0.	IPI00114733	Serpinh1	35	4.314	1.18605	0.2005	Unique to E16.5-P0.
E16.5-P0.	IPI00880252	Serpinh1	2	4.05	0.65054	0.46	Unique to E16.5-P0.
E16.5-P0.	IPI00410883	Set	4	-2.258	0.73844	0.3692	Unique to E16.5-P0.
E16.5-P0.	IPI00111560	Set;Gm9531	11	0.688	2.42079	0.7299	Overlap
P21-P0.	IPI00111560	Set;Gm9531	9	-1.3071	1.45698	0.4857	Overlap
E16.5-P0.	IPI00128454	Sez6l2	2	2.44	0	0	Unique to E16.5-P0.
E16.5-P0.	IPI00116284	Sf1	9	1.669	0.39524	0.1317	Unique to E16.5-P0.
E16.5-P0.	IPI00408796	Sf3a1	5	2.228	0.10803	0.0483	Unique to E16.5-P0.
E16.5-P0.	IPI00380281	Sf3a2	6	2.805	0.31513	0.1287	Unique to E16.5-P0.
E16.5-P0.	IPI00623284	Sf3b1	3	0.262	0.39456	0.2278	Unique to E16.5-P0.
E16.5-P0.	IPI00122011	Sf3b3	6	1.81	1.04276	0.4257	Unique to E16.5-P0.
E16.5-P0.	IPI00118286	Sfn	4	0.127	0.32537	0.1627	Unique to E16.5-P0.
E16.5-P0.	IPI00129430	Sfpq	93	1.231	1.13583	0.1178	Overlap
P21-P0.	IPI00129430	Sfpq	43	-0.3337	1.57748	0.2406	Overlap
E16.5-P0.	IPI00468994	Sfrs11	2	1.255	0.28991	0.205	Unique to E16.5-P0.
E16.5-P0.	IPI00121135	Sfrs2	11	0.932	0.28056	0.0846	Overlap
P21-P0.	IPI00121135	Sfrs2	3	-0.8587	0.33164	0.1915	Overlap
E16.5-P0.	IPI00129323	Sfrs3	24	1.111	0.48935	0.0999	Unique to E16.5-P0.
E16.5-P0.	IPI00310880	Sfrs6	7	0.028	0.06334	0.0239	Unique to E16.5-P0.
E16.5-P0.	IPI00153743	Sfrs7	9	2.363	2.7366	0.9122	Overlap
P21-P0.	IPI00153743	Sfrs7	4	1.9028	0.2022	0.1011	Overlap
P21-P0.	IPI00115454	Sfxn1	2	1.5062	0.31005	0.2192	Unique to P21-P0.
P21-P0.	IPI00126115	Sfxn3	6	1.4189	0.42774	0.1746	Unique to P21-P0.
P21-P0.	IPI00311247	Sgip1	3	3.073	0.5334	0.308	Unique to P21-P0.
E16.5-P0.	IPI00116331	Sgta	2	1.113	1.50911	1.0671	Unique to E16.5-P0.
E16.5-P0.	IPI00122265	Sh3bgrl	4	0.702	0.01386	0.0069	Unique to E16.5-P0.
P21-P0.	IPI00127358	Sh3bgrl3	6	3.9431	1.42505	0.5818	Unique to P21-P0.
E16.5-P0.	IPI00312752	Sh3gl1	2	0.348	0	0	Unique to E16.5-P0.
P21-P0.	IPI00331110	Sh3gl2	15	2.2309	1.12191	0.2897	Unique to P21-P0.
E16.5-P0.	IPI00122267	Sh3glb1	2	0.082	0.00297	0.0021	Unique to E16.5-P0.
P21-P0.	IPI00153832	Sh3glb2	2	2.2293	1.42282	1.0061	Unique to P21-P0.
P21-P0.	IPI00349908	Shank2	2	0.4893	1.1771	0.8323	Unique to P21-P0.
E16.5-P0.	IPI00330064	Shq1	2	1.042	0.39315	0.278	Unique to E16.5-P0.
P21-P0.	IPI00129158	Sirpa	8	3.7488	1.50334	0.5315	Unique to P21-P0.
P21-P0.	IPI00110265	Sirt2	2	0.3982	0.34928	0.247	Unique to P21-P0.
P21-P0.	IPI00465769	Slc12a5	19	2.6096	0.9293	0.2132	Unique to P21-P0.
P21-P0.	IPI00230289	Slc1a2	60	4.2187	1.14363	0.1476	Unique to P21-P0.
E16.5-P0.	IPI00114279	Slc1a3	5	0.372	0.43969	0.1966	Overlap
P21-P0.	IPI00114279	Slc1a3	135	3.5577	0.53815	0.0463	Overlap
P21-P0.	IPI00404014	Slc22a16	5	8.5565	0.64401	0.288	Unique to P21-P0.
P21-P0.	IPI00648537	Slc24a2	7	6.0446	0.13038	0.0493	Unique to P21-P0.
E16.5-P0.	IPI00276926	Slc25a1	7	3.064	0.30517	0.1153	Unique to E16.5-P0.
P21-P0.	IPI00230754	Slc25a11	2	2.832	0.00261	0.0018	Unique to P21-P0.
E16.5-P0.	IPI00308162	Slc25a12	16	0.315	0.46762	0.1169	Overlap
P21-P0.	IPI00308162	Slc25a12	45	2.3642	0.44434	0.0662	Overlap
P21-P0.	IPI00109275	Slc25a22	5	2.6509	0.23088	0.1033	Unique to P21-P0.
E16.5-P0.	IPI00124771	Slc25a3	11	0.542	0.2739	0.0826	Overlap
P21-P0.	IPI00124771	Slc25a3	20	1.8129	0.48346	0.1081	Overlap
E16.5-P0.	IPI00115564	Slc25a4	85	1.254	1.41389	0.1534	Overlap
P21-P0.	IPI00115564	Slc25a4	138	2.3294	1.37759	0.1173	Overlap
E16.5-P0.	IPI00127841	Slc25a5	23	1.142	0.54303	0.1132	Overlap
P21-P0.	IPI00127841	Slc25a5	24	2.0371	0.65705	0.1341	Overlap
E16.5-P0.	IPI00273801	Slc39a10	2	0.706	0.06081	0.043	Unique to E16.5-P0.
P21-P0.	IPI00227302	Slc4a10	9	3.3527	0.17376	0.0579	Unique to P21-P0.
P21-P0.	IPI00314749	Slc4a4	7	3.056	0.35241	0.1332	Unique to P21-P0.
P21-P0.	IPI00136867	Slc6a11	6	2.3032	0.1551	0.0633	Unique to P21-P0.
P21-P0.	IPI00229554	Slc6a17	2	3.0373	0.80234	0.5673	Unique to P21-P0.
P21-P0.	IPI00109213	Slc8a1	4	0.5753	0.17533	0.0877	Unique to P21-P0.
P21-P0.	IPI00170310	Slc8a2	11	3.5483	0.37223	0.1122	Unique to P21-P0.
E16.5-P0.	IPI00125662	Smarcc1	2	1.605	0.13435	0.095	Unique to E16.5-P0.
E16.5-P0.	IPI00331342	Smu1	3	2.853	0.02887	0.0167	Unique to E16.5-P0.
P21-P0.	IPI00125635	Snap25	29	3.0799	1.51932	0.2821	Unique to P21-P0.
E16.5-P0.	IPI00269408	Snap47	4	2.868	0.13841	0.0692	Overlap
P21-P0.	IPI00269408	Snap47	2	0.7112	0.84426	0.597	Overlap
E16.5-P0.	IPI00122409	Snap91	8	-0.658	0.76769	0.2714	Overlap
P21-P0.	IPI00122409	Snap91	41	2.0641	0.38512	0.0601	Overlap
E16.5-P0.	IPI00130554	Snapin	3	2.09	0.0781	0.0451	Unique to E16.5-P0.
P21-P0.	IPI00115157	Snca	21	1.7024	1.07597	0.2348	Unique to P21-P0.
P21-P0.	IPI00131614	Sncb	7	3.2218	1.94559	0.7354	Unique to P21-P0.
E16.5-P0.	IPI00123129	Snd1	8	2.899	0.30092	0.1064	Overlap
P21-P0.	IPI00123129	Snd1	3	1.1336	1.12266	0.6482	Overlap
E16.5-P0.	IPI00420329	Snrnp200	8	0.816	1.86464	0.6592	Unique to E16.5-P0.
E16.5-P0.	IPI00230541	Snrnp70	2	1.68	0	0	Unique to E16.5-P0.
E16.5-P0.	IPI00114052	Snrpb	4	4.253	1.36495	0.6825	Unique to E16.5-P0.
E16.5-P0.	IPI00322749	Snrpd1	39	2.344	0.28891	0.0463	Overlap
P21-P0.	IPI00322749	Snrpd1	32	0.3096	0.21757	0.0385	Overlap
E16.5-P0.	IPI00119220	Snrpd2	2	0.934	0.3486	0.2465	Unique to E16.5-P0.
E16.5-P0.	IPI00119224	Snrpd3	12	3.071	1.1923	0.3442	Unique to E16.5-P0.
E16.5-P0.	IPI00133955	Snrpe	5	1.762	0.07563	0.0338	Unique to E16.5-P0.
E16.5-P0.	IPI00130225	Snx4	3	1.43	0.1179	0.0681	Unique to E16.5-P0.
E16.5-P0.	IPI00130589	Sod1	22	2.025	1.46767	0.3129	Overlap
P21-P0.	IPI00130589	Sod1	14	1.9933	0.6748	0.1803	Overlap
E16.5-P0.	IPI00109109	Sod2	2	1.61	0	0	Overlap
P21-P0.	IPI00109109	Sod2	6	3.3449	1.82945	0.7469	Overlap
E16.5-P0.	IPI00753793	Spna2	74	0.577	1.31531	0.1529	Overlap
E16.5-P0.	IPI00137368	Spna2	6	2.855	0.31923	0.1303	Overlap
P21-P0.	IPI00753793	Spna2	257	1.7795	1.24474	0.0776	Overlap
P21-P0.	IPI00137368	Spna2	45	2.268	0.94185	0.1404	Overlap
P21-P0.	IPI00750020	Spna2	5	0.1483	0.53276	0.2383	Unique to P21-P0.
P21-P0.	IPI00753815	Spna2	3	2.6833	0.02722	0.0157	Unique to P21-P0.
E16.5-P0.	IPI00121892	Spnb2	28	0.68	1.18823	0.2246	Overlap
P21-P0.	IPI00121892	Spnb2	121	1.8087	0.9977	0.0907	Overlap
P21-P0.	IPI00319830	Spnb2	2	0.7665	0.05762	0.0407	Unique to P21-P0.
E16.5-P0.	IPI00134344	Spnb3	3	2.426	1.50457	0.8687	Overlap
P21-P0.	IPI00134344	Spnb3	29	2.1654	0.8898	0.1652	Overlap
E16.5-P0.	IPI00122217	Sqle	2	1.255	0.14849	0.105	Unique to E16.5-P0.
E16.5-P0.	IPI00133374	Sqstm1	3	2.257	0.01155	0.0067	Unique to E16.5-P0.
E16.5-P0.	IPI00317966	Sra1	2	2.58	0.55154	0.39	Unique to E16.5-P0.
E16.5-P0.	IPI00130577	Srgap2	7	0.832	1.56538	0.5917	Unique to E16.5-P0.
P21-P0.	IPI00138217	Srr	6	3.4793	1.0622	0.4336	Unique to P21-P0.
E16.5-P0.	IPI00134300	Ssb	11	1.976	0.74672	0.2251	Unique to E16.5-P0.
E16.5-P0.	IPI00223805	Ssh2	2	-2.235	0.09192	0.065	Unique to E16.5-P0.
E16.5-P0.	IPI00116308	St13	7	-0.489	2.38075	0.8998	Unique to E16.5-P0.
E16.5-P0.	IPI00121514	Stip1	26	1.297	2.63266	0.5163	Overlap
P21-P0.	IPI00121514	Stip1	10	-0.5578	1.29802	0.4105	Overlap
E16.5-P0.	IPI00551236	Stmn1	14	0.234	0.08323	0.0222	Overlap
P21-P0.	IPI00551236	Stmn1	7	-2.9293	0.97999	0.3704	Overlap
E16.5-P0.	IPI00277874	Stmn2	49	0.229	0.12504	0.0179	Overlap
P21-P0.	IPI00277874	Stmn2	46	-2.7357	0.45293	0.0668	Overlap
P21-P0.	IPI00309223	Stmn3	4	-2.0373	0.44217	0.2211	Unique to P21-P0.
E16.5-P0.	IPI00130663	Stmn4	5	-0.745	0.17442	0.078	Overlap
P21-P0.	IPI00130663	Stmn4	2	-2.6067	0.46532	0.329	Overlap
E16.5-P0.	IPI00352986	Strn	2	2.595	0.03536	0.025	Unique to E16.5-P0.
P21-P0.	IPI00119524	Strn4	2	0.0798	0.13909	0.0984	Unique to P21-P0.
E16.5-P0.	IPI00225880	Stx16	5	1.638	0.05357	0.024	Unique to E16.5-P0.
P21-P0.	IPI00131618	Stx1a	4	2.3981	0.58382	0.2919	Unique to P21-P0.
E16.5-P0.	IPI00113149	Stx1b	10	-1.157	0.11387	0.036	Overlap
P21-P0.	IPI00113149	Stx1b	15	2.0429	0.52581	0.1358	Overlap
E16.5-P0.	IPI00415402	Stxbp1	10	0.727	1.48861	0.4707	Overlap
P21-P0.	IPI00415402	Stxbp1	114	2.4366	1.26704	0.1187	Overlap
P21-P0.	IPI00406442	Suclg1	2	4.0355	0.13877	0.0981	Unique to P21-P0.
P21-P0.	IPI00465810	Sv2a	20	2.7199	0.42301	0.0946	Unique to P21-P0.
E16.5-P0.	IPI00136372	Syn1	6	1.919	1.77218	0.7235	Overlap
P21-P0.	IPI00136372	Syn1	112	3.3308	0.90317	0.0853	Overlap
P21-P0.	IPI00134492	Syn2	48	4.2827	0.60935	0.088	Unique to P21-P0.
E16.5-P0.	IPI00406117	Syncrip	6	2.634	1.63591	0.6679	Overlap
P21-P0.	IPI00406117	Syncrip	9	-0.6439	0.80084	0.2669	Overlap
E16.5-P0.	IPI00845851	Syne2	6	1.87	2.87746	1.1747	Unique to E16.5-P0.
P21-P0.	IPI00663736	Syngap1	5	4.3453	1.2768	0.571	Unique to P21-P0.
E16.5-P0.	IPI00850983	Synj1	2	1.415	0.13435	0.095	Overlap
P21-P0.	IPI00850983	Synj1	21	1.7124	0.52942	0.1155	Overlap
E16.5-P0.	IPI00123505	Syp	2	0.502	0.00212	0.0015	Overlap
P21-P0.	IPI00123505	Syp	10	2.9397	0.97207	0.3074	Overlap
E16.5-P0.	IPI00129618	Syt1	2	0.947	0	0	Overlap
P21-P0.	IPI00129618	Syt1	21	2.4066	1.38667	0.3026	Overlap
P21-P0.	IPI00128986	Tagln3	7	-1.5014	2.42977	0.9184	Unique to P21-P0.
E16.5-P0.	IPI00124692	Taldo1	23	1.413	0.65897	0.1374	Unique to E16.5-P0.
E16.5-P0.	IPI00121758	Tardbp	9	1.47	0.16576	0.0553	Unique to E16.5-P0.
P21-P0.	IPI00222972	Tbca	8	-4.5399	1.08476	0.3835	Unique to P21-P0.
E16.5-P0.	IPI00315948	Tbcb	5	0.222	0.55188	0.2468	Unique to E16.5-P0.
P21-P0.	IPI00228674	Tceal5	2	1.9978	2.91151	2.0587	Unique to P21-P0.
E16.5-P0.	IPI00118678	Tcp1	24	1.152	1.63922	0.3346	Overlap
P21-P0.	IPI00118678	Tcp1	7	-1.4724	1.04733	0.3959	Overlap
E16.5-P0.	IPI00331222	Tead1	2	2.925	0.2192	0.155	Unique to E16.5-P0.
E16.5-P0.	IPI00458057	Tex10	2	3.765	0.00707	0.005	Unique to E16.5-P0.
E16.5-P0.	IPI00404630	Tfg	2	-0.441	0	0	Unique to E16.5-P0.
E16.5-P0.	IPI00322150	Thop1	3	2.707	0.30022	0.1733	Overlap
P21-P0.	IPI00322150	Thop1	15	-0.5697	0.13758	0.0355	Overlap
E16.5-P0.	IPI00127008	Thrap3	6	3.093	0.82993	0.3388	Unique to E16.5-P0.
P21-P0.	IPI00109727	Thy1	16	4.2265	0.37319	0.0933	Unique to P21-P0.
E16.5-P0.	IPI00137409	Tkt	74	0.993	0.93922	0.1092	Overlap
P21-P0.	IPI00137409	Tkt	71	-0.4494	1.40063	0.1662	Overlap
E16.5-P0.	IPI00122184	Tlr8	9	-4.841	1.17421	0.3914	Unique to E16.5-P0.
E16.5-P0.	IPI00466570	Tmed10	4	1.313	0.22706	0.1135	Unique to E16.5-P0.
P21-P0.	IPI00387318	Tmem30a	4	-0.6273	0.48153	0.2408	Unique to P21-P0.
P21-P0.	IPI00135267	Tmem35;Arl13a	3	-1.4555	0.3808	0.2199	Unique to P21-P0.
E16.5-P0.	IPI00402982	Tmod2	2	1.425	0.53033	0.375	Unique to E16.5-P0.
E16.5-P0.	IPI00320399	Tmpo	7	1.489	0.20724	0.0783	Unique to E16.5-P0.
E16.5-P0.	IPI00126338	Tmpo	4	1.29	0.13342	0.0667	Unique to E16.5-P0.
E16.5-P0.	IPI00117583	Tmsb10;Gm9844	19	1.282	0.06836	0.0157	Overlap
P21-P0.	IPI00117583	Tmsb10;Gm9844	12	-2.355	0.21868	0.0631	Overlap
E16.5-P0.	IPI00403938	Tnc	2	-0.11	0.26898	0.1902	Overlap
P21-P0.	IPI00403938	Tnc	2	-1.8401	0.03578	0.0253	Overlap
E16.5-P0.	IPI00284119	Tnnc2	12	0.18	0.09374	0.0271	Overlap
P21-P0.	IPI00284119	Tnnc2	2	1.1785	0.07781	0.055	Overlap
P21-P0.	IPI00227126	Tnr	20	4.1999	1.11406	0.2491	Unique to P21-P0.
P21-P0.	IPI00322033	Tom1l2	3	3.0371	1.02187	0.59	Unique to P21-P0.
E16.5-P0.	IPI00135443	Top2b	5	1.918	0.08497	0.038	Unique to E16.5-P0.
E16.5-P0.	IPI00467833	Tpi1	51	1.042	1.24968	0.175	Overlap
P21-P0.	IPI00467833	Tpi1	94	2.5254	1.32687	0.1369	Overlap
E16.5-P0.	IPI00123316	Tpm1	3	1.824	1.1746	0.6782	Overlap
P21-P0.	IPI00123316	Tpm1	2	3.2194	0.70911	0.5014	Overlap
E16.5-P0.	IPI00169707	Tpm3	8	1.78	1.76981	0.6257	Unique to E16.5-P0.
E16.5-P0.	IPI00230044	Tpm3	7	0.055	0.28036	0.106	Unique to E16.5-P0.
P21-P0.	IPI00119067	Tppp	64	4.8106	1.27493	0.1594	Unique to P21-P0.
E16.5-P0.	IPI00129685	Tpt1;Gm14456	18	1.539	0.70612	0.1664	Overlap
P21-P0.	IPI00129685	Tpt1;Gm14456	14	-0.4224	0.17641	0.0471	Overlap
E16.5-P0.	IPI00139259	Tra2b	9	2.006	0.61062	0.2035	Unique to E16.5-P0.
E16.5-P0.	IPI00132762	Trap1	20	0.553	0.47415	0.106	Overlap
P21-P0.	IPI00132762	Trap1	18	-0.4171	0.28931	0.0682	Overlap
E16.5-P0.	IPI00139788	Trf	31	1.623	2.38467	0.4283	Overlap
P21-P0.	IPI00139788	Trf	26	-2.4289	1.19791	0.2349	Overlap
E16.5-P0.	IPI00113430	Trim2	2	-1.69	0	0	Overlap
P21-P0.	IPI00113430	Trim2	2	0.6859	0.56561	0.3999	Overlap
E16.5-P0.	IPI00312128	Trim28	27	1.44	0.90236	0.1737	Overlap
P21-P0.	IPI00312128	Trim28	2	-2.0854	0.0014	0.001	Overlap
E16.5-P0.	IPI00129020	Trim3	2	-3.095	0.74246	0.525	Overlap
P21-P0.	IPI00129020	Trim3	3	-2.2835	0.45533	0.2629	Overlap
P21-P0.	IPI00409904	Trim33	4	-2.6235	0.96669	0.4833	Unique to P21-P0.
E16.5-P0.	IPI00848879	Trim67	3	0.456	0.16516	0.0954	Unique to E16.5-P0.
P21-P0.	IPI00604947	Trio	8	0.6587	0.06867	0.0243	Unique to P21-P0.
E16.5-P0.	IPI00116360	Trove2	6	1.81	0.20669	0.0844	Unique to E16.5-P0.
E16.5-P0.	IPI00108389	Trp53bp1	3	2.09	1.00459	0.58	Unique to E16.5-P0.
E16.5-P0.	IPI00124684	Tsn	3	3.097	0.66395	0.3833	Unique to E16.5-P0.
E16.5-P0.	IPI00137296	Tsnax;LOC100039215	4	2.217	1.07623	0.5381	Unique to E16.5-P0.
E16.5-P0.	IPI00379876	Ttll12	7	-0.919	2.20677	0.8341	Overlap
P21-P0.	IPI00379876	Ttll12	4	-1.6837	0.08054	0.0403	Overlap
E16.5-P0.	IPI00127560	Ttr	9	0.431	0.80806	0.2694	Overlap
P21-P0.	IPI00127560	Ttr	23	-1.5759	0.21112	0.044	Overlap
E16.5-P0.	IPI00110753	Tuba1a	1926	0.174	1.65579	0.0377	Overlap
P21-P0.	IPI00110753	Tuba1a	1624	-0.744	1.29114	0.032	Overlap
E16.5-P0.	IPI00117348	Tuba1b	142	0.73	1.5719	0.1319	Overlap
P21-P0.	IPI00117348	Tuba1b	43	1.4884	2.23551	0.3409	Overlap
P21-P0.	IPI00117350	Tuba4a	56	4.5948	0.96804	0.1294	Unique to P21-P0.
E16.5-P0.	IPI00121558	Tubal3	9	-1.813	0.2921	0.0974	Unique to E16.5-P0.
E16.5-P0.	IPI00348094	Tubb1	2	4.39	0.25456	0.18	Overlap
P21-P0.	IPI00348094	Tubb1	4	3.9659	0.24656	0.1233	Overlap
E16.5-P0.	IPI00338039	Tubb2a	9	0.03	0.73588	0.2453	Overlap
P21-P0.	IPI00338039	Tubb2a	7	1.8903	2.52681	0.955	Overlap
E16.5-P0.	IPI00109061	Tubb2b	1309	1.048	1.68558	0.0466	Overlap
P21-P0.	IPI00109061	Tubb2b	1173	0.4408	2.02857	0.0592	Overlap
E16.5-P0.	IPI00169463	Tubb2c	2	0.642	0.03606	0.0255	Unique to E16.5-P0.
E16.5-P0.	IPI00458204	Tubb2c-ps1	5	-1.056	1.46584	0.6555	Overlap
P21-P0.	IPI00458204	Tubb2c-ps1	9	-0.9423	0.6762	0.2254	Overlap
E16.5-P0.	IPI00112251	Tubb3	192	1.173	2.07598	0.1498	Overlap
P21-P0.	IPI00112251	Tubb3	136	0.7279	1.59229	0.1365	Overlap
E16.5-P0.	IPI00109073	Tubb4	248	1.533	0.89695	0.057	Overlap
P21-P0.	IPI00109073	Tubb4	291	1.5319	1.12804	0.0661	Overlap
E16.5-P0.	IPI00117352	Tubb5	243	1.916	1.44415	0.0926	Overlap
P21-P0.	IPI00117352	Tubb5	146	-0.413	1.0915	0.0903	Overlap
E16.5-P0.	IPI00122928	Tubb6	22	0.186	3.46299	0.7383	Overlap
P21-P0.	IPI00122928	Tubb6	4	0.6894	0.51986	0.2599	Overlap
E16.5-P0.	IPI00274407	Tufm	8	1.176	0.44688	0.158	Overlap
P21-P0.	IPI00274407	Tufm	21	1.8368	0.85248	0.186	Overlap
E16.5-P0.	IPI00133110	Txndc12	2	1.56	0	0	Unique to E16.5-P0.
E16.5-P0.	IPI00318548	U2af1	6	1.693	0.05502	0.0225	Unique to E16.5-P0.
E16.5-P0.	IPI00113746	U2af2	13	2.547	0.81092	0.2249	Unique to E16.5-P0.
E16.5-P0.	IPI00123313	Uba1	185	1.327	1.05657	0.0777	Overlap
P21-P0.	IPI00123313	Uba1	145	-0.0688	1.23342	0.1024	Overlap
E16.5-P0.	IPI00130173	Uba2	2	0.597	0.04738	0.0335	Unique to E16.5-P0.
E16.5-P0.	IPI00127440	Ube2e2	2	1.501	0.89025	0.6295	Unique to E16.5-P0.
E16.5-P0.	IPI00169448	Ube2m	2	1.005	0.10677	0.0755	Unique to E16.5-P0.
E16.5-P0.	IPI00165854	Ube2n	24	1.495	0.66714	0.1362	Overlap
P21-P0.	IPI00165854	Ube2n	4	1.7676	0.97874	0.4894	Overlap
E16.5-P0.	IPI00113257	Ube2v1	5	1.016	0.9643	0.4312	Unique to E16.5-P0.
E16.5-P0.	IPI00153642	Ubqln1	4	2.068	0.69806	0.349	Overlap
P21-P0.	IPI00153642	Ubqln1	2	0.7214	0.20894	0.1477	Overlap
E16.5-P0.	IPI00118575	Ubqln4	2	3.055	0.23335	0.165	Unique to E16.5-P0.
E16.5-P0.	IPI00467362	Ubxn7	3	1.63	0.32909	0.19	Unique to E16.5-P0.
E16.5-P0.	IPI00313962	Uchl1	52	1.006	2.30701	0.3199	Overlap
P21-P0.	IPI00313962	Uchl1	38	-1.4842	2.79848	0.454	Overlap
E16.5-P0.	IPI00311369	Uchl3	2	1.65	0.65054	0.46	Unique to E16.5-P0.
P21-P0.	IPI00136915	Ugt8a	4	3.8413	0.02873	0.0144	Unique to P21-P0.
E16.5-P0.	IPI00121552	Umps	5	3.692	0.35344	0.1581	Unique to E16.5-P0.
E16.5-P0.	IPI00132148	Uqcr	2	1.485	0.19092	0.135	Overlap
P21-P0.	IPI00132148	Uqcr	2	2.7911	1.42385	1.0068	Overlap
P21-P0.	IPI00132347	Uqcrb	20	3.3959	1.07516	0.2404	Unique to P21-P0.
E16.5-P0.	IPI00111885	Uqcrc1	8	2.707	0.8687	0.3071	Overlap
P21-P0.	IPI00111885	Uqcrc1	23	3.7416	1.12967	0.2356	Overlap
E16.5-P0.	IPI00119138	Uqcrc2	18	0.858	0.52847	0.1246	Overlap
P21-P0.	IPI00119138	Uqcrc2	28	2.1094	1.36059	0.2571	Overlap
P21-P0.	IPI00133240	Uqcrfs1	37	3.5251	1.1253	0.185	Unique to P21-P0.
P21-P0.	IPI00129516	Uqcrh	7	-2.8952	1.35031	0.5104	Unique to P21-P0.
P21-P0.	IPI00224210	Uqcrq	6	4.9159	0.4793	0.1957	Unique to P21-P0.
E16.5-P0.	IPI00128071	Uso1	3	0.63	0.9239	0.5334	Unique to E16.5-P0.
E16.5-P0.	IPI00228479	Usp22	2	1.755	0.02121	0.015	Unique to E16.5-P0.
E16.5-P0.	IPI00113214	Usp5	5	1.314	0.41525	0.1857	Overlap
P21-P0.	IPI00113214	Usp5	2	1.7773	1.39914	0.9893	Overlap
E16.5-P0.	IPI00463367	Usp7	4	4.143	0.8785	0.4392	Unique to E16.5-P0.
E16.5-P0.	IPI00108388	Usp9x	4	1.915	1.01995	0.51	Unique to E16.5-P0.
P21-P0.	IPI00125990	Vamp1	2	2.5538	0.20681	0.1462	Unique to P21-P0.
P21-P0.	IPI00132276	Vamp3	2	0.5989	0.19874	0.1405	Unique to P21-P0.
E16.5-P0.	IPI00125267	Vapa	2	2.315	3.3589	2.3751	Unique to E16.5-P0.
P21-P0.	IPI00135655	Vapb	2	0.6518	0.00011	0.0001	Unique to P21-P0.
E16.5-P0.	IPI00222759	Vat1l	3	0.437	1.72917	0.9983	Unique to E16.5-P0.
E16.5-P0.	IPI00121851	Vbp1	2	3.11	2.02233	1.43	Unique to E16.5-P0.
E16.5-P0.	IPI00121038	Vcan	3	1.8	0.07	0.0404	Unique to E16.5-P0.
E16.5-P0.	IPI00405227	Vcl	14	0.812	0.2474	0.0661	Overlap
P21-P0.	IPI00405227	Vcl	28	1.0304	0.1967	0.0372	Overlap
E16.5-P0.	IPI00622235	Vcp	154	1.018	1.18573	0.0955	Overlap
P21-P0.	IPI00622235	Vcp	160	0.1256	1.0982	0.0868	Overlap
E16.5-P0.	IPI00377609	Vcpip1	2	3.28	0.14142	0.1	Unique to E16.5-P0.
E16.5-P0.	IPI00122549	Vdac1	14	0.986	0.86637	0.2315	Overlap
P21-P0.	IPI00122549	Vdac1	22	2.5392	0.60132	0.1282	Overlap
E16.5-P0.	IPI00122547	Vdac2	4	1.136	0.17893	0.0895	Overlap
P21-P0.	IPI00122547	Vdac2	10	2.1341	0.44434	0.1405	Overlap
E16.5-P0.	IPI00122548	Vdac3	11	1.272	0.45568	0.1374	Overlap
P21-P0.	IPI00122548	Vdac3	17	2.0972	0.45851	0.1112	Overlap
P21-P0.	IPI00378764	Vgf	5	2.2009	1.41969	0.6349	Unique to P21-P0.
E16.5-P0.	IPI00227299	Vim	194	1.644	0.80974	0.0581	Overlap
P21-P0.	IPI00227299	Vim	32	-0.9644	0.75134	0.1328	Overlap
E16.5-P0.	IPI00229777	Vps11	3	2.577	0.11547	0.0667	Unique to E16.5-P0.
E16.5-P0.	IPI00136936	Vps29	2	-0.17	3.30926	2.34	Unique to E16.5-P0.
E16.5-P0.	IPI00111181	Vps35	8	1.439	0.6539	0.2312	Unique to E16.5-P0.
E16.5-P0.	IPI00312172	Vps4a	15	3.823	0.56863	0.1468	Unique to E16.5-P0.
P21-P0.	IPI00674677	Vps8	2	-1.5443	1.34113	0.9483	Unique to P21-P0.
P21-P0.	IPI00230418	Vsnl1	29	2.2839	0.64463	0.1197	Unique to P21-P0.
P21-P0.	IPI00113738	Wars	2	0.1143	3.01004	2.1284	Unique to P21-P0.
P21-P0.	IPI00471372	Wasf1	8	2.6062	0.76172	0.2693	Unique to P21-P0.
E16.5-P0.	IPI00314748	Wdr1	8	2.338	0.63091	0.2231	Overlap
P21-P0.	IPI00314748	Wdr1	23	1.7	0.82194	0.1714	Overlap
E16.5-P0.	IPI00117632	Wdr6	3	2.32	1.01887	0.5882	Unique to E16.5-P0.
E16.5-P0.	IPI00262605	Wdr68	8	2.396	0.13081	0.0463	Unique to E16.5-P0.
P21-P0.	IPI00120637	Wdr7	7	2.3966	0.55916	0.2113	Unique to P21-P0.
E16.5-P0.	IPI00459468	Wrnip1	3	1.094	0.26962	0.1557	Unique to E16.5-P0.
E16.5-P0.	IPI00395038	Xpo1	5	0.622	0.27301	0.1221	Overlap
P21-P0.	IPI00395038	Xpo1	4	-3.574	0.84436	0.4222	Overlap
E16.5-P0.	IPI00120046	Xrn2	3	-1.093	0.01155	0.0067	Unique to E16.5-P0.
E16.5-P0.	IPI00120886	Ybx1	25	0.092	2.28231	0.4565	Overlap
P21-P0.	IPI00120886	Ybx1	8	-3.5361	0.94434	0.3339	Overlap
P21-P0.	IPI00453771	Ykt6	2	-1.521	0.05407	0.0382	Unique to P21-P0.
E16.5-P0.	IPI00187444	Ythdf1	3	1.62	0.43301	0.25	Unique to E16.5-P0.
E16.5-P0.	IPI00230682	Ywhab	64	-1.129	2.06827	0.2585	Overlap
P21-P0.	IPI00230682	Ywhab	45	-2.3628	2.35158	0.3506	Overlap
E16.5-P0.	IPI00118384	Ywhae	151	-1.024	1.70589	0.1388	Overlap
P21-P0.	IPI00118384	Ywhae	149	-1.8444	1.6732	0.1371	Overlap
E16.5-P0.	IPI00230707	Ywhag	135	-0.846	1.52177	0.131	Overlap
P21-P0.	IPI00230707	Ywhag	136	-1.2798	2.10702	0.1807	Overlap
E16.5-P0.	IPI00227392	Ywhah	65	-0.65	1.70183	0.2111	Overlap
P21-P0.	IPI00227392	Ywhah	20	-0.5128	3.602	0.8054	Overlap
E16.5-P0.	IPI00408378	Ywhaq	59	-1.254	1.66426	0.2167	Overlap
P21-P0.	IPI00408378	Ywhaq	48	-1.6733	1.72509	0.249	Overlap
E16.5-P0.	IPI00116498	Ywhaz	307	-0.572	2.12958	0.1215	Overlap
P21-P0.	IPI00116498	Ywhaz	329	-0.8954	1.82686	0.1007	Overlap
E16.5-P0.	IPI00465879	Zc3hc1	3	5.657	0.62883	0.3631	Unique to E16.5-P0.
E16.5-P0.	IPI00125510	Zfp207	3	0.846	0.22863	0.132	Unique to E16.5-P0.
P21-P0.	IPI00222329	Znfx1	4	3.5249	0.43841	0.2192	Unique to P21-P0.
