# Supplementary material for: Developmentally-Dynamic Murine Brain Proteomes and Phosphoproteomes Revealed by Quantitative Proteomics
Source: Proteomes. 2014 Apr 3;2(2):191–207. doi: 10.3390/proteomes2020191 (PMC4146493; doi:10.3390/proteomes2020191)
Supplement: Supplementary File 1 [file proteomes-02-00191-s001.zip › proteomes-48417-supplementary-final/proteomes-48417-TableS7.xlsx]

## Sheet: Sheet1
Supplementary Table S7. Nonphosphorylated peptides identified in E16.5(H):P0(L) quantitative comparisons. The comparison in which the peptide was identified, charge state, PPM of precursor, XCorr, ΔCn, Unique ΔCn, IPI accession, redundancy of peptide in the database, peptide sequence, gene symbol, Log2 heavy/light values of the intensity areas for the co-eluting peptides, and the signal to noise …
Comparison	z	PPM	XCorr	ΔCorr	Uniq. Δcorr	Reference	Redun	Peptide	Gene Symbol	Log2 H/L Area	Sum S:N
E16.5(H):P0(L)	2	-1.54	2.96	0.426	0.426	IPI00329998	9	R.I]SGLIYEETR.G	-	2.09	476
E16.5(H):P0(L)	2	0.58	2.873	0.431	0.431	IPI00329998	9	R.I]SGLIYEETR.G	-	2.09	476
E16.5(H):P0(L)	2	-1.04	2.276	0.119	0.119	IPI00329998	9	K.VFLENVIR.D	-	2.14	1100
E16.5(H):P0(L)	2	-0.8	2.446	0.076	0.076	IPI00329998	9	K.VFLENVIR.D	-	2.14	1090
E16.5(H):P0(L)	2	-2.38	2.12	0.342	0.342	IPI00123176	32	K.V]GVNGFGR.I	-	-0.0559	1350
E16.5(H):P0(L)	3	-1.24	5.033	0.489	0.489	IPI00123176	40	R.V]IISAPSADAPMFVMGVNHEK^.Y	-	0.732	624
E16.5(H):P0(L)	2	-2.1	2.717	0.336	0.336	IPI00329998	9	R.I]SGLIYEETR.G	-	1.99	472
E16.5(H):P0(L)	2	-0.94	2.174	0.082	0.082	IPI00329998	9	K.VFLENVIR.D	-	2.17	1070
E16.5(H):P0(L)	2	-0.9	2.56	0.189	0.189	IPI00329998	9	K.VFLENVIR.D	-	2.17	1070
E16.5(H):P0(L)	2	-1.43	2.119	0.348	0.348	IPI00123176	32	K.V]GVNGFGR.I	-	-0.0196	1320
E16.5(H):P0(L)	2	-1.2	4.893	0.525	0.525	IPI00123176	45	K.L]ISWYDNEYGYSNR.M	-	1.93	103
E16.5(H):P0(L)	3	4.61	2.455	0.155	0.155	IPI00379160	1	R.L]FYMVAPSPEAMR.I	-	0.443	63.4
E16.5(H):P0(L)	3	-1.56	3.081	0.313	0.313	IPI00329998	9	R.D]NIQGITK^PAIR.R	-	1.4	829
E16.5(H):P0(L)	3	-0.83	2.644	0.404	0.404	IPI00329998	9	R.DNIQGITKPAIR.R	-	1.4	825
E16.5(H):P0(L)	3	-0.83	2.771	0.38	0.38	IPI00329998	9	R.DNIQGITKPAIR.R	-	1.4	824
E16.5(H):P0(L)	3	-0.82	4.952	0.5	0.5	IPI00123176	40	R.V]IISAPSADAPMFVMGVNHEK^.Y	-	0.756	360
E16.5(H):P0(L)	3	-0.15	4.228	0.51	0.51	IPI00123176	40	R.VIISAPSADAPMFVMGVNHEK.Y	-	0.756	360
E16.5(H):P0(L)	3	0.12	2.344	0.281	0.281	IPI00123176	44	K.LVINGKPITIFQER.D	-	-0.439	483
E16.5(H):P0(L)	3	0.14	2.352	0.302	0.302	IPI00123176	44	K.LVINGKPITIFQER.D	-	-0.439	484
E16.5(H):P0(L)	2	-3.08	2.003	0.154	0.154	IPI00133651	1	R.E]GTTPK^PK^.R	-	0.942	23.7
E16.5(H):P0(L)	2	-2.55	2.085	0.34	0.34	IPI00133651	1	R.E]GTTPK^PK^.R	-	0.942	23.2
E16.5(H):P0(L)	2	-1.25	2.709	0.405	0.405	IPI00329998	9	R.D]AVTYTEHAK^.R	-	1.15	772
E16.5(H):P0(L)	2	-1.21	3.153	0.508	0.508	IPI00329998	9	R.D]AVTYTEHAK^.R	-	1.15	769
E16.5(H):P0(L)	2	-0.91	2.899	0.386	0.386	IPI00329998	9	R.DAVTYTEHAK.R	-	1.15	765
E16.5(H):P0(L)	2	-0.86	2.835	0.368	0.368	IPI00329998	9	R.DAVTYTEHAK.R	-	1.15	769
E16.5(H):P0(L)	3	-1.19	2.765	0.404	0.404	IPI00329998	9	R.DNIQGITKPAIR.R	-	1.63	791
E16.5(H):P0(L)	3	-1.09	2.846	0.45	0.45	IPI00329998	9	R.DNIQGITKPAIR.R	-	1.63	794
E16.5(H):P0(L)	3	-1.7	3.648	0.331	0.331	IPI00329998	9	K.T]VTAMDVVYALK^R.Q	-	3.71	429
E16.5(H):P0(L)	3	-1.37	4.893	0.52	0.52	IPI00123176	40	R.V]IISAPSADAPMFVMGVNHEK^.Y	-	0.74	339
E16.5(H):P0(L)	3	-1.01	5.401	0.512	0.512	IPI00123176	40	R.V]IISAPSADAPMFVMGVNHEK^.Y	-	0.74	339
E16.5(H):P0(L)	3	-0.8	4.41	0.494	0.494	IPI00123176	40	R.VIISAPSADAPMFVMGVNHEK.Y	-	0.74	339
E16.5(H):P0(L)	3	-0.77	5.061	0.517	0.517	IPI00123176	40	R.VIISAPSADAPMFVMGVNHEK.Y	-	0.74	339
E16.5(H):P0(L)	2	0.535	2.855	0.4	0.4	IPI00123176	39	K.IVSNASCTTNCLAPLAK.V	-	-3.75	18.9
E16.5(H):P0(L)	2	0.385	2.833	0.292	0.292	IPI00123176	39	K.IVSNASCTTNCLAPLAK.V	-	-2.56	10.2
E16.5(H):P0(L)	2	-1.795	2.741	0.411	0.411	IPI00329998	9	K.T]VTAMDVVYALK^.R	-	1.53	177
E16.5(H):P0(L)	2	-1.665	2.347	0.422	0.422	IPI00329998	9	K.T]VTAMDVVYALK^.R	-	1.53	178
E16.5(H):P0(L)	2	0.315	3.216	0.547	0.547	IPI00329998	9	K.TVTAMDVVYALK.R	-	1.53	136
E16.5(H):P0(L)	2	-0.101	2.545	0.364	0.364	IPI00329998	9	K.T]VTAMDVVYALK^.R	-	1.48	20.4
E16.5(H):P0(L)	2	-1.021	2.899	0.433	0.433	IPI00329998	9	K.T]VTAMDVVYALK^.R	-	1.49	25.6
E16.5(H):P0(L)	2	-0.681	2.931	0.399	0.399	IPI00329998	9	K.T]VTAMDVVYALK^.R	-	1.51	40.5
E16.5(H):P0(L)	2	-0.651	2.512	0.284	0.284	IPI00329998	9	K.V]FLENVIR.D	-	2.25	175
E16.5(H):P0(L)	2	-0.631	2.084	0.179	0.179	IPI00329998	9	K.V]FLENVIR.D	-	2.25	176
E16.5(H):P0(L)	2	-1.075	3.846	0.581	0.581	IPI00329998	9	K.T]VTAMDVVYALK^.R	-	1.49	78.1
E16.5(H):P0(L)	2	-1.015	3.675	0.618	0.618	IPI00329998	9	K.T]VTAMDVVYALK^.R	-	1.49	77.7
E16.5(H):P0(L)	2	0.465	2.947	0.367	0.367	IPI00329998	9	K.T]VTAMDVVYALK^.R	-	1.49	62.6
E16.5(H):P0(L)	2	-0.485	2.604	0.122	0.122	IPI00123176	45	K.L]ISWYDNEYGYSNR.M	-	1.74	8.58
E16.5(H):P0(L)	2	-1.2	2.784	0.469	0.469	IPI00329998	9	R.I]SGLIYEETR.G	-	1.93	306
E16.5(H):P0(L)	2	-1.18	2.551	0.433	0.433	IPI00329998	9	R.I]SGLIYEETR.G	-	1.93	305
E16.5(H):P0(L)	2	-0.67	2.849	0.361	0.361	IPI00329998	9	R.ISGLIYEETR.G	-	1.93	307
E16.5(H):P0(L)	2	-0.61	3.12	0.483	0.483	IPI00329998	9	R.ISGLIYEETR.G	-	1.93	306
E16.5(H):P0(L)	2	-0.86	2.003	0.15	0.15	IPI00329998	9	K.V]FLENVIR.D	-	2.19	996
E16.5(H):P0(L)	2	-0.33	2.698	0.137	0.137	IPI00329998	9	K.VFLENVIR.D	-	2.19	1000
E16.5(H):P0(L)	3	-0.79	4.921	0.543	0.543	IPI00123176	40	R.V]IISAPSADAPMFVMGVNHEK^.Y	-	0.85	512
E16.5(H):P0(L)	3	-0.76	5.225	0.565	0.565	IPI00123176	40	R.V]IISAPSADAPMFVMGVNHEK^.Y	-	0.85	511
E16.5(H):P0(L)	3	0.05	4.681	0.528	0.528	IPI00123176	40	R.VIISAPSADAPMFVMGVNHEK.Y	-	0.85	511
E16.5(H):P0(L)	3	0.08	5.174	0.568	0.568	IPI00123176	40	R.VIISAPSADAPMFVMGVNHEK.Y	-	0.85	512
E16.5(H):P0(L)	2	-0.59	5.235	0.479	0.479	IPI00123176	45	K.L]ISWYDNEYGYSNR.M	-	2.02	73.3
E16.5(H):P0(L)	2	-0.45	4.715	0.571	0.571	IPI00123176	45	K.L]ISWYDNEYGYSNR.M	-	2.02	73.3
E16.5(H):P0(L)	2	-0.33	3.524	0.577	0.577	IPI00123176	45	K.LISWYDNEYGYSNR.M	-	2.02	73.3
E16.5(H):P0(L)	2	0.21	2.14	0.228	0.228	IPI00329998	9	R.I]SGLIYEETR.G	-	2.03	313
E16.5(H):P0(L)	2	0.34	2.834	0.455	0.455	IPI00329998	9	R.I]SGLIYEETR.G	-	2.03	309
E16.5(H):P0(L)	2	-0.82	2.378	0.252	0.252	IPI00329998	9	K.V]FLENVIR.D	-	2.21	913
E16.5(H):P0(L)	2	-0.78	2.509	0.312	0.312	IPI00329998	9	K.V]FLENVIR.D	-	2.21	910
E16.5(H):P0(L)	3	-0.85	5.243	0.574	0.574	IPI00123176	40	R.V]IISAPSADAPMFVMGVNHEK^.Y	-	0.772	597
E16.5(H):P0(L)	3	-0.84	5.647	0.542	0.542	IPI00123176	40	R.V]IISAPSADAPMFVMGVNHEK^.Y	-	0.772	594
E16.5(H):P0(L)	3	-0.01	5.098	0.557	0.557	IPI00123176	40	R.VIISAPSADAPMFVMGVNHEK.Y	-	0.772	597
E16.5(H):P0(L)	3	0	4.813	0.514	0.514	IPI00123176	40	R.VIISAPSADAPMFVMGVNHEK.Y	-	0.772	594
E16.5(H):P0(L)	3	-2.22	2.542	0.335	0.335	IPI00329998	9	R.D]NIQGITK^PAIR.R	-	1.33	466
E16.5(H):P0(L)	3	-9.35	2.873	0.465	0.465	IPI00329998	9	R.DNIQGITKPAIR.R	-	1.33	465
E16.5(H):P0(L)	3	-2.21	2.767	0.381	0.381	IPI00329998	9	R.DNIQGITKPAIR.R	-	1.33	465
E16.5(H):P0(L)	3	1.1	3.719	0.263	0.263	IPI00329998	9	K.T]VTAMDVVYALK^R.Q	-	3.33	149
E16.5(H):P0(L)	3	1.32	3.698	0.325	0.325	IPI00329998	9	K.T]VTAMDVVYALK^R.Q	-	3.33	149
E16.5(H):P0(L)	2	0.94	3.785	0.416	0.416	IPI00329998	9	K.T]VTAMDVVYALK^R.Q	-	4.04	32.3
E16.5(H):P0(L)	3	1.02	4.364	0.404	0.404	IPI00123176	40	R.V]IISAPSADAPMFVMGVNHEK^.Y	-	0.815	332
E16.5(H):P0(L)	3	0.94	3.966	0.491	0.491	IPI00123176	40	R.VIISAPSADAPMFVMGVNHEK.Y	-	0.815	332
E16.5(H):P0(L)	3	1.28	4.39	0.541	0.541	IPI00123176	40	R.VIISAPSADAPMFVMGVNHEK.Y	-	0.815	332
E16.5(H):P0(L)	3	0	2.582	0.276	0.276	IPI00123176	44	K.L]VINGK^PITIFQER.D	-	-0.343	464
E16.5(H):P0(L)	3	0.82	2.422	0.228	0.228	IPI00123176	44	K.L]VINGK^PITIFQER.D	-	-0.343	462
E16.5(H):P0(L)	3	1.89	2.434	0.315	0.315	IPI00123176	44	K.LVINGKPITIFQER.D	-	-0.343	460
E16.5(H):P0(L)	3	-0.55	2.566	0.34	0.34	IPI00329998	9	R.D]NIQGITK^PAIR.R	-	1.34	503
E16.5(H):P0(L)	3	-0.55	2.678	0.35	0.35	IPI00329998	9	R.D]NIQGITK^PAIR.R	-	1.34	498
E16.5(H):P0(L)	3	-0.02	2.365	0.36	0.36	IPI00329998	9	R.DNIQGITKPAIR.R	-	1.34	499
E16.5(H):P0(L)	3	-0.01	2.498	0.389	0.389	IPI00329998	9	R.DNIQGITKPAIR.R	-	1.34	498
E16.5(H):P0(L)	3	-1.02	3.637	0.354	0.354	IPI00329998	9	K.T]VTAMDVVYALK^R.Q	-	3.69	248
E16.5(H):P0(L)	3	-1.92	3.376	0.047	0.428	IPI00123176	40	R.V]IISAPSADAPMFVM*GVNHEK^.Y	-	0.465	26.4
E16.5(H):P0(L)	3	-0.95	2.257	0.198	0.198	IPI00123176	44	K.L]VINGK^PITIFQER.D	-	-0.405	382
E16.5(H):P0(L)	3	-0.32	2.615	0.241	0.241	IPI00123176	44	K.LVINGKPITIFQER.D	-	-0.405	382
E16.5(H):P0(L)	3	-0.3	2.401	0.275	0.275	IPI00123176	44	K.LVINGKPITIFQER.D	-	-0.405	380
E16.5(H):P0(L)	5	-0.33	2.74	0.065	0.138	IPI00353840	0	R.Y]IYKFVCDPDALFSM*AFPDNQRPFLK^.A	-	0.327	7.76
E16.5(H):P0(L)	3	-8.04	2.824	0.078	0.149	IPI00874806	0	-.M]KTQQYHK.A	-	-0.0137	1.93
E16.5(H):P0(L)	3	-2.44	2.82	0.29	0.29	IPI00329998	9	K.T]VTAMDVVYALK^R.Q	-	2.14	11.1
E16.5(H):P0(L)	3	-0.47	3.345	0.395	0.395	IPI00329998	9	K.T]VTAMDVVYALK^R.Q	-	3.13	17.5
E16.5(H):P0(L)	3	-0.47	3.077	0.376	0.376	IPI00329998	9	K.T]VTAMDVVYALK^R.Q	-	3.93	21.3
E16.5(H):P0(L)	3	-0.44	3.309	0.414	0.414	IPI00329998	9	K.T]VTAMDVVYALK^R.Q	-	3.93	21.3
E16.5(H):P0(L)	3	0.35	2.308	0.208	0.208	IPI00123176	44	K.LVINGKPITIFQER.D	-	-0.478	33.6
E16.5(H):P0(L)	2	0.22	2.874	0.399	0.399	IPI00329998	9	K.T]VTAMDVVYALK^.R	-	1.57	30.8
E16.5(H):P0(L)	3	3.61	5.114	0.532	0.532	IPI00123176	40	R.V]IISAPSADAPMFVMGVNHEK^.Y	-	0.84	213
E16.5(H):P0(L)	3	3.65	5.243	0.5	0.5	IPI00123176	40	R.V]IISAPSADAPMFVMGVNHEK^.Y	-	0.84	214
E16.5(H):P0(L)	2	0.86	2.082	0.013	0.013	IPI00329998	9	R.I]SGLIYEETR.G	-	1.98	79.6
E16.5(H):P0(L)	2	1.08	2.406	0.182	0.182	IPI00329998	9	R.I]SGLIYEETR.G	-	1.98	79.6
E16.5(H):P0(L)	2	1.34	3.628	0.328	0.328	IPI00123176	45	K.L]ISWYDNEYGYSNR.M	-	1.96	19.9
E16.5(H):P0(L)	2	1.34	4.363	0.501	0.501	IPI00123176	45	K.L]ISWYDNEYGYSNR.M	-	1.96	19.7
E16.5(H):P0(L)	2	2.24	2.613	0.482	0.482	IPI00123176	45	K.LISWYDNEYGYSNR.M	-	1.97	19.7
E16.5(H):P0(L)	3	-1.51	2.3	0.073	0.073	IPI00329998	9	K.T]VTAMDVVYALK^.R	-	1.43	9.56
E16.5(H):P0(L)	2	0.21	2.168	0.158	0.158	IPI00329998	9	K.VFLENVIR.D	-	2.33	209
E16.5(H):P0(L)	3	-0.38	2.429	0.283	0.283	IPI00329998	9	R.D]AVTYTEHAK^.R	-	0.828	9.55
E16.5(H):P0(L)	3	-0.94	2.84	0.27	0.27	IPI00329998	9	K.T]VTAMDVVYALK^R.Q	-	3.49	22.9
E16.5(H):P0(L)	3	-0.96	2.207	0.321	0.321	IPI00329998	9	K.T]VTAMDVVYALK^R.Q	-	3.51	23.5
E16.5(H):P0(L)	3	-0.52	2.292	0.378	0.378	IPI00123176	44	K.L]VINGK^PITIFQER.D	-	-0.337	42.5
E16.5(H):P0(L)	3	-0.75	2.97	0.367	0.367	IPI00329998	9	R.D]NIQGITK^PAIR.R	-	1.56	134
E16.5(H):P0(L)	3	6.72	2.457	0.336	0.336	IPI00123176	44	K.L]VINGK^PITIFQER.D	-	-0.39	46.9
E16.5(H):P0(L)	2	-0.84	2.145	0.249	0.249	IPI00329998	9	R.I]SGLIYEETR.G	-	2.14	125
E16.5(H):P0(L)	2	-0.81	2.849	0.371	0.371	IPI00329998	9	R.I]SGLIYEETR.G	-	2.01	107
E16.5(H):P0(L)	2	0.14	3.83	0.603	0.603	IPI00329998	9	K.T]VTAMDVVYALK^.R	-	2.58	37.1
E16.5(H):P0(L)	2	-0.4	3.259	0.53	0.53	IPI00329998	9	K.T]VTAMDVVYALK^.R	-	4.33	24.9
E16.5(H):P0(L)	2	-1.57	4.144	0.322	0.322	IPI00123176	39	R.G]AAQNIIPASTGAAK^.A	-	4.21	29
E16.5(H):P0(L)	3	0.06	5.129	0.501	0.501	IPI00123176	40	R.V]IISAPSADAPMFVMGVNHEK^.Y	-	1.19	135
E16.5(H):P0(L)	2	-1.24	3.046	0.421	0.421	IPI00459326	1	K.S]VEAAAELSAK^.D	-	0.363	15.6
E16.5(H):P0(L)	2	-4.56	2.015	0.096	0.096	IPI00118271	3	R.HYHIDQLK.D	-	-3.05	20.9
E16.5(H):P0(L)	2	-1.52	2.581	0.437	0.437	IPI00459326	1	K.S]VEAAAELSAK^.D	-	0.238	14.9
E16.5(H):P0(L)	2	-0.44	4.226	0.548	0.548	IPI00329998	9	K.T]VTAMDVVYALK^.R	-	1.52	44.1
E16.5(H):P0(L)	2	-0.37	4.155	0.615	0.615	IPI00329998	9	K.T]VTAMDVVYALK^.R	-	1.52	44.3
E16.5(H):P0(L)	2	-0.46	2.53	0.357	0.357	IPI00329998	9	R.I]SGLIYEETR.G	-	2.1	152
E16.5(H):P0(L)	2	-0.47	2.328	0.108	0.108	IPI00329998	9	K.VFLENVIR.D	-	2.18	272
E16.5(H):P0(L)	2	-0.9	2.918	0.405	0.405	IPI00329998	9	R.I]SGLIYEETR.G	-	1.72	87.6
E16.5(H):P0(L)	2	-1.46	2.23	0.151	0.151	IPI00329998	9	R.ISGLIYEETR.G	-	1.72	87.6
E16.5(H):P0(L)	2	-0.73	2.807	0.252	0.252	IPI00123176	39	R.G]AAQNIIPASTGAAK^.A	-	0.705	64
E16.5(H):P0(L)	2	-0.73	4.077	0.357	0.357	IPI00123176	39	R.G]AAQNIIPASTGAAK^.A	-	0.706	64.9
E16.5(H):P0(L)	2	-0.82	3.997	0.486	0.486	IPI00459326	1	K.S]VEAAAELSAK^.D	-	0.819	150
E16.5(H):P0(L)	2	-0.34	3.476	0.549	0.549	IPI00459326	1	K.SVEAAAELSAK.D	-	0.819	150
E16.5(H):P0(L)	2	-0.31	4.1	0.605	0.605	IPI00329998	9	K.T]VTAMDVVYALK^.R	-	1.45	250
E16.5(H):P0(L)	2	-0.31	4.348	0.574	0.574	IPI00329998	9	K.T]VTAMDVVYALK^.R	-	1.45	246
E16.5(H):P0(L)	2	-1.13	2.688	0.431	0.431	IPI00329998	9	R.I]SGLIYEETR.G	-	2.06	243
E16.5(H):P0(L)	2	-1.13	2.865	0.437	0.437	IPI00329998	9	R.I]SGLIYEETR.G	-	2.06	243
E16.5(H):P0(L)	3	-0.24	3.043	0.212	0.212	IPI00123176	39	K.IVSNASCTTNCLAPLAK.V	-	-5.09	45.2
E16.5(H):P0(L)	2	-1.12	4.274	0.359	0.359	IPI00123176	39	R.G]AAQNIIPASTGAAK^.A	-	0.736	302
E16.5(H):P0(L)	2	-0.5	3.796	0.384	0.384	IPI00123176	39	R.GAAQNIIPASTGAAK.A	-	0.736	302
E16.5(H):P0(L)	2	-1.12	4.287	0.367	0.367	IPI00123176	39	R.G]AAQNIIPASTGAAK^.A	-	0.737	310
E16.5(H):P0(L)	2	-0.2	4.143	0.49	0.49	IPI00123176	45	K.L]ISWYDNEYGYSNR.M	-	1.75	101
E16.5(H):P0(L)	2	-0.18	4.043	0.487	0.487	IPI00459326	1	K.S]VEAAAELSAK^.D	-	0.864	131
E16.5(H):P0(L)	2	-2.14	2.387	0.271	0.271	IPI00108454	3	K.L]IEVDDER.K	-	0.499	62
E16.5(H):P0(L)	2	0.04	4.464	0.627	0.627	IPI00329998	9	K.T]VTAMDVVYALK^.R	-	1.4	259
E16.5(H):P0(L)	2	-0.36	2.513	0.425	0.425	IPI00329998	9	R.I]SGLIYEETR.G	-	2.02	353
E16.5(H):P0(L)	2	-0.36	2.783	0.423	0.423	IPI00329998	9	R.I]SGLIYEETR.G	-	2.02	351
E16.5(H):P0(L)	2	-0.54	3.621	0.349	0.349	IPI00123176	39	R.G]AAQNIIPASTGAAK^.A	-	0.648	209
E16.5(H):P0(L)	2	-0.54	4.211	0.381	0.381	IPI00123176	39	R.G]AAQNIIPASTGAAK^.A	-	0.648	210
E16.5(H):P0(L)	2	0.05	3.957	0.375	0.375	IPI00123176	39	R.GAAQNIIPASTGAAK.A	-	0.648	210
E16.5(H):P0(L)	2	-0.02	3.92	0.493	0.493	IPI00123176	45	K.L]ISWYDNEYGYSNR.M	-	1.91	97.3
E16.5(H):P0(L)	2	-0.87	4.242	0.576	0.576	IPI00329998	9	K.T]VTAMDVVYALK^.R	-	1.33	171
E16.5(H):P0(L)	2	-0.74	4.402	0.623	0.623	IPI00329998	9	K.T]VTAMDVVYALK^.R	-	1.33	171
E16.5(H):P0(L)	2	-0.27	3.553	0.577	0.577	IPI00329998	9	K.TVTAMDVVYALK.R	-	1.33	171
E16.5(H):P0(L)	2	2.09	2.761	0.377	0.377	IPI00329998	9	R.I]SGLIYEETR.G	-	2.21	42.1
E16.5(H):P0(L)	2	-2.37	2.202	0.105	0.105	IPI00329998	9	K.VFLENVIR.D	-	2.24	242
E16.5(H):P0(L)	2	4.43	4.489	0.538	0.538	IPI00123176	39	K.IVSNASCTTNCLAPLAK.V	-	-6.52	135
E16.5(H):P0(L)	2	4.43	4.701	0.544	0.544	IPI00123176	39	K.IVSNASCTTNCLAPLAK.V	-	-6.5	132
E16.5(H):P0(L)	2	-0.67	3.898	0.317	0.317	IPI00123176	39	R.G]AAQNIIPASTGAAK^.A	-	0.719	349
E16.5(H):P0(L)	2	-0.06	3.75	0.315	0.315	IPI00123176	39	R.GAAQNIIPASTGAAK.A	-	0.719	349
E16.5(H):P0(L)	2	-0.67	4.339	0.367	0.367	IPI00123176	39	R.G]AAQNIIPASTGAAK^.A	-	0.72	351
E16.5(H):P0(L)	2	-0.06	3.979	0.354	0.354	IPI00123176	39	R.GAAQNIIPASTGAAK.A	-	0.72	351
E16.5(H):P0(L)	2	-2.25	4.248	0.604	0.604	IPI00329998	9	K.T]VTAMDVVYALK^.R	-	1.34	332
E16.5(H):P0(L)	2	-2.23	4.162	0.596	0.596	IPI00329998	9	K.T]VTAMDVVYALK^.R	-	1.34	329
E16.5(H):P0(L)	2	-1.45	3.264	0.538	0.538	IPI00329998	9	K.TVTAMDVVYALK.R	-	1.34	332
E16.5(H):P0(L)	2	-3.13	2.399	0.129	0.129	IPI00329998	9	R.I]SGLIYEETR.G	-	2.01	106
E16.5(H):P0(L)	2	-1.38	2.549	0.147	0.147	IPI00329998	9	K.VFLENVIR.D	-	2.2	616
E16.5(H):P0(L)	2	-2.03	5.726	0.533	0.533	IPI00123176	39	K.IVSNASCTTNCLAPLAK.V	-	-6.44	157
E16.5(H):P0(L)	2	-2	4.859	0.609	0.609	IPI00123176	39	K.IVSNASCTTNCLAPLAK.V	-	-6.4	153
E16.5(H):P0(L)	2	2.31	4.169	0.327	0.327	IPI00123176	39	R.G]AAQNIIPASTGAAK^.A	-	0.78	655
E16.5(H):P0(L)	2	2.31	4.291	0.388	0.388	IPI00123176	39	R.G]AAQNIIPASTGAAK^.A	-	0.78	644
E16.5(H):P0(L)	2	3.06	3.782	0.388	0.388	IPI00123176	39	R.GAAQNIIPASTGAAK.A	-	0.78	655
E16.5(H):P0(L)	2	3.19	4.023	0.374	0.374	IPI00123176	39	R.GAAQNIIPASTGAAK.A	-	0.78	657
E16.5(H):P0(L)	2	-1.02	3.832	0.547	0.547	IPI00123176	45	K.L]ISWYDNEYGYSNR.M	-	2.32	43.7
E16.5(H):P0(L)	2	8.17	4.223	0.381	0.381	IPI00123176	39	R.GAAQNIIPASTGAAK.A	-	0.817	15100
E16.5(H):P0(L)	2	-1.03	4.021	0.601	0.601	IPI00329998	9	K.T]VTAMDVVYALK^.R	-	1.47	143
E16.5(H):P0(L)	2	-1.03	4.145	0.591	0.591	IPI00329998	9	K.T]VTAMDVVYALK^.R	-	1.47	144
E16.5(H):P0(L)	2	-0.97	5.82	0.552	0.552	IPI00123176	39	K.IVSNASCTTNCLAPLAK.V	-	-5.53	86.9
E16.5(H):P0(L)	2	-1.26	4.184	0.344	0.344	IPI00123176	39	R.G]AAQNIIPASTGAAK^.A	-	0.808	247
E16.5(H):P0(L)	2	-0.42	4.028	0.351	0.351	IPI00123176	39	R.GAAQNIIPASTGAAK.A	-	0.808	247
E16.5(H):P0(L)	2	-0.42	4.095	0.405	0.405	IPI00123176	39	R.GAAQNIIPASTGAAK.A	-	0.808	250
E16.5(H):P0(L)	2	-0.21	2.059	0.242	0.242	IPI00123176	46	K.Q]ASEGPLK^.G	-	2.02	289
E16.5(H):P0(L)	2	4.88	2.168	0.216	0.216	IPI00673836	0	R.S]SSTVYMVLNSLTSEDPAVYYCG.-	-	0.476	30.7
E16.5(H):P0(L)	2	-4.38	4.097	0.567	0.567	IPI00329998	9	K.T]VTAMDVVYALK^.R	-	1.33	260
E16.5(H):P0(L)	2	-4.38	4.167	0.602	0.602	IPI00329998	9	K.T]VTAMDVVYALK^.R	-	1.33	262
E16.5(H):P0(L)	2	-3.03	3.41	0.387	0.387	IPI00123176	39	K.IVSNASCTTNCLAPLAK.V	-	-5.66	81.1
E16.5(H):P0(L)	2	1.17	4.231	0.347	0.347	IPI00123176	39	R.G]AAQNIIPASTGAAK^.A	-	0.717	504
E16.5(H):P0(L)	2	1.18	4.411	0.376	0.376	IPI00123176	39	R.G]AAQNIIPASTGAAK^.A	-	0.717	504
E16.5(H):P0(L)	2	1.7	3.896	0.326	0.326	IPI00123176	39	R.GAAQNIIPASTGAAK.A	-	0.717	504
E16.5(H):P0(L)	2	1.86	3.991	0.377	0.377	IPI00123176	39	R.GAAQNIIPASTGAAK.A	-	0.717	504
E16.5(H):P0(L)	2	-2.41	5.298	0.518	0.518	IPI00123176	45	K.L]ISWYDNEYGYSNR.M	-	2.15	55.6
E16.5(H):P0(L)	2	2.92	2.012	0.222	0.222	IPI00123176	46	K.Q]ASEGPLK^.G	-	2.12	271
E16.5(H):P0(L)	2	2.92	2.071	0.236	0.236	IPI00123176	46	K.Q]ASEGPLK^.G	-	2.12	266
E16.5(H):P0(L)	2	-3.01	4.215	0.618	0.618	IPI00329998	9	K.T]VTAMDVVYALK^.R	-	1.62	51.1
E16.5(H):P0(L)	2	-2.97	4.285	0.625	0.625	IPI00329998	9	K.T]VTAMDVVYALK^.R	-	1.62	49.6
E16.5(H):P0(L)	2	3.46	2.564	0.287	0.287	IPI00329998	9	R.I]SGLIYEETR.G	-	2.14	43.3
E16.5(H):P0(L)	2	-2.91	2.161	0.164	0.164	IPI00329998	9	K.VFLENVIR.D	-	2.17	170
E16.5(H):P0(L)	2	5.49	5.971	0.573	0.573	IPI00123176	39	K.IVSNASCTTNCLAPLAK.V	-	-6.01	210
E16.5(H):P0(L)	2	5.49	5.888	0.55	0.55	IPI00123176	39	K.IVSNASCTTNCLAPLAK.V	-	-5.99	207
E16.5(H):P0(L)	2	-2.43	4.152	0.339	0.339	IPI00123176	39	R.G]AAQNIIPASTGAAK^.A	-	0.735	302
E16.5(H):P0(L)	2	-2.43	4.192	0.339	0.339	IPI00123176	39	R.G]AAQNIIPASTGAAK^.A	-	0.735	302
E16.5(H):P0(L)	2	-1.86	3.824	0.382	0.382	IPI00123176	39	R.GAAQNIIPASTGAAK.A	-	0.735	302
E16.5(H):P0(L)	2	-1.81	3.306	0.311	0.311	IPI00123176	39	R.GAAQNIIPASTGAAK.A	-	0.735	302
E16.5(H):P0(L)	3	-0.26	5.198	0.494	0.494	IPI00153381	0	R.AFDQGADAIYEHINEGK.L	1110020P15Rik	-0.389	31.7
E16.5(H):P0(L)	4	1.23	2.673	0.339	0.339	IPI00124501	0	R.V]FVDGHQLFDFYHR.I	1110067D22Rik	2.02	13.9
E16.5(H):P0(L)	2	-1.57	2.076	0.222	0.222	IPI00165824	0	-.M*AGPVSLR.E	1200011M11Rik	-2.43	71.6
E16.5(H):P0(L)	2	-1.52	2.234	0.106	0.106	IPI00224285	2	R.VHFSQLEK^.R	1500010J02Rik	-0.621	3.74
E16.5(H):P0(L)	2	-0.745	2.824	0.39	0.39	IPI00127109	1	K.L]VLVGDGGTGK^.T	1700009N14Rik	1.99	59.1
E16.5(H):P0(L)	2	-0.695	2.592	0.281	0.281	IPI00127109	1	K.L]VLVGDGGTGK^.T	1700009N14Rik	1.99	59.8
E16.5(H):P0(L)	2	-3.295	2.61	0.31	0.31	IPI00127109	1	K.LVLVGDGGTGK.T	1700009N14Rik	1.99	59.1
E16.5(H):P0(L)	2	-2.465	2.26	0.325	0.325	IPI00127109	1	K.LVLVGDGGTGK.T	1700009N14Rik	1.99	58.6
E16.5(H):P0(L)	2	-0.671	2.515	0.294	0.294	IPI00127109	1	K.L]VLVGDGGTGK^.T	1700009N14Rik	1.85	61.5
E16.5(H):P0(L)	2	-0.661	2.48	0.249	0.249	IPI00127109	1	K.L]VLVGDGGTGK^.T	1700009N14Rik	1.85	61.6
E16.5(H):P0(L)	2	-1.081	2.418	0.349	0.349	IPI00127109	1	K.LVLVGDGGTGK.T	1700009N14Rik	1.85	61.4
E16.5(H):P0(L)	2	0.655	2.438	0.246	0.246	IPI00127109	1	K.L]VLVGDGGTGK^.T	1700009N14Rik	1.93	57.5
E16.5(H):P0(L)	2	0.605	2.606	0.395	0.395	IPI00127109	1	K.L]VLVGDGGTGK^.T	1700009N14Rik	1.97	58.4
E16.5(H):P0(L)	2	-0.9	2.394	0.347	0.347	IPI00127109	1	K.N]LQYYDISAK^.S	1700009N14Rik	2.05	23.7
E16.5(H):P0(L)	2	-0.02	2.677	0.393	0.393	IPI00127109	1	K.N]LQYYDISAK^.S	1700009N14Rik	1.75	25.4
E16.5(H):P0(L)	2	-1.35	2.554	0.365	0.365	IPI00127109	1	K.L]VLVGDGGTGK^.T	1700009N14Rik	1.63	89.3
E16.5(H):P0(L)	2	-1.35	2.954	0.4	0.4	IPI00127109	1	K.L]VLVGDGGTGK^.T	1700009N14Rik	1.63	90.5
E16.5(H):P0(L)	2	-0.99	2.695	0.4	0.4	IPI00127109	1	K.L]VLVGDGGTGK^.T	1700009N14Rik	1.32	95.5
E16.5(H):P0(L)	2	-0.88	2.916	0.395	0.395	IPI00127109	1	K.L]VLVGDGGTGK^.T	1700009N14Rik	1.84	93.4
E16.5(H):P0(L)	2	2.57	2.883	0.336	0.336	IPI00127109	1	K.L]VLVGDGGTGK^.T	1700009N14Rik	1.73	192
E16.5(H):P0(L)	2	2.59	3.028	0.393	0.393	IPI00127109	1	K.L]VLVGDGGTGK^.T	1700009N14Rik	1.73	192
E16.5(H):P0(L)	2	2.8	3.096	0.452	0.452	IPI00127109	1	K.L]VLVGDGGTGK^.T	1700009N14Rik	1.73	149
E16.5(H):P0(L)	2	2.85	2.938	0.418	0.418	IPI00127109	1	K.L]VLVGDGGTGK^.T	1700009N14Rik	1.73	149
E16.5(H):P0(L)	2	3.98	2.394	0.36	0.36	IPI00127109	1	K.LVLVGDGGTGK.T	1700009N14Rik	1.73	186
E16.5(H):P0(L)	2	4.09	2.374	0.281	0.281	IPI00127109	1	K.LVLVGDGGTGK.T	1700009N14Rik	1.73	196
E16.5(H):P0(L)	2	-1.05	2.108	0.282	0.282	IPI00127109	1	K.N]LQYYDISAK^.S	1700009N14Rik	1.9	23.9
E16.5(H):P0(L)	2	-1.22	2.546	0.331	0.331	IPI00127109	1	K.L]VLVGDGGTGK^.T	1700009N14Rik	1.32	22.3
E16.5(H):P0(L)	2	1.68	2.94	0.438	0.438	IPI00127109	1	K.L]VLVGDGGTGK^.T	1700009N14Rik	1.82	157
E16.5(H):P0(L)	2	-2.6	2.662	0.326	0.326	IPI00127109	1	K.L]VLVGDGGTGK^.T	1700009N14Rik	1.62	94.4
E16.5(H):P0(L)	2	-2.6	2.787	0.326	0.326	IPI00127109	1	K.L]VLVGDGGTGK^.T	1700009N14Rik	1.62	95.4
E16.5(H):P0(L)	2	-1.59	2.266	0.301	0.301	IPI00127109	1	K.LVLVGDGGTGK.T	1700009N14Rik	1.62	94.4
E16.5(H):P0(L)	3	1.41	2.45	0.085	0.085	IPI00353974	0	K.Y]VSPFNRPFNEAASK.N	1700029J07Rik	0	0.945
E16.5(H):P0(L)	2	0	2.07	0.031	0.031	IPI00882150	0	R.NVNLQVLSHK^.Y	1700065I17Rik	-5.31	69.5
E16.5(H):P0(L)	2	-0.4	2.151	0.083	0.083	IPI00882150	0	R.NVNLQVLSHK^.Y	1700065I17Rik	-5.13	67.6
E16.5(H):P0(L)	2	-0.3	2.023	0.091	0.091	IPI00882150	0	R.NVNLQVLSHK^.Y	1700065I17Rik	-5.74	92.8
E16.5(H):P0(L)	2	-0.43	2.4	0.099	0.099	IPI00882150	0	R.NVNLQVLSHK^.Y	1700065I17Rik	-8.01	478
E16.5(H):P0(L)	2	-0.43	2.237	0.045	0.045	IPI00882150	0	R.NVNLQVLSHK^.Y	1700065I17Rik	-8	474
E16.5(H):P0(L)	2	-0.1	2.075	0.044	0.044	IPI00882150	0	R.NVNLQVLSHK^.Y	1700065I17Rik	-7.71	537
E16.5(H):P0(L)	2	-0.1	2.075	0.076	0.076	IPI00882150	0	R.NVNLQVLSHK^.Y	1700065I17Rik	-7.69	530
E16.5(H):P0(L)	3	0.85	4.86	0.531	0.531	IPI00126917	4	R.A]ATFGLILDDVSLTHLTFGK^.E	1700071K01Rik	1.65	15.7
E16.5(H):P0(L)	2	-1.07	2.174	0.073	0.073	IPI00126917	4	R.A]VIFDR.F	1700071K01Rik	0.642	33.8
E16.5(H):P0(L)	2	0.02	2.843	0.235	0.235	IPI00126917	4	R.FDAGELITQR.E	1700071K01Rik	-0.148	13.8
E16.5(H):P0(L)	3	0.33	2.728	0.235	0.235	IPI00111946	0	R.G]AMLVQDVAGDVLNAVGFPLNR.F	1810009N02Rik	0.878	33.9
E16.5(H):P0(L)	2	2.819	3.091	0.298	0.298	IPI00112138	0	R.D]GMSLQTLTQGLETFAK^.A	1810034K20Rik	2.12	2.23
E16.5(H):P0(L)	3	-1.49	3.231	0.494	0.494	IPI00318935	2	R.E]HFAQFGHVR.R	1810035L17Rik	2.1	26
E16.5(H):P0(L)	3	-1.09	3.542	0.403	0.403	IPI00318935	2	R.E]HFAQFGHVR.R	1810035L17Rik	2.1	25.6
E16.5(H):P0(L)	2	-1.38	2.131	0.354	0.354	IPI00113143	0	K.G]PAPAHGHH.-	2010107E04Rik	0.35	56.1
E16.5(H):P0(L)	2	-1.36	2.104	0.435	0.435	IPI00113143	0	K.G]PAPAHGHH.-	2010107E04Rik	0.35	54.5
E16.5(H):P0(L)	2	-1.34	2.024	0.401	0.401	IPI00113143	0	K.G]PAPAHGHH.-	2010107E04Rik	0.35	55.8
E16.5(H):P0(L)	2	-1.17	2.158	0.268	0.268	IPI00113143	0	K.G]PAPAHGHH.-	2010107E04Rik	0.35	56.6
E16.5(H):P0(L)	2	-1.21	2.011	0.394	0.394	IPI00113143	0	K.GPAPAHGHH.-	2010107E04Rik	0.35	55.6
E16.5(H):P0(L)	2	-0.98	2.193	0.27	0.27	IPI00113143	0	K.GPAPAHGHH.-	2010107E04Rik	0.35	54.3
E16.5(H):P0(L)	2	-0.91	2.065	0.44	0.44	IPI00113143	0	K.GPAPAHGHH.-	2010107E04Rik	0.35	59.3
E16.5(H):P0(L)	2	-0.64	2.013	0.361	0.361	IPI00113143	0	K.GPAPAHGHH.-	2010107E04Rik	0.35	21.8
E16.5(H):P0(L)	2	-1.08	2.092	0.286	0.286	IPI00113143	0	K.G]PAPAHGHH.-	2010107E04Rik	0.352	47.1
E16.5(H):P0(L)	2	-1.05	2.377	0.404	0.404	IPI00113143	0	K.G]PAPAHGHH.-	2010107E04Rik	0.352	46.9
E16.5(H):P0(L)	2	-1.04	2.431	0.261	0.261	IPI00113143	0	K.G]PAPAHGHH.-	2010107E04Rik	0.352	51.7
E16.5(H):P0(L)	2	-1.02	2.193	0.487	0.487	IPI00113143	0	K.G]PAPAHGHH.-	2010107E04Rik	0.352	46.6
E16.5(H):P0(L)	2	-1.01	2.032	0.198	0.198	IPI00113143	0	K.G]PAPAHGHH.-	2010107E04Rik	0.352	46.6
E16.5(H):P0(L)	2	-1	2.099	0.28	0.28	IPI00113143	0	K.G]PAPAHGHH.-	2010107E04Rik	0.352	51.1
E16.5(H):P0(L)	2	-1.06	2.067	0.293	0.293	IPI00113143	0	K.GPAPAHGHH.-	2010107E04Rik	0.352	50.5
E16.5(H):P0(L)	2	-0.84	2.026	0.411	0.411	IPI00113143	0	K.GPAPAHGHH.-	2010107E04Rik	0.352	46.8
E16.5(H):P0(L)	2	-0.84	2.049	0.433	0.433	IPI00113143	0	K.GPAPAHGHH.-	2010107E04Rik	0.352	47.2
E16.5(H):P0(L)	2	-0.65	2.008	0.355	0.355	IPI00113143	0	K.GPAPAHGHH.-	2010107E04Rik	0.352	42.3
E16.5(H):P0(L)	2	-0.63	2.311	0.373	0.373	IPI00113143	0	K.GPAPAHGHH.-	2010107E04Rik	0.352	41.6
E16.5(H):P0(L)	4	-0.93	3.876	0.222	0.222	IPI00110351	1	R.G]LRPHLLIHEGVR.S	2310007H09Rik	3.13	30.8
E16.5(H):P0(L)	5	1.88	4.146	0.421	0.421	IPI00110351	0	K.F]RPGDEHHPEVQADGYVDNLAEAVDLLLK^.Y	2310007H09Rik	1.25	51.1
E16.5(H):P0(L)	4	-0.99	2.856	0.244	0.244	IPI00228693	2	K.E]RDQLLHILFNLIK^.R	2310035C23Rik	1.39	5.49
E16.5(H):P0(L)	4	-0.82	3.195	0.15	0.15	IPI00228693	1	R.F]RDEFVIPHLHK^.L	2310035C23Rik	1.77	25.9
E16.5(H):P0(L)	4	-1.22	3.116	0.237	0.237	IPI00228693	1	R.F]RDEFVIPHLHK^.L	2310035C23Rik	2	23
E16.5(H):P0(L)	4	-0.82	4.037	0.271	0.271	IPI00228693	1	R.F]RDEFVIPHLHK^.L	2310035C23Rik	1.91	28.3
E16.5(H):P0(L)	4	-0.77	4.009	0.281	0.281	IPI00228693	1	R.F]RDEFVIPHLHK^.L	2310035C23Rik	1.91	28.3
E16.5(H):P0(L)	3	1.11	2.316	0.339	0.339	IPI00228693	2	K.E]RDQLLHILFNLIK^.R	2310035C23Rik	2.09	8.42
E16.5(H):P0(L)	3	5.51	2.414	0.012	0.012	IPI00223939	2	K.R]CPSAAPK^PEK^.K	2310037I24Rik	0.588	78.3
E16.5(H):P0(L)	3	-0.63	3.726	0.428	0.428	IPI00315187	0	R.L]AVLSSSLTHWK^.K	2400001E08Rik	3.5	9.32
E16.5(H):P0(L)	3	0.31	3.432	0.455	0.455	IPI00109705	0	K.D]LLGWLLSHGVPR.E	2410002F23Rik	1.27	27.9
E16.5(H):P0(L)	3	-5.31	2.219	0.185	0.185	IPI00153379	0	R.E]AARSLISHAQALK.A	2410075B13Rik	-0.348	2.2
E16.5(H):P0(L)	2	-2.81	2.081	0.152	0.152	IPI00173121	0	K.N]QAINFLR.M	2610002M06Rik	1.77	16.8
E16.5(H):P0(L)	2	-2.68	2.155	0.253	0.253	IPI00173121	0	K.N]QAINFLR.M	2610002M06Rik	1.77	16.9
E16.5(H):P0(L)	3	-1.94	2.898	0.295	0.295	IPI00230368	5	R.GPLRPFVPEQELLR.S	2610110G12Rik	-0.698	34.7
E16.5(H):P0(L)	3	-1.15	2.813	0.314	0.314	IPI00230368	5	R.G]PLRPFVPEQELLR.S	2610110G12Rik	-0.857	38.7
E16.5(H):P0(L)	2	-0.175	4.57	0.532	0.532	IPI00230368	4	R.V]DLQQQIMTIVDELGK^.A	2610110G12Rik	1.1	29.6
E16.5(H):P0(L)	3	3.85	2.442	0.086	0.086	IPI00121220	8	R.E]LFQHMLQK^.E	2610110G12Rik	0.148	6.19
E16.5(H):P0(L)	4	0.01	3.215	0.179	0.179	IPI00121220	8	R.EAHNEVEPLCILDFYIHESVQR.H	2610110G12Rik	-3.21	16.2
E16.5(H):P0(L)	3	0.02	2.53	0.335	0.335	IPI00230368	4	R.V]DLQQQIMTIVDELGK^.A	2610110G12Rik	1.09	8.61
E16.5(H):P0(L)	3	-0.16	2.242	0.201	0.201	IPI00230368	4	R.V]DLQQQIMTIVDELGK^.A	2610110G12Rik	0.875	17.1
E16.5(H):P0(L)	3	-0.24	3.077	0.168	0.168	IPI00230368	4	R.V]DLQQQIMTIVDELGK^.A	2610110G12Rik	1.2	14.1
E16.5(H):P0(L)	3	-0.23	4.185	0.416	0.416	IPI00230368	4	R.V]DLQQQIMTIVDELGK^.A	2610110G12Rik	1.2	14.1
E16.5(H):P0(L)	3	-0.21	2.959	0.328	0.328	IPI00230368	4	R.VDLQQQIMTIVDELGK.A	2610110G12Rik	1.2	13.9
E16.5(H):P0(L)	2	-1.04	5.024	0.54	0.54	IPI00230368	4	R.V]DLQQQIMTIVDELGK^.A	2610110G12Rik	1.08	34.9
E16.5(H):P0(L)	2	-1.04	6.118	0.575	0.575	IPI00230368	4	R.V]DLQQQIMTIVDELGK^.A	2610110G12Rik	1.08	34.9
E16.5(H):P0(L)	3	-0.74	2.821	0.253	0.253	IPI00230368	4	R.V]DLQQQIMTIVDELGK^.A	2610110G12Rik	0.906	45.1
E16.5(H):P0(L)	3	-0.74	3.58	0.41	0.41	IPI00230368	4	R.V]DLQQQIMTIVDELGK^.A	2610110G12Rik	0.906	45.2
E16.5(H):P0(L)	2	-0.71	4.801	0.541	0.541	IPI00230368	4	R.V]DLQQQIMTIVDELGK^.A	2610110G12Rik	1.07	32.3
E16.5(H):P0(L)	2	-2.3	5.138	0.619	0.619	IPI00230368	4	R.VDLQQQIMTIVDELGK.A	2610110G12Rik	1.07	32.4
E16.5(H):P0(L)	2	0.88	3.615	0.521	0.521	IPI00230368	4	R.V]DLQQQIMTIVDELGK^.A	2610110G12Rik	0.755	37.3
E16.5(H):P0(L)	2	0.93	4.927	0.505	0.505	IPI00230368	4	R.V]DLQQQIMTIVDELGK^.A	2610110G12Rik	0.756	37.7
E16.5(H):P0(L)	2	0.17	4.968	0.607	0.607	IPI00230368	4	R.VDLQQQIMTIVDELGK.A	2610110G12Rik	0.756	37.7
E16.5(H):P0(L)	2	0.23	5.293	0.576	0.576	IPI00230368	4	R.V]DLQQQIMTIVDELGK^.A	2610110G12Rik	0.559	50.3
E16.5(H):P0(L)	2	1.32	4.102	0.648	0.648	IPI00230368	4	R.VDLQQQIMTIVDELGK.A	2610110G12Rik	0.559	50.3
E16.5(H):P0(L)	2	4.03	5.15	0.587	0.587	IPI00230368	4	R.V]DLQQQIMTIVDELGK^.A	2610110G12Rik	0.878	34.1
E16.5(H):P0(L)	2	4.03	4.209	0.522	0.522	IPI00230368	4	R.V]DLQQQIMTIVDELGK^.A	2610110G12Rik	0.879	34.6
E16.5(H):P0(L)	2	3.25	3.395	0.488	0.488	IPI00230368	4	R.VDLQQQIMTIVDELGK.A	2610110G12Rik	0.879	34.6
E16.5(H):P0(L)	3	3.99	3.593	0.322	0.322	IPI00230368	4	R.V]DLQQQIMTIVDELGK^.A	2610110G12Rik	1.06	52.8
E16.5(H):P0(L)	2	-2.61	5.101	0.578	0.578	IPI00230368	4	R.V]DLQQQIMTIVDELGK^.A	2610110G12Rik	0.973	28.8
E16.5(H):P0(L)	2	-2.6	3.564	0.451	0.451	IPI00230368	4	R.V]DLQQQIMTIVDELGK^.A	2610110G12Rik	0.973	28.5
E16.5(H):P0(L)	2	-1.97	3.404	0.532	0.532	IPI00230368	5	R.L]LLATDPGGSPAQR.R	2610110G12Rik	0.191	34.1
E16.5(H):P0(L)	2	-0.91	2.482	0.37	0.37	IPI00123624	0	K.S]TK^PGAAPTEHK^.G	2610301G19Rik	1.63	9.37
E16.5(H):P0(L)	2	0.219	2.648	0.324	0.324	IPI00123624	0	K.V]LLLSSPGLEEFYR.C	2610301G19Rik	1.68	9.19
E16.5(H):P0(L)	2	0.705	2.797	0.244	0.244	IPI00123624	0	K.V]LLLSSPGLEEFYR.C	2610301G19Rik	1.88	10.7
E16.5(H):P0(L)	3	1.46	2.37	0.172	0.172	IPI00123624	0	R.L]TPLHLEMQR.I	2610301G19Rik	0.892	27.2
E16.5(H):P0(L)	3	0.26	3.031	0.244	0.244	IPI00123624	0	K.G]LVPHNGSLINVGSLLQR.A	2610301G19Rik	1.85	18.1
E16.5(H):P0(L)	3	-1.06	2.755	0.394	0.394	IPI00123624	0	K.S]PAPPLLHVAALGQK^.Q	2610301G19Rik	2.64	12.3
E16.5(H):P0(L)	3	-1.01	2.944	0.423	0.423	IPI00123624	0	K.S]PAPPLLHVAALGQK^.Q	2610301G19Rik	2.64	12.2
E16.5(H):P0(L)	3	-0.83	3.622	0.297	0.297	IPI00123624	0	K.G]LVPHNGSLINVGSLLQR.A	2610301G19Rik	1.54	13.6
E16.5(H):P0(L)	2	-1.49	2.132	0.209	0.209	IPI00123624	0	K.S]TK^PGAAPTEHK^.G	2610301G19Rik	2.08	5.43
E16.5(H):P0(L)	2	-1.565	3.548	0.404	0.404	IPI00132456	0	K.A]GVMALANLLQIQR.H	2700060E02Rik	1.39	12.5
E16.5(H):P0(L)	4	-0.92	3.69	0.492	0.492	IPI00170074	2	K.H]ISLLHEYNDIK^DVSQMLLGK^.L	2900010J23Rik	2.92	12.6
E16.5(H):P0(L)	4	-0.92	3.457	0.351	0.351	IPI00170074	2	K.H]ISLLHEYNDIK^DVSQMLLGK^.L	2900010J23Rik	3.15	12.3
E16.5(H):P0(L)	4	-1.26	3.622	0.305	0.305	IPI00170074	2	K.H]ISLLHEYNDIK^DVSQMLLGK^.L	2900010J23Rik	2.19	9.11
E16.5(H):P0(L)	4	-1.26	2.414	0.216	0.216	IPI00170074	2	K.H]ISLLHEYNDIK^DVSQMLLGK^.L	2900010J23Rik	2.41	9.15
E16.5(H):P0(L)	2	-1.34	3.49	0.539	0.539	IPI00109044	2	K.G]NFNYIEFTR.I	2900073G15Rik	0.888	101
E16.5(H):P0(L)	2	-1.31	3.473	0.586	0.586	IPI00109044	2	K.G]NFNYIEFTR.I	2900073G15Rik	0.888	102
E16.5(H):P0(L)	2	-1.3	2.859	0.424	0.424	IPI00109044	2	K.GNFNYIEFTR.I	2900073G15Rik	0.888	102
E16.5(H):P0(L)	2	-1.29	3.088	0.513	0.513	IPI00109044	2	K.GNFNYIEFTR.I	2900073G15Rik	0.888	101
E16.5(H):P0(L)	2	-1.91	2.489	0.434	0.434	IPI00109044	4	K.EAFNMIDQNR.D	2900073G15Rik	1.11	30.7
E16.5(H):P0(L)	2	5.485	2.187	0.182	0.182	IPI00109044	4	R.E]LLTTMGDR.F	2900073G15Rik	0.696	13.1
E16.5(H):P0(L)	2	-0.78	2.796	0.415	0.415	IPI00109044	2	K.G]NFNYIEFTR.I	2900073G15Rik	0.671	54
E16.5(H):P0(L)	2	-0.71	2.284	0.456	0.456	IPI00109044	2	K.G]NFNYIEFTR.I	2900073G15Rik	0.671	54.2
E16.5(H):P0(L)	3	0.81	3.884	0.419	0.419	IPI00109044	3	R.E]LLTTMGDRFTDEEVDELYR.E	2900073G15Rik	1.21	5.67
E16.5(H):P0(L)	2	-1.65	2.355	0.284	0.284	IPI00856307	0	K.F]GVLFQDDR.C	3110003A17Rik	2.57	21.3
E16.5(H):P0(L)	2	-1.4	2.076	0.312	0.312	IPI00856307	0	K.F]GVLFQDDR.C	3110003A17Rik	2.45	25
E16.5(H):P0(L)	2	0.705	2.549	0.264	0.264	IPI00111821	1	R.F]QQAVDAVEEFLR.R	3930401K13Rik	2.02	12.6
E16.5(H):P0(L)	4	-0.94	3.667	0.445	0.445	IPI00111821	1	R.L]AIALGDAVNHPTPMAAAANEVYK^R.A	3930401K13Rik	2.31	5.44
E16.5(H):P0(L)	2	-0.15	3.319	0.44	0.44	IPI00111821	1	R.F]QQAVDAVEEFLR.R	3930401K13Rik	2.58	10.4
E16.5(H):P0(L)	3	-3.86	2.365	0.127	0.127	IPI00223902	2	R.R]VRQALASVSWDTK.L	4632411B12Rik	-0.993	3.58
E16.5(H):P0(L)	3	1.06	2.78	0.014	0.014	IPI00228920	0	R.FVQLCPELM*ETLITVR.Q	4732496O08Rik	-5.17	72.2
E16.5(H):P0(L)	3	-1.39	5.019	0.578	0.578	IPI00133412	2	K.D]QFPEVYVPTVFENYVADIEVDGK^.Q	4930544G11Rik	0.898	32.3
E16.5(H):P0(L)	3	-0.74	3.698	0.414	0.414	IPI00133412	2	K.DQFPEVYVPTVFENYVADIEVDGK.Q	4930544G11Rik	0.898	32.3
E16.5(H):P0(L)	3	-1.09	2.865	0.482	0.482	IPI00403618	0	R.Y]DLASHLGIR.G	6330407J23Rik	0.995	51.9
E16.5(H):P0(L)	3	-0.23	2.814	0.457	0.457	IPI00403618	0	R.Y]DLASHLGIR.G	6330407J23Rik	0.903	31.4
E16.5(H):P0(L)	2	-4.28	4.559	0.401	0.401	IPI00222264	4	K.T]DLVSQMQQLYATLESR.E	9030409G11Rik	1.65	6.05
E16.5(H):P0(L)	3	-0.6	2.763	0.355	0.355	IPI00121045	21	K.R]LHVSNIPFR.F	A2bp1	4.41	67
E16.5(H):P0(L)	3	-0.48	3.136	0.349	0.349	IPI00121045	21	K.R]LHVSNIPFR.F	A2bp1	4.49	108
E16.5(H):P0(L)	3	-0.45	3.087	0.382	0.382	IPI00121045	21	K.R]LHVSNIPFR.F	A2bp1	4.49	105
E16.5(H):P0(L)	2	-0.91	2.013	0.214	0.214	IPI00321308	0	R.F]INFFR.R	Aars	2.41	144
E16.5(H):P0(L)	2	1.279	2.311	0.06	0.06	IPI00321308	0	K.M]ALELLTQEFGIPVER.L	Aars	3.68	4.92
E16.5(H):P0(L)	3	3.03	2.674	0.258	0.258	IPI00321308	0	K.G]LVVDMNGFEEERR.L	Aars	2.18	6.36
E16.5(H):P0(L)	4	-0.26	2.522	0.134	0.134	IPI00321308	0	R.R]PVMSNHTATHILNFALR.S	Aars	2.82	40.8
E16.5(H):P0(L)	4	-0.26	3.01	0.252	0.252	IPI00321308	0	R.R]PVMSNHTATHILNFALR.S	Aars	2.82	40.5
E16.5(H):P0(L)	5	0.07	2.843	0.355	0.355	IPI00321308	0	R.R]PVMSNHTATHILNFALR.S	Aars	3.21	28.3
E16.5(H):P0(L)	5	0.09	2.705	0.259	0.259	IPI00321308	0	R.R]PVMSNHTATHILNFALR.S	Aars	3.21	28.4
E16.5(H):P0(L)	5	0.12	2.716	0.248	0.248	IPI00321308	0	R.R]PVMSNHTATHILNFALR.S	Aars	2.77	22.8
E16.5(H):P0(L)	2	-1.28	2.184	0.313	0.313	IPI00321308	0	R.I]VAVTGAEAQK^.A	Aars	0.135	26
E16.5(H):P0(L)	2	-1.34	3.009	0.275	0.275	IPI00648549	2	K.S]NLIFLAGNR.V	Aarsd1;1700113i22rik	1.95	11.9
E16.5(H):P0(L)	2	-0.8	3.841	0.234	0.234	IPI00227445	1	K.N]LLLAEVINIIK^.R	Abat	1.65	13.2
E16.5(H):P0(L)	2	-0.8	3.9	0.317	0.317	IPI00227445	1	K.N]LLLAEVINIIK^.R	Abat	1.65	13.3
E16.5(H):P0(L)	2	-0.22	3.379	0.248	0.248	IPI00227445	1	K.N]LLLAEVINIIK^.R	Abat	1.45	11.9
E16.5(H):P0(L)	2	-0.22	3.773	0.299	0.299	IPI00227445	1	K.N]LLLAEVINIIK^.R	Abat	1.45	11.9
E16.5(H):P0(L)	2	-1.14	2.005	0.052	0.052	IPI00120094	0	R.A]IQASLAK^.V	Abcb6	0.103	47.7
E16.5(H):P0(L)	2	-1.15	2.147	0.012	0.012	IPI00120094	0	R.A]IQASLAK^.V	Abcb6	0.163	77.5
E16.5(H):P0(L)	4	0.05	3.092	0.184	0.184	IPI00135646	1	R.H]LHSTHSELLEDYYQSGR.M	Abcd3	1.49	38.9
E16.5(H):P0(L)	4	0.29	3.641	0.377	0.377	IPI00135646	1	R.H]LHSTHSELLEDYYQSGR.M	Abcd3	1.85	56
E16.5(H):P0(L)	4	0.81	2.928	0.271	0.271	IPI00116825	0	R.E]VPIPEHIDIYHLTR.E	Abcf2	1.33	26
E16.5(H):P0(L)	4	-1.68	3.264	0.441	0.441	IPI00116825	0	R.E]VPIPEHIDIYHLTR.E	Abcf2	1.36	19.4
E16.5(H):P0(L)	3	0.75	3.368	0.366	0.366	IPI00121833	0	K.N]TTPDELLSAVLTAVLQDVR.L	Acaa1a;Acaa1b	3.72	73.3
E16.5(H):P0(L)	3	-0.27	3.667	0.411	0.411	IPI00121833	0	K.N]TTPDELLSAVLTAVLQDVR.L	Acaa1a;Acaa1b	3.57	44.5
E16.5(H):P0(L)	3	-1.45	2.294	0.356	0.356	IPI00474783	1	R.N]SISNFLHSLER.G	Acaca	1.03	13.7
E16.5(H):P0(L)	3	-1.36	2.317	0.255	0.255	IPI00474783	1	R.N]SISNFLHSLER.G	Acaca	1.03	13.7
E16.5(H):P0(L)	5	0.4	3.425	0.237	0.237	IPI00474783	1	K.L]K^EREEFLIPIYHQVAVQFADLHDTPGR.M	Acaca	1.14	7.27
E16.5(H):P0(L)	4	-0.16	2.522	0.106	0.106	IPI00474783	1	R.H]MFHVAWVDPEDPYK^GYK^.Y	Acaca	1.72	8
E16.5(H):P0(L)	5	2.21	3.607	0.344	0.344	IPI00474783	1	K.L]K^EREEFLIPIYHQVAVQFADLHDTPGR.M	Acaca	0.557	5.98
E16.5(H):P0(L)	2	-0.231	2.621	0.437	0.437	IPI00154054	0	R.T]PIGSFLGSLASQPATK^.L	Acat1	1.49	9.88
E16.5(H):P0(L)	2	-0.041	2.289	0.466	0.466	IPI00154054	0	R.T]PIGSFLGSLASQPATK^.L	Acat1	1.49	9.34
E16.5(H):P0(L)	2	0.075	3.012	0.328	0.328	IPI00154054	0	R.T]PIGSFLGSLASQPATK^.L	Acat1	1.26	19.9
E16.5(H):P0(L)	2	0.195	4.257	0.542	0.542	IPI00154054	0	R.T]PIGSFLGSLASQPATK^.L	Acat1	1.26	19.9
E16.5(H):P0(L)	2	0.405	3.389	0.474	0.474	IPI00154054	0	R.TPIGSFLGSLASQPATK.L	Acat1	1.26	19.6
E16.5(H):P0(L)	3	-0.05	3.673	0.212	0.212	IPI00154054	0	R.I]AAFADAAVDPIDFPLAPAYAVPK^.V	Acat1	0.739	24.8
E16.5(H):P0(L)	3	0.06	4.287	0.381	0.381	IPI00154054	0	R.I]AAFADAAVDPIDFPLAPAYAVPK^.V	Acat1	0.739	24.6
E16.5(H):P0(L)	3	0.14	3.397	0.343	0.343	IPI00154054	0	R.IAAFADAAVDPIDFPLAPAYAVPK.V	Acat1	0.739	24.7
E16.5(H):P0(L)	3	0.21	4.12	0.286	0.286	IPI00154054	0	R.IAAFADAAVDPIDFPLAPAYAVPK.V	Acat1	0.739	24.8
E16.5(H):P0(L)	2	0.13	4.53	0.548	0.548	IPI00154054	0	R.T]PIGSFLGSLASQPATK^.L	Acat1	0.934	19
E16.5(H):P0(L)	2	-2.31	2.247	0.357	0.357	IPI00154054	0	R.I]AAFADAAVDPIDFPLAPAYAVPK^.V	Acat1	0.745	10.4
E16.5(H):P0(L)	2	-1.95	4.637	0.568	0.568	IPI00154054	0	R.T]PIGSFLGSLASQPATK^.L	Acat1	0.53	7.01
E16.5(H):P0(L)	3	-0.08	2.897	0.222	0.222	IPI00154054	0	R.I]AAFADAAVDPIDFPLAPAYAVPK^.V	Acat1	0.843	10.3
E16.5(H):P0(L)	4	0.32	2.657	0.297	0.297	IPI00228253	4	K.A]GHFDK^EIVPVLVSSR.K	Acat2	5.23	95.2
E16.5(H):P0(L)	4	0.4	3.314	0.297	0.297	IPI00228253	4	K.A]GHFDK^EIVPVLVSSR.K	Acat2	5.23	94.6
E16.5(H):P0(L)	2	-3.87	2.267	0.168	0.168	IPI00228253	4	K.V]AVLSQNR.A	Acat2	0.591	151
E16.5(H):P0(L)	2	-1.295	3.84	0.518	0.518	IPI00228253	3	R.IVSWSQAGVEPSVMGVGPIPAIK.Q	Acat2	1.18	25.4
E16.5(H):P0(L)	2	-0.491	4.516	0.595	0.595	IPI00228253	3	R.I]VSWSQAGVEPSVMGVGPIPAIK^.Q	Acat2	1.02	23.1
E16.5(H):P0(L)	2	-0.431	4.488	0.574	0.574	IPI00228253	3	R.I]VSWSQAGVEPSVMGVGPIPAIK^.Q	Acat2	1.02	23
E16.5(H):P0(L)	2	-0.861	3.333	0.474	0.474	IPI00228253	3	R.IVSWSQAGVEPSVMGVGPIPAIK.Q	Acat2	1.02	23.1
E16.5(H):P0(L)	2	-0.321	3.344	0.492	0.492	IPI00228253	3	R.IVSWSQAGVEPSVMGVGPIPAIK.Q	Acat2	1.02	23
E16.5(H):P0(L)	2	-0.165	4.344	0.604	0.604	IPI00228253	3	R.I]VSWSQAGVEPSVMGVGPIPAIK^.Q	Acat2	1.04	23.2
E16.5(H):P0(L)	3	1.13	2.27	0.179	0.179	IPI00228253	3	R.I]LVTLLHTLER.V	Acat2	3.17	76.8
E16.5(H):P0(L)	3	-0.88	2.252	0.202	0.202	IPI00228253	3	R.I]LVTLLHTLER.V	Acat2	3.19	87.2
E16.5(H):P0(L)	3	-0.8	2.752	0.377	0.377	IPI00228253	3	R.I]LVTLLHTLER.V	Acat2	3.19	87.5
E16.5(H):P0(L)	4	-0.51	2.86	0.052	0.052	IPI00228253	4	K.A]GHFDK^EIVPVLVSSR.K	Acat2	5.1	47.2
E16.5(H):P0(L)	4	-0.24	3.312	0.356	0.356	IPI00228253	4	K.A]GHFDK^EIVPVLVSSR.K	Acat2	5.1	47.3
E16.5(H):P0(L)	4	-3.19	4.184	0.387	0.387	IPI00228253	1	R.MGEVPLADSILCDGLTDAFHNYHMGITAENVAK.K	Acat2	-2.64	12.8
E16.5(H):P0(L)	3	0.72	6.18	0.642	0.642	IPI00228253	1	K.A]GWSLEDVDLFEINEAFAAVSAAIAK^.E	Acat2	4.01	21.4
E16.5(H):P0(L)	2	0	2.158	0.025	0.025	IPI00228253	4	K.V]AVLSQNR.A	Acat2	0.934	48.9
E16.5(H):P0(L)	2	0.05	2.062	0.078	0.078	IPI00228253	4	K.V]AVLSQNR.A	Acat2	0.934	48.7
E16.5(H):P0(L)	2	-0.3	3.713	0.406	0.406	IPI00228253	3	R.I]VSWSQAGVEPSVMGVGPIPAIK^.Q	Acat2	1.12	36.5
E16.5(H):P0(L)	2	-0.3	4.647	0.582	0.582	IPI00228253	3	R.I]VSWSQAGVEPSVMGVGPIPAIK^.Q	Acat2	1.12	36.7
E16.5(H):P0(L)	2	2.41	3.605	0.399	0.399	IPI00228253	3	R.IVSWSQAGVEPSVMGVGPIPAIK.Q	Acat2	0.887	14
E16.5(H):P0(L)	2	-0.23	2.264	0.051	0.051	IPI00228253	3	R.I]VSWSQAGVEPSVMGVGPIPAIK^.Q	Acat2	0.857	29.6
E16.5(H):P0(L)	2	-3.56	2.841	0.254	0.254	IPI00228253	3	R.I]VSWSQAGVEPSVMGVGPIPAIK^.Q	Acat2	1	27.1
E16.5(H):P0(L)	2	-1.5	3.764	0.55	0.55	IPI00228253	3	R.IVSWSQAGVEPSVMGVGPIPAIK.Q	Acat2	1.28	29.6
E16.5(H):P0(L)	4	-0.3	2.958	0.524	0.524	IPI00121136	9	K.I]SNIVHISNLVRPFTLGQLK^.E	Acin1	3.22	39.5
E16.5(H):P0(L)	4	-0.56	2.988	0.274	0.274	IPI00121136	3	R.H]LSHPEPEQQHVIQR.L	Acin1	2.39	97.4
E16.5(H):P0(L)	2	-1.62	2.31	0.198	0.198	IPI00126248	1	K.AIVWGMQTR.A	Acly	1.25	36
E16.5(H):P0(L)	2	-0.86	2.124	0.277	0.277	IPI00126248	1	K.A]IVWGMQTR.A	Acly	1.42	33.2
E16.5(H):P0(L)	3	-0.32	2.434	0.202	0.202	IPI00126248	1	K.D]LVSSLTSGLLTIGDR.F	Acly	1.7	20.6
E16.5(H):P0(L)	3	-0.37	2.904	0.252	0.252	IPI00126248	1	K.D]LVSSLTSGLLTIGDR.F	Acly	0.129	16
E16.5(H):P0(L)	2	-0.07	3.017	0.368	0.368	IPI00126248	1	K.D]LVSSLTSGLLTIGDR.F	Acly	0.85	18.3
E16.5(H):P0(L)	3	-0.51	3.337	0.174	0.174	IPI00116074	0	K.F]K^LEAPDADELPR.S	Aco2	4.9	30
E16.5(H):P0(L)	4	0.15	4.728	0.505	0.505	IPI00116074	0	R.L]QLLEPFDK^WDGK^DLEDLQILIK^.V	Aco2	4.09	34.3
E16.5(H):P0(L)	3	-1.33	3.663	0.305	0.305	IPI00116074	0	K.F]K^LEAPDADELPR.S	Aco2	4.33	29.8
E16.5(H):P0(L)	3	-1.32	3.115	0.129	0.129	IPI00116074	0	K.F]K^LEAPDADELPR.S	Aco2	4.33	29.8
E16.5(H):P0(L)	3	-1.81	2.203	0.239	0.239	IPI00116074	0	K.V]AMSHFEPSEYIR.Y	Aco2	3.05	37.5
E16.5(H):P0(L)	2	1.929	3.086	0.359	0.359	IPI00116074	0	K.S]QFTITPGSEQIR.A	Aco2	0.646	13.2
E16.5(H):P0(L)	2	-1.365	2.268	0.202	0.202	IPI00116074	0	K.LEAPDADELPR.S	Aco2	-1.13	13.5
E16.5(H):P0(L)	2	-0.62	2.53	0.142	0.142	IPI00116074	0	K.EGWPLDIR.V	Aco2	0.0694	61.8
E16.5(H):P0(L)	3	-1.94	2.45	0.06	0.06	IPI00116074	0	K.V]AMSHFEPSEYIR.Y	Aco2	1.94	32.2
E16.5(H):P0(L)	3	-1.94	2.83	0.173	0.173	IPI00116074	0	K.V]AMSHFEPSEYIR.Y	Aco2	2.17	32.8
E16.5(H):P0(L)	3	-0.76	3.319	0.391	0.391	IPI00116074	0	R.S]DFDPGQDTYQHPPK^.D	Aco2	-0.354	34.4
E16.5(H):P0(L)	3	-0.5	2.356	0.225	0.225	IPI00116074	0	K.F]K^LEAPDADELPR.S	Aco2	2.81	5.82
E16.5(H):P0(L)	3	0.23	2.507	0.214	0.214	IPI00116074	0	R.V]AMQDATAQMAMLQFISSGLPK^.V	Aco2	1.32	26.8
E16.5(H):P0(L)	2	0.58	3.289	0.294	0.294	IPI00116074	0	K.DLEDLQILIK.V	Aco2	-2.83	16.8
E16.5(H):P0(L)	2	4.78	2.946	0.454	0.454	IPI00116074	0	K.S]QFTITPGSEQIR.A	Aco2	0.761	14.5
E16.5(H):P0(L)	3	-4.04	2.425	0.192	0.192	IPI00116074	0	R.V]AMQDATAQMAMLQFISSGLPK^.V	Aco2	1.85	26.9
E16.5(H):P0(L)	2	-0.2942	2.077	0.414	0.414	IPI00125939	3	K.VLEVPPIVYLR.Q	Acot7	0.257	40.2
E16.5(H):P0(L)	2	-0.725	2.318	0.311	0.311	IPI00125939	3	K.V]LEVPPIVYLR.Q	Acot7	0.29	47.6
E16.5(H):P0(L)	2	-0.685	2.143	0.352	0.352	IPI00125939	3	K.V]LEVPPIVYLR.Q	Acot7	0.29	46.4
E16.5(H):P0(L)	2	-0.951	2.149	0.386	0.386	IPI00125939	3	K.V]LEVPPIVYLR.Q	Acot7	0.182	41.4
E16.5(H):P0(L)	2	-1.015	2.306	0.318	0.318	IPI00125939	3	K.V]LEVPPIVYLR.Q	Acot7	0.2	49.8
E16.5(H):P0(L)	2	-0.985	2.099	0.228	0.228	IPI00125939	3	K.V]LEVPPIVYLR.Q	Acot7	0.2	49.6
E16.5(H):P0(L)	2	-1.025	2.078	0.386	0.386	IPI00125939	3	K.VLEVPPIVYLR.Q	Acot7	0.2	49.8
E16.5(H):P0(L)	2	-0.075	2.835	0.417	0.417	IPI00125939	3	K.A]TLWYVPLSLK^.N	Acot7	1.71	15.8
E16.5(H):P0(L)	2	0.025	2.321	0.235	0.235	IPI00125939	3	K.A]TLWYVPLSLK^.N	Acot7	1.71	15.5
E16.5(H):P0(L)	3	-2.33	5.167	0.565	0.565	IPI00125939	3	K.TNIVTASVDAINFHDK.I	Acot7	-0.0773	26.2
E16.5(H):P0(L)	3	-2.45	4.019	0.513	0.513	IPI00125939	3	K.TNIVTASVDAINFHDK.I	Acot7	-0.0771	25.8
E16.5(H):P0(L)	4	-3.52	4.356	0.384	0.384	IPI00125939	2	R.I]MRPDDANVAGNVHGGTILK^.M	Acot7	0.0591	131
E16.5(H):P0(L)	4	-3.39	3.383	0.4	0.4	IPI00125939	2	R.IMRPDDANVAGNVHGGTILK.M	Acot7	0.0591	131
E16.5(H):P0(L)	2	0.41	2.159	0.223	0.223	IPI00125939	3	K.V]LEVPPIVYLR.Q	Acot7	0.264	28.3
E16.5(H):P0(L)	2	-0.73	2.344	0.332	0.332	IPI00125939	3	K.V]LEVPPIVYLR.Q	Acot7	0.377	82.4
E16.5(H):P0(L)	2	0.1	3.006	0.476	0.476	IPI00125939	3	K.A]TLWYVPLSLK^.N	Acot7	1.29	26.8
E16.5(H):P0(L)	2	-1.74	2.17	0.352	0.352	IPI00125939	3	K.V]LEVPPIVYLR.Q	Acot7	0.304	104
E16.5(H):P0(L)	2	-1.94	2.296	0.401	0.401	IPI00125939	3	K.VLEVPPIVYLR.Q	Acot7	0.163	81.7
E16.5(H):P0(L)	2	-1.92	2.365	0.329	0.329	IPI00125939	3	K.VLEVPPIVYLR.Q	Acot7	0.163	82.2
E16.5(H):P0(L)	2	-0.65	2.196	0.191	0.191	IPI00125939	3	K.V]LEVPPIVYLR.Q	Acot7	0.271	55.2
E16.5(H):P0(L)	2	-0.65	2.436	0.369	0.369	IPI00125939	3	K.V]LEVPPIVYLR.Q	Acot7	0.271	55.6
E16.5(H):P0(L)	2	-3.86	2.415	0.374	0.374	IPI00125939	3	K.V]LEVPPIVYLR.Q	Acot7	0.279	58.1
E16.5(H):P0(L)	2	-3.86	2.612	0.351	0.351	IPI00125939	3	K.V]LEVPPIVYLR.Q	Acot7	0.279	58.1
E16.5(H):P0(L)	2	-3.6	2.066	0.383	0.383	IPI00125939	3	K.VLEVPPIVYLR.Q	Acot7	0.279	58.1
E16.5(H):P0(L)	2	-2.97	2.094	0.222	0.222	IPI00125939	3	K.V]LEVPPIVYLR.Q	Acot7	0.173	84.1
E16.5(H):P0(L)	2	-3.85	3.521	0.467	0.467	IPI00110827	16	K.A]GFAGDDAPR.A	Acta1	0.532	1830
E16.5(H):P0(L)	2	-3.67	3.609	0.492	0.492	IPI00110827	16	K.A]GFAGDDAPR.A	Acta1	0.532	1800
E16.5(H):P0(L)	2	-3.05	3.23	0.24	0.24	IPI00110827	16	K.AGFAGDDAPR.A	Acta1	0.532	1830
E16.5(H):P0(L)	2	-2.84	3.384	0.285	0.285	IPI00110827	16	K.AGFAGDDAPR.A	Acta1	0.532	1800
E16.5(H):P0(L)	3	-0.19	3.025	0.356	0.356	IPI00110827	9	K.Y]PIEHGIITNWDDM*EK^.I	Acta1	1.7	42.3
E16.5(H):P0(L)	3	-0.4	2.912	0.299	0.299	IPI00110827	9	K.Y]PIEHGIITNWDDMEK^.I	Acta1	1.72	569
E16.5(H):P0(L)	3	-0.16	2.913	0.307	0.307	IPI00110827	9	K.Y]PIEHGIITNWDDMEK^.I	Acta1	1.72	574
E16.5(H):P0(L)	3	0.23	2.582	0.337	0.337	IPI00110827	9	K.YPIEHGIITNWDDMEK.I	Acta1	1.72	569
E16.5(H):P0(L)	3	0.52	2.653	0.268	0.268	IPI00110827	9	K.YPIEHGIITNWDDMEK.I	Acta1	1.72	574
E16.5(H):P0(L)	2	-1.38	3.017	0.404	0.404	IPI00110827	17	R.A]VFPSIVGRPR.H	Acta1	1.13	401
E16.5(H):P0(L)	2	-1.38	3.328	0.418	0.418	IPI00110827	17	R.A]VFPSIVGRPR.H	Acta1	1.13	401
E16.5(H):P0(L)	3	-0.26	2.815	0.207	0.207	IPI00110827	9	K.Y]PIEHGIITNWDDMEK^.I	Acta1	1.76	556
E16.5(H):P0(L)	3	0.34	2.582	0.338	0.338	IPI00110827	9	K.YPIEHGIITNWDDMEK.I	Acta1	1.76	556
E16.5(H):P0(L)	3	0.41	2.788	0.217	0.217	IPI00110827	9	K.YPIEHGIITNWDDMEK.I	Acta1	1.76	564
E16.5(H):P0(L)	3	-1.03	2.564	0.283	0.283	IPI00110827	9	K.Y]PIEHGIITNWDDM*EK^.I	Acta1	1.93	34.5
E16.5(H):P0(L)	3	-0.08	2.271	0.246	0.246	IPI00110827	14	K.IKIIAPPER.K	Acta1	0.756	72.7
E16.5(H):P0(L)	2	-1.62	2.312	0.219	0.219	IPI00110827	15	K.I]IAPPERK^.Y	Acta1	1.57	472
E16.5(H):P0(L)	2	-1.54	2.232	0.165	0.165	IPI00110827	15	K.I]IAPPERK^.Y	Acta1	1.57	483
E16.5(H):P0(L)	2	-1.22	3.219	0.36	0.36	IPI00110827	17	R.A]VFPSIVGRPR.H	Acta1	1.1	359
E16.5(H):P0(L)	2	-1.18	3	0.349	0.349	IPI00110827	17	R.A]VFPSIVGRPR.H	Acta1	1.1	360
E16.5(H):P0(L)	2	-0.93	2.92	0.433	0.433	IPI00110827	17	R.AVFPSIVGRPR.H	Acta1	1.1	359
E16.5(H):P0(L)	2	-0.9	3.081	0.42	0.42	IPI00110827	17	R.AVFPSIVGRPR.H	Acta1	1.1	360
E16.5(H):P0(L)	3	-0.45	2.324	0.37	0.37	IPI00110827	17	R.A]VFPSIVGRPR.H	Acta1	1.11	2450
E16.5(H):P0(L)	3	-1.82	2.739	0.206	0.206	IPI00110827	15	R.H]QGVM*VGMGQK^.D	Acta1	1.87	131
E16.5(H):P0(L)	3	-1.68	3.451	0.291	0.291	IPI00110827	15	R.H]QGVM*VGMGQK^.D	Acta1	1.87	131
E16.5(H):P0(L)	2	-1.36	2.119	0.117	0.262	IPI00110827	15	R.H]QGVM*VGMGQK^.D	Acta1	1.97	121
E16.5(H):P0(L)	3	-1.07	2.683	0.421	0.421	IPI00110827	17	R.A]VFPSIVGRPR.H	Acta1	1.16	2870
E16.5(H):P0(L)	3	-2.34	2.662	0.182	0.182	IPI00110827	15	R.H]QGVM*VGMGQK^.D	Acta1	2.04	281
E16.5(H):P0(L)	2	-1.94	2.376	0.073	0.21	IPI00110827	15	R.H]QGVM*VGMGQK^.D	Acta1	2.11	194
E16.5(H):P0(L)	2	0.215	2.576	0.312	0.312	IPI00110827	14	K.E]ITALAPSTMK^.I	Acta1	1.8	8.57
E16.5(H):P0(L)	2	0.965	2.981	0.38	0.38	IPI00110827	14	K.E]ITALAPSTMK^.I	Acta1	1.8	8.66
E16.5(H):P0(L)	2	3.8558	2.063	0.484	0.484	IPI00110827	16	K.A]GFAGDDAPR.A	Acta1	0.69	12.9
E16.5(H):P0(L)	2	-3.1942	2.293	0.343	0.343	IPI00110827	17	K.S]YELPDGQVITIGNER.F	Acta1	0.857	115
E16.5(H):P0(L)	2	-2.9542	2.473	0.436	0.436	IPI00110827	17	K.SYELPDGQVITIGNER.F	Acta1	0.857	115
E16.5(H):P0(L)	2	2.285	2.419	0.184	0.184	IPI00110827	14	K.E]ITALAPSTMK^.I	Acta1	1.09	36.6
E16.5(H):P0(L)	2	-0.815	2.86	0.271	0.271	IPI00110827	14	K.E]ITALAPSTMK^.I	Acta1	1.27	659
E16.5(H):P0(L)	2	-0.445	3.072	0.36	0.36	IPI00110827	14	K.E]ITALAPSTMK^.I	Acta1	1.27	645
E16.5(H):P0(L)	2	-0.255	2.586	0.238	0.238	IPI00110827	14	K.EITALAPSTMK.I	Acta1	1.27	643
E16.5(H):P0(L)	2	-0.025	2.668	0.256	0.256	IPI00110827	14	K.EITALAPSTMK.I	Acta1	1.27	645
E16.5(H):P0(L)	2	-1.055	2.655	0.297	0.297	IPI00110827	16	R.D]LTDYLMK^.I	Acta1	0.558	258
E16.5(H):P0(L)	2	-0.965	2.284	0.166	0.166	IPI00110827	16	R.D]LTDYLMK^.I	Acta1	0.558	258
E16.5(H):P0(L)	2	-0.895	2.232	0.248	0.248	IPI00110827	16	R.DLTDYLMK.I	Acta1	0.558	259
E16.5(H):P0(L)	2	-0.795	2.967	0.363	0.363	IPI00110827	16	R.DLTDYLMK.I	Acta1	0.558	259
E16.5(H):P0(L)	2	0.555	3.487	0.458	0.458	IPI00110827	17	K.S]YELPDGQVITIGNER.F	Acta1	-1.13	17.4
E16.5(H):P0(L)	2	1.275	4.077	0.311	0.311	IPI00110827	17	K.SYELPDGQVITIGNER.F	Acta1	-1.13	17.6
E16.5(H):P0(L)	2	1.275	4.737	0.446	0.446	IPI00110827	17	K.SYELPDGQVITIGNER.F	Acta1	-1.13	17.4
E16.5(H):P0(L)	3	-1.155	3.279	0.384	0.384	IPI00110827	17	K.S]YELPDGQVITIGNER.F	Acta1	0.618	16.8
E16.5(H):P0(L)	2	-0.265	4.832	0.536	0.536	IPI00110827	17	K.S]YELPDGQVITIGNER.F	Acta1	0.854	444
E16.5(H):P0(L)	2	0.005	4.013	0.462	0.462	IPI00110827	17	K.S]YELPDGQVITIGNER.F	Acta1	0.854	439
E16.5(H):P0(L)	2	0.065	4.899	0.425	0.425	IPI00110827	17	K.SYELPDGQVITIGNER.F	Acta1	0.854	444
E16.5(H):P0(L)	2	0.135	5.127	0.449	0.449	IPI00110827	17	K.SYELPDGQVITIGNER.F	Acta1	0.854	448
E16.5(H):P0(L)	2	-0.271	3.052	0.317	0.317	IPI00110827	14	K.E]ITALAPSTMK^.I	Acta1	1.44	653
E16.5(H):P0(L)	2	-0.241	3.228	0.36	0.36	IPI00110827	14	K.E]ITALAPSTMK^.I	Acta1	1.44	664
E16.5(H):P0(L)	2	-0.091	2.588	0.225	0.225	IPI00110827	14	K.EITALAPSTMK.I	Acta1	1.44	681
E16.5(H):P0(L)	2	0.159	2.513	0.222	0.222	IPI00110827	14	K.EITALAPSTMK.I	Acta1	1.44	664
E16.5(H):P0(L)	2	4.559	2.135	0.496	0.496	IPI00110827	16	K.D]SYVGDEAQSK^.R	Acta1	-0.146	23.1
E16.5(H):P0(L)	2	4.659	2.186	0.302	0.302	IPI00110827	16	K.D]SYVGDEAQSK^.R	Acta1	-0.146	23.1
E16.5(H):P0(L)	2	4.209	2.384	0.459	0.459	IPI00110827	16	K.DSYVGDEAQSK.R	Acta1	-0.146	23.1
E16.5(H):P0(L)	2	5.009	2.355	0.426	0.426	IPI00110827	16	K.DSYVGDEAQSK.R	Acta1	-0.146	23.1
E16.5(H):P0(L)	2	-0.841	3.126	0.367	0.367	IPI00110827	16	R.D]LTDYLMK^.I	Acta1	0.519	250
E16.5(H):P0(L)	2	-0.781	2.95	0.306	0.306	IPI00110827	16	R.D]LTDYLMK^.I	Acta1	0.519	250
E16.5(H):P0(L)	2	-0.641	2.071	0.339	0.339	IPI00110827	16	R.DLTDYLMK.I	Acta1	0.519	250
E16.5(H):P0(L)	2	-0.521	2.817	0.344	0.344	IPI00110827	16	R.DLTDYLMK.I	Acta1	0.519	250
E16.5(H):P0(L)	2	4.119	2.62	0.473	0.473	IPI00110827	16	K.A]GFAGDDAPR.A	Acta1	0.613	31.1
E16.5(H):P0(L)	2	4.559	2.131	0.415	0.415	IPI00110827	16	K.A]GFAGDDAPR.A	Acta1	0.615	33.2
E16.5(H):P0(L)	2	4.279	2.319	0.383	0.383	IPI00110827	16	K.A]GFAGDDAPR.A	Acta1	0.63	28.6
E16.5(H):P0(L)	2	4.329	3.014	0.523	0.523	IPI00110827	16	K.A]GFAGDDAPR.A	Acta1	0.63	28.6
E16.5(H):P0(L)	2	4.079	2.011	0.216	0.216	IPI00110827	16	K.AGFAGDDAPR.A	Acta1	0.63	28.6
E16.5(H):P0(L)	2	1.029	3.196	0.26	0.26	IPI00110827	17	K.SYELPDGQVITIGNER.F	Acta1	-0.876	16.6
E16.5(H):P0(L)	2	0.399	3.626	0.411	0.411	IPI00110827	17	K.S]YELPDGQVITIGNER.F	Acta1	0.775	188
E16.5(H):P0(L)	2	0.509	4.096	0.48	0.48	IPI00110827	17	K.SYELPDGQVITIGNER.F	Acta1	0.775	201
E16.5(H):P0(L)	2	0.629	4.047	0.385	0.385	IPI00110827	17	K.SYELPDGQVITIGNER.F	Acta1	0.775	225
E16.5(H):P0(L)	2	1.395	2.603	0.373	0.373	IPI00110827	14	K.E]ITALAPSTM*K^.I	Acta1	1.53	60
E16.5(H):P0(L)	2	-0.305	3.191	0.362	0.362	IPI00110827	14	K.E]ITALAPSTMK^.I	Acta1	1.61	1030
E16.5(H):P0(L)	2	-0.285	3.22	0.372	0.372	IPI00110827	14	K.E]ITALAPSTMK^.I	Acta1	1.61	1080
E16.5(H):P0(L)	2	0.155	2.986	0.276	0.276	IPI00110827	14	K.EITALAPSTMK.I	Acta1	1.61	1030
E16.5(H):P0(L)	2	0.165	2.655	0.365	0.365	IPI00110827	14	K.EITALAPSTMK.I	Acta1	1.61	1080
E16.5(H):P0(L)	2	-1.185	2.646	0.301	0.301	IPI00110827	16	R.D]LTDYLMK^.I	Acta1	0.517	250
E16.5(H):P0(L)	2	-1.165	2.853	0.367	0.367	IPI00110827	16	R.D]LTDYLMK^.I	Acta1	0.517	251
E16.5(H):P0(L)	2	-0.635	2.736	0.36	0.36	IPI00110827	16	R.DLTDYLMK.I	Acta1	0.517	251
E16.5(H):P0(L)	2	-0.635	3.132	0.331	0.331	IPI00110827	16	R.DLTDYLMK.I	Acta1	0.517	251
E16.5(H):P0(L)	2	-0.945	3.605	0.405	0.405	IPI00110827	16	K.AGFAGDDAPR.A	Acta1	0.604	987
E16.5(H):P0(L)	2	0.215	4.538	0.5	0.5	IPI00110827	17	K.S]YELPDGQVITIGNER.F	Acta1	0.727	249
E16.5(H):P0(L)	2	-0.025	4.056	0.424	0.424	IPI00110827	17	K.SYELPDGQVITIGNER.F	Acta1	0.727	240
E16.5(H):P0(L)	2	0.025	4.399	0.485	0.485	IPI00110827	17	K.SYELPDGQVITIGNER.F	Acta1	0.727	240
E16.5(H):P0(L)	3	-1.245	2.656	0.265	0.265	IPI00110827	17	K.S]YELPDGQVITIGNER.F	Acta1	0.747	9.22
E16.5(H):P0(L)	3	-1.53	2.265	0.226	0.226	IPI00110827	17	R.A]VFPSIVGRPR.H	Acta1	1.14	3120
E16.5(H):P0(L)	2	-1.71	3.135	0.372	0.372	IPI00110827	17	R.A]VFPSIVGRPR.H	Acta1	1.2	469
E16.5(H):P0(L)	2	-1.61	3.011	0.377	0.377	IPI00110827	17	R.A]VFPSIVGRPR.H	Acta1	1.2	470
E16.5(H):P0(L)	2	-1.54	2.757	0.413	0.413	IPI00110827	17	R.AVFPSIVGRPR.H	Acta1	1.2	469
E16.5(H):P0(L)	2	-1.45	2.879	0.397	0.397	IPI00110827	17	R.AVFPSIVGRPR.H	Acta1	1.2	470
E16.5(H):P0(L)	3	0.73	3.214	0.273	0.273	IPI00110827	9	K.Y]PIEHGIITNWDDMEK^.I	Acta1	1.69	473
E16.5(H):P0(L)	3	0.77	2.831	0.302	0.302	IPI00110827	9	K.Y]PIEHGIITNWDDMEK^.I	Acta1	1.69	469
E16.5(H):P0(L)	3	1.27	2.288	0.16	0.16	IPI00110827	9	K.YPIEHGIITNWDDMEK.I	Acta1	1.69	473
E16.5(H):P0(L)	3	1.38	2.372	0.108	0.108	IPI00110827	9	K.YPIEHGIITNWDDMEK.I	Acta1	1.69	477
E16.5(H):P0(L)	3	-0.1	2.933	0.265	0.265	IPI00110827	9	K.Y]PIEHGIITNWDDM*EK^.I	Acta1	1.76	27.3
E16.5(H):P0(L)	2	-2.6	3.232	0.363	0.363	IPI00110827	17	R.A]VFPSIVGRPR.H	Acta1	1.13	522
E16.5(H):P0(L)	2	-2.36	2.872	0.333	0.333	IPI00110827	17	R.A]VFPSIVGRPR.H	Acta1	1.13	526
E16.5(H):P0(L)	2	-2.21	2.948	0.461	0.461	IPI00110827	17	R.AVFPSIVGRPR.H	Acta1	1.13	522
E16.5(H):P0(L)	2	-2.11	2.758	0.41	0.41	IPI00110827	17	R.AVFPSIVGRPR.H	Acta1	1.13	526
E16.5(H):P0(L)	3	-1.73	2.437	0.489	0.489	IPI00110827	17	R.A]VFPSIVGRPR.H	Acta1	1.14	2390
E16.5(H):P0(L)	3	-1.6	2.758	0.53	0.53	IPI00110827	17	R.A]VFPSIVGRPR.H	Acta1	1.14	2400
E16.5(H):P0(L)	3	-0.48	2.81	0.275	0.275	IPI00110827	9	K.Y]PIEHGIITNWDDMEK^.I	Acta1	1.73	489
E16.5(H):P0(L)	3	-0.19	2.934	0.289	0.289	IPI00110827	9	K.Y]PIEHGIITNWDDMEK^.I	Acta1	1.73	493
E16.5(H):P0(L)	3	0.01	2.683	0.339	0.339	IPI00110827	9	K.YPIEHGIITNWDDMEK.I	Acta1	1.73	500
E16.5(H):P0(L)	3	-0.73	2.456	0.434	0.434	IPI00110827	17	R.A]VFPSIVGRPR.H	Acta1	1.14	2720
E16.5(H):P0(L)	3	-0.73	2.975	0.44	0.44	IPI00110827	17	R.A]VFPSIVGRPR.H	Acta1	1.14	2750
E16.5(H):P0(L)	2	-1.35	3.138	0.44	0.44	IPI00110827	17	R.A]VFPSIVGRPR.H	Acta1	1.15	439
E16.5(H):P0(L)	2	-1.01	2.952	0.36	0.36	IPI00110827	17	R.AVFPSIVGRPR.H	Acta1	1.15	439
E16.5(H):P0(L)	2	-0.75	3.19	0.506	0.506	IPI00110827	10	K.I]WHHTFYNELR.V	Acta1	3.11	615
E16.5(H):P0(L)	2	-0.34	3.19	0.483	0.483	IPI00110827	10	K.I]WHHTFYNELR.V	Acta1	3.11	785
E16.5(H):P0(L)	2	-0.54	2.876	0.471	0.471	IPI00110827	10	K.IWHHTFYNELR.V	Acta1	3.11	615
E16.5(H):P0(L)	2	-0.66	3.16	0.495	0.495	IPI00110827	10	K.I]WHHTFYNELR.V	Acta1	3.23	177
E16.5(H):P0(L)	2	-0.61	3.305	0.481	0.481	IPI00110827	10	K.I]WHHTFYNELR.V	Acta1	3.23	178
E16.5(H):P0(L)	2	-0.69	3.361	0.485	0.485	IPI00110827	10	K.IWHHTFYNELR.V	Acta1	3.23	179
E16.5(H):P0(L)	2	-0.67	2.176	0.282	0.282	IPI00110827	10	K.IWHHTFYNELR.V	Acta1	3.23	177
E16.5(H):P0(L)	4	1.77	2.642	0.256	0.256	IPI00110827	4	K.Y]PIEHGIITNWDDMEK^IWHHTFYNELR.V	Acta1	3.46	9.24
E16.5(H):P0(L)	4	0.9	2.596	0.14	0.14	IPI00110827	4	K.Y]PIEHGIITNWDDMEK^IWHHTFYNELR.V	Acta1	3.5	9.47
E16.5(H):P0(L)	2	-0.19	3.374	0.468	0.468	IPI00110827	10	K.I]WHHTFYNELR.V	Acta1	3.19	200
E16.5(H):P0(L)	2	-0.19	3.43	0.433	0.433	IPI00110827	10	K.I]WHHTFYNELR.V	Acta1	3.19	198
E16.5(H):P0(L)	2	0.49	3.256	0.442	0.442	IPI00110827	10	K.IWHHTFYNELR.V	Acta1	3.19	200
E16.5(H):P0(L)	3	-1.14	2.582	0.501	0.501	IPI00110827	17	R.A]VFPSIVGRPR.H	Acta1	1.15	790
E16.5(H):P0(L)	3	-1.12	2.595	0.38	0.38	IPI00110827	17	R.A]VFPSIVGRPR.H	Acta1	1.15	1030
E16.5(H):P0(L)	3	-1.03	2.579	0.397	0.397	IPI00110827	17	R.A]VFPSIVGRPR.H	Acta1	1.15	1000
E16.5(H):P0(L)	2	0.065	2.391	0.36	0.36	IPI00110827	14	K.E]ITALAPSTMK^.I	Acta1	1.23	17.1
E16.5(H):P0(L)	2	0.745	2.829	0.388	0.388	IPI00110827	16	K.A]GFAGDDAPR.A	Acta1	0.594	57.8
E16.5(H):P0(L)	2	0.965	2.969	0.322	0.322	IPI00110827	16	K.A]GFAGDDAPR.A	Acta1	0.594	57.1
E16.5(H):P0(L)	3	-0.715	2.273	0.362	0.362	IPI00110827	17	R.A]VFPSIVGRPR.H	Acta1	1.14	698
E16.5(H):P0(L)	3	0.295	2.458	0.414	0.414	IPI00110827	17	R.A]VFPSIVGRPR.H	Acta1	1.14	702
E16.5(H):P0(L)	3	-0.19	2.241	0.245	0.245	IPI00110827	10	K.I]WHHTFYNELR.V	Acta1	3.06	42
E16.5(H):P0(L)	3	0.04	2.596	0.341	0.341	IPI00110827	10	K.I]WHHTFYNELR.V	Acta1	3.06	41.7
E16.5(H):P0(L)	2	-1.23	2.215	0.264	0.264	IPI00110827	16	R.D]LTDYLMK^.I	Acta1	0.533	156
E16.5(H):P0(L)	2	-1.13	2.877	0.347	0.347	IPI00110827	16	R.D]LTDYLMK^.I	Acta1	0.533	154
E16.5(H):P0(L)	2	-0.93	2.49	0.294	0.294	IPI00110827	16	R.DLTDYLMK.I	Acta1	0.533	156
E16.5(H):P0(L)	2	-0.07	3.453	0.346	0.346	IPI00110827	16	K.A]GFAGDDAPR.A	Acta1	0.577	264
E16.5(H):P0(L)	2	-0.02	3.216	0.324	0.324	IPI00110827	16	K.A]GFAGDDAPR.A	Acta1	0.577	267
E16.5(H):P0(L)	2	0.37	3.535	0.364	0.364	IPI00110827	16	K.AGFAGDDAPR.A	Acta1	0.577	261
E16.5(H):P0(L)	3	-0.28	3.508	0.299	0.299	IPI00110827	17	K.S]YELPDGQVITIGNER.F	Acta1	0.577	110
E16.5(H):P0(L)	2	-1.33	2.5	0.291	0.291	IPI00110827	16	R.DLTDYLMK.I	Acta1	0.46	208
E16.5(H):P0(L)	2	-1.37	2.862	0.312	0.312	IPI00110827	16	R.D]LTDYLMK^.I	Acta1	0.512	212
E16.5(H):P0(L)	2	-1.03	2.834	0.382	0.382	IPI00110827	16	R.DLTDYLMK.I	Acta1	0.512	212
E16.5(H):P0(L)	2	0.96	2.699	0.282	0.282	IPI00110827	14	K.E]ITALAPSTMK^.I	Acta1	1.34	81.6
E16.5(H):P0(L)	2	1.05	2.39	0.211	0.211	IPI00110827	14	K.E]ITALAPSTMK^.I	Acta1	1.34	82.1
E16.5(H):P0(L)	2	0.26	2.135	0.261	0.261	IPI00110827	14	K.EITALAPSTMK.I	Acta1	1.34	81
E16.5(H):P0(L)	2	0.37	2.573	0.296	0.296	IPI00110827	14	K.EITALAPSTMK.I	Acta1	1.34	81.1
E16.5(H):P0(L)	2	-2.39	3.161	0.471	0.471	IPI00110827	16	K.DSYVGDEAQSK.R	Acta1	-0.116	82.6
E16.5(H):P0(L)	2	1.26	2.506	0.32	0.32	IPI00110827	16	K.A]GFAGDDAPR.A	Acta1	0.58	443
E16.5(H):P0(L)	2	1.28	3.277	0.42	0.42	IPI00110827	16	K.A]GFAGDDAPR.A	Acta1	0.58	444
E16.5(H):P0(L)	2	1.42	3.097	0.38	0.38	IPI00110827	16	K.AGFAGDDAPR.A	Acta1	0.58	444
E16.5(H):P0(L)	2	1.23	2.321	0.344	0.344	IPI00110827	16	R.DLTDYLMK.I	Acta1	0.642	60.6
E16.5(H):P0(L)	2	0.46	3.007	0.297	0.297	IPI00110827	17	K.S]YELPDGQVITIGNER.F	Acta1	0.725	97.7
E16.5(H):P0(L)	2	0.95	3.112	0.478	0.478	IPI00110827	17	K.S]YELPDGQVITIGNER.F	Acta1	0.725	95.6
E16.5(H):P0(L)	2	0.44	3.382	0.442	0.442	IPI00110827	17	K.SYELPDGQVITIGNER.F	Acta1	0.725	97.7
E16.5(H):P0(L)	2	2.92	3.842	0.474	0.474	IPI00110827	17	K.SYELPDGQVITIGNER.F	Acta1	0.725	95.1
E16.5(H):P0(L)	2	-1.82	2.867	0.306	0.306	IPI00110827	16	R.D]LTDYLMK^.I	Acta1	0.678	163
E16.5(H):P0(L)	2	-1.01	2.825	0.249	0.249	IPI00110827	16	R.D]LTDYLMK^.I	Acta1	0.678	156
E16.5(H):P0(L)	2	-0.51	2.513	0.313	0.313	IPI00110827	16	R.DLTDYLMK.I	Acta1	0.678	163
E16.5(H):P0(L)	2	0.07	2.768	0.394	0.394	IPI00110827	16	R.DLTDYLMK.I	Acta1	0.678	156
E16.5(H):P0(L)	2	-0.45	2.615	0.324	0.324	IPI00110827	16	R.D]LTDYLMK^.I	Acta1	0.522	66.9
E16.5(H):P0(L)	3	0.05	2.568	0.427	0.427	IPI00110827	17	R.A]VFPSIVGRPR.H	Acta1	1.14	27.9
E16.5(H):P0(L)	3	0.1	2.555	0.35	0.35	IPI00110827	17	R.A]VFPSIVGRPR.H	Acta1	1.14	27.6
E16.5(H):P0(L)	3	5.82	3.053	0.095	0.095	IPI00110827	15	R.H]QGVMVGMGQK^.D	Acta1	2.26	99
E16.5(H):P0(L)	3	-1.3	2.662	0.436	0.436	IPI00110827	17	R.A]VFPSIVGRPR.H	Acta1	1.1	1610
E16.5(H):P0(L)	3	-1.43	2.626	0.363	0.363	IPI00110827	10	K.I]WHHTFYNELR.V	Acta1	3.11	79.9
E16.5(H):P0(L)	2	-0.96	3.482	0.339	0.339	IPI00110827	14	K.E]ITALAPSTMK^.I	Acta1	1.46	297
E16.5(H):P0(L)	2	-0.94	3.019	0.28	0.28	IPI00110827	14	K.E]ITALAPSTMK^.I	Acta1	1.46	298
E16.5(H):P0(L)	2	-0.79	2.877	0.281	0.281	IPI00110827	14	K.EITALAPSTMK.I	Acta1	1.46	297
E16.5(H):P0(L)	2	-0.94	2.644	0.286	0.286	IPI00110827	16	R.D]LTDYLMK^.I	Acta1	0.235	229
E16.5(H):P0(L)	2	-0.34	2.234	0.36	0.36	IPI00110827	16	R.DLTDYLMK.I	Acta1	0.235	229
E16.5(H):P0(L)	3	-1.22	2.561	0.323	0.323	IPI00110827	10	K.I]WHHTFYNELR.V	Acta1	3.14	86.6
E16.5(H):P0(L)	3	-1.2	2.417	0.32	0.32	IPI00110827	10	K.I]WHHTFYNELR.V	Acta1	3.14	86.2
E16.5(H):P0(L)	2	-1.02	3.606	0.347	0.347	IPI00110827	14	K.E]ITALAPSTMK^.I	Acta1	1.31	318
E16.5(H):P0(L)	2	-1.01	3.178	0.367	0.367	IPI00110827	14	K.E]ITALAPSTMK^.I	Acta1	1.31	319
E16.5(H):P0(L)	2	-1.17	2.673	0.329	0.329	IPI00110827	14	K.EITALAPSTMK.I	Acta1	1.31	319
E16.5(H):P0(L)	2	-1.1	3.03	0.362	0.362	IPI00110827	14	K.EITALAPSTMK.I	Acta1	1.31	318
E16.5(H):P0(L)	2	-1.11	3.736	0.475	0.475	IPI00110827	16	K.A]GFAGDDAPR.A	Acta1	0.595	1130
E16.5(H):P0(L)	2	-0.43	3.591	0.404	0.404	IPI00110827	16	K.AGFAGDDAPR.A	Acta1	0.595	1130
E16.5(H):P0(L)	2	-1.6	2.539	0.289	0.289	IPI00110827	16	R.D]LTDYLMK^.I	Acta1	0.685	140
E16.5(H):P0(L)	2	-0.11	2.098	0.278	0.278	IPI00110827	16	R.DLTDYLMK.I	Acta1	0.685	140
E16.5(H):P0(L)	3	-1.36	2.337	0.354	0.354	IPI00110827	10	K.I]WHHTFYNELR.V	Acta1	3.23	83
E16.5(H):P0(L)	3	-1.36	2.67	0.281	0.281	IPI00110827	10	K.I]WHHTFYNELR.V	Acta1	3.23	83.3
E16.5(H):P0(L)	2	-0.99	3.04	0.332	0.332	IPI00110827	14	K.E]ITALAPSTMK^.I	Acta1	1.25	316
E16.5(H):P0(L)	2	-0.96	3.167	0.381	0.381	IPI00110827	14	K.E]ITALAPSTMK^.I	Acta1	1.25	318
E16.5(H):P0(L)	2	-1.09	2.664	0.365	0.365	IPI00110827	14	K.EITALAPSTMK.I	Acta1	1.25	318
E16.5(H):P0(L)	2	-1.75	2.848	0.362	0.362	IPI00110827	16	R.D]LTDYLMK^.I	Acta1	0.69	133
E16.5(H):P0(L)	2	0.12	5.588	0.551	0.551	IPI00110827	17	K.S]YELPDGQVITIGNER.F	Acta1	0.661	299
E16.5(H):P0(L)	2	-1.16	2.876	0.343	0.343	IPI00110827	16	R.D]LTDYLMK^.I	Acta1	0.303	56.9
E16.5(H):P0(L)	2	-1.14	2.506	0.254	0.254	IPI00110827	16	R.D]LTDYLMK^.I	Acta1	0.303	57.1
E16.5(H):P0(L)	2	-0.86	2.194	0.227	0.227	IPI00110827	16	R.DLTDYLMK.I	Acta1	0.303	57.1
E16.5(H):P0(L)	2	-0.81	2.29	0.306	0.306	IPI00110827	16	R.DLTDYLMK.I	Acta1	0.303	56.9
E16.5(H):P0(L)	3	-0.86	2.422	0.482	0.482	IPI00110827	17	R.A]VFPSIVGRPR.H	Acta1	1.24	43.8
E16.5(H):P0(L)	2	-0.84	2.517	0.327	0.327	IPI00110827	16	R.D]LTDYLMK^.I	Acta1	0.26	62.1
E16.5(H):P0(L)	2	-0.84	2.55	0.299	0.299	IPI00110827	16	R.D]LTDYLMK^.I	Acta1	0.26	62.6
E16.5(H):P0(L)	2	-0.84	2.549	0.25	0.25	IPI00110827	16	R.DLTDYLMK.I	Acta1	0.26	62.1
E16.5(H):P0(L)	2	-0.8	2.331	0.237	0.237	IPI00110827	16	R.DLTDYLMK.I	Acta1	0.26	61.9
E16.5(H):P0(L)	2	-0.46	2.619	0.321	0.321	IPI00110827	14	K.E]ITALAPSTMK^.I	Acta1	1.38	229
E16.5(H):P0(L)	2	-0.46	2.973	0.395	0.395	IPI00110827	14	K.E]ITALAPSTMK^.I	Acta1	1.38	230
E16.5(H):P0(L)	2	-0.27	2.671	0.293	0.293	IPI00110827	14	K.EITALAPSTMK.I	Acta1	1.38	229
E16.5(H):P0(L)	2	-0.59	2.761	0.48	0.48	IPI00110827	16	K.D]SYVGDEAQSK^.R	Acta1	-0.157	319
E16.5(H):P0(L)	2	-0.59	3.287	0.527	0.527	IPI00110827	16	K.D]SYVGDEAQSK^.R	Acta1	-0.157	324
E16.5(H):P0(L)	2	-0.69	2.542	0.44	0.44	IPI00110827	16	K.DSYVGDEAQSK.R	Acta1	-0.157	319
E16.5(H):P0(L)	2	-0.69	2.725	0.476	0.476	IPI00110827	16	K.DSYVGDEAQSK.R	Acta1	-0.157	324
E16.5(H):P0(L)	2	-1.02	2.646	0.289	0.289	IPI00110827	16	R.D]LTDYLMK^.I	Acta1	0.264	259
E16.5(H):P0(L)	2	-1.02	2.806	0.267	0.267	IPI00110827	16	R.D]LTDYLMK^.I	Acta1	0.264	259
E16.5(H):P0(L)	2	-0.53	2.134	0.299	0.299	IPI00110827	16	R.DLTDYLMK.I	Acta1	0.264	259
E16.5(H):P0(L)	2	-1.36	3.406	0.534	0.534	IPI00110827	16	K.A]GFAGDDAPR.A	Acta1	0.542	469
E16.5(H):P0(L)	2	-1.36	3.496	0.481	0.481	IPI00110827	16	K.A]GFAGDDAPR.A	Acta1	0.542	497
E16.5(H):P0(L)	2	-0.73	3.312	0.357	0.357	IPI00110827	16	K.AGFAGDDAPR.A	Acta1	0.542	497
E16.5(H):P0(L)	2	-0.71	3.455	0.391	0.391	IPI00110827	16	K.AGFAGDDAPR.A	Acta1	0.542	469
E16.5(H):P0(L)	2	-0.26	4.807	0.563	0.563	IPI00110827	17	K.S]YELPDGQVITIGNER.F	Acta1	0.497	209
E16.5(H):P0(L)	2	-0.26	4.958	0.548	0.548	IPI00110827	17	K.S]YELPDGQVITIGNER.F	Acta1	0.497	208
E16.5(H):P0(L)	2	0.8	3.996	0.453	0.453	IPI00110827	17	K.SYELPDGQVITIGNER.F	Acta1	0.497	209
E16.5(H):P0(L)	2	0.8	4.451	0.465	0.465	IPI00110827	17	K.SYELPDGQVITIGNER.F	Acta1	0.497	208
E16.5(H):P0(L)	2	-0.88	3.132	0.372	0.372	IPI00110827	14	K.E]ITALAPSTMK^.I	Acta1	1.34	951
E16.5(H):P0(L)	2	-0.88	3.244	0.377	0.377	IPI00110827	14	K.E]ITALAPSTMK^.I	Acta1	1.34	946
E16.5(H):P0(L)	2	-0.2	2.778	0.28	0.28	IPI00110827	14	K.EITALAPSTMK.I	Acta1	1.34	946
E16.5(H):P0(L)	2	-1.18	3.193	0.526	0.526	IPI00110827	16	K.D]SYVGDEAQSK^.R	Acta1	-0.098	1030
E16.5(H):P0(L)	2	-1.16	3.413	0.529	0.529	IPI00110827	16	K.D]SYVGDEAQSK^.R	Acta1	-0.098	1010
E16.5(H):P0(L)	2	-0.89	3.023	0.479	0.479	IPI00110827	16	K.D]SYVGDEAQSK^.R	Acta1	-0.098	967
E16.5(H):P0(L)	2	-0.99	2.323	0.346	0.346	IPI00110827	16	K.DSYVGDEAQSK.R	Acta1	-0.098	967
E16.5(H):P0(L)	2	-0.97	2.586	0.48	0.48	IPI00110827	16	K.DSYVGDEAQSK.R	Acta1	-0.098	966
E16.5(H):P0(L)	2	-0.58	3.12	0.52	0.52	IPI00110827	16	K.DSYVGDEAQSK.R	Acta1	-0.098	994
E16.5(H):P0(L)	2	-0.53	2.475	0.341	0.341	IPI00110827	16	K.DSYVGDEAQSK.R	Acta1	-0.098	1020
E16.5(H):P0(L)	2	-0.88	2.494	0.295	0.295	IPI00110827	16	R.D]LTDYLMK^.I	Acta1	0.45	769
E16.5(H):P0(L)	2	-0.88	2.504	0.311	0.311	IPI00110827	16	R.D]LTDYLMK^.I	Acta1	0.45	772
E16.5(H):P0(L)	2	0.19	2.445	0.355	0.355	IPI00110827	16	R.DLTDYLMK.I	Acta1	0.45	769
E16.5(H):P0(L)	2	0.19	2.632	0.411	0.411	IPI00110827	16	R.DLTDYLMK.I	Acta1	0.45	772
E16.5(H):P0(L)	2	-1.38	2.372	0.419	0.419	IPI00110827	16	K.A]GFAGDDAPR.A	Acta1	0.619	2450
E16.5(H):P0(L)	2	-1.31	2.68	0.419	0.419	IPI00110827	16	K.A]GFAGDDAPR.A	Acta1	0.619	2630
E16.5(H):P0(L)	2	-1.31	3.287	0.479	0.479	IPI00110827	16	K.A]GFAGDDAPR.A	Acta1	0.619	1970
E16.5(H):P0(L)	2	-1.31	3.37	0.43	0.43	IPI00110827	16	K.A]GFAGDDAPR.A	Acta1	0.619	1750
E16.5(H):P0(L)	2	-1.27	3.252	0.43	0.43	IPI00110827	16	K.A]GFAGDDAPR.A	Acta1	0.619	1710
E16.5(H):P0(L)	2	-1.26	3.333	0.469	0.469	IPI00110827	16	K.A]GFAGDDAPR.A	Acta1	0.619	1950
E16.5(H):P0(L)	2	-1.04	2.933	0.263	0.263	IPI00110827	16	K.AGFAGDDAPR.A	Acta1	0.619	2000
E16.5(H):P0(L)	2	-1.03	2.869	0.342	0.342	IPI00110827	16	K.AGFAGDDAPR.A	Acta1	0.619	2020
E16.5(H):P0(L)	2	-0.52	3.517	0.407	0.407	IPI00110827	16	K.AGFAGDDAPR.A	Acta1	0.619	1800
E16.5(H):P0(L)	2	-0.5	3.374	0.348	0.348	IPI00110827	16	K.AGFAGDDAPR.A	Acta1	0.619	1780
E16.5(H):P0(L)	2	-1.06	2.594	0.465	0.465	IPI00110827	16	K.A]GFAGDDAPR.A	Acta1	0.634	1670
E16.5(H):P0(L)	2	-0.95	2.705	0.415	0.415	IPI00110827	16	K.A]GFAGDDAPR.A	Acta1	0.634	1820
E16.5(H):P0(L)	2	-1.08	2.844	0.435	0.435	IPI00110827	16	K.A]GFAGDDAPR.A	Acta1	0.761	52.8
E16.5(H):P0(L)	2	-0.29	3.196	0.359	0.359	IPI00110827	17	K.SYELPDGQVITIGNER.F	Acta1	-1.38	19.2
E16.5(H):P0(L)	2	-0.21	4.907	0.552	0.552	IPI00110827	17	K.S]YELPDGQVITIGNER.F	Acta1	0.677	888
E16.5(H):P0(L)	2	-0.21	5.177	0.574	0.574	IPI00110827	17	K.S]YELPDGQVITIGNER.F	Acta1	0.677	895
E16.5(H):P0(L)	2	0.25	4.703	0.506	0.506	IPI00110827	17	K.SYELPDGQVITIGNER.F	Acta1	0.677	900
E16.5(H):P0(L)	2	0.25	4.782	0.499	0.499	IPI00110827	17	K.SYELPDGQVITIGNER.F	Acta1	0.677	895
E16.5(H):P0(L)	3	-0.13	2.451	0.044	0.044	IPI00110827	17	K.S]YELPDGQVITIGNER.F	Acta1	0.709	796
E16.5(H):P0(L)	3	-0.13	3.532	0.349	0.349	IPI00110827	17	K.S]YELPDGQVITIGNER.F	Acta1	0.709	809
E16.5(H):P0(L)	2	-0.89	2.851	0.34	0.34	IPI00110827	14	K.E]ITALAPSTMK^.I	Acta1	1.34	1090
E16.5(H):P0(L)	2	-0.89	3.079	0.332	0.332	IPI00110827	14	K.E]ITALAPSTMK^.I	Acta1	1.34	1080
E16.5(H):P0(L)	2	0.05	2.837	0.367	0.367	IPI00110827	14	K.EITALAPSTMK.I	Acta1	1.34	1080
E16.5(H):P0(L)	2	-0.75	3.298	0.513	0.513	IPI00110827	16	K.D]SYVGDEAQSK^.R	Acta1	-0.0845	1180
E16.5(H):P0(L)	2	-0.74	3.408	0.528	0.528	IPI00110827	16	K.D]SYVGDEAQSK^.R	Acta1	-0.0845	1180
E16.5(H):P0(L)	2	-0.53	3.061	0.526	0.526	IPI00110827	16	K.D]SYVGDEAQSK^.R	Acta1	-0.0845	1260
E16.5(H):P0(L)	2	-0.47	3.39	0.525	0.525	IPI00110827	16	K.D]SYVGDEAQSK^.R	Acta1	-0.0845	1280
E16.5(H):P0(L)	2	-0.36	3.029	0.511	0.511	IPI00110827	16	K.DSYVGDEAQSK.R	Acta1	-0.0845	1310
E16.5(H):P0(L)	2	-0.27	3.252	0.546	0.546	IPI00110827	16	K.DSYVGDEAQSK.R	Acta1	-0.0845	1280
E16.5(H):P0(L)	2	-0.02	3.285	0.47	0.47	IPI00110827	16	K.DSYVGDEAQSK.R	Acta1	-0.0845	1180
E16.5(H):P0(L)	2	0	3.08	0.527	0.527	IPI00110827	16	K.DSYVGDEAQSK.R	Acta1	-0.0845	1180
E16.5(H):P0(L)	2	-0.47	2.876	0.369	0.369	IPI00110827	16	R.D]LTDYLMK^.I	Acta1	0.441	718
E16.5(H):P0(L)	2	-0.46	2.903	0.328	0.328	IPI00110827	16	R.D]LTDYLMK^.I	Acta1	0.441	715
E16.5(H):P0(L)	2	0.6	2.562	0.412	0.412	IPI00110827	16	R.DLTDYLMK.I	Acta1	0.441	718
E16.5(H):P0(L)	2	0.6	2.605	0.414	0.414	IPI00110827	16	R.DLTDYLMK.I	Acta1	0.441	715
E16.5(H):P0(L)	2	-0.89	3.499	0.494	0.494	IPI00110827	16	K.A]GFAGDDAPR.A	Acta1	0.602	394
E16.5(H):P0(L)	2	-0.88	3.203	0.501	0.501	IPI00110827	16	K.A]GFAGDDAPR.A	Acta1	0.602	477
E16.5(H):P0(L)	2	-0.8	3.112	0.482	0.482	IPI00110827	16	K.A]GFAGDDAPR.A	Acta1	0.602	868
E16.5(H):P0(L)	2	-0.78	3.311	0.447	0.447	IPI00110827	16	K.A]GFAGDDAPR.A	Acta1	0.602	873
E16.5(H):P0(L)	2	-0.76	3.574	0.53	0.53	IPI00110827	16	K.A]GFAGDDAPR.A	Acta1	0.602	806
E16.5(H):P0(L)	2	-0.74	3.619	0.455	0.455	IPI00110827	16	K.A]GFAGDDAPR.A	Acta1	0.602	829
E16.5(H):P0(L)	2	-0.58	2.74	0.416	0.416	IPI00110827	16	K.A]GFAGDDAPR.A	Acta1	0.602	169
E16.5(H):P0(L)	2	-0.02	2.793	0.248	0.248	IPI00110827	16	K.AGFAGDDAPR.A	Acta1	0.602	873
E16.5(H):P0(L)	2	-0.02	3.177	0.313	0.313	IPI00110827	16	K.AGFAGDDAPR.A	Acta1	0.602	870
E16.5(H):P0(L)	2	0.15	3.603	0.288	0.288	IPI00110827	16	K.AGFAGDDAPR.A	Acta1	0.602	806
E16.5(H):P0(L)	2	0.17	3.496	0.343	0.343	IPI00110827	16	K.AGFAGDDAPR.A	Acta1	0.602	779
E16.5(H):P0(L)	2	0.21	4.746	0.54	0.54	IPI00110827	17	K.S]YELPDGQVITIGNER.F	Acta1	0.718	932
E16.5(H):P0(L)	2	0.22	5.176	0.556	0.556	IPI00110827	17	K.S]YELPDGQVITIGNER.F	Acta1	0.718	948
E16.5(H):P0(L)	2	0.77	4.924	0.48	0.48	IPI00110827	17	K.SYELPDGQVITIGNER.F	Acta1	0.718	965
E16.5(H):P0(L)	2	0.77	5.651	0.485	0.485	IPI00110827	17	K.SYELPDGQVITIGNER.F	Acta1	0.718	955
E16.5(H):P0(L)	3	0.28	2.397	0.055	0.055	IPI00110827	17	K.S]YELPDGQVITIGNER.F	Acta1	0.752	793
E16.5(H):P0(L)	3	0.28	3.353	0.328	0.328	IPI00110827	17	K.S]YELPDGQVITIGNER.F	Acta1	0.752	781
E16.5(H):P0(L)	2	-0.99	3.148	0.34	0.34	IPI00110827	14	K.E]ITALAPSTMK^.I	Acta1	1.18	1420
E16.5(H):P0(L)	2	-0.9	2.994	0.314	0.314	IPI00110827	14	K.E]ITALAPSTMK^.I	Acta1	1.18	1440
E16.5(H):P0(L)	2	3.84	2.34	0.262	0.262	IPI00110827	14	K.E]ITALAPSTMK^.I	Acta1	1.18	1230
E16.5(H):P0(L)	2	3.91	2.216	0.198	0.198	IPI00110827	14	K.E]ITALAPSTMK^.I	Acta1	1.18	1240
E16.5(H):P0(L)	2	4.96	2.634	0.353	0.353	IPI00110827	14	K.E]ITALAPSTMK^.I	Acta1	1.18	1200
E16.5(H):P0(L)	2	4.98	3.13	0.357	0.357	IPI00110827	14	K.E]ITALAPSTMK^.I	Acta1	1.18	1210
E16.5(H):P0(L)	2	-0.27	2.517	0.206	0.206	IPI00110827	14	K.EITALAPSTMK.I	Acta1	1.18	1400
E16.5(H):P0(L)	2	-0.27	2.651	0.319	0.319	IPI00110827	14	K.EITALAPSTMK.I	Acta1	1.18	1370
E16.5(H):P0(L)	2	-0.43	3.388	0.566	0.566	IPI00110827	16	K.D]SYVGDEAQSK^.R	Acta1	-0.0944	396
E16.5(H):P0(L)	2	-0.41	3.154	0.525	0.525	IPI00110827	16	K.D]SYVGDEAQSK^.R	Acta1	-0.0944	403
E16.5(H):P0(L)	2	-0.18	3.441	0.497	0.497	IPI00110827	16	K.A]GFAGDDAPR.A	Acta1	0.652	1260
E16.5(H):P0(L)	2	-0.18	3.527	0.503	0.503	IPI00110827	16	K.A]GFAGDDAPR.A	Acta1	0.652	1250
E16.5(H):P0(L)	2	0.62	3.515	0.389	0.389	IPI00110827	16	K.AGFAGDDAPR.A	Acta1	0.652	1240
E16.5(H):P0(L)	2	0.67	3.605	0.385	0.385	IPI00110827	16	K.AGFAGDDAPR.A	Acta1	0.652	1250
E16.5(H):P0(L)	2	-1.02	2.613	0.27	0.27	IPI00110827	16	R.D]LTDYLMK^.I	Acta1	0.783	28.4
E16.5(H):P0(L)	2	-1.2	4.56	0.536	0.536	IPI00110827	17	K.S]YELPDGQVITIGNER.F	Acta1	0.656	352
E16.5(H):P0(L)	2	-0.54	4.585	0.457	0.457	IPI00110827	17	K.SYELPDGQVITIGNER.F	Acta1	0.656	351
E16.5(H):P0(L)	2	-0.53	5.538	0.459	0.459	IPI00110827	17	K.SYELPDGQVITIGNER.F	Acta1	0.656	352
E16.5(H):P0(L)	2	-1.35	3.136	0.355	0.355	IPI00110827	14	K.E]ITALAPSTMK^.I	Acta1	1.37	717
E16.5(H):P0(L)	2	-1.35	3.168	0.371	0.371	IPI00110827	14	K.E]ITALAPSTMK^.I	Acta1	1.37	687
E16.5(H):P0(L)	2	-0.31	2.895	0.319	0.319	IPI00110827	14	K.EITALAPSTMK.I	Acta1	1.37	687
E16.5(H):P0(L)	2	-0.28	2.82	0.387	0.387	IPI00110827	14	K.EITALAPSTMK.I	Acta1	1.37	717
E16.5(H):P0(L)	2	-2.39	2.308	0.318	0.318	IPI00110827	14	K.E]ITALAPSTM*K^.I	Acta1	1.99	112
E16.5(H):P0(L)	2	1.44	3.281	0.533	0.533	IPI00110827	16	K.D]SYVGDEAQSK^.R	Acta1	-0.154	997
E16.5(H):P0(L)	2	2.2	3.231	0.553	0.553	IPI00110827	16	K.DSYVGDEAQSK.R	Acta1	-0.154	994
E16.5(H):P0(L)	2	2.21	3.083	0.551	0.551	IPI00110827	16	K.DSYVGDEAQSK.R	Acta1	-0.154	993
E16.5(H):P0(L)	2	-2.69	2.459	0.321	0.321	IPI00110827	16	R.D]LTDYLMK^.I	Acta1	0.496	835
E16.5(H):P0(L)	2	-2.69	2.795	0.281	0.281	IPI00110827	16	R.D]LTDYLMK^.I	Acta1	0.496	834
E16.5(H):P0(L)	2	-2.48	2.497	0.301	0.301	IPI00110827	16	R.DLTDYLMK.I	Acta1	0.496	835
E16.5(H):P0(L)	2	-2.48	2.558	0.29	0.29	IPI00110827	16	R.DLTDYLMK.I	Acta1	0.496	834
E16.5(H):P0(L)	2	0.64	3.543	0.495	0.495	IPI00110827	16	K.A]GFAGDDAPR.A	Acta1	0.658	1680
E16.5(H):P0(L)	2	0.68	3.183	0.492	0.492	IPI00110827	16	K.A]GFAGDDAPR.A	Acta1	0.658	1700
E16.5(H):P0(L)	2	1.53	3.662	0.392	0.392	IPI00110827	16	K.AGFAGDDAPR.A	Acta1	0.658	1670
E16.5(H):P0(L)	2	1.54	3.374	0.266	0.266	IPI00110827	16	K.AGFAGDDAPR.A	Acta1	0.658	1680
E16.5(H):P0(L)	2	-9.89	2.871	0.339	0.339	IPI00110827	16	K.D]SYVGDEAQSK^.R	Acta1	2.48	23.3
E16.5(H):P0(L)	2	-2.23	5.098	0.537	0.537	IPI00110827	17	K.S]YELPDGQVITIGNER.F	Acta1	0.717	591
E16.5(H):P0(L)	2	-2.17	5.676	0.535	0.535	IPI00110827	17	K.S]YELPDGQVITIGNER.F	Acta1	0.717	592
E16.5(H):P0(L)	2	-1.53	5.715	0.491	0.491	IPI00110827	17	K.SYELPDGQVITIGNER.F	Acta1	0.717	591
E16.5(H):P0(L)	2	-1.42	4.186	0.496	0.496	IPI00110827	17	K.SYELPDGQVITIGNER.F	Acta1	0.717	592
E16.5(H):P0(L)	2	-1.17	2.885	0.293	0.293	IPI00110827	14	K.E]ITALAPSTMK^.I	Acta1	1.42	908
E16.5(H):P0(L)	2	-1.17	2.966	0.389	0.389	IPI00110827	14	K.E]ITALAPSTMK^.I	Acta1	1.42	892
E16.5(H):P0(L)	2	-0.74	2.774	0.325	0.325	IPI00110827	14	K.EITALAPSTMK.I	Acta1	1.42	908
E16.5(H):P0(L)	2	-0.74	2.889	0.351	0.351	IPI00110827	14	K.EITALAPSTMK.I	Acta1	1.42	892
E16.5(H):P0(L)	2	0.21	3.43	0.543	0.543	IPI00110827	16	K.D]SYVGDEAQSK^.R	Acta1	-0.071	596
E16.5(H):P0(L)	2	0.22	3.449	0.498	0.498	IPI00110827	16	K.D]SYVGDEAQSK^.R	Acta1	-0.071	589
E16.5(H):P0(L)	2	0.99	3.051	0.543	0.543	IPI00110827	16	K.DSYVGDEAQSK.R	Acta1	-0.071	589
E16.5(H):P0(L)	2	-0.7	3.672	0.478	0.478	IPI00110827	16	K.A]GFAGDDAPR.A	Acta1	0.658	1040
E16.5(H):P0(L)	2	-0.68	3.421	0.473	0.473	IPI00110827	16	K.A]GFAGDDAPR.A	Acta1	0.658	1030
E16.5(H):P0(L)	2	0.01	2.283	0.277	0.277	IPI00110827	16	K.A]GFAGDDAPR.A	Acta1	0.658	1040
E16.5(H):P0(L)	2	0.14	3.603	0.367	0.367	IPI00110827	16	K.AGFAGDDAPR.A	Acta1	0.658	1030
E16.5(H):P0(L)	2	0.14	3.619	0.41	0.41	IPI00110827	16	K.AGFAGDDAPR.A	Acta1	0.658	1030
E16.5(H):P0(L)	2	-0.17	5.446	0.558	0.558	IPI00110827	17	K.S]YELPDGQVITIGNER.F	Acta1	0.661	590
E16.5(H):P0(L)	2	-0.16	4.627	0.575	0.575	IPI00110827	17	K.S]YELPDGQVITIGNER.F	Acta1	0.661	590
E16.5(H):P0(L)	2	0.39	3.994	0.368	0.368	IPI00110827	17	K.SYELPDGQVITIGNER.F	Acta1	0.661	593
E16.5(H):P0(L)	2	-3.89	3.062	0.325	0.325	IPI00110827	14	K.E]ITALAPSTMK^.I	Acta1	1.23	732
E16.5(H):P0(L)	2	-3.89	3.16	0.343	0.343	IPI00110827	14	K.E]ITALAPSTMK^.I	Acta1	1.23	723
E16.5(H):P0(L)	2	-3.46	2.701	0.374	0.374	IPI00110827	14	K.EITALAPSTMK.I	Acta1	1.23	732
E16.5(H):P0(L)	2	-3.46	2.876	0.344	0.344	IPI00110827	14	K.EITALAPSTMK.I	Acta1	1.23	723
E16.5(H):P0(L)	2	2.53	2.561	0.353	0.353	IPI00110827	14	K.E]ITALAPSTM*K^.I	Acta1	1.37	31.6
E16.5(H):P0(L)	2	2.76	2.642	0.333	0.333	IPI00110827	14	K.E]ITALAPSTMK^.I	Acta1	1.43	74
E16.5(H):P0(L)	2	3.28	3.339	0.552	0.552	IPI00110827	16	K.D]SYVGDEAQSK^.R	Acta1	-0.148	606
E16.5(H):P0(L)	2	3.28	3.487	0.55	0.55	IPI00110827	16	K.D]SYVGDEAQSK^.R	Acta1	-0.148	595
E16.5(H):P0(L)	2	3.95	3.07	0.56	0.56	IPI00110827	16	K.DSYVGDEAQSK.R	Acta1	-0.148	595
E16.5(H):P0(L)	2	3.96	3.032	0.55	0.55	IPI00110827	16	K.DSYVGDEAQSK.R	Acta1	-0.148	595
E16.5(H):P0(L)	2	-5.02	2.682	0.284	0.284	IPI00110827	16	R.D]LTDYLMK^.I	Acta1	0.509	550
E16.5(H):P0(L)	2	-5.02	2.751	0.279	0.279	IPI00110827	16	R.D]LTDYLMK^.I	Acta1	0.509	545
E16.5(H):P0(L)	2	-4.6	2.482	0.305	0.305	IPI00110827	16	R.DLTDYLMK.I	Acta1	0.509	550
E16.5(H):P0(L)	2	-4.6	2.506	0.303	0.303	IPI00110827	16	R.DLTDYLMK.I	Acta1	0.509	545
E16.5(H):P0(L)	2	3.86	3.539	0.527	0.527	IPI00110827	16	K.A]GFAGDDAPR.A	Acta1	0.646	1330
E16.5(H):P0(L)	2	3.96	3.497	0.47	0.47	IPI00110827	16	K.A]GFAGDDAPR.A	Acta1	0.646	1320
E16.5(H):P0(L)	2	-3.77	4.546	0.553	0.553	IPI00110827	17	K.S]YELPDGQVITIGNER.F	Acta1	0.731	511
E16.5(H):P0(L)	2	-2.85	4.543	0.48	0.48	IPI00110827	17	K.SYELPDGQVITIGNER.F	Acta1	0.731	517
E16.5(H):P0(L)	2	-2.85	4.639	0.5	0.5	IPI00110827	17	K.SYELPDGQVITIGNER.F	Acta1	0.731	525
E16.5(H):P0(L)	2	-2.08	2.938	0.289	0.289	IPI00110827	14	K.E]ITALAPSTMK^.I	Acta1	1.23	1030
E16.5(H):P0(L)	2	4.22	2.494	0.282	0.282	IPI00110827	14	K.E]ITALAPSTMK^.I	Acta1	1.23	868
E16.5(H):P0(L)	2	4.34	2.725	0.299	0.299	IPI00110827	14	K.E]ITALAPSTMK^.I	Acta1	1.23	886
E16.5(H):P0(L)	2	4.17	2.585	0.217	0.217	IPI00110827	14	K.EITALAPSTMK.I	Acta1	1.23	1010
E16.5(H):P0(L)	2	4.17	2.841	0.314	0.314	IPI00110827	14	K.EITALAPSTMK.I	Acta1	1.23	1000
E16.5(H):P0(L)	2	4.42	2.136	0.21	0.21	IPI00110827	14	K.EITALAPSTMK.I	Acta1	1.23	850
E16.5(H):P0(L)	2	2.72	3.243	0.533	0.533	IPI00110827	16	K.D]SYVGDEAQSK^.R	Acta1	-0.0874	238
E16.5(H):P0(L)	2	3.41	3.113	0.494	0.494	IPI00110827	16	K.DSYVGDEAQSK.R	Acta1	-0.0874	238
E16.5(H):P0(L)	2	2.5	3.607	0.501	0.501	IPI00110827	16	K.A]GFAGDDAPR.A	Acta1	0.6	592
E16.5(H):P0(L)	2	2.7	3.584	0.383	0.383	IPI00110827	16	K.AGFAGDDAPR.A	Acta1	0.6	591
E16.5(H):P0(L)	2	2.72	2.385	0.286	0.286	IPI00110827	16	K.AGFAGDDAPR.A	Acta1	0.6	591
E16.5(H):P0(L)	2	-2.99	2.94	0.263	0.263	IPI00110827	16	R.D]LTDYLMK^.I	Acta1	0.655	105
E16.5(H):P0(L)	2	-2.99	3.084	0.26	0.26	IPI00110827	16	R.D]LTDYLMK^.I	Acta1	0.655	108
E16.5(H):P0(L)	2	-3.3	2.509	0.299	0.299	IPI00110827	16	R.DLTDYLMK.I	Acta1	0.655	105
E16.5(H):P0(L)	2	-3.3	2.645	0.221	0.221	IPI00110827	16	R.DLTDYLMK.I	Acta1	0.655	108
E16.5(H):P0(L)	2	-2.85	4.573	0.559	0.559	IPI00110827	17	K.S]YELPDGQVITIGNER.F	Acta1	0.768	115
E16.5(H):P0(L)	2	-2.84	4.925	0.551	0.551	IPI00110827	17	K.S]YELPDGQVITIGNER.F	Acta1	0.768	116
E16.5(H):P0(L)	2	-2.18	5.628	0.473	0.473	IPI00110827	17	K.SYELPDGQVITIGNER.F	Acta1	0.768	116
E16.5(H):P0(L)	2	-2.18	5.674	0.481	0.481	IPI00110827	17	K.SYELPDGQVITIGNER.F	Acta1	0.768	117
E16.5(H):P0(L)	2	-0.29	2.793	0.276	0.276	IPI00110827	16	K.AGFAGDDAPR.A	Acta1	-0.284	58.3
E16.5(H):P0(L)	2	-0.98	2.757	0.441	0.441	IPI00110827	16	K.A]GFAGDDAPR.A	Acta1	-0.283	58.9
E16.5(H):P0(L)	2	-0.86	2.84	0.477	0.477	IPI00110827	16	K.A]GFAGDDAPR.A	Acta1	-0.283	58.3
E16.5(H):P0(L)	2	-1.49	2.506	0.349	0.349	IPI00110827	16	K.A]GFAGDDAPR.A	Acta1	-0.201	63.1
E16.5(H):P0(L)	2	-1.49	2.861	0.449	0.449	IPI00110827	16	K.A]GFAGDDAPR.A	Acta1	-0.201	62.6
E16.5(H):P0(L)	2	-1.08	2.849	0.319	0.319	IPI00110827	16	K.AGFAGDDAPR.A	Acta1	-0.201	62.4
E16.5(H):P0(L)	2	-1.98	2.068	0.354	0.354	IPI00110827	16	K.A]GFAGDDAPR.A	Acta1	-0.299	53.4
E16.5(H):P0(L)	2	-1.96	2.087	0.422	0.422	IPI00110827	16	K.A]GFAGDDAPR.A	Acta1	-0.299	53.4
E16.5(H):P0(L)	3	-0.42	4.629	0.114	0.114	IPI00110850	5	R.V]APEEHPVLLTEAPLNPK^.A	Actb	0.631	1440
E16.5(H):P0(L)	3	-0.26	4.278	0.136	0.136	IPI00110850	5	R.V]APEEHPVLLTEAPLNPK^.A	Actb	0.631	1450
E16.5(H):P0(L)	3	0.89	4.775	0.168	0.168	IPI00110850	5	R.VAPEEHPVLLTEAPLNPK.A	Actb	0.631	1440
E16.5(H):P0(L)	3	1.01	4.479	0.162	0.162	IPI00110850	5	R.VAPEEHPVLLTEAPLNPK.A	Actb	0.631	1440
E16.5(H):P0(L)	3	-0.26	4.735	0.144	0.144	IPI00110850	5	R.V]APEEHPVLLTEAPLNPK^.A	Actb	0.592	1240
E16.5(H):P0(L)	3	-0.24	4.925	0.148	0.148	IPI00110850	5	R.V]APEEHPVLLTEAPLNPK^.A	Actb	0.592	1240
E16.5(H):P0(L)	3	0.98	4.457	0.203	0.203	IPI00110850	5	R.VAPEEHPVLLTEAPLNPK.A	Actb	0.592	1250
E16.5(H):P0(L)	3	1.02	4.822	0.225	0.225	IPI00110850	5	R.VAPEEHPVLLTEAPLNPK.A	Actb	0.592	1240
E16.5(H):P0(L)	3	-1.24	5.197	0.143	0.143	IPI00110850	5	R.V]APEEHPVLLTEAPLNPK^.A	Actb	0.51	1020
E16.5(H):P0(L)	3	-0.37	4.809	0.205	0.205	IPI00110850	5	R.VAPEEHPVLLTEAPLNPK.A	Actb	0.51	1020
E16.5(H):P0(L)	3	-0.32	4.916	0.192	0.192	IPI00110850	5	R.VAPEEHPVLLTEAPLNPK.A	Actb	0.51	1020
E16.5(H):P0(L)	3	-0.84	5.094	0.505	0.505	IPI00110850	6	K.Q]EYDESGPSIVHR.K	Actb	1.44	1160
E16.5(H):P0(L)	3	-0.21	4.915	0.182	0.182	IPI00110850	5	R.VAPEEHPVLLTEAPLNPK.A	Actb	0.494	1000
E16.5(H):P0(L)	3	-0.16	4.352	0.186	0.186	IPI00110850	5	R.VAPEEHPVLLTEAPLNPK.A	Actb	0.494	1000
E16.5(H):P0(L)	2	-1.25	4.881	0.384	0.384	IPI00110850	5	R.V]APEEHPVLLTEAPLNPK^.A	Actb	0.547	49.7
E16.5(H):P0(L)	2	-0.72	4.634	0.353	0.353	IPI00110850	5	R.VAPEEHPVLLTEAPLNPK.A	Actb	0.547	49.7
E16.5(H):P0(L)	4	0.34	7.431	0.625	0.625	IPI00110850	6	R.T]TGIVMDSGDGVTHTVPIYEGYALPHAILR.L	Actb	4.15	379
E16.5(H):P0(L)	4	0.49	6.274	0.52	0.52	IPI00110850	6	R.T]TGIVMDSGDGVTHTVPIYEGYALPHAILR.L	Actb	4.15	381
E16.5(H):P0(L)	2	-3.885	2.902	0.515	0.515	IPI00110850	7	K.LCYVALDFEQEMATAASSSSLEK.S	Actb	-2.69	10.6
E16.5(H):P0(L)	2	0.1858	2.461	0.096	0.096	IPI00110850	6	K.D]LYANTVLSGGTTMYPGIADR.M	Actb	1.22	10.5
E16.5(H):P0(L)	2	-0.065	3.256	0.46	0.46	IPI00110850	6	K.D]LYANTVLSGGTTMYPGIADR.M	Actb	0.277	22.5
E16.5(H):P0(L)	3	0.375	3.717	0.254	0.254	IPI00110850	7	K.LCYVALDFEQEMATAASSSSLEK.S	Actb	-4.12	48
E16.5(H):P0(L)	3	0.405	3.737	0.258	0.258	IPI00110850	7	K.LCYVALDFEQEMATAASSSSLEK.S	Actb	-4.04	45.5
E16.5(H):P0(L)	3	-0.545	4.358	0.368	0.368	IPI00110850	7	K.LCYVALDFEQEMATAASSSSLEK.S	Actb	-3.96	43.6
E16.5(H):P0(L)	3	0.955	2.784	0.165	0.165	IPI00110850	7	K.LCYVALDFEQEMATAASSSSLEK.S	Actb	-3.64	33.1
E16.5(H):P0(L)	3	-0.035	2.639	0.09	0.09	IPI00110850	7	K.LCYVALDFEQEMATAASSSSLEK.S	Actb	-3.32	26.6
E16.5(H):P0(L)	3	-0.195	3.99	0.276	0.276	IPI00110850	7	K.LCYVALDFEQEMATAASSSSLEK.S	Actb	-3.24	26.5
E16.5(H):P0(L)	3	0.195	3.115	0.226	0.226	IPI00110850	7	K.LCYVALDFEQEMATAASSSSLEK.S	Actb	-2.88	19.6
E16.5(H):P0(L)	3	0.265	3.345	0.291	0.291	IPI00110850	7	K.LCYVALDFEQEMATAASSSSLEK.S	Actb	-2.73	19.6
E16.5(H):P0(L)	2	-0.745	2.592	0.263	0.263	IPI00110850	7	R.G]YSFTTTAER.E	Actb	1.08	30.4
E16.5(H):P0(L)	2	-0.465	2.246	0.23	0.23	IPI00110850	7	R.G]YSFTTTAER.E	Actb	1.08	30.3
E16.5(H):P0(L)	2	0.009	3.832	0.544	0.544	IPI00110850	6	K.D]LYANTVLSGGTTMYPGIADR.M	Actb	0.901	26.8
E16.5(H):P0(L)	2	0.149	3.337	0.38	0.38	IPI00110850	6	K.D]LYANTVLSGGTTMYPGIADR.M	Actb	0.901	17
E16.5(H):P0(L)	2	-2.441	2.956	0.467	0.467	IPI00110850	6	K.D]LYANTVLSGGTTMYPGIADR.M	Actb	0.917	42
E16.5(H):P0(L)	3	-0.051	2.855	0.135	0.135	IPI00110850	7	K.LCYVALDFEQEMATAASSSSLEK.S	Actb	-5.04	134
E16.5(H):P0(L)	3	0.199	3.608	0.169	0.169	IPI00110850	7	K.LCYVALDFEQEMATAASSSSLEK.S	Actb	-4.44	91.8
E16.5(H):P0(L)	3	1.289	3.901	0.427	0.427	IPI00110850	7	K.LCYVALDFEQEMATAASSSSLEK.S	Actb	-2.9	36.3
E16.5(H):P0(L)	2	-0.971	2.938	0.24	0.24	IPI00110850	7	R.G]YSFTTTAER.E	Actb	1.05	36.3
E16.5(H):P0(L)	3	0.285	3.274	0.385	0.385	IPI00110850	7	K.LCYVALDFEQEMATAASSSSLEK.S	Actb	-4.06	40.2
E16.5(H):P0(L)	3	0.525	4.554	0.401	0.401	IPI00110850	7	K.LCYVALDFEQEMATAASSSSLEK.S	Actb	-4.05	38.6
E16.5(H):P0(L)	2	0.725	2.751	0.247	0.247	IPI00110850	7	R.G]YSFTTTAER.E	Actb	1.1	104
E16.5(H):P0(L)	2	0.875	2.947	0.297	0.297	IPI00110850	7	R.G]YSFTTTAER.E	Actb	1.1	118
E16.5(H):P0(L)	3	-0.73	4.377	0.146	0.146	IPI00110850	5	R.V]APEEHPVLLTEAPLNPK^.A	Actb	0.584	1150
E16.5(H):P0(L)	3	-0.67	4.624	0.179	0.179	IPI00110850	5	R.V]APEEHPVLLTEAPLNPK^.A	Actb	0.584	1150
E16.5(H):P0(L)	3	0.2	4.998	0.194	0.194	IPI00110850	5	R.VAPEEHPVLLTEAPLNPK.A	Actb	0.584	1150
E16.5(H):P0(L)	3	0.31	4.423	0.177	0.177	IPI00110850	5	R.VAPEEHPVLLTEAPLNPK.A	Actb	0.584	1160
E16.5(H):P0(L)	3	-0.62	5.164	0.161	0.161	IPI00110850	5	R.V]APEEHPVLLTEAPLNPK^.A	Actb	0.625	1210
E16.5(H):P0(L)	3	-0.59	4.845	0.171	0.171	IPI00110850	5	R.V]APEEHPVLLTEAPLNPK^.A	Actb	0.625	1240
E16.5(H):P0(L)	3	0.45	4.715	0.14	0.14	IPI00110850	5	R.VAPEEHPVLLTEAPLNPK.A	Actb	0.625	1240
E16.5(H):P0(L)	3	0.53	4.585	0.149	0.149	IPI00110850	5	R.VAPEEHPVLLTEAPLNPK.A	Actb	0.625	1210
E16.5(H):P0(L)	3	1.54	5.039	0.279	0.279	IPI00110850	5	R.VAPEEHPVLLTEAPLNPK.A	Actb	0.592	1090
E16.5(H):P0(L)	4	0.04	4.93	0.516	0.516	IPI00110850	6	R.T]TGIVM*DSGDGVTHTVPIYEGYALPHAILR.L	Actb	3.82	29.6
E16.5(H):P0(L)	4	0.1	5.506	0.602	0.602	IPI00110850	6	R.T]TGIVM*DSGDGVTHTVPIYEGYALPHAILR.L	Actb	3.82	29.7
E16.5(H):P0(L)	3	-0.95	4.911	0.161	0.161	IPI00110850	5	R.V]APEEHPVLLTEAPLNPK^.A	Actb	0.567	1010
E16.5(H):P0(L)	3	-0.71	5.3	0.118	0.118	IPI00110850	5	R.V]APEEHPVLLTEAPLNPK^.A	Actb	0.567	1010
E16.5(H):P0(L)	3	0.52	4.444	0.147	0.147	IPI00110850	5	R.VAPEEHPVLLTEAPLNPK.A	Actb	0.567	1010
E16.5(H):P0(L)	3	0.52	4.765	0.224	0.224	IPI00110850	5	R.VAPEEHPVLLTEAPLNPK.A	Actb	0.567	1010
E16.5(H):P0(L)	3	-0.415	4.693	0.072	0.072	IPI00110850	5	R.V]APEEHPVLLTEAPLNPK^.A	Actb	0.68	102
E16.5(H):P0(L)	3	0.365	4.192	0.135	0.135	IPI00110850	5	R.VAPEEHPVLLTEAPLNPK.A	Actb	0.68	102
E16.5(H):P0(L)	3	0.845	4.611	0.121	0.121	IPI00110850	5	R.VAPEEHPVLLTEAPLNPK.A	Actb	0.68	102
E16.5(H):P0(L)	4	0.025	2.822	0.319	0.319	IPI00110850	6	R.T]TGIVM*DSGDGVTHTVPIYEGYALPHAILR.L	Actb	3.89	21.8
E16.5(H):P0(L)	4	-0.88	2.471	0.003	0.003	IPI00110850	5	R.VAPEEHPVLLTEAPLNPK.A	Actb	0.643	201
E16.5(H):P0(L)	3	-0.72	4.772	0.12	0.12	IPI00110850	5	R.V]APEEHPVLLTEAPLNPK^.A	Actb	0.66	1010
E16.5(H):P0(L)	3	0.03	4.362	0.138	0.138	IPI00110850	5	R.VAPEEHPVLLTEAPLNPK.A	Actb	0.66	1000
E16.5(H):P0(L)	3	4.11	5.236	0.179	0.179	IPI00110850	5	R.VAPEEHPVLLTEAPLNPK.A	Actb	0.66	1010
E16.5(H):P0(L)	3	-1.26	2.489	0.177	0.177	IPI00110850	7	K.LCYVALDFEQEMATAASSSSLEK.S	Actb	-3.59	28.4
E16.5(H):P0(L)	2	-2.4	3.285	0.32	0.32	IPI00110850	7	R.G]YSFTTTAER.E	Actb	0.971	248
E16.5(H):P0(L)	2	1.16	3.365	0.328	0.328	IPI00110850	7	R.G]YSFTTTAER.E	Actb	0.971	250
E16.5(H):P0(L)	2	-1.06	2.963	0.489	0.489	IPI00110850	7	R.GYSFTTTAER.E	Actb	0.971	248
E16.5(H):P0(L)	2	1.2	3.169	0.466	0.466	IPI00110850	7	R.GYSFTTTAER.E	Actb	0.971	250
E16.5(H):P0(L)	3	1.02	2.454	0.155	0.155	IPI00110850	6	K.D]LYANTVLSGGTTMYPGIADR.M	Actb	0.88	35.3
E16.5(H):P0(L)	3	-0.87	3.169	0.208	0.208	IPI00110850	7	K.LCYVALDFEQEMATAASSSSLEK.S	Actb	-3.39	24.5
E16.5(H):P0(L)	3	-0.65	2.553	0.214	0.214	IPI00110850	7	K.LCYVALDFEQEMATAASSSSLEK.S	Actb	-3.39	24.7
E16.5(H):P0(L)	2	0.25	3.189	0.278	0.278	IPI00110850	7	R.G]YSFTTTAER.E	Actb	0.989	211
E16.5(H):P0(L)	2	0.3	2.966	0.266	0.266	IPI00110850	7	R.G]YSFTTTAER.E	Actb	0.989	211
E16.5(H):P0(L)	2	0.54	2.823	0.353	0.353	IPI00110850	7	R.GYSFTTTAER.E	Actb	0.989	211
E16.5(H):P0(L)	2	0.54	3.046	0.463	0.463	IPI00110850	7	R.GYSFTTTAER.E	Actb	0.989	211
E16.5(H):P0(L)	4	-1.54	2.933	0.172	0.172	IPI00110850	7	K.LCYVALDFEQEMATAASSSSLEK.S	Actb	-4.22	17.6
E16.5(H):P0(L)	4	-0.87	4.157	0.396	0.396	IPI00110850	7	K.LCYVALDFEQEMATAASSSSLEK.S	Actb	-4.21	17.4
E16.5(H):P0(L)	3	0.56	4.901	0.349	0.349	IPI00110850	7	K.LCYVALDFEQEMATAASSSSLEK.S	Actb	-3.89	140
E16.5(H):P0(L)	3	0.75	4.965	0.473	0.473	IPI00110850	7	K.LCYVALDFEQEMATAASSSSLEK.S	Actb	-3.89	144
E16.5(H):P0(L)	4	-0.47	5.569	0.577	0.577	IPI00110850	6	R.T]TGIVM*DSGDGVTHTVPIYEGYALPHAILR.L	Actb	4.06	69.1
E16.5(H):P0(L)	3	-0.69	4.637	0.079	0.079	IPI00110850	5	R.V]APEEHPVLLTEAPLNPK^.A	Actb	0.381	1020
E16.5(H):P0(L)	3	0.54	4.866	0.2	0.2	IPI00110850	5	R.VAPEEHPVLLTEAPLNPK.A	Actb	0.381	1020
E16.5(H):P0(L)	3	0.66	4.597	0.165	0.165	IPI00110850	5	R.VAPEEHPVLLTEAPLNPK.A	Actb	0.381	1020
E16.5(H):P0(L)	3	-0.19	4.417	0.334	0.334	IPI00110850	7	K.LCYVALDFEQEMATAASSSSLEK.S	Actb	-3.13	38
E16.5(H):P0(L)	3	-0.7	5.199	0.163	0.163	IPI00110850	5	R.V]APEEHPVLLTEAPLNPK^.A	Actb	0.573	1130
E16.5(H):P0(L)	3	-0.66	4.881	0.165	0.165	IPI00110850	5	R.V]APEEHPVLLTEAPLNPK^.A	Actb	0.573	1140
E16.5(H):P0(L)	3	0.58	4.463	0.157	0.157	IPI00110850	5	R.VAPEEHPVLLTEAPLNPK.A	Actb	0.573	1130
E16.5(H):P0(L)	3	0.73	4.919	0.194	0.194	IPI00110850	5	R.VAPEEHPVLLTEAPLNPK.A	Actb	0.573	1130
E16.5(H):P0(L)	2	-1.14	2.571	0.281	0.281	IPI00110850	7	R.G]YSFTTTAER.E	Actb	0.93	268
E16.5(H):P0(L)	2	-0.95	3.274	0.294	0.294	IPI00110850	7	R.G]YSFTTTAER.E	Actb	0.93	261
E16.5(H):P0(L)	2	-0.84	3.169	0.485	0.485	IPI00110850	7	R.GYSFTTTAER.E	Actb	0.93	261
E16.5(H):P0(L)	3	0.24	5.139	0.406	0.406	IPI00110850	7	K.LCYVALDFEQEMATAASSSSLEK.S	Actb	-3.57	79.5
E16.5(H):P0(L)	3	0.27	4.736	0.418	0.418	IPI00110850	7	K.LCYVALDFEQEMATAASSSSLEK.S	Actb	-3.57	79
E16.5(H):P0(L)	3	-3.68	2.549	0.193	0.193	IPI00110850	7	K.LCYVALDFEQEMATAASSSSLEK.S	Actb	-1.98	4.67
E16.5(H):P0(L)	2	-1.27	3.346	0.292	0.292	IPI00110850	7	R.G]YSFTTTAER.E	Actb	0.931	501
E16.5(H):P0(L)	2	-0.97	2.904	0.508	0.508	IPI00110850	7	R.GYSFTTTAER.E	Actb	0.931	503
E16.5(H):P0(L)	2	-0.96	2.777	0.378	0.378	IPI00110850	7	R.GYSFTTTAER.E	Actb	0.931	501
E16.5(H):P0(L)	3	-0.42	4.587	0.415	0.415	IPI00110850	7	K.LCYVALDFEQEMATAASSSSLEK.S	Actb	-3.72	90.7
E16.5(H):P0(L)	3	0.09	5.502	0.464	0.464	IPI00110850	7	K.LCYVALDFEQEMATAASSSSLEK.S	Actb	-3.72	84.2
E16.5(H):P0(L)	3	-0.63	2.823	0.246	0.246	IPI00110850	7	K.LCYVALDFEQEMATAASSSSLEK.S	Actb	-1.46	5.98
E16.5(H):P0(L)	2	-0.53	2.719	0.383	0.383	IPI00110850	7	R.GYSFTTTAER.E	Actb	0.962	527
E16.5(H):P0(L)	4	-1.23	5.96	0.466	0.466	IPI00110850	6	R.T]TGIVMDSGDGVTHTVPIYEGYALPHAILR.L	Actb	2.73	11.6
E16.5(H):P0(L)	3	-0.3	2.637	0.076	0.076	IPI00110850	5	R.V]APEEHPVLLTEAPLNPK^.A	Actb	0.764	11.6
E16.5(H):P0(L)	3	-0.31	5.365	0.447	0.447	IPI00110850	6	K.D]LYANTVLSGGTTMYPGIADR.M	Actb	0.767	376
E16.5(H):P0(L)	3	-0.29	4.981	0.454	0.454	IPI00110850	6	K.D]LYANTVLSGGTTMYPGIADR.M	Actb	0.767	379
E16.5(H):P0(L)	2	-0.15	5.162	0.561	0.561	IPI00110850	6	K.D]LYANTVLSGGTTMYPGIADR.M	Actb	0.958	131
E16.5(H):P0(L)	2	-0.08	5.177	0.57	0.57	IPI00110850	6	K.D]LYANTVLSGGTTMYPGIADR.M	Actb	0.958	131
E16.5(H):P0(L)	2	0.45	4.549	0.594	0.594	IPI00110850	6	K.DLYANTVLSGGTTMYPGIADR.M	Actb	0.958	131
E16.5(H):P0(L)	2	-0.77	2.643	0.295	0.295	IPI00110850	7	R.G]YSFTTTAER.E	Actb	0.95	159
E16.5(H):P0(L)	2	-0.78	2.459	0.458	0.458	IPI00110850	7	R.GYSFTTTAER.E	Actb	0.95	159
E16.5(H):P0(L)	2	0.61	4.083	0.622	0.622	IPI00110850	6	K.DLYANTVLSGGTTMYPGIADR.M	Actb	0.776	90
E16.5(H):P0(L)	2	-0.1	4.982	0.52	0.52	IPI00110850	6	K.D]LYANTVLSGGTTMYPGIADR.M	Actb	0.801	90
E16.5(H):P0(L)	3	0.36	5.618	0.445	0.445	IPI00110850	6	K.D]LYANTVLSGGTTMYPGIADR.M	Actb	0.859	496
E16.5(H):P0(L)	3	0.36	4.853	0.423	0.423	IPI00110850	7	K.LCYVALDFEQEMATAASSSSLEK.S	Actb	-3.88	182
E16.5(H):P0(L)	3	0.37	5.038	0.479	0.479	IPI00110850	7	K.LCYVALDFEQEMATAASSSSLEK.S	Actb	-3.88	178
E16.5(H):P0(L)	2	-0.43	2.813	0.291	0.291	IPI00110850	7	R.G]YSFTTTAER.E	Actb	0.918	867
E16.5(H):P0(L)	2	-0.43	2.946	0.287	0.287	IPI00110850	7	R.G]YSFTTTAER.E	Actb	0.918	875
E16.5(H):P0(L)	2	0.62	4.622	0.634	0.634	IPI00110850	6	K.DLYANTVLSGGTTMYPGIADR.M	Actb	0.782	144
E16.5(H):P0(L)	2	0.29	4.123	0.565	0.565	IPI00110850	6	K.D]LYANTVLSGGTTMYPGIADR.M	Actb	0.791	144
E16.5(H):P0(L)	3	0.22	5.688	0.438	0.438	IPI00110850	6	K.D]LYANTVLSGGTTMYPGIADR.M	Actb	0.896	589
E16.5(H):P0(L)	3	0.23	5.092	0.377	0.377	IPI00110850	6	K.D]LYANTVLSGGTTMYPGIADR.M	Actb	0.897	578
E16.5(H):P0(L)	3	0.99	4.799	0.419	0.419	IPI00110850	7	K.LCYVALDFEQEMATAASSSSLEK.S	Actb	-3.34	220
E16.5(H):P0(L)	3	0.99	4.998	0.456	0.456	IPI00110850	7	K.LCYVALDFEQEMATAASSSSLEK.S	Actb	-3.34	216
E16.5(H):P0(L)	2	0.21	2.787	0.295	0.295	IPI00110850	7	R.G]YSFTTTAER.E	Actb	0.966	954
E16.5(H):P0(L)	2	0.21	3.263	0.312	0.312	IPI00110850	7	R.G]YSFTTTAER.E	Actb	0.966	965
E16.5(H):P0(L)	2	-1.96	3.413	0.478	0.478	IPI00110850	6	K.DLYANTVLSGGTTMYPGIADR.M	Actb	0.908	35.5
E16.5(H):P0(L)	3	4.73	3.399	0.287	0.287	IPI00110850	7	K.LCYVALDFEQEMATAASSSSLEK.S	Actb	-5.98	175
E16.5(H):P0(L)	3	4.45	3.49	0.133	0.133	IPI00110850	7	K.LCYVALDFEQEMATAASSSSLEK.S	Actb	-5.96	173
E16.5(H):P0(L)	3	4.64	3.487	0.245	0.245	IPI00110850	7	K.LCYVALDFEQEMATAASSSSLEK.S	Actb	-5.93	170
E16.5(H):P0(L)	3	5.95	2.925	0.113	0.113	IPI00110850	7	K.LCYVALDFEQEMATAASSSSLEK.S	Actb	-5.91	168
E16.5(H):P0(L)	3	4.25	4.119	0.339	0.339	IPI00110850	7	K.LCYVALDFEQEMATAASSSSLEK.S	Actb	-5.38	118
E16.5(H):P0(L)	3	4.2	4.122	0.283	0.283	IPI00110850	7	K.LCYVALDFEQEMATAASSSSLEK.S	Actb	-5.27	110
E16.5(H):P0(L)	3	-0.87	3.619	0.244	0.244	IPI00110850	7	K.LCYVALDFEQEMATAASSSSLEK.S	Actb	-4.21	54.4
E16.5(H):P0(L)	3	-0.74	4.077	0.261	0.261	IPI00110850	7	K.LCYVALDFEQEMATAASSSSLEK.S	Actb	-4.17	53.1
E16.5(H):P0(L)	3	-1.49	2.365	0.021	0.021	IPI00110850	7	K.LCYVALDFEQEMATAASSSSLEK.S	Actb	-3.89	26.6
E16.5(H):P0(L)	3	0.18	3.739	0.391	0.391	IPI00110850	7	K.LCYVALDFEQEMATAASSSSLEK.S	Actb	-3.8	33.4
E16.5(H):P0(L)	3	-1.04	4.22	0.312	0.312	IPI00110850	7	K.LCYVALDFEQEMATAASSSSLEK.S	Actb	-3.73	25
E16.5(H):P0(L)	3	-0.91	4.631	0.321	0.321	IPI00110850	7	K.LCYVALDFEQEMATAASSSSLEK.S	Actb	-3.67	24.7
E16.5(H):P0(L)	3	-0.64	3.034	0.117	0.117	IPI00110850	7	K.LCYVALDFEQEMATAASSSSLEK.S	Actb	-3.41	24.2
E16.5(H):P0(L)	3	-0.61	3.924	0.263	0.263	IPI00110850	7	K.LCYVALDFEQEMATAASSSSLEK.S	Actb	-3.41	24.2
E16.5(H):P0(L)	3	-0.5	3.698	0.179	0.179	IPI00110850	7	K.LCYVALDFEQEMATAASSSSLEK.S	Actb	-3.41	25.8
E16.5(H):P0(L)	3	-1.41	2.81	0.214	0.214	IPI00110850	7	K.LCYVALDFEQEMATAASSSSLEK.S	Actb	-3.4	25.3
E16.5(H):P0(L)	3	-0.45	4.523	0.186	0.186	IPI00110850	7	K.LCYVALDFEQEMATAASSSSLEK.S	Actb	-3.4	25.7
E16.5(H):P0(L)	3	-1.76	2.427	0.056	0.056	IPI00110850	7	K.LCYVALDFEQEMATAASSSSLEK.S	Actb	-3.39	25.2
E16.5(H):P0(L)	3	-0.34	3.506	0.236	0.236	IPI00110850	7	K.LCYVALDFEQEMATAASSSSLEK.S	Actb	-3.38	24.8
E16.5(H):P0(L)	3	-0.46	2.854	0.235	0.235	IPI00110850	7	K.LCYVALDFEQEMATAASSSSLEK.S	Actb	-3.37	24.8
E16.5(H):P0(L)	3	-1.13	2.801	0.224	0.224	IPI00110850	7	K.LCYVALDFEQEMATAASSSSLEK.S	Actb	-3.16	25.6
E16.5(H):P0(L)	2	-3.66	5.491	0.608	0.608	IPI00110850	7	K.LCYVALDFEQEMATAASSSSLEK.S	Actb	-2.83	14
E16.5(H):P0(L)	2	-2.27	5.753	0.608	0.608	IPI00110850	7	K.LCYVALDFEQEMATAASSSSLEK.S	Actb	-2.83	14.1
E16.5(H):P0(L)	2	-1.78	5.8	0.646	0.646	IPI00110850	7	K.LCYVALDFEQEMATAASSSSLEK.S	Actb	-2.75	15.1
E16.5(H):P0(L)	2	-1.32	5.54	0.63	0.63	IPI00110850	7	K.LCYVALDFEQEMATAASSSSLEK.S	Actb	-2.75	15.1
E16.5(H):P0(L)	2	-1.38	5.572	0.562	0.562	IPI00110850	7	K.LCYVALDFEQEMATAASSSSLEK.S	Actb	-2.66	14.1
E16.5(H):P0(L)	2	-0.97	5.851	0.589	0.589	IPI00110850	7	K.LCYVALDFEQEMATAASSSSLEK.S	Actb	-2.65	14
E16.5(H):P0(L)	2	-2.32	5.3	0.627	0.627	IPI00110850	7	K.LCYVALDFEQEMATAASSSSLEK.S	Actb	-2.49	11.8
E16.5(H):P0(L)	2	-3.35	5.182	0.607	0.607	IPI00110850	7	K.LCYVALDFEQEMATAASSSSLEK.S	Actb	-2.42	9.73
E16.5(H):P0(L)	2	-1.41	4.958	0.618	0.618	IPI00110850	7	K.LCYVALDFEQEMATAASSSSLEK.S	Actb	-2.28	9.7
E16.5(H):P0(L)	2	-2.44	5.586	0.623	0.623	IPI00110850	7	K.LCYVALDFEQEMATAASSSSLEK.S	Actb	-2.12	8.75
E16.5(H):P0(L)	2	-3.24	5.629	0.555	0.555	IPI00110850	7	K.LCYVALDFEQEMATAASSSSLEK.S	Actb	-2.11	8.7
E16.5(H):P0(L)	2	-1.2	5.211	0.603	0.603	IPI00110850	7	K.LCYVALDFEQEMATAASSSSLEK.S	Actb	-2.1	11.3
E16.5(H):P0(L)	2	-0.32	5.437	0.612	0.612	IPI00110850	7	K.LCYVALDFEQEMATAASSSSLEK.S	Actb	-2.02	9.14
E16.5(H):P0(L)	2	-5.22	5.53	0.598	0.598	IPI00110850	7	K.LCYVALDFEQEMATAASSSSLEK.S	Actb	-2.01	8.45
E16.5(H):P0(L)	2	2.95	4.953	0.615	0.615	IPI00110850	7	K.LCYVALDFEQEMATAASSSSLEK.S	Actb	-2	8.94
E16.5(H):P0(L)	2	-1.32	5.161	0.645	0.645	IPI00110850	7	K.LCYVALDFEQEMATAASSSSLEK.S	Actb	-1.88	7.57
E16.5(H):P0(L)	2	-2.15	5.389	0.641	0.641	IPI00110850	7	K.LCYVALDFEQEMATAASSSSLEK.S	Actb	-1.87	7.54
E16.5(H):P0(L)	2	-1.13	3.085	0.26	0.26	IPI00110850	7	R.G]YSFTTTAER.E	Actb	1.05	169
E16.5(H):P0(L)	2	-1.1	3.001	0.284	0.284	IPI00110850	7	R.G]YSFTTTAER.E	Actb	1.05	169
E16.5(H):P0(L)	2	-0.38	2.549	0.432	0.432	IPI00110850	7	R.GYSFTTTAER.E	Actb	1.05	169
E16.5(H):P0(L)	2	-1.34	3.378	0.482	0.482	IPI00110850	6	K.DLYANTVLSGGTTMYPGIADR.M	Actb	0.88	88.8
E16.5(H):P0(L)	2	-1.38	2.709	0.279	0.279	IPI00110850	6	K.DLYANTVLSGGTTMYPGIADR.M	Actb	0.883	90.2
E16.5(H):P0(L)	2	-1.92	2.996	0.327	0.327	IPI00110850	6	K.D]LYANTVLSGGTTMYPGIADR.M	Actb	0.889	81.9
E16.5(H):P0(L)	3	3.27	3.797	0.286	0.286	IPI00110850	7	K.LCYVALDFEQEMATAASSSSLEK.S	Actb	-6.2	149
E16.5(H):P0(L)	3	3.17	4.061	0.346	0.346	IPI00110850	7	K.LCYVALDFEQEMATAASSSSLEK.S	Actb	-6.16	145
E16.5(H):P0(L)	3	-0.61	4.202	0.339	0.339	IPI00110850	7	K.LCYVALDFEQEMATAASSSSLEK.S	Actb	-4.73	57.3
E16.5(H):P0(L)	3	-0.58	3.242	0.221	0.221	IPI00110850	7	K.LCYVALDFEQEMATAASSSSLEK.S	Actb	-4.61	53.7
E16.5(H):P0(L)	3	-0.32	3.633	0.201	0.201	IPI00110850	7	K.LCYVALDFEQEMATAASSSSLEK.S	Actb	-3.7	28.2
E16.5(H):P0(L)	3	-0.43	3.263	0.307	0.307	IPI00110850	7	K.LCYVALDFEQEMATAASSSSLEK.S	Actb	-3.67	27.5
E16.5(H):P0(L)	3	-0.87	3.871	0.288	0.288	IPI00110850	7	K.LCYVALDFEQEMATAASSSSLEK.S	Actb	-3.48	24.5
E16.5(H):P0(L)	3	-1.19	4.139	0.302	0.302	IPI00110850	7	K.LCYVALDFEQEMATAASSSSLEK.S	Actb	-3.47	24.3
E16.5(H):P0(L)	3	-0.58	2.703	0.018	0.018	IPI00110850	7	K.LCYVALDFEQEMATAASSSSLEK.S	Actb	-3.31	21.8
E16.5(H):P0(L)	3	-0.71	3.36	0.21	0.21	IPI00110850	7	K.LCYVALDFEQEMATAASSSSLEK.S	Actb	-3.28	21.4
E16.5(H):P0(L)	3	-1.73	3.986	0.327	0.327	IPI00110850	7	K.LCYVALDFEQEMATAASSSSLEK.S	Actb	-3.25	22.1
E16.5(H):P0(L)	3	-1.68	4.01	0.351	0.351	IPI00110850	7	K.LCYVALDFEQEMATAASSSSLEK.S	Actb	-3.25	22.3
E16.5(H):P0(L)	3	-1.11	2.969	0.213	0.213	IPI00110850	7	K.LCYVALDFEQEMATAASSSSLEK.S	Actb	-3.19	20.2
E16.5(H):P0(L)	3	-0.46	2.998	0.138	0.138	IPI00110850	7	K.LCYVALDFEQEMATAASSSSLEK.S	Actb	-3.19	19.7
E16.5(H):P0(L)	3	-1.02	3.723	0.221	0.221	IPI00110850	7	K.LCYVALDFEQEMATAASSSSLEK.S	Actb	-3.16	18
E16.5(H):P0(L)	3	-0.96	3.484	0.33	0.33	IPI00110850	7	K.LCYVALDFEQEMATAASSSSLEK.S	Actb	-3.12	19.7
E16.5(H):P0(L)	3	-1.16	2.993	0.109	0.109	IPI00110850	7	K.LCYVALDFEQEMATAASSSSLEK.S	Actb	-3.11	20
E16.5(H):P0(L)	3	-0.95	4.008	0.271	0.271	IPI00110850	7	K.LCYVALDFEQEMATAASSSSLEK.S	Actb	-3.11	20
E16.5(H):P0(L)	3	-1.5	4.329	0.304	0.304	IPI00110850	7	K.LCYVALDFEQEMATAASSSSLEK.S	Actb	-3.1	30.9
E16.5(H):P0(L)	3	-1.4	3.972	0.259	0.259	IPI00110850	7	K.LCYVALDFEQEMATAASSSSLEK.S	Actb	-3.1	31.1
E16.5(H):P0(L)	3	-0.19	3.379	0.31	0.31	IPI00110850	7	K.LCYVALDFEQEMATAASSSSLEK.S	Actb	-3.04	29.6
E16.5(H):P0(L)	3	-1.57	4.522	0.343	0.343	IPI00110850	7	K.LCYVALDFEQEMATAASSSSLEK.S	Actb	-3.03	29.4
E16.5(H):P0(L)	2	-2.52	4.976	0.578	0.578	IPI00110850	7	K.LCYVALDFEQEMATAASSSSLEK.S	Actb	-2.21	9.08
E16.5(H):P0(L)	2	-3.91	4.998	0.585	0.585	IPI00110850	7	K.LCYVALDFEQEMATAASSSSLEK.S	Actb	-2.19	8.92
E16.5(H):P0(L)	2	-1.55	5.177	0.55	0.55	IPI00110850	7	K.LCYVALDFEQEMATAASSSSLEK.S	Actb	-2.17	9.32
E16.5(H):P0(L)	2	9.64	2.528	0.469	0.469	IPI00110850	7	R.GYSFTTTAER.E	Actb	0.968	1120
E16.5(H):P0(L)	2	2.84	3.235	0.315	0.315	IPI00110850	7	R.G]YSFTTTAER.E	Actb	0.97	784
E16.5(H):P0(L)	2	2.87	3.252	0.301	0.301	IPI00110850	7	R.G]YSFTTTAER.E	Actb	0.97	850
E16.5(H):P0(L)	2	3.13	2.86	0.284	0.284	IPI00110850	7	R.G]YSFTTTAER.E	Actb	0.97	615
E16.5(H):P0(L)	2	3.54	3.029	0.299	0.299	IPI00110850	7	R.G]YSFTTTAER.E	Actb	0.97	1160
E16.5(H):P0(L)	2	4.26	2.947	0.26	0.26	IPI00110850	7	R.G]YSFTTTAER.E	Actb	0.97	631
E16.5(H):P0(L)	2	3.38	2.824	0.505	0.505	IPI00110850	7	R.GYSFTTTAER.E	Actb	0.97	784
E16.5(H):P0(L)	2	3.4	2.756	0.524	0.524	IPI00110850	7	R.GYSFTTTAER.E	Actb	0.97	760
E16.5(H):P0(L)	2	3.86	2.621	0.465	0.465	IPI00110850	7	R.GYSFTTTAER.E	Actb	0.97	1160
E16.5(H):P0(L)	2	-1.79	5.159	0.585	0.585	IPI00110850	7	K.LCYVALDFEQEMATAASSSSLEK.S	Actb	-4.38	48.6
E16.5(H):P0(L)	2	-1.51	5.315	0.574	0.574	IPI00110850	7	K.LCYVALDFEQEMATAASSSSLEK.S	Actb	-4.25	47.9
E16.5(H):P0(L)	2	-1.1	5.269	0.635	0.635	IPI00110850	7	K.LCYVALDFEQEMATAASSSSLEK.S	Actb	-4.16	44.5
E16.5(H):P0(L)	2	-1.05	5.464	0.674	0.674	IPI00110850	7	K.LCYVALDFEQEMATAASSSSLEK.S	Actb	-4.15	44
E16.5(H):P0(L)	2	-1.2	5.462	0.65	0.65	IPI00110850	7	K.LCYVALDFEQEMATAASSSSLEK.S	Actb	-3.93	36.8
E16.5(H):P0(L)	2	-0.71	5.313	0.616	0.616	IPI00110850	7	K.LCYVALDFEQEMATAASSSSLEK.S	Actb	-3.85	32.4
E16.5(H):P0(L)	3	0.77	2.845	0.082	0.082	IPI00110850	7	K.LCYVALDFEQEMATAASSSSLEK.S	Actb	-3.82	32
E16.5(H):P0(L)	2	-0.62	5.472	0.653	0.653	IPI00110850	7	K.LCYVALDFEQEMATAASSSSLEK.S	Actb	-3.76	30.5
E16.5(H):P0(L)	3	0.56	4.49	0.374	0.374	IPI00110850	7	K.LCYVALDFEQEMATAASSSSLEK.S	Actb	-3.49	30
E16.5(H):P0(L)	3	0.59	4.287	0.423	0.423	IPI00110850	7	K.LCYVALDFEQEMATAASSSSLEK.S	Actb	-3.49	30.2
E16.5(H):P0(L)	2	-1.24	5.604	0.621	0.621	IPI00110850	7	K.LCYVALDFEQEMATAASSSSLEK.S	Actb	-3.3	30
E16.5(H):P0(L)	2	-1.25	5.697	0.629	0.629	IPI00110850	7	K.LCYVALDFEQEMATAASSSSLEK.S	Actb	-3.22	28.2
E16.5(H):P0(L)	2	-1.23	5.644	0.593	0.593	IPI00110850	7	K.LCYVALDFEQEMATAASSSSLEK.S	Actb	-3.05	24.6
E16.5(H):P0(L)	2	-1.06	5.84	0.645	0.645	IPI00110850	7	K.LCYVALDFEQEMATAASSSSLEK.S	Actb	-3.03	24.3
E16.5(H):P0(L)	2	0.08	5.814	0.652	0.652	IPI00110850	7	K.LCYVALDFEQEMATAASSSSLEK.S	Actb	-2.95	18.2
E16.5(H):P0(L)	2	0.72	5.785	0.63	0.63	IPI00110850	7	K.LCYVALDFEQEMATAASSSSLEK.S	Actb	-2.83	17.2
E16.5(H):P0(L)	2	0.43	5.657	0.659	0.659	IPI00110850	7	K.LCYVALDFEQEMATAASSSSLEK.S	Actb	-2.8	17.2
E16.5(H):P0(L)	2	-0.02	6.105	0.645	0.645	IPI00110850	7	K.LCYVALDFEQEMATAASSSSLEK.S	Actb	-2.77	16.8
E16.5(H):P0(L)	2	0.1	6.166	0.66	0.66	IPI00110850	7	K.LCYVALDFEQEMATAASSSSLEK.S	Actb	-2.76	16.7
E16.5(H):P0(L)	2	-0.72	4.736	0.577	0.577	IPI00110850	6	K.D]LYANTVLSGGTTMYPGIADR.M	Actb	0.869	98.5
E16.5(H):P0(L)	2	-0.91	3.099	0.321	0.321	IPI00110850	6	K.D]LYANTVLSGGTTMYPGIADR.M	Actb	1.06	24.8
E16.5(H):P0(L)	3	-0.34	4.164	0.354	0.354	IPI00110850	7	K.LCYVALDFEQEMATAASSSSLEK.S	Actb	-3.75	28.1
E16.5(H):P0(L)	3	-0.59	4.052	0.273	0.273	IPI00110850	7	K.LCYVALDFEQEMATAASSSSLEK.S	Actb	-3.56	22.1
E16.5(H):P0(L)	3	-0.29	3.911	0.315	0.315	IPI00110850	7	K.LCYVALDFEQEMATAASSSSLEK.S	Actb	-3.55	24.1
E16.5(H):P0(L)	3	-0.65	3.045	0.303	0.303	IPI00110850	7	K.LCYVALDFEQEMATAASSSSLEK.S	Actb	-3.43	20.5
E16.5(H):P0(L)	3	-0.45	3.596	0.198	0.198	IPI00110850	7	K.LCYVALDFEQEMATAASSSSLEK.S	Actb	-3.19	17.9
E16.5(H):P0(L)	3	-0.11	3.615	0.151	0.151	IPI00110850	7	K.LCYVALDFEQEMATAASSSSLEK.S	Actb	-3.17	16.2
E16.5(H):P0(L)	2	-1.23	5.733	0.646	0.646	IPI00110850	7	K.LCYVALDFEQEMATAASSSSLEK.S	Actb	-3.02	11.4
E16.5(H):P0(L)	2	-1.68	5.652	0.635	0.635	IPI00110850	7	K.LCYVALDFEQEMATAASSSSLEK.S	Actb	-2.99	11.1
E16.5(H):P0(L)	3	-0.69	2.612	0.127	0.127	IPI00110850	7	K.LCYVALDFEQEMATAASSSSLEK.S	Actb	-2.88	19.3
E16.5(H):P0(L)	3	-0.66	3.359	0.299	0.299	IPI00110850	7	K.LCYVALDFEQEMATAASSSSLEK.S	Actb	-2.88	19.3
E16.5(H):P0(L)	2	-1.31	5.746	0.613	0.613	IPI00110850	7	K.LCYVALDFEQEMATAASSSSLEK.S	Actb	-2.62	11.1
E16.5(H):P0(L)	2	-1.42	2.426	0.173	0.173	IPI00110850	7	R.G]YSFTTTAER.E	Actb	1.21	127
E16.5(H):P0(L)	2	-1.42	3.079	0.256	0.256	IPI00110850	7	R.G]YSFTTTAER.E	Actb	1.21	126
E16.5(H):P0(L)	2	-1.25	2.664	0.472	0.472	IPI00110850	7	R.GYSFTTTAER.E	Actb	1.21	126
E16.5(H):P0(L)	3	3.23	3.193	0.239	0.239	IPI00110850	7	K.LCYVALDFEQEMATAASSSSLEK.S	Actb	-6.28	242
E16.5(H):P0(L)	3	3.33	4.415	0.288	0.288	IPI00110850	7	K.LCYVALDFEQEMATAASSSSLEK.S	Actb	-6.14	216
E16.5(H):P0(L)	3	3.42	3.898	0.348	0.348	IPI00110850	7	K.LCYVALDFEQEMATAASSSSLEK.S	Actb	-4.92	92.4
E16.5(H):P0(L)	3	3.29	4.053	0.447	0.447	IPI00110850	7	K.LCYVALDFEQEMATAASSSSLEK.S	Actb	-4.6	74.3
E16.5(H):P0(L)	3	-2.66	4.586	0.343	0.343	IPI00110850	7	K.LCYVALDFEQEMATAASSSSLEK.S	Actb	-3.23	23.5
E16.5(H):P0(L)	3	3.62	4.375	0.408	0.408	IPI00110850	7	K.LCYVALDFEQEMATAASSSSLEK.S	Actb	-3.2	22.9
E16.5(H):P0(L)	3	-3.54	2.987	0.146	0.146	IPI00110850	7	K.LCYVALDFEQEMATAASSSSLEK.S	Actb	-3.16	22.3
E16.5(H):P0(L)	3	-3.4	3.046	0.24	0.24	IPI00110850	7	K.LCYVALDFEQEMATAASSSSLEK.S	Actb	-3.15	22.1
E16.5(H):P0(L)	3	3.87	3.341	0.204	0.204	IPI00110850	7	K.LCYVALDFEQEMATAASSSSLEK.S	Actb	-3.08	25.9
E16.5(H):P0(L)	3	-4.61	3.625	0.369	0.369	IPI00110850	7	K.LCYVALDFEQEMATAASSSSLEK.S	Actb	-3.03	21.8
E16.5(H):P0(L)	3	-4.54	3.691	0.234	0.234	IPI00110850	7	K.LCYVALDFEQEMATAASSSSLEK.S	Actb	-2.98	20.4
E16.5(H):P0(L)	2	-4.35	5.107	0.581	0.581	IPI00110850	7	K.LCYVALDFEQEMATAASSSSLEK.S	Actb	-2.45	6.38
E16.5(H):P0(L)	2	-6.31	5.295	0.548	0.548	IPI00110850	7	K.LCYVALDFEQEMATAASSSSLEK.S	Actb	-2.43	6.32
E16.5(H):P0(L)	2	1.67	2.877	0.301	0.301	IPI00110850	7	R.G]YSFTTTAER.E	Actb	0.958	669
E16.5(H):P0(L)	2	1.69	3.124	0.321	0.321	IPI00110850	7	R.G]YSFTTTAER.E	Actb	0.958	667
E16.5(H):P0(L)	2	2.28	2.651	0.493	0.493	IPI00110850	7	R.GYSFTTTAER.E	Actb	0.958	667
E16.5(H):P0(L)	2	2.3	2.403	0.377	0.377	IPI00110850	7	R.GYSFTTTAER.E	Actb	0.958	667
E16.5(H):P0(L)	2	-1.38	2.552	0.28	0.28	IPI00110850	6	K.D]LYANTVLSGGTTMYPGIADR.M	Actb	0.755	20.5
E16.5(H):P0(L)	3	5.36	3.549	0.302	0.302	IPI00110850	7	K.LCYVALDFEQEMATAASSSSLEK.S	Actb	-5.29	97.1
E16.5(H):P0(L)	3	4.53	3.008	0.142	0.142	IPI00110850	7	K.LCYVALDFEQEMATAASSSSLEK.S	Actb	-5.07	81.5
E16.5(H):P0(L)	3	4.25	3.988	0.393	0.393	IPI00110850	7	K.LCYVALDFEQEMATAASSSSLEK.S	Actb	-4.62	60.6
E16.5(H):P0(L)	3	4.39	4.714	0.332	0.332	IPI00110850	7	K.LCYVALDFEQEMATAASSSSLEK.S	Actb	-4.54	57.9
E16.5(H):P0(L)	3	-2.22	4.49	0.31	0.31	IPI00110850	7	K.LCYVALDFEQEMATAASSSSLEK.S	Actb	-3.71	40.3
E16.5(H):P0(L)	3	-2.34	3.918	0.307	0.307	IPI00110850	7	K.LCYVALDFEQEMATAASSSSLEK.S	Actb	-3.67	39.1
E16.5(H):P0(L)	3	-2.27	2.418	0.106	0.106	IPI00110850	7	K.LCYVALDFEQEMATAASSSSLEK.S	Actb	-3.46	27.6
E16.5(H):P0(L)	3	-2.83	3.978	0.272	0.272	IPI00110850	7	K.LCYVALDFEQEMATAASSSSLEK.S	Actb	-3.45	32.1
E16.5(H):P0(L)	3	-2.79	4.735	0.358	0.358	IPI00110850	7	K.LCYVALDFEQEMATAASSSSLEK.S	Actb	-3.44	31.7
E16.5(H):P0(L)	2	-3.49	5.142	0.605	0.605	IPI00110850	7	K.LCYVALDFEQEMATAASSSSLEK.S	Actb	-3.38	19.4
E16.5(H):P0(L)	3	-2.44	4.109	0.351	0.351	IPI00110850	7	K.LCYVALDFEQEMATAASSSSLEK.S	Actb	-3.36	28.5
E16.5(H):P0(L)	3	-2.43	4.327	0.24	0.24	IPI00110850	7	K.LCYVALDFEQEMATAASSSSLEK.S	Actb	-3.34	28.2
E16.5(H):P0(L)	3	-2.49	3.088	0.133	0.133	IPI00110850	7	K.LCYVALDFEQEMATAASSSSLEK.S	Actb	-3.31	25.8
E16.5(H):P0(L)	3	-2.56	2.707	0.198	0.198	IPI00110850	7	K.LCYVALDFEQEMATAASSSSLEK.S	Actb	-3.3	25.6
E16.5(H):P0(L)	3	-1.77	2.99	0.162	0.162	IPI00110850	7	K.LCYVALDFEQEMATAASSSSLEK.S	Actb	-3.28	25.6
E16.5(H):P0(L)	2	-2.33	5.953	0.633	0.633	IPI00110850	7	K.LCYVALDFEQEMATAASSSSLEK.S	Actb	-3.16	19.6
E16.5(H):P0(L)	2	0.39	5.564	0.599	0.599	IPI00110850	7	K.LCYVALDFEQEMATAASSSSLEK.S	Actb	-3.14	15.5
E16.5(H):P0(L)	2	-2.27	5.619	0.592	0.592	IPI00110850	7	K.LCYVALDFEQEMATAASSSSLEK.S	Actb	-3.13	15.4
E16.5(H):P0(L)	2	-2.46	5.319	0.571	0.571	IPI00110850	7	K.LCYVALDFEQEMATAASSSSLEK.S	Actb	-3.09	16.4
E16.5(H):P0(L)	2	-2.37	5.19	0.589	0.589	IPI00110850	7	K.LCYVALDFEQEMATAASSSSLEK.S	Actb	-3.09	18.6
E16.5(H):P0(L)	2	-2.18	5.543	0.621	0.621	IPI00110850	7	K.LCYVALDFEQEMATAASSSSLEK.S	Actb	-2.98	15.1
E16.5(H):P0(L)	2	-2.96	5.996	0.612	0.612	IPI00110850	7	K.LCYVALDFEQEMATAASSSSLEK.S	Actb	-2.88	15.4
E16.5(H):P0(L)	2	-2.86	5.677	0.64	0.64	IPI00110850	7	K.LCYVALDFEQEMATAASSSSLEK.S	Actb	-2.85	15.7
E16.5(H):P0(L)	2	-2.65	5.588	0.601	0.601	IPI00110850	7	K.LCYVALDFEQEMATAASSSSLEK.S	Actb	-2.85	15.8
E16.5(H):P0(L)	2	-3.38	5.651	0.603	0.603	IPI00110850	7	K.LCYVALDFEQEMATAASSSSLEK.S	Actb	-2.8	15.2
E16.5(H):P0(L)	2	-3.41	5.701	0.585	0.585	IPI00110850	7	K.LCYVALDFEQEMATAASSSSLEK.S	Actb	-2.74	15.1
E16.5(H):P0(L)	2	-3.35	5.359	0.615	0.615	IPI00110850	7	K.LCYVALDFEQEMATAASSSSLEK.S	Actb	-2.74	15.1
E16.5(H):P0(L)	2	-3.07	5.733	0.626	0.626	IPI00110850	7	K.LCYVALDFEQEMATAASSSSLEK.S	Actb	-2.74	14.5
E16.5(H):P0(L)	2	-3.31	5.335	0.625	0.625	IPI00110850	7	K.LCYVALDFEQEMATAASSSSLEK.S	Actb	-2.72	11.6
E16.5(H):P0(L)	2	-2.77	5.64	0.643	0.643	IPI00110850	7	K.LCYVALDFEQEMATAASSSSLEK.S	Actb	-2.7	13.2
E16.5(H):P0(L)	2	-2.8	5.827	0.606	0.606	IPI00110850	7	K.LCYVALDFEQEMATAASSSSLEK.S	Actb	-2.69	13.1
E16.5(H):P0(L)	2	-2.7	2.869	0.208	0.208	IPI00110850	7	R.G]YSFTTTAER.E	Actb	1.78	103
E16.5(H):P0(L)	2	-2.63	2.988	0.23	0.23	IPI00110850	7	R.G]YSFTTTAER.E	Actb	1.78	103
E16.5(H):P0(L)	2	-1.43	3.192	0.483	0.483	IPI00110850	6	K.D]LYANTVLSGGTTMYPGIADR.M	Actb	0.706	67.1
E16.5(H):P0(L)	2	-0.65	3.611	0.468	0.468	IPI00110850	6	K.D]LYANTVLSGGTTMYPGIADR.M	Actb	0.838	89.9
E16.5(H):P0(L)	2	-0.37	3.525	0.51	0.51	IPI00110850	6	K.DLYANTVLSGGTTMYPGIADR.M	Actb	0.838	89.9
E16.5(H):P0(L)	2	-1.67	3.918	0.556	0.556	IPI00110850	6	K.D]LYANTVLSGGTTMYPGIADR.M	Actb	0.665	56.9
E16.5(H):P0(L)	3	-1.64	3.987	0.402	0.402	IPI00110850	6	K.D]LYANTVLSGGTTMYPGIADR.M	Actb	0.866	54.2
E16.5(H):P0(L)	3	-1.41	4.012	0.315	0.315	IPI00221528	0	R.GIHETTFNSIMK.C	Actbl2	0.76	113
E16.5(H):P0(L)	3	-0.77	3.974	0.257	0.257	IPI00221528	0	R.GIHETTFNSIMK.C	Actbl2	-0.306	87.7
E16.5(H):P0(L)	3	-1.63	3.191	0.136	0.136	IPI00221528	0	R.GIHETTFNSIMK.C	Actbl2	-0.676	46.4
E16.5(H):P0(L)	3	-0.72	3.411	0.225	0.225	IPI00221528	0	R.GIHETTFNSIMK.C	Actbl2	-0.786	50.9
E16.5(H):P0(L)	3	-0.72	3.949	0.284	0.284	IPI00221528	0	R.GIHETTFNSIMK.C	Actbl2	-0.786	51.1
E16.5(H):P0(L)	3	-0.54	3.685	0.192	0.192	IPI00221528	0	R.GIHETTFNSIMK.C	Actbl2	0.893	85.8
E16.5(H):P0(L)	3	-0.51	3.269	0.321	0.321	IPI00221528	0	R.GIHETTFNSIMK.C	Actbl2	0.893	85.5
E16.5(H):P0(L)	2	-1.39	2.783	0.471	0.471	IPI00221528	0	R.GIHETTFNSIMK.C	Actbl2	0.177	49.6
E16.5(H):P0(L)	3	-1.28	3.925	0.277	0.277	IPI00221528	0	R.GIHETTFNSIMK.C	Actbl2	0.903	97.8
E16.5(H):P0(L)	2	0.925	3.12	0.473	0.473	IPI00136929	0	K.D]LYANTVLSGGTTMYPGLADR.M	Actg1	0.906	25.1
E16.5(H):P0(L)	2	1.059	4.124	0.492	0.492	IPI00136929	0	K.D]LYANTVLSGGTTMYPGLADR.M	Actg1	0.99	18.1
E16.5(H):P0(L)	2	-0.111	2.318	0.373	0.373	IPI00136929	0	K.D]LYANTVLSGGTTMYPGLADR.M	Actg1	1.75	18.1
E16.5(H):P0(L)	3	-0.86	3.05	0.378	0.378	IPI00136929	0	K.D]LYANTVLSGGTTMYPGLADR.M	Actg1	0.765	127
E16.5(H):P0(L)	3	0.83	3.522	0.329	0.329	IPI00136929	0	K.D]LYANTVLSGGTTMYPGLADR.M	Actg1	0.765	129
E16.5(H):P0(L)	2	-0.27	2.603	0.269	0.269	IPI00136929	0	K.D]LYANTVLSGGTTMYPGLADR.M	Actg1	0.877	21.9
E16.5(H):P0(L)	2	-0.27	3.532	0.499	0.499	IPI00136929	0	K.D]LYANTVLSGGTTMYPGLADR.M	Actg1	0.877	21.9
E16.5(H):P0(L)	2	0.4	2.969	0.581	0.581	IPI00136929	0	K.DLYANTVLSGGTTMYPGLADR.M	Actg1	0.877	21.9
E16.5(H):P0(L)	3	-0.57	3.963	0.35	0.35	IPI00136929	0	K.D]LYANTVLSGGTTMYPGLADR.M	Actg1	1.06	100
E16.5(H):P0(L)	2	0.18	4.585	0.592	0.592	IPI00136929	0	K.DLYANTVLSGGTTMYPGLADR.M	Actg1	0.958	131
E16.5(H):P0(L)	2	-0.08	5.247	0.568	0.568	IPI00136929	0	K.D]LYANTVLSGGTTMYPGLADR.M	Actg1	0.776	89.4
E16.5(H):P0(L)	3	0.38	5.55	0.461	0.461	IPI00136929	0	K.D]LYANTVLSGGTTMYPGLADR.M	Actg1	0.859	499
E16.5(H):P0(L)	2	0.29	4.935	0.57	0.57	IPI00136929	0	K.D]LYANTVLSGGTTMYPGLADR.M	Actg1	0.791	144
E16.5(H):P0(L)	2	0.62	3.626	0.56	0.56	IPI00136929	0	K.DLYANTVLSGGTTMYPGLADR.M	Actg1	0.791	144
E16.5(H):P0(L)	2	-1.93	2.492	0.098	0.098	IPI00136929	0	K.D]LYANTVLSGGTTMYPGLADR.M	Actg1	0.982	32.1
E16.5(H):P0(L)	2	-1.37	3.774	0.507	0.507	IPI00136929	0	K.D]LYANTVLSGGTTMYPGLADR.M	Actg1	0.983	32.5
E16.5(H):P0(L)	2	-1.7	2.842	0.386	0.386	IPI00136929	0	K.D]LYANTVLSGGTTMYPGLADR.M	Actg1	0.984	36.1
E16.5(H):P0(L)	2	-2.02	2.669	0.328	0.328	IPI00136929	0	K.DLYANTVLSGGTTMYPGLADR.M	Actg1	0.984	35.7
E16.5(H):P0(L)	2	-1.35	4.448	0.528	0.528	IPI00136929	0	K.D]LYANTVLSGGTTMYPGLADR.M	Actg1	0.863	90.2
E16.5(H):P0(L)	2	-1.28	3.319	0.442	0.442	IPI00136929	0	K.D]LYANTVLSGGTTMYPGLADR.M	Actg1	0.863	90.9
E16.5(H):P0(L)	2	-2.03	3.9	0.45	0.45	IPI00136929	0	K.D]LYANTVLSGGTTMYPGLADR.M	Actg1	0.88	79.3
E16.5(H):P0(L)	2	-2.06	2.954	0.231	0.231	IPI00136929	0	K.DLYANTVLSGGTTMYPGLADR.M	Actg1	0.88	81.9
E16.5(H):P0(L)	2	-0.17	2.082	0.241	0.241	IPI00136929	0	K.D]LYANTVLSGGTTMYPGLADR.M	Actg1	0.677	122
E16.5(H):P0(L)	2	-0.78	2.158	0.006	0.006	IPI00136929	0	K.DLYANTVLSGGTTMYPGLADR.M	Actg1	0.699	24.1
E16.5(H):P0(L)	2	0.98	2	0.219	0.219	IPI00136929	0	K.DLYANTVLSGGTTMYPGLADR.M	Actg1	0.731	50.1
E16.5(H):P0(L)	2	-0.7	5.079	0.578	0.578	IPI00136929	0	K.D]LYANTVLSGGTTMYPGLADR.M	Actg1	0.869	99.3
E16.5(H):P0(L)	2	-0.92	3.166	0.572	0.572	IPI00136929	0	K.DLYANTVLSGGTTMYPGLADR.M	Actg1	0.869	98.5
E16.5(H):P0(L)	2	-0.86	2.622	0.396	0.396	IPI00136929	0	K.DLYANTVLSGGTTMYPGLADR.M	Actg1	0.869	97.9
E16.5(H):P0(L)	2	-4.06	5.214	0.592	0.592	IPI00136929	0	K.D]LYANTVLSGGTTMYPGLADR.M	Actg1	0.996	79.8
E16.5(H):P0(L)	2	-3.91	4.758	0.544	0.544	IPI00136929	0	K.D]LYANTVLSGGTTMYPGLADR.M	Actg1	0.996	78.4
E16.5(H):P0(L)	2	-3.81	2.16	0.116	0.116	IPI00136929	0	K.DLYANTVLSGGTTMYPGLADR.M	Actg1	0.996	77.2
E16.5(H):P0(L)	2	-2.89	3.521	0.414	0.414	IPI00136929	0	K.D]LYANTVLSGGTTMYPGLADR.M	Actg1	1.1	23.8
E16.5(H):P0(L)	2	-1.43	3.225	0.507	0.507	IPI00136929	0	K.D]LYANTVLSGGTTMYPGLADR.M	Actg1	0.706	66.6
E16.5(H):P0(L)	2	-0.27	3.77	0.468	0.468	IPI00136929	0	K.DLYANTVLSGGTTMYPGLADR.M	Actg1	0.706	67.1
E16.5(H):P0(L)	2	-0.8	3.653	0.552	0.552	IPI00136929	0	K.D]LYANTVLSGGTTMYPGLADR.M	Actg1	0.838	90
E16.5(H):P0(L)	2	-0.48	3.337	0.47	0.47	IPI00136929	0	K.DLYANTVLSGGTTMYPGLADR.M	Actg1	0.838	90
E16.5(H):P0(L)	3	-1.01	2.831	0.305	0.305	IPI00136929	0	K.D]LYANTVLSGGTTMYPGLADR.M	Actg1	0.863	130
E16.5(H):P0(L)	2	-1.61	3.936	0.55	0.55	IPI00136929	0	K.D]LYANTVLSGGTTMYPGLADR.M	Actg1	0.665	57
E16.5(H):P0(L)	2	-1.9	3.66	0.549	0.549	IPI00136929	0	K.DLYANTVLSGGTTMYPGLADR.M	Actg1	0.665	57
E16.5(H):P0(L)	2	-1.89	3.694	0.574	0.574	IPI00136929	0	K.DLYANTVLSGGTTMYPGLADR.M	Actg1	0.665	56.9
E16.5(H):P0(L)	4	-0.83	3.492	0.384	0.384	IPI00117981	1	K.I]FHIDTNALHVPR.D	Actl6b	1.2	166
E16.5(H):P0(L)	4	-0.64	2.815	0.369	0.369	IPI00117981	1	K.I]FHIDTNALHVPR.D	Actl6b	1.3	69.5
E16.5(H):P0(L)	4	-1.42	2.793	0.173	0.173	IPI00117981	1	K.I]FHIDTNALHVPR.D	Actl6b	1.28	89.1
E16.5(H):P0(L)	3	-0.36	3.592	0.398	0.398	IPI00380436	0	R.R]DQALTEEHAR.Q	Actn1	1.33	20.2
E16.5(H):P0(L)	3	-0.45	2.482	0.152	0.152	IPI00380436	0	R.R]DQALTEEHAR.Q	Actn1	1.24	22.5
E16.5(H):P0(L)	3	-1.53	3.584	0.306	0.306	IPI00380436	0	K.H]TNYNMEHIR.V	Actn1	2.73	39.1
E16.5(H):P0(L)	3	-0.84	3.151	0.366	0.366	IPI00380436	0	R.H]RPELIDYGK^.L	Actn1	4.35	26.6
E16.5(H):P0(L)	2	0.75	2.994	0.371	0.371	IPI00118899	1	R.V]GWEQLLTTIAR.T	Actn4	1.39	14.2
E16.5(H):P0(L)	2	1.37	3.821	0.5	0.5	IPI00118899	6	K.L]MLLLEVISGER.L	Actn4	3.03	18.9
E16.5(H):P0(L)	2	-0.1842	2.565	0.243	0.243	IPI00118899	1	R.V]GWEQLLTTIAR.T	Actn4	1.36	25.7
E16.5(H):P0(L)	2	0.0758	2.479	0.378	0.378	IPI00118899	1	R.V]GWEQLLTTIAR.T	Actn4	1.36	25.3
E16.5(H):P0(L)	2	-0.815	3.401	0.366	0.366	IPI00118899	1	R.V]GWEQLLTTIAR.T	Actn4	1.12	23.2
E16.5(H):P0(L)	2	-2.295	2.028	0.261	0.261	IPI00118899	1	R.VGWEQLLTTIAR.T	Actn4	1.12	22.7
E16.5(H):P0(L)	2	-0.705	2.918	0.331	0.331	IPI00118899	1	R.T]INEVENQILTR.D	Actn4	1.95	8.81
E16.5(H):P0(L)	2	-1.255	2.319	0.298	0.298	IPI00118899	2	R.L]ASDLLEWIR.R	Actn4	1.86	16.4
E16.5(H):P0(L)	2	-1.961	2.123	0.302	0.302	IPI00118899	1	R.T]INEVENQILTR.D	Actn4	0.702	6.8
E16.5(H):P0(L)	2	-0.471	3.518	0.36	0.36	IPI00118899	1	R.V]GWEQLLTTIAR.T	Actn4	1.26	31.8
E16.5(H):P0(L)	2	-1.971	2.869	0.428	0.428	IPI00118899	1	R.VGWEQLLTTIAR.T	Actn4	1.26	31.9
E16.5(H):P0(L)	2	-0.411	2.127	0.422	0.422	IPI00118899	2	R.L]ASDLLEWIR.R	Actn4	2.35	9.6
E16.5(H):P0(L)	2	0.825	2.657	0.366	0.366	IPI00118899	2	R.L]ASDLLEWIR.R	Actn4	2.17	9.93
E16.5(H):P0(L)	2	0.865	3.143	0.45	0.45	IPI00118899	2	R.L]ASDLLEWIR.R	Actn4	2.18	10.2
E16.5(H):P0(L)	3	-1.25	2.963	0.178	0.178	IPI00118899	5	K.D]GLAFNALIHR.H	Actn4	0.862	20.3
E16.5(H):P0(L)	3	-0.79	2.715	0.061	0.061	IPI00118899	5	K.D]GLAFNALIHR.H	Actn4	0.862	20.3
E16.5(H):P0(L)	4	-0.6	2.682	0.253	0.253	IPI00118899	0	R.A]SFNHFDK^DHGGALGPEEFK^.A	Actn4	2.72	9.77
E16.5(H):P0(L)	4	-0.86	2.928	0.292	0.292	IPI00118899	3	R.H]RPELIEYDK^LR.K	Actn4	4.65	56.1
E16.5(H):P0(L)	3	-0.6	3.036	0.234	0.234	IPI00118899	0	K.R]DHALLEEQSK^.Q	Actn4	1.76	30.2
E16.5(H):P0(L)	3	-0.55	3.643	0.293	0.293	IPI00118899	0	K.R]DHALLEEQSK^.Q	Actn4	1.76	31.7
E16.5(H):P0(L)	4	-0.17	3.498	0.245	0.245	IPI00118899	0	R.A]SFNHFDK^DHGGALGPEEFK^.A	Actn4	4.45	9.89
E16.5(H):P0(L)	4	-0.39	3.946	0.005	0.005	IPI00118899	4	R.KHEAFESDLAAHQDR.V	Actn4	0.819	170
E16.5(H):P0(L)	2	0.48	2.276	0.292	0.292	IPI00118899	1	R.V]GWEQLLTTIAR.T	Actn4	1.69	10.9
E16.5(H):P0(L)	2	0.59	2.261	0.396	0.396	IPI00118899	1	R.V]GWEQLLTTIAR.T	Actn4	1.69	10.7
E16.5(H):P0(L)	2	1.45	2.465	0.427	0.427	IPI00118899	1	R.V]GWEQLLTTIAR.T	Actn4	1.15	23.1
E16.5(H):P0(L)	2	1.52	2.261	0.333	0.333	IPI00118899	1	R.V]GWEQLLTTIAR.T	Actn4	1.15	23
E16.5(H):P0(L)	3	5.53	2.863	0.385	0.385	IPI00113895	0	K.D]QLQTFSEEHPVLLTEAPLNPR.K	Actr1a	0.972	6.92
E16.5(H):P0(L)	2	-2.49	3.827	0.517	0.517	IPI00113895	0	K.A]QYYLPDGSTIEIGPSR.F	Actr1a	0.0789	27.9
E16.5(H):P0(L)	2	-1.19	3.337	0.458	0.458	IPI00113895	0	K.A]QYYLPDGSTIEIGPSR.F	Actr1a	-0.18	35.2
E16.5(H):P0(L)	4	0.02	4.176	0.473	0.473	IPI00177038	0	K.H]MVFLGGAVLADIMK^DK^DNFWMTR.Q	Actr2	3.5	8.73
E16.5(H):P0(L)	3	-0.52	2.484	0.136	0.136	IPI00177038	0	K.D]K^DNFWMTR.Q	Actr2	0.956	16.9
E16.5(H):P0(L)	3	0.48	3.149	0.356	0.356	IPI00177038	0	K.H]MVFLGGAVLADIMK^.D	Actr2	5.05	21.8
E16.5(H):P0(L)	2	-2.01	2.365	0.232	0.232	IPI00115627	0	K.N]IVLSGGSTMFR.D	Actr3	1.64	14.1
E16.5(H):P0(L)	2	1.85	2.015	0.209	0.209	IPI00115627	2	R.D]ITYFIQQLLR.D	Actr3	2	7.73
E16.5(H):P0(L)	2	-0.26	3.39	0.365	0.365	IPI00115627	2	R.D]ITYFIQQLLR.D	Actr3	1.79	8.54
E16.5(H):P0(L)	2	-0.26	3.595	0.479	0.479	IPI00115627	2	R.D]ITYFIQQLLR.D	Actr3	2.44	41.6
E16.5(H):P0(L)	2	-0.26	3.712	0.448	0.448	IPI00115627	2	R.D]ITYFIQQLLR.D	Actr3	2.44	40.7
E16.5(H):P0(L)	2	0.22	2.921	0.388	0.388	IPI00115627	2	R.D]ITYFIQQLLR.D	Actr3	1.81	39.6
E16.5(H):P0(L)	2	0.22	3.694	0.428	0.428	IPI00115627	2	R.D]ITYFIQQLLR.D	Actr3	1.81	40.3
E16.5(H):P0(L)	2	0.26	2.907	0.365	0.365	IPI00115627	2	R.DITYFIQQLLR.D	Actr3	1.81	40.3
E16.5(H):P0(L)	2	-0.67	2.649	0.376	0.376	IPI00115627	2	R.D]ITYFIQQLLR.D	Actr3	1.9	69.6
E16.5(H):P0(L)	2	-0.67	2.732	0.377	0.377	IPI00115627	2	R.D]ITYFIQQLLR.D	Actr3	1.9	69.5
E16.5(H):P0(L)	2	-0.15	3.344	0.387	0.387	IPI00115627	2	R.DITYFIQQLLR.D	Actr3	1.9	69.5
E16.5(H):P0(L)	2	-0.15	3.545	0.434	0.434	IPI00115627	2	R.DITYFIQQLLR.D	Actr3	1.9	69.5
E16.5(H):P0(L)	2	-0.36	3.768	0.473	0.473	IPI00115627	2	R.D]ITYFIQQLLR.D	Actr3	1.94	107
E16.5(H):P0(L)	2	-0.36	3.797	0.485	0.485	IPI00115627	2	R.D]ITYFIQQLLR.D	Actr3	1.94	108
E16.5(H):P0(L)	2	-0.17	2.629	0.338	0.338	IPI00115627	2	R.DITYFIQQLLR.D	Actr3	1.94	109
E16.5(H):P0(L)	2	1.91	3.802	0.501	0.501	IPI00115627	2	R.D]ITYFIQQLLR.D	Actr3	1.98	72.2
E16.5(H):P0(L)	2	1.91	4.28	0.406	0.406	IPI00115627	2	R.D]ITYFIQQLLR.D	Actr3	1.98	73
E16.5(H):P0(L)	2	2.42	2.315	0.224	0.224	IPI00115627	2	R.DITYFIQQLLR.D	Actr3	1.98	71.7
E16.5(H):P0(L)	2	2.42	3.062	0.338	0.338	IPI00115627	2	R.DITYFIQQLLR.D	Actr3	1.98	71.8
E16.5(H):P0(L)	2	0.91	2.136	0.037	0.037	IPI00115627	2	R.D]ITYFIQQLLR.D	Actr3	1.81	84.2
E16.5(H):P0(L)	2	0.91	3.654	0.436	0.436	IPI00115627	2	R.D]ITYFIQQLLR.D	Actr3	1.81	85.5
E16.5(H):P0(L)	2	1.55	3.327	0.397	0.397	IPI00115627	2	R.DITYFIQQLLR.D	Actr3	1.81	85.5
E16.5(H):P0(L)	2	4.07	2.653	0.292	0.292	IPI00115627	2	R.D]ITYFIQQLLR.D	Actr3	1.88	110
E16.5(H):P0(L)	2	4.07	3.999	0.452	0.452	IPI00115627	2	R.D]ITYFIQQLLR.D	Actr3	1.88	112
E16.5(H):P0(L)	2	4.68	2.113	0.234	0.234	IPI00115627	2	R.DITYFIQQLLR.D	Actr3	1.88	113
E16.5(H):P0(L)	2	-1.02	3.464	0.485	0.485	IPI00115627	2	R.D]ITYFIQQLLR.D	Actr3	1.78	64.9
E16.5(H):P0(L)	2	-1.02	3.57	0.488	0.488	IPI00115627	2	R.D]ITYFIQQLLR.D	Actr3	1.78	65
E16.5(H):P0(L)	2	-1.06	3.189	0.49	0.49	IPI00115627	2	R.DITYFIQQLLR.D	Actr3	1.78	64.9
E16.5(H):P0(L)	2	-0.93	2.303	0.213	0.213	IPI00115627	2	R.DITYFIQQLLR.D	Actr3	1.78	64.6
E16.5(H):P0(L)	4	-0.55	2.417	0.161	0.161	IPI00132960	0	K.E]HWHHDPFEAFK^.D	Acy1	1.41	16.2
E16.5(H):P0(L)	4	-0.49	2.802	0.281	0.281	IPI00132960	0	K.E]HWHHDPFEAFK^.D	Acy1	1.41	16.3
E16.5(H):P0(L)	2	-0.91	2.269	0.429	0.429	IPI00420440	1	R.F]MQQWLETR.G	Acyp1	2.49	17.3
E16.5(H):P0(L)	2	-1.82	2.734	0.401	0.401	IPI00420440	1	R.F]MQQWLETR.G	Acyp1	3.1	17.7
E16.5(H):P0(L)	3	0.7	6.847	0.595	0.595	IPI00136000	5	R.L]ADLFGWSQLIYNHITTR.V	Add1	2.64	38.3
E16.5(H):P0(L)	3	0.91	5.714	0.492	0.492	IPI00136000	5	R.L]ADLFGWSQLIYNHITTR.V	Add1	2.78	40.6
E16.5(H):P0(L)	2	-0.7	2.873	0.471	0.471	IPI00311962	2	K.G]NNSSNIWALR.Q	Add2	0.836	27.6
E16.5(H):P0(L)	3	0.02	3.109	0.462	0.462	IPI00323122	1	R.L]GEHEFEALMR.M	Add2	0.578	87.1
E16.5(H):P0(L)	3	0.04	3.756	0.503	0.503	IPI00323122	1	R.L]GEHEFEALMR.M	Add2	0.578	86.4
E16.5(H):P0(L)	3	0.44	2.822	0.39	0.39	IPI00323122	1	R.LGEHEFEALMR.M	Add2	0.578	87.4
E16.5(H):P0(L)	3	-0.67	3.264	0.43	0.43	IPI00323122	1	R.L]GEHEFEALMR.M	Add2	0.428	62.3
E16.5(H):P0(L)	3	-0.64	3.372	0.385	0.385	IPI00323122	1	R.L]GEHEFEALMR.M	Add2	0.428	62.4
E16.5(H):P0(L)	3	1.39	3.417	0.451	0.451	IPI00323122	1	R.LGEHEFEALMR.M	Add2	0.544	31.6
E16.5(H):P0(L)	3	-0.2	3.149	0.395	0.395	IPI00323122	1	R.L]GEHEFEALMR.M	Add2	0.493	35
E16.5(H):P0(L)	3	-0.38	2.85	0.328	0.328	IPI00323122	1	R.LGEHEFEALMR.M	Add2	0.493	35
E16.5(H):P0(L)	3	-0.58	3.259	0.407	0.407	IPI00323122	1	K.H]RPHEVGSVQWAGSTFGPMQK^.S	Add2	2.33	8.78
E16.5(H):P0(L)	4	-0.01	4.366	0.478	0.478	IPI00672180	0	K.S]YEALVQHVIEDHER.I	Adnp	2.07	16.5
E16.5(H):P0(L)	4	-0.25	3.839	0.419	0.419	IPI00111149	0	R.M]THHHPTGYLGSLASALFTAYAVNGK^.S	Adprh	3.92	20.2
E16.5(H):P0(L)	4	-0.16	3.684	0.359	0.359	IPI00111149	0	R.M]THHHPTGYLGSLASALFTAYAVNGK^.S	Adprh	3.92	20.2
E16.5(H):P0(L)	5	-1.27	2.625	0.084	0.084	IPI00111149	0	R.M]THHHPTGYLGSLASALFTAYAVNGK^.S	Adprh	4.18	17.9
E16.5(H):P0(L)	4	0.32	3.331	0.367	0.367	IPI00111149	0	R.M]THHHPTGYLGSLASALFTAYAVNGK^.S	Adprh	3.68	26.1
E16.5(H):P0(L)	4	0.41	3.139	0.185	0.185	IPI00111149	0	R.M]THHHPTGYLGSLASALFTAYAVNGK^.S	Adprh	3.68	26.2
E16.5(H):P0(L)	5	0.73	2.976	0.217	0.217	IPI00265471	1	R.I]RADAYFSPIHSQLEHLLDPSSFTGR.A	Adsl	2.76	12.6
E16.5(H):P0(L)	4	1.53	3.552	0.271	0.271	IPI00113163	0	K.N]VLSIATITFTQFVPEATEEEVNK^.M	Afp	3.88	17.1
E16.5(H):P0(L)	2	-1.27	2.306	0.113	0.113	IPI00113163	0	R.N]LQATTIIK^.L	Afp	3.35	81.6
E16.5(H):P0(L)	2	-1.25	2.429	0.17	0.17	IPI00113163	0	R.N]LQATTIIK^.L	Afp	3.35	81.6
E16.5(H):P0(L)	3	0.32	3.302	0.556	0.556	IPI00113163	0	K.I]MFMASFLHEYSR.T	Afp	4.57	342
E16.5(H):P0(L)	3	-0.82	2.922	0.353	0.353	IPI00113163	0	R.EGSMLNEHVCSVIR.K	Afp	-1.54	33.2
E16.5(H):P0(L)	3	-1.98	2.403	0.224	0.224	IPI00113163	0	K.I]MFMASFLHEYSR.T	Afp	2.41	13.2
E16.5(H):P0(L)	2	-1.33	2.268	0.327	0.327	IPI00113163	0	R.T]HPNLPVSVILR.I	Afp	4.16	109
E16.5(H):P0(L)	2	-1.28	2.15	0.407	0.407	IPI00113163	0	R.T]HPNLPVSVILR.I	Afp	4.16	109
E16.5(H):P0(L)	3	-0.36	4.573	0.527	0.527	IPI00113163	0	R.R]NPFMYAPAILSLAAQYDK^.V	Afp	5.53	137
E16.5(H):P0(L)	3	-0.07	4.654	0.412	0.412	IPI00113163	0	R.T]HPNLPVSVILR.I	Afp	4.1	272
E16.5(H):P0(L)	3	0.14	4.359	0.438	0.438	IPI00113163	0	R.T]HPNLPVSVILR.I	Afp	4.1	270
E16.5(H):P0(L)	4	-1.29	2.423	0.254	0.254	IPI00113163	0	R.D]ETYAPPPFSEDK^FIFHK^.D	Afp	4.86	30.7
E16.5(H):P0(L)	3	-1.02	3.512	0.495	0.495	IPI00113163	0	K.I]MFMASFLHEYSR.T	Afp	6.02	116
E16.5(H):P0(L)	3	-1.12	3.786	0.452	0.452	IPI00113163	0	K.I]MFMASFLHEYSR.T	Afp	5.81	128
E16.5(H):P0(L)	2	-1.6942	2.637	0.192	0.192	IPI00113163	0	R.N]LQATTIIK^.L	Afp	2.91	17.1
E16.5(H):P0(L)	2	-0.2642	2.492	0.381	0.381	IPI00113163	0	K.L]QNLFLIGYTR.K	Afp	3.05	16.2
E16.5(H):P0(L)	2	-0.2842	2.807	0.362	0.362	IPI00113163	0	K.L]QNLFLIGYTR.K	Afp	3.19	17.9
E16.5(H):P0(L)	2	-1.315	2.245	0.249	0.249	IPI00113163	0	K.L]QNLFLIGYTR.K	Afp	1.97	8.79
E16.5(H):P0(L)	2	-0.965	2.428	0.228	0.228	IPI00113163	0	K.L]QNLFLIGYTR.K	Afp	2.05	9.49
E16.5(H):P0(L)	2	-0.785	2.753	0.376	0.376	IPI00113163	0	K.L]QNLFLIGYTR.K	Afp	2.93	17
E16.5(H):P0(L)	2	-0.785	2.705	0.244	0.244	IPI00113163	0	K.L]QNLFLIGYTR.K	Afp	2.98	17.7
E16.5(H):P0(L)	2	-1.005	2.458	0.194	0.194	IPI00113163	0	R.N]LQATTIIK^.L	Afp	3.4	35.7
E16.5(H):P0(L)	2	-0.975	2.469	0.185	0.185	IPI00113163	0	R.N]LQATTIIK^.L	Afp	3.4	35.7
E16.5(H):P0(L)	2	-0.065	3.491	0.555	0.555	IPI00113163	0	K.M]TSDVLAAMK^.K	Afp	3.43	23.5
E16.5(H):P0(L)	2	-0.155	3.082	0.502	0.502	IPI00113163	0	K.M]TSDVLAAMK^.K	Afp	3.44	25.6
E16.5(H):P0(L)	2	-1.505	3.03	0.391	0.391	IPI00113163	0	K.Q]ELLINLVK^.Q	Afp	4.15	35.5
E16.5(H):P0(L)	2	-1.405	2.864	0.372	0.372	IPI00113163	0	K.Q]ELLINLVK^.Q	Afp	4.15	35.1
E16.5(H):P0(L)	2	-1.525	2.396	0.135	0.135	IPI00113163	0	K.T]YQEILEK^.C	Afp	4.75	35.7
E16.5(H):P0(L)	2	0.265	4.675	0.532	0.532	IPI00113163	0	R.N]PFMYAPAILSLAAQYDK^.V	Afp	6.04	32.8
E16.5(H):P0(L)	2	-1.861	2.395	0.386	0.386	IPI00113163	0	K.M]TSDVLAAMK^.K	Afp	3.19	18.3
E16.5(H):P0(L)	2	-1.591	2.211	0.439	0.439	IPI00113163	0	K.M]TSDVLAAMK^.K	Afp	3.23	20.1
E16.5(H):P0(L)	2	-0.741	2.131	0.326	0.326	IPI00113163	0	K.L]QNLFLIGYTR.K	Afp	3.25	17.2
E16.5(H):P0(L)	2	-0.581	2.189	0.282	0.282	IPI00113163	0	K.L]QNLFLIGYTR.K	Afp	3.31	17.9
E16.5(H):P0(L)	2	-0.781	2.397	0.12	0.12	IPI00113163	0	R.N]LQATTIIK^.L	Afp	3.39	38.3
E16.5(H):P0(L)	2	-1.011	2.498	0.387	0.387	IPI00113163	0	K.L]QNLFLIGYTR.K	Afp	3.71	22.6
E16.5(H):P0(L)	2	-0.711	2.507	0.325	0.325	IPI00113163	0	K.L]QNLFLIGYTR.K	Afp	3.74	23
E16.5(H):P0(L)	2	-0.731	3.445	0.433	0.433	IPI00113163	0	K.Q]ELLINLVK^.Q	Afp	4.54	67.4
E16.5(H):P0(L)	2	-0.711	3.193	0.436	0.436	IPI00113163	0	K.Q]ELLINLVK^.Q	Afp	4.54	67.3
E16.5(H):P0(L)	2	0.065	2.697	0.413	0.413	IPI00113163	0	K.L]QNLFLIGYTR.K	Afp	3.84	22.2
E16.5(H):P0(L)	2	0.055	2.869	0.425	0.425	IPI00113163	0	K.L]QNLFLIGYTR.K	Afp	3.85	22.3
E16.5(H):P0(L)	2	-1.075	3.019	0.504	0.504	IPI00113163	0	K.Q]ELLINLVK^.Q	Afp	3.85	47.6
E16.5(H):P0(L)	2	-1.045	2.974	0.473	0.473	IPI00113163	0	K.Q]ELLINLVK^.Q	Afp	3.85	48
E16.5(H):P0(L)	2	-0.605	2.704	0.39	0.39	IPI00113163	0	K.L]QNLFLIGYTR.K	Afp	3.95	22.7
E16.5(H):P0(L)	2	-0.375	2.709	0.338	0.338	IPI00113163	0	K.L]QNLFLIGYTR.K	Afp	3.97	23.4
E16.5(H):P0(L)	2	-2.33	2.218	0.155	0.155	IPI00113163	0	K.T]YQEILEK^.C	Afp	3.01	25.1
E16.5(H):P0(L)	2	-2.24	2.002	0.159	0.159	IPI00113163	0	K.T]YQEILEK^.C	Afp	3.01	25.2
E16.5(H):P0(L)	4	-0.23	2.947	0.21	0.21	IPI00113163	0	K.N]VLSIATITFTQFVPEATEEEVNK^.M	Afp	4.58	36.8
E16.5(H):P0(L)	2	-0.28	3.357	0.534	0.534	IPI00113163	0	K.L]QNLFLIGYTR.K	Afp	4.95	77
E16.5(H):P0(L)	2	-1.25	2.446	0.349	0.349	IPI00113163	0	R.F]IYEVSR.R	Afp	3.75	291
E16.5(H):P0(L)	3	-1.15	2.391	0.223	0.223	IPI00113163	0	K.I]MFMASFLHEYSR.T	Afp	5.47	85.7
E16.5(H):P0(L)	3	-0.64	4.323	0.445	0.445	IPI00113163	0	R.T]HPNLPVSVILR.I	Afp	4.23	219
E16.5(H):P0(L)	3	1.68	3.222	0.532	0.532	IPI00113163	0	K.I]MFMASFLHEYSR.T	Afp	5.82	217
E16.5(H):P0(L)	3	-1.18	3.038	0.205	0.33	IPI00113163	0	K.I]M*FMASFLHEYSR.T	Afp	2.1	10.4
E16.5(H):P0(L)	3	-0.72	4.376	0.419	0.419	IPI00113163	0	R.T]HPNLPVSVILR.I	Afp	4.3	149
E16.5(H):P0(L)	3	-0.69	4.317	0.415	0.415	IPI00113163	0	R.T]HPNLPVSVILR.I	Afp	4.3	149
E16.5(H):P0(L)	2	-1.07	2.118	0.409	0.409	IPI00113163	0	R.T]HPNLPVSVILR.I	Afp	4.37	69.1
E16.5(H):P0(L)	3	-0.67	2.31	0.302	0.302	IPI00113163	0	K.I]MFMASFLHEYSR.T	Afp	5.82	287
E16.5(H):P0(L)	3	-0.59	3.042	0.531	0.531	IPI00113163	0	K.I]MFMASFLHEYSR.T	Afp	5.82	285
E16.5(H):P0(L)	3	-0.26	3.242	0.344	0.344	IPI00113163	0	K.N]VLSIATITFTQFVPEATEEEVNK^.M	Afp	4.97	45.9
E16.5(H):P0(L)	3	-0.95	2.892	0.454	0.454	IPI00113163	0	K.I]MFMASFLHEYSR.T	Afp	5.62	44.9
E16.5(H):P0(L)	3	-1.02	3.143	0.435	0.435	IPI00113163	0	K.I]MFMASFLHEYSR.T	Afp	5.64	45.5
E16.5(H):P0(L)	4	-1.58	2.568	0.275	0.275	IPI00113163	0	K.N]VLSIATITFTQFVPEATEEEVNK^.M	Afp	3.34	15.8
E16.5(H):P0(L)	3	-1.42	4.612	0.406	0.406	IPI00113163	0	R.T]HPNLPVSVILR.I	Afp	4.13	52.8
E16.5(H):P0(L)	3	6.68	4.667	0.409	0.409	IPI00113163	0	R.T]HPNLPVSVILR.I	Afp	4.24	44.7
E16.5(H):P0(L)	4	-1.49	2.727	0.172	0.172	IPI00113163	0	K.N]VLSIATITFTQFVPEATEEEVNK^.M	Afp	3.87	18.1
E16.5(H):P0(L)	4	-1.48	2.457	0.24	0.24	IPI00113163	0	K.N]VLSIATITFTQFVPEATEEEVNK^.M	Afp	4.29	17.6
E16.5(H):P0(L)	3	0.39	2.952	0.21	0.21	IPI00113163	0	R.R]NPFM*YAPAILSLAAQYDK^.V	Afp	2.72	4.81
E16.5(H):P0(L)	4	0.75	3.192	0.358	0.358	IPI00113163	0	R.R]NPFMYAPAILSLAAQYDK^.V	Afp	2.84	15.9
E16.5(H):P0(L)	3	-0.94	3.24	0.433	0.433	IPI00113163	0	K.I]MFMASFLHEYSR.T	Afp	3.58	17.6
E16.5(H):P0(L)	3	-0.15	2.316	0.334	0.334	IPI00113163	0	K.I]MFMASFLHEYSR.T	Afp	3.92	22.4
E16.5(H):P0(L)	3	1.3	3.924	0.503	0.503	IPI00113163	0	R.R]NPFMYAPAILSLAAQYDK^.V	Afp	4.78	70.5
E16.5(H):P0(L)	3	1.43	4.201	0.498	0.498	IPI00113163	0	R.R]NPFMYAPAILSLAAQYDK^.V	Afp	4.79	71.7
E16.5(H):P0(L)	2	-1.08	2.174	0.232	0.232	IPI00113163	0	K.Q]ELLINLVK^.Q	Afp	4.08	16.6
E16.5(H):P0(L)	2	0.73	2.364	0.4	0.4	IPI00113163	0	K.L]QNLFLIGYTR.K	Afp	4.43	18.3
E16.5(H):P0(L)	4	0.28	4.468	0.465	0.465	IPI00113163	0	K.N]VLSIATITFTQFVPEATEEEVNK^.M	Afp	4.46	34
E16.5(H):P0(L)	4	0.19	3.639	0.291	0.291	IPI00113163	0	K.N]VLSIATITFTQFVPEATEEEVNK^.M	Afp	4.47	34.3
E16.5(H):P0(L)	2	-0.12	3.619	0.469	0.469	IPI00113163	0	K.L]QNLFLIGYTR.K	Afp	5.01	95.7
E16.5(H):P0(L)	2	-0.12	3.167	0.411	0.411	IPI00113163	0	K.L]QNLFLIGYTR.K	Afp	5.02	101
E16.5(H):P0(L)	4	2.18	2.424	0.101	0.101	IPI00113163	0	K.N]VLSIATITFTQFVPEATEEEVNK^.M	Afp	2.94	14.8
E16.5(H):P0(L)	4	1.14	3.829	0.351	0.351	IPI00113163	0	K.N]VLSIATITFTQFVPEATEEEVNK^.M	Afp	3.7	15.7
E16.5(H):P0(L)	3	0.75	3.358	0.324	0.324	IPI00113163	0	K.N]VLSIATITFTQFVPEATEEEVNK^.M	Afp	4.3	23.4
E16.5(H):P0(L)	3	0.57	4.555	0.515	0.515	IPI00113163	0	K.N]VLSIATITFTQFVPEATEEEVNK^.M	Afp	4.86	23.2
E16.5(H):P0(L)	3	-0.97	2.311	0.327	0.327	IPI00113163	0	K.I]MFMASFLHEYSR.T	Afp	2.63	12.4
E16.5(H):P0(L)	3	-1.53	2.599	0.064	0.064	IPI00113163	0	K.N]VLSIATITFTQFVPEATEEEVNK^.M	Afp	3.54	6.56
E16.5(H):P0(L)	3	6.22	3.406	0.391	0.391	IPI00113163	0	R.R]NPFMYAPAILSLAAQYDK^.V	Afp	6.02	32.2
E16.5(H):P0(L)	3	-0.97	2.941	0.344	0.344	IPI00113163	0	K.Q]K^PELTEEQLAAVTADFSGLLEK^.C	Afp	2.75	6.6
E16.5(H):P0(L)	2	-1.04	2.694	0.41	0.41	IPI00113163	0	K.L]QNLFLIGYTR.K	Afp	-0.269	68.3
E16.5(H):P0(L)	2	-0.94	2.805	0.278	0.278	IPI00113163	0	R.N]LQATTIIK^.L	Afp	3.03	65.8
E16.5(H):P0(L)	2	-0.99	2.592	0.122	0.122	IPI00113163	0	K.T]YQEILEK^.C	Afp	3.44	28.4
E16.5(H):P0(L)	2	-1.19	3.225	0.476	0.476	IPI00113163	0	K.L]QNLFLIGYTR.K	Afp	4.49	54
E16.5(H):P0(L)	2	-0.83	2.916	0.409	0.409	IPI00113163	0	K.Q]ELLINLVK^.Q	Afp	4.81	37
E16.5(H):P0(L)	2	-0.68	2.169	0.384	0.384	IPI00113163	0	K.M]TSDVLAAMK^.K	Afp	3.26	22.1
E16.5(H):P0(L)	2	-1.04	2.222	0.075	0.075	IPI00113163	0	R.N]LQATTIIK^.L	Afp	3.46	61.4
E16.5(H):P0(L)	2	-0.92	2.742	0.065	0.065	IPI00113163	0	R.N]LQATTIIK^.L	Afp	3.46	60.7
E16.5(H):P0(L)	2	-1.16	2.826	0.127	0.127	IPI00113163	0	K.T]YQEILEK^.C	Afp	3.49	28.5
E16.5(H):P0(L)	2	-0.74	2.992	0.414	0.414	IPI00113163	0	K.Q]ELLINLVK^.Q	Afp	4.23	35.8
E16.5(H):P0(L)	2	-0.74	3.181	0.463	0.463	IPI00113163	0	K.Q]ELLINLVK^.Q	Afp	4.23	35.8
E16.5(H):P0(L)	2	-0.38	3.502	0.484	0.484	IPI00113163	0	K.L]QNLFLIGYTR.K	Afp	5.01	63.3
E16.5(H):P0(L)	2	-0.37	2.979	0.472	0.472	IPI00113163	0	K.L]QNLFLIGYTR.K	Afp	5.01	62.7
E16.5(H):P0(L)	2	-1.24	2.114	0.168	0.168	IPI00113163	0	K.T]YQEILEK^.C	Afp	2.69	27.4
E16.5(H):P0(L)	2	-0.82	2.497	0.248	0.248	IPI00113163	0	K.Q]ELLINLVK^.Q	Afp	3.84	23.4
E16.5(H):P0(L)	2	-0.2	2.08	0.134	0.134	IPI00113163	0	K.DLCQAQGK.A	Afp	-3.09	9.58
E16.5(H):P0(L)	2	-0.19	2.058	0.019	0.019	IPI00113163	0	K.DLCQAQGK.A	Afp	-3.09	9.65
E16.5(H):P0(L)	2	-1.17	2.248	0.148	0.148	IPI00113163	0	R.N]LQATTIIK^.L	Afp	2.65	92.4
E16.5(H):P0(L)	2	-1.17	2.685	0.243	0.243	IPI00113163	0	R.N]LQATTIIK^.L	Afp	2.65	92.6
E16.5(H):P0(L)	2	-1.87	2.815	0.114	0.114	IPI00113163	0	K.T]YQEILEK^.C	Afp	3.02	73.3
E16.5(H):P0(L)	2	-1.87	3.269	0.108	0.108	IPI00113163	0	K.T]YQEILEK^.C	Afp	3.02	74.2
E16.5(H):P0(L)	2	-0.82	2.08	0.292	0.292	IPI00113163	0	R.F]IYEVSR.R	Afp	3.25	111
E16.5(H):P0(L)	2	-0.61	2.873	0.436	0.436	IPI00113163	0	K.Q]ELLINLVK^.Q	Afp	3.81	173
E16.5(H):P0(L)	2	-0.61	2.924	0.424	0.424	IPI00113163	0	K.Q]ELLINLVK^.Q	Afp	3.81	171
E16.5(H):P0(L)	3	0.8	4.3	0.459	0.459	IPI00113163	0	K.N]VLSIATITFTQFVPEATEEEVNK^.M	Afp	4.23	127
E16.5(H):P0(L)	3	0.8	5.288	0.54	0.54	IPI00113163	0	K.N]VLSIATITFTQFVPEATEEEVNK^.M	Afp	4.24	128
E16.5(H):P0(L)	2	-0.53	3.395	0.444	0.444	IPI00113163	0	K.L]QNLFLIGYTR.K	Afp	5.05	167
E16.5(H):P0(L)	3	0.93	3.338	0.287	0.287	IPI00113163	0	K.N]VLSIATITFTQFVPEATEEEVNK^.M	Afp	2.17	139
E16.5(H):P0(L)	2	-0.5	2.78	0.113	0.113	IPI00113163	0	K.T]YQEILEK^.C	Afp	2.73	62.8
E16.5(H):P0(L)	2	0.05	2.86	0.467	0.467	IPI00113163	0	K.M]TSDVLAAMK^.K	Afp	2.76	53.4
E16.5(H):P0(L)	2	-1.17	2.178	0.157	0.157	IPI00113163	0	R.N]LQATTIIK^.L	Afp	3.05	113
E16.5(H):P0(L)	2	-1.17	2.37	0.13	0.13	IPI00113163	0	R.N]LQATTIIK^.L	Afp	3.05	113
E16.5(H):P0(L)	2	-0.51	2.002	0.37	0.37	IPI00113163	0	R.F]IYEVSR.R	Afp	3.45	150
E16.5(H):P0(L)	3	0.93	5.132	0.568	0.568	IPI00113163	0	K.N]VLSIATITFTQFVPEATEEEVNK^.M	Afp	4.27	134
E16.5(H):P0(L)	2	-1.65	2.817	0.512	0.512	IPI00113163	0	K.M]TSDVLAAMK^.K	Afp	1.77	31.8
E16.5(H):P0(L)	2	-1.7	2.533	0.117	0.117	IPI00113163	0	K.T]YQEILEK^.C	Afp	2.75	52.9
E16.5(H):P0(L)	2	-0.77	4.489	0.564	0.564	IPI00113163	0	R.N]PFMYAPAILSLAAQYDK^.V	Afp	3.27	29.6
E16.5(H):P0(L)	2	-1.62	2.552	0.25	0.25	IPI00113163	0	R.N]LQATTIIK^.L	Afp	3.41	84.8
E16.5(H):P0(L)	2	-1.62	2.82	0.256	0.256	IPI00113163	0	R.N]LQATTIIK^.L	Afp	3.41	84.2
E16.5(H):P0(L)	2	-0.64	5.27	0.573	0.573	IPI00113163	0	R.N]PFMYAPAILSLAAQYDK^.V	Afp	3.55	29.4
E16.5(H):P0(L)	3	-0.2	2.731	0.11	0.11	IPI00113163	0	K.N]VLSIATITFTQFVPEATEEEVNK^.M	Afp	4.26	53.9
E16.5(H):P0(L)	3	-0.19	3.669	0.34	0.34	IPI00113163	0	K.N]VLSIATITFTQFVPEATEEEVNK^.M	Afp	4.26	54.5
E16.5(H):P0(L)	3	-1.04	4.465	0.464	0.464	IPI00113163	0	K.N]VLSIATITFTQFVPEATEEEVNK^.M	Afp	4.29	57.7
E16.5(H):P0(L)	3	-1.1	4.341	0.506	0.506	IPI00113163	0	K.N]VLSIATITFTQFVPEATEEEVNK^.M	Afp	4.3	58.4
E16.5(H):P0(L)	2	-1.51	2.777	0.43	0.43	IPI00113163	0	K.L]QNLFLIGYTR.K	Afp	4.51	42.3
E16.5(H):P0(L)	2	-0.73	3.422	0.537	0.537	IPI00113163	0	K.N]VLSIATITFTQFVPEATEEEVNK^.M	Afp	4.91	20.2
E16.5(H):P0(L)	3	-1.31	3.687	0.408	0.408	IPI00113163	0	R.N]PFMYAPAILSLAAQYDK^.V	Afp	5.35	27.2
E16.5(H):P0(L)	2	-0.68	3.222	0.415	0.415	IPI00113163	0	K.Q]ELLINLVK^.Q	Afp	5.38	55.2
E16.5(H):P0(L)	2	-0.68	2.877	0.438	0.438	IPI00113163	0	K.Q]ELLINLVK^.Q	Afp	5.39	55.4
E16.5(H):P0(L)	2	3.06	2.233	0.259	0.259	IPI00113163	0	K.DLCQAQGK.A	Afp	-2.14	23.9
E16.5(H):P0(L)	2	-2.48	3.18	0.529	0.529	IPI00113163	0	K.M]TSDVLAAMK^.K	Afp	2.96	83
E16.5(H):P0(L)	2	2.1	2.801	0.132	0.132	IPI00113163	0	K.T]YQEILEK^.C	Afp	3.07	187
E16.5(H):P0(L)	2	2.1	3.096	0.099	0.099	IPI00113163	0	K.T]YQEILEK^.C	Afp	3.07	186
E16.5(H):P0(L)	4	-0.18	3.605	0.247	0.247	IPI00113163	0	K.N]VLSIATITFTQFVPEATEEEVNK^.M	Afp	3.46	42.4
E16.5(H):P0(L)	2	-1.12	2.764	0.215	0.215	IPI00113163	0	R.N]LQATTIIK^.L	Afp	3.47	125
E16.5(H):P0(L)	2	-1.1	2.905	0.217	0.217	IPI00113163	0	R.N]LQATTIIK^.L	Afp	3.47	125
E16.5(H):P0(L)	2	-0.34	4.791	0.574	0.574	IPI00113163	0	R.N]PFMYAPAILSLAAQYDK^.V	Afp	3.9	24.4
E16.5(H):P0(L)	2	-1.84	3.201	0.427	0.427	IPI00113163	0	K.Q]ELLINLVK^.Q	Afp	4.24	139
E16.5(H):P0(L)	2	-1.82	3.29	0.415	0.415	IPI00113163	0	K.Q]ELLINLVK^.Q	Afp	4.24	138
E16.5(H):P0(L)	3	-0.32	5.551	0.55	0.55	IPI00113163	0	K.N]VLSIATITFTQFVPEATEEEVNK^.M	Afp	4.52	90.1
E16.5(H):P0(L)	3	-0.25	5.336	0.568	0.568	IPI00113163	0	K.N]VLSIATITFTQFVPEATEEEVNK^.M	Afp	4.52	90
E16.5(H):P0(L)	2	-0.38	3.508	0.521	0.521	IPI00113163	0	K.N]VLSIATITFTQFVPEATEEEVNK^.M	Afp	4.68	12.5
E16.5(H):P0(L)	2	-0.07	3.746	0.627	0.627	IPI00113163	0	K.N]VLSIATITFTQFVPEATEEEVNK^.M	Afp	4.68	12.5
E16.5(H):P0(L)	2	-2.22	3.43	0.498	0.498	IPI00113163	0	K.L]QNLFLIGYTR.K	Afp	4.93	123
E16.5(H):P0(L)	2	-2.19	3.717	0.537	0.537	IPI00113163	0	K.L]QNLFLIGYTR.K	Afp	4.94	123
E16.5(H):P0(L)	3	-0.78	3.337	0.245	0.245	IPI00113163	0	R.N]PFMYAPAILSLAAQYDK^.V	Afp	5.3	44.4
E16.5(H):P0(L)	3	0.33	3.768	0.388	0.388	IPI00113163	0	R.N]PFMYAPAILSLAAQYDK^.V	Afp	3.58	34.8
E16.5(H):P0(L)	2	0.19	3.794	0.603	0.603	IPI00113163	0	K.N]VLSIATITFTQFVPEATEEEVNK^.M	Afp	3.92	30.2
E16.5(H):P0(L)	2	0.28	3.942	0.567	0.567	IPI00113163	0	K.N]VLSIATITFTQFVPEATEEEVNK^.M	Afp	3.92	30.5
E16.5(H):P0(L)	3	0.58	4.47	0.433	0.433	IPI00113163	0	K.N]VLSIATITFTQFVPEATEEEVNK^.M	Afp	4.56	103
E16.5(H):P0(L)	2	-1.36	3.281	0.512	0.512	IPI00113163	0	K.L]QNLFLIGYTR.K	Afp	4.92	75.4
E16.5(H):P0(L)	2	-1.36	3.36	0.509	0.509	IPI00113163	0	K.L]QNLFLIGYTR.K	Afp	4.92	76.5
E16.5(H):P0(L)	2	0.12	2.635	0.131	0.131	IPI00113163	0	K.T]YQEILEK^.C	Afp	2.81	84.3
E16.5(H):P0(L)	2	-3.66	3.543	0.562	0.562	IPI00113163	0	K.M]TSDVLAAMK^.K	Afp	3.19	81.3
E16.5(H):P0(L)	2	-4.22	2.845	0.393	0.393	IPI00113163	0	K.Q]ELLINLVK^.Q	Afp	3.32	95.2
E16.5(H):P0(L)	2	-4.22	3.042	0.429	0.429	IPI00113163	0	K.Q]ELLINLVK^.Q	Afp	3.32	97.2
E16.5(H):P0(L)	3	-3.63	4.851	0.529	0.529	IPI00113163	0	K.N]VLSIATITFTQFVPEATEEEVNK^.M	Afp	4.26	107
E16.5(H):P0(L)	3	-3.39	4.632	0.521	0.521	IPI00113163	0	K.N]VLSIATITFTQFVPEATEEEVNK^.M	Afp	4.26	107
E16.5(H):P0(L)	2	0.16	2.662	0.246	0.246	IPI00113163	0	R.N]LQATTIIK^.L	Afp	4.46	133
E16.5(H):P0(L)	2	4.94	3.944	0.564	0.564	IPI00113163	0	K.N]VLSIATITFTQFVPEATEEEVNK^.M	Afp	4.63	16.6
E16.5(H):P0(L)	2	-4.17	2.804	0.523	0.523	IPI00113163	0	K.L]QNLFLIGYTR.K	Afp	4.77	125
E16.5(H):P0(L)	2	-4.17	3.45	0.523	0.523	IPI00113163	0	K.L]QNLFLIGYTR.K	Afp	4.78	125
E16.5(H):P0(L)	2	4.13	3.159	0.474	0.474	IPI00113163	0	K.M]TSDVLAAMK^.K	Afp	3.07	41.9
E16.5(H):P0(L)	2	4.1	2.993	0.455	0.455	IPI00113163	0	K.M]TSDVLAAMK^.K	Afp	3.08	45.1
E16.5(H):P0(L)	2	-2.61	4.025	0.554	0.554	IPI00113163	0	K.N]VLSIATITFTQFVPEATEEEVNK^.M	Afp	3.31	12.9
E16.5(H):P0(L)	2	-2.68	2.899	0.222	0.222	IPI00113163	0	R.N]LQATTIIK^.L	Afp	3.71	65.8
E16.5(H):P0(L)	2	-2.66	2.854	0.301	0.301	IPI00113163	0	R.N]LQATTIIK^.L	Afp	3.71	64.8
E16.5(H):P0(L)	2	-2.57	3.499	0.541	0.541	IPI00113163	0	K.L]QNLFLIGYTR.K	Afp	3.82	22.3
E16.5(H):P0(L)	3	-1.9	3.785	0.392	0.392	IPI00113163	0	K.N]VLSIATITFTQFVPEATEEEVNK^.M	Afp	3.91	22.1
E16.5(H):P0(L)	2	-2.99	3.229	0.446	0.446	IPI00113163	0	K.Q]ELLINLVK^.Q	Afp	4.67	33.6
E16.5(H):P0(L)	2	-2.99	2.711	0.347	0.347	IPI00113163	0	K.Q]ELLINLVK^.Q	Afp	4.71	34.6
E16.5(H):P0(L)	2	-2.83	2.63	0.146	0.146	IPI00113163	0	K.T]YQEILEK^.C	Afp	5.02	44
E16.5(H):P0(L)	4	-0.34	2.775	0.265	0.265	IPI00223818	1	R.AHGHCLHEIFLLR.E	Agps	-0.936	12.8
E16.5(H):P0(L)	4	-0.59	4.26	0.38	0.38	IPI00122594	0	R.T]SPHHILDILVHER.S	Ahctf1	1.4	12.2
E16.5(H):P0(L)	4	-0.52	4.259	0.388	0.388	IPI00122594	0	R.T]SPHHILDILVHER.S	Ahctf1	1.4	12.1
E16.5(H):P0(L)	4	-0.61	3.806	0.403	0.403	IPI00122594	0	R.T]SPHHILDILVHER.S	Ahctf1	2.19	12.4
E16.5(H):P0(L)	4	-0.59	3.251	0.412	0.412	IPI00122594	0	R.T]SPHHILDILVHER.S	Ahctf1	2.19	12
E16.5(H):P0(L)	3	-2.63	2.458	0.347	0.347	IPI00153740	0	R.V]FTTQELVQAFTHAPAALEADR.G	Ahsa1	0.887	10.7
E16.5(H):P0(L)	3	-0.17	5.038	0.539	0.539	IPI00153740	0	R.V]FTTQELVQAFTHAPAALEADR.G	Ahsa1	1.11	37.8
E16.5(H):P0(L)	3	-0.71	2.223	0.068	0.068	IPI00122620	0	K.L]DHAWAGIAR.A	AI837181	1.15	27
E16.5(H):P0(L)	2	-0.13	2.086	0.228	0.228	IPI00128209	2	K.G]ELVPLDTVLDMLR.D	Ak1	0.352	29.3
E16.5(H):P0(L)	2	-0.13	3.005	0.362	0.362	IPI00128209	2	K.G]ELVPLDTVLDMLR.D	Ak1	0.352	29.3
E16.5(H):P0(L)	2	0.33	2.338	0.315	0.315	IPI00128209	2	K.GELVPLDTVLDMLR.D	Ak1	0.352	29.3
E16.5(H):P0(L)	2	0.33	2.774	0.401	0.401	IPI00128209	2	K.GELVPLDTVLDMLR.D	Ak1	0.352	29.3
E16.5(H):P0(L)	2	0.05	2.749	0.244	0.244	IPI00128209	2	K.G]ELVPLDTVLDMLR.D	Ak1	0.725	27.6
E16.5(H):P0(L)	2	0.44	2.85	0.314	0.314	IPI00128209	2	K.G]ELVPLDTVLDMLR.D	Ak1	0.726	27.9
E16.5(H):P0(L)	2	0.81	2.55	0.421	0.421	IPI00128209	2	K.GELVPLDTVLDMLR.D	Ak1	0.726	28
E16.5(H):P0(L)	2	0.81	3.196	0.477	0.477	IPI00128209	2	K.GELVPLDTVLDMLR.D	Ak1	0.726	27.9
E16.5(H):P0(L)	2	-0.62	2.021	0.008	0.008	IPI00128209	2	K.G]ELVPLDTVLDMLR.D	Ak1	0.629	37.9
E16.5(H):P0(L)	2	0.34	2.83	0.388	0.388	IPI00128209	2	K.GELVPLDTVLDMLR.D	Ak1	0.461	44.3
E16.5(H):P0(L)	2	0.09	2.34	0.305	0.305	IPI00128209	2	K.GELVPLDTVLDMLR.D	Ak1	0.462	44.7
E16.5(H):P0(L)	2	0.12	2.295	0.145	0.145	IPI00128209	2	K.G]ELVPLDTVLDMLR.D	Ak1	0.918	21.8
E16.5(H):P0(L)	2	0.12	3.224	0.341	0.341	IPI00128209	2	K.G]ELVPLDTVLDMLR.D	Ak1	0.931	23.8
E16.5(H):P0(L)	2	0.23	2.697	0.367	0.367	IPI00128209	2	K.G]ELVPLDTVLDMLR.D	Ak1	0.575	39.8
E16.5(H):P0(L)	2	-0.03	2.77	0.37	0.37	IPI00128209	2	K.GELVPLDTVLDMLR.D	Ak1	0.575	39.9
E16.5(H):P0(L)	2	5.19	2.261	0.228	0.228	IPI00128209	2	K.GELVPLDTVLDMLR.D	Ak1	0.709	53.1
E16.5(H):P0(L)	2	5.26	2.32	0.247	0.247	IPI00128209	2	K.GELVPLDTVLDMLR.D	Ak1	0.709	52.1
E16.5(H):P0(L)	2	-1.02	2.29	0.188	0.188	IPI00128209	2	K.GELVPLDTVLDMLR.D	Ak1	0.708	28.8
E16.5(H):P0(L)	3	-3.71	3.494	0.444	0.444	IPI00269076	1	R.L]EAYHTQTTPLVEYYR.K	Ak2	1.29	18.7
E16.5(H):P0(L)	2	-1.78	2.437	0.309	0.309	IPI00466128	2	K.A]LGLSNFNSR.Q	Akr1a4	1.32	45.4
E16.5(H):P0(L)	2	-2.3	2.053	0.396	0.396	IPI00466128	2	K.ALGLSNFNSR.Q	Akr1a4	1.4	30.2
E16.5(H):P0(L)	2	-0.435	2.61	0.286	0.286	IPI00223757	0	K.T]IGVSNFNPLQIER.I	Akr1b3	1.73	10
E16.5(H):P0(L)	2	-0.115	2.854	0.284	0.284	IPI00223757	0	K.T]IGVSNFNPLQIER.I	Akr1b3	1.73	10
E16.5(H):P0(L)	2	0.1	2.934	0.494	0.494	IPI00331490	0	R.F]FGNNWAETYR.N	Akr7a5	3.33	32
E16.5(H):P0(L)	4	-2.28	2.574	0.079	0.079	IPI00331490	0	R.V]DLFYLHAPDHSTPVEETLR.A	Akr7a5	0.996	17.8
E16.5(H):P0(L)	4	-1.91	2.729	0.203	0.203	IPI00331490	0	R.V]DLFYLHAPDHSTPVEETLR.A	Akr7a5	0.996	17.8
E16.5(H):P0(L)	2	-0.79	3.575	0.533	0.533	IPI00331490	0	R.F]FGNNWAETYR.N	Akr7a5	3.01	26.5
E16.5(H):P0(L)	2	-1.7	3.022	0.491	0.491	IPI00331490	0	R.F]FGNNWAETYR.N	Akr7a5	3.18	37.4
E16.5(H):P0(L)	4	-1.05	3.437	0.366	0.366	IPI00331490	0	R.V]DLFYLHAPDHSTPVEETLR.A	Akr7a5	1.31	18.5
E16.5(H):P0(L)	3	-3.43	4.211	0.32	0.32	IPI00331490	0	K.E]HHFEAIALVEK^.A	Akr7a5	2.39	35.3
E16.5(H):P0(L)	3	1.03	3.634	0.358	0.358	IPI00131695	0	K.G]LVLIAFSQYLQK^.C	Alb	2.4	46.9
E16.5(H):P0(L)	2	-1.45	2.29	0.388	0.388	IPI00131695	0	K.T]PVSEHVTK^.C	Alb	0.103	199
E16.5(H):P0(L)	2	-1.76	2.108	0.258	0.258	IPI00131695	0	K.S]LHTLFGDK^.L	Alb	1.16	38.8
E16.5(H):P0(L)	3	0.4	2.721	0.145	0.145	IPI00131695	0	K.G]LVLIAFSQYLQK^.C	Alb	2.1	12.6
E16.5(H):P0(L)	3	-0.74	2.201	0.085	0.085	IPI00131695	0	K.S]LHTLFGDK^.L	Alb	5.52	78.6
E16.5(H):P0(L)	2	-0.46	2.042	0.316	0.316	IPI00131695	0	K.D]VFLGTFLYEYSR.R	Alb	1.62	75.4
E16.5(H):P0(L)	2	0.86	4.062	0.526	0.526	IPI00131695	0	K.D]VFLGTFLYEYSR.R	Alb	1.62	74.7
E16.5(H):P0(L)	2	-0.56	2.625	0.29	0.29	IPI00131695	0	K.S]LHTLFGDK^.L	Alb	1.32	165
E16.5(H):P0(L)	2	-0.34	2.134	0.304	0.304	IPI00131695	0	K.SLHTLFGDK.L	Alb	1.32	165
E16.5(H):P0(L)	3	-0.01	2.438	0.26	0.26	IPI00131695	0	K.G]LVLIAFSQYLQK^.C	Alb	2.62	23.8
E16.5(H):P0(L)	2	-0.02	2.896	0.398	0.398	IPI00131695	0	K.S]LHTLFGDK^.L	Alb	1.03	151
E16.5(H):P0(L)	2	0.01	2.519	0.3	0.3	IPI00131695	0	K.SLHTLFGDK.L	Alb	1.03	151
E16.5(H):P0(L)	3	-0.81	3.067	0.352	0.352	IPI00131695	0	K.G]LVLIAFSQYLQK^.C	Alb	2.47	21.9
E16.5(H):P0(L)	2	0.2258	4.23	0.514	0.514	IPI00131695	0	K.TVMDDFAQFLDTCCK.A	Alb	-2.59	13.4
E16.5(H):P0(L)	2	0.1358	2.794	0.403	0.403	IPI00131695	0	K.TVMDDFAQFLDTCCK.A	Alb	-2.53	12.9
E16.5(H):P0(L)	2	-0.115	4.859	0.521	0.521	IPI00131695	0	K.TVMDDFAQFLDTCCK.A	Alb	-4.4	36.7
E16.5(H):P0(L)	2	-0.235	5.774	0.603	0.603	IPI00131695	0	K.TVMDDFAQFLDTCCK.A	Alb	-4.36	35.6
E16.5(H):P0(L)	2	0.495	2.964	0.426	0.426	IPI00131695	0	R.LPCVEDYLSAILNR.V	Alb	-2.28	55
E16.5(H):P0(L)	2	-0.895	2.783	0.331	0.331	IPI00131695	0	K.L]VQEVTDFAK^.T	Alb	-0.944	168
E16.5(H):P0(L)	2	-0.585	3.005	0.388	0.388	IPI00131695	0	K.L]VQEVTDFAK^.T	Alb	-0.944	158
E16.5(H):P0(L)	2	2.335	2.103	0.077	0.077	IPI00131695	0	K.L]VQEVTDFAK^.T	Alb	-0.944	118
E16.5(H):P0(L)	2	1.385	2.326	0.109	0.109	IPI00131695	0	K.LVQEVTDFAK.T	Alb	-0.944	122
E16.5(H):P0(L)	2	-0.325	2.476	0.274	0.274	IPI00131695	0	R.L]SQTFPNADFAEITK^.L	Alb	0.302	124
E16.5(H):P0(L)	2	-0.175	3.654	0.562	0.562	IPI00131695	0	R.LSQTFPNADFAEITK.L	Alb	0.302	118
E16.5(H):P0(L)	2	-0.115	3.133	0.551	0.551	IPI00131695	0	R.LSQTFPNADFAEITK.L	Alb	0.302	117
E16.5(H):P0(L)	2	-0.485	2.868	0.405	0.405	IPI00131695	0	K.A]PQVSTPTLVEAAR.N	Alb	0.426	202
E16.5(H):P0(L)	2	-0.275	2.887	0.46	0.46	IPI00131695	0	K.APQVSTPTLVEAAR.N	Alb	0.426	202
E16.5(H):P0(L)	2	-2.595	2.4	0.367	0.367	IPI00131695	0	K.LGEYGFQNAILVR.Y	Alb	0.619	20.3
E16.5(H):P0(L)	2	1.195	2.233	0.333	0.333	IPI00131695	0	K.Q]TALAELVK^.H	Alb	1.05	31.3
E16.5(H):P0(L)	2	1.245	2.323	0.321	0.321	IPI00131695	0	K.Q]TALAELVK^.H	Alb	1.05	29.8
E16.5(H):P0(L)	2	-1.141	2.034	0.101	0.101	IPI00131695	0	K.LCAIPNLR.E	Alb	-3.74	25.3
E16.5(H):P0(L)	2	-0.061	2.306	0.21	0.21	IPI00131695	0	K.L]VQEVTDFAK^.T	Alb	-1.81	34.8
E16.5(H):P0(L)	2	-0.251	3.928	0.558	0.558	IPI00131695	0	R.L]SQTFPNADFAEITK^.L	Alb	0.244	96.5
E16.5(H):P0(L)	2	-0.231	2.939	0.474	0.474	IPI00131695	0	R.L]SQTFPNADFAEITK^.L	Alb	0.244	98
E16.5(H):P0(L)	2	-0.321	2.336	0.435	0.435	IPI00131695	0	R.LSQTFPNADFAEITK.L	Alb	0.244	95
E16.5(H):P0(L)	2	-0.301	2.437	0.329	0.329	IPI00131695	0	R.LSQTFPNADFAEITK.L	Alb	0.244	95.3
E16.5(H):P0(L)	2	0.029	2.908	0.486	0.486	IPI00131695	0	K.APQVSTPTLVEAAR.N	Alb	0.424	251
E16.5(H):P0(L)	2	0.179	3.026	0.552	0.552	IPI00131695	0	K.APQVSTPTLVEAAR.N	Alb	0.424	262
E16.5(H):P0(L)	2	-0.021	2.749	0.273	0.273	IPI00131695	0	K.A]PQVSTPTLVEAAR.N	Alb	0.425	281
E16.5(H):P0(L)	2	-1.051	2.413	0.257	0.257	IPI00131695	0	K.Q]TALAELVK^.H	Alb	0.802	25.7
E16.5(H):P0(L)	2	0.455	4.503	0.417	0.417	IPI00131695	0	R.LPCVEDYLSAILNR.V	Alb	-1.99	64.5
E16.5(H):P0(L)	2	0.465	3.296	0.503	0.503	IPI00131695	0	R.LPCVEDYLSAILNR.V	Alb	-1.99	65
E16.5(H):P0(L)	2	-0.515	2.353	0.38	0.38	IPI00131695	0	R.LSQTFPNADFAEITK.L	Alb	0.295	122
E16.5(H):P0(L)	2	-0.665	2.846	0.507	0.507	IPI00131695	0	K.APQVSTPTLVEAAR.N	Alb	0.465	152
E16.5(H):P0(L)	2	-0.655	2.848	0.447	0.447	IPI00131695	0	K.APQVSTPTLVEAAR.N	Alb	0.465	121
E16.5(H):P0(L)	2	-0.365	2.396	0.317	0.317	IPI00131695	0	K.L]GEYGFQNAILVR.Y	Alb	0.482	18.1
E16.5(H):P0(L)	2	-0.555	2.362	0.324	0.324	IPI00131695	0	K.LGEYGFQNAILVR.Y	Alb	0.482	18.1
E16.5(H):P0(L)	2	-0.34	2.153	0.323	0.323	IPI00131695	0	K.D]VFLGTFLYEYSR.R	Alb	1.55	57.9
E16.5(H):P0(L)	3	-0.5	3.962	0.382	0.382	IPI00131695	0	K.G]LVLIAFSQYLQK^.C	Alb	2.47	23.4
E16.5(H):P0(L)	3	-0.19	3.648	0.445	0.445	IPI00131695	0	K.G]LVLIAFSQYLQK^.C	Alb	2.42	15.4
E16.5(H):P0(L)	4	-0.5	5.332	0.44	0.44	IPI00131695	0	K.AHCLSEVEHDTMPADLPAIAADFVEDQEVCK.N	Alb	-4.66	17.4
E16.5(H):P0(L)	4	-0.46	4.606	0.443	0.443	IPI00131695	0	K.AHCLSEVEHDTMPADLPAIAADFVEDQEVCK.N	Alb	-4.66	17.4
E16.5(H):P0(L)	2	-1.1	2.948	0.449	0.449	IPI00131695	0	K.S]LHTLFGDK^.L	Alb	1.1	122
E16.5(H):P0(L)	3	-0.8	2.741	0.396	0.396	IPI00131695	0	K.G]LVLIAFSQYLQK^.C	Alb	2.1	20.1
E16.5(H):P0(L)	3	-0.72	3.935	0.452	0.452	IPI00131695	0	K.G]LVLIAFSQYLQK^.C	Alb	2.1	20.5
E16.5(H):P0(L)	2	-0.3	3.66	0.443	0.443	IPI00131695	0	K.G]LVLIAFSQYLQK^.C	Alb	2.44	25.1
E16.5(H):P0(L)	3	-2.63	4.642	0.457	0.457	IPI00131695	0	K.AADKDTCFSTEGPNLVTR.C	Alb	-4.55	69.9
E16.5(H):P0(L)	2	1.39	2.783	0.306	0.306	IPI00131695	0	K.LQTCCDKPLLK.K	Alb	-3.2	23.2
E16.5(H):P0(L)	3	-0.97	3.28	0.366	0.366	IPI00131695	0	R.Y]NDLGEQHFK^.G	Alb	0.429	226
E16.5(H):P0(L)	2	0.33	2.892	0.455	0.455	IPI00131695	0	K.D]VFLGTFLYEYSR.R	Alb	1.83	21.3
E16.5(H):P0(L)	3	-1.5	4.277	0.419	0.419	IPI00131695	0	K.ECCHGDLLECADDR.A	Alb	-5.17	55.5
E16.5(H):P0(L)	3	-0.46	2.758	0.173	0.173	IPI00131695	0	K.KQTALAELVK.H	Alb	1.39	27.7
E16.5(H):P0(L)	3	-1.03	3.984	0.477	0.477	IPI00131695	0	K.G]LVLIAFSQYLQK^.C	Alb	1.87	14.1
E16.5(H):P0(L)	3	-0.91	3.542	0.349	0.349	IPI00131695	0	K.G]LVLIAFSQYLQK^.C	Alb	1.87	14.1
E16.5(H):P0(L)	4	-1.33	2.83	0.256	0.256	IPI00131695	0	K.E]NPTTFM*GHYLHEVAR.R	Alb	0.57	42.5
E16.5(H):P0(L)	4	-1.57	4.276	0.473	0.473	IPI00131695	0	K.E]NPTTFMGHYLHEVAR.R	Alb	1.57	927
E16.5(H):P0(L)	4	-1.47	3.846	0.428	0.428	IPI00131695	0	K.E]NPTTFMGHYLHEVAR.R	Alb	1.57	930
E16.5(H):P0(L)	3	-0.59	3.595	0.406	0.406	IPI00131695	0	K.G]LVLIAFSQYLQK^.C	Alb	2.28	10.2
E16.5(H):P0(L)	3	-0.69	4.269	0.501	0.501	IPI00131695	0	K.E]NPTTFMGHYLHEVAR.R	Alb	1.46	444
E16.5(H):P0(L)	4	-0.31	4.725	0.51	0.51	IPI00131695	0	K.E]NPTTFMGHYLHEVAR.R	Alb	1.65	1010
E16.5(H):P0(L)	3	-1.03	2.268	0.194	0.194	IPI00131695	0	K.E]NPTTFMGHYLHEVAR.R	Alb	0.966	15.8
E16.5(H):P0(L)	4	-1.34	4.449	0.471	0.471	IPI00131695	0	K.E]NPTTFMGHYLHEVAR.R	Alb	1.13	42.7
E16.5(H):P0(L)	2	-1.34	2.462	0.3	0.3	IPI00131695	0	R.R]HPDYSVSLLLR.L	Alb	2.54	179
E16.5(H):P0(L)	2	-0.9	2.286	0.354	0.354	IPI00131695	0	R.R]HPDYSVSLLLR.L	Alb	2.54	167
E16.5(H):P0(L)	4	-0.86	3.539	0.12	0.12	IPI00131695	0	R.R]HPDYSVSLLLR.L	Alb	2.66	134
E16.5(H):P0(L)	4	-0.62	2.879	0.201	0.201	IPI00131695	0	R.R]HPDYSVSLLLR.L	Alb	2.66	123
E16.5(H):P0(L)	3	-0.28	2.807	0.367	0.367	IPI00131695	0	R.E]AHK^SEIAHR.Y	Alb	2.88	112
E16.5(H):P0(L)	3	-0.26	2.487	0.333	0.333	IPI00131695	0	R.E]AHK^SEIAHR.Y	Alb	2.88	117
E16.5(H):P0(L)	3	-0.73	2.838	0.18	0.18	IPI00131695	0	K.E]NPTTFMGHYLHEVAR.R	Alb	0.937	19.4
E16.5(H):P0(L)	4	-1.27	3.906	0.382	0.382	IPI00131695	0	K.E]NPTTFMGHYLHEVAR.R	Alb	1.25	40.5
E16.5(H):P0(L)	3	-0.5	2.355	0.294	0.294	IPI00131695	0	R.R]HPDYSVSLLLR.L	Alb	1.69	6.04
E16.5(H):P0(L)	2	-0.15	3.004	0.326	0.326	IPI00131695	0	R.E]AHK^SEIAHR.Y	Alb	3.29	67.3
E16.5(H):P0(L)	2	-0.42	2.735	0.394	0.394	IPI00131695	0	R.R]HPDYSVSLLLR.L	Alb	2.52	49.9
E16.5(H):P0(L)	2	-0.24	2.039	0.186	0.186	IPI00131695	0	R.R]HPDYSVSLLLR.L	Alb	2.52	49.5
E16.5(H):P0(L)	4	-0.06	3.701	0.45	0.45	IPI00131695	0	K.E]NPTTFMGHYLHEVAR.R	Alb	0.902	31.4
E16.5(H):P0(L)	4	-0.06	3.811	0.407	0.407	IPI00131695	0	K.E]NPTTFMGHYLHEVAR.R	Alb	0.902	31.2
E16.5(H):P0(L)	2	-0.32	2.164	0.273	0.273	IPI00131695	0	R.R]HPDYSVSLLLR.L	Alb	2.63	44.3
E16.5(H):P0(L)	2	-0.21	2.066	0.236	0.236	IPI00131695	0	R.R]HPDYSVSLLLR.L	Alb	2.63	44.6
E16.5(H):P0(L)	2	-0.17	2.042	0.184	0.184	IPI00131695	0	R.RHPDYSVSLLLR.L	Alb	2.63	44.3
E16.5(H):P0(L)	4	-0.83	3.429	0.072	0.072	IPI00131695	0	R.R]HPDYSVSLLLR.L	Alb	2.7	199
E16.5(H):P0(L)	4	-0.77	3.216	0.185	0.185	IPI00131695	0	R.R]HPDYSVSLLLR.L	Alb	2.7	199
E16.5(H):P0(L)	3	-1.46	4.917	0.463	0.463	IPI00131695	0	K.E]NPTTFMGHYLHEVAR.R	Alb	1.1	205
E16.5(H):P0(L)	4	-0.64	3.161	0.151	0.151	IPI00131695	0	R.R]HPDYSVSLLLR.L	Alb	2.54	36.4
E16.5(H):P0(L)	4	-0.45	3.245	0.171	0.171	IPI00131695	0	R.R]HPDYSVSLLLR.L	Alb	2.54	36.4
E16.5(H):P0(L)	3	0.1	2.526	0.059	0.059	IPI00131695	0	R.R]HPDYSVSLLLR.L	Alb	2.47	734
E16.5(H):P0(L)	3	0.36	5.398	0.468	0.468	IPI00131695	0	R.R]HPDYSVSLLLR.L	Alb	2.47	735
E16.5(H):P0(L)	4	0.15	3.244	0.12	0.12	IPI00131695	0	R.R]HPDYSVSLLLR.L	Alb	2.63	95.1
E16.5(H):P0(L)	4	0.59	3.463	0.179	0.179	IPI00131695	0	R.R]HPDYSVSLLLR.L	Alb	2.63	97.4
E16.5(H):P0(L)	4	-1.92	5.785	0.47	0.47	IPI00131695	0	K.AHCLSEVEHDTMPADLPAIAADFVEDQEVCK.N	Alb	-5.5	74.1
E16.5(H):P0(L)	5	0.67	3.123	0.191	0.191	IPI00131695	0	K.AHCLSEVEHDTMPADLPAIAADFVEDQEVCK.N	Alb	-3.99	13.4
E16.5(H):P0(L)	3	-0.83	2.326	0.24	0.24	IPI00131695	0	K.S]LHTLFGDK^.L	Alb	4.21	41.4
E16.5(H):P0(L)	2	-1.09	2.134	0.366	0.366	IPI00131695	0	K.L]GEYGFQNAILVR.Y	Alb	0.472	19.3
E16.5(H):P0(L)	2	3.15	2.703	0.448	0.448	IPI00131695	0	K.L]GEYGFQNAILVR.Y	Alb	0.472	19.4
E16.5(H):P0(L)	2	3.96	2.452	0.25	0.25	IPI00131695	0	K.LGEYGFQNAILVR.Y	Alb	0.472	19.4
E16.5(H):P0(L)	3	-0.08	2.419	0.214	0.214	IPI00131695	0	R.LPCVEDYLSAILNR.V	Alb	-1.56	6.82
E16.5(H):P0(L)	2	-0.12	2.814	0.395	0.395	IPI00131695	0	K.L]GEYGFQNAILVR.Y	Alb	0.344	23.7
E16.5(H):P0(L)	2	-0.34	4.402	0.511	0.511	IPI00131695	0	K.L]GEYGFQNAILVR.Y	Alb	0.331	65
E16.5(H):P0(L)	2	0.31	4.338	0.529	0.529	IPI00131695	0	K.LGEYGFQNAILVR.Y	Alb	0.331	65
E16.5(H):P0(L)	2	0.07	2.37	0.221	0.221	IPI00131695	0	K.QTALAELVK.H	Alb	0.751	19.2
E16.5(H):P0(L)	3	-1.16	3.229	0.271	0.271	IPI00131695	0	R.R]HPDYSVSLLLR.L	Alb	0.999	11.8
E16.5(H):P0(L)	3	-0.96	3.145	0.321	0.321	IPI00131695	0	R.Y]NDLGEQHFK^.G	Alb	0.654	83.3
E16.5(H):P0(L)	3	-1.14	2.74	0.415	0.415	IPI00131695	0	R.Y]NDLGEQHFK^.G	Alb	0.59	81
E16.5(H):P0(L)	3	-1.12	2.993	0.342	0.342	IPI00131695	0	R.Y]NDLGEQHFK^.G	Alb	0.59	81.1
E16.5(H):P0(L)	2	0.07	2.094	0.17	0.17	IPI00131695	0	K.LCAIPNLR.E	Alb	-3.86	35.5
E16.5(H):P0(L)	3	0.18	2.604	0.108	0.108	IPI00131695	0	K.TVMDDFAQFLDTCCK.A	Alb	-2.98	12
E16.5(H):P0(L)	2	-0.57	2.223	0.184	0.184	IPI00131695	0	K.LCAIPNLR.E	Alb	-4.36	58.2
E16.5(H):P0(L)	2	0.64	4.619	0.529	0.529	IPI00131695	0	K.LGEYGFQNAILVR.Y	Alb	0.271	60.8
E16.5(H):P0(L)	2	-0.4	2.817	0.466	0.466	IPI00131695	0	K.APQVSTPTLVEAAR.N	Alb	0.493	52.3
E16.5(H):P0(L)	2	-0.71	2.835	0.44	0.44	IPI00131695	0	K.L]VQEVTDFAK^.T	Alb	-2.82	278
E16.5(H):P0(L)	3	-0.42	2.615	0.227	0.227	IPI00131695	0	R.LPCVEDYLSAILNR.V	Alb	-1.85	8.76
E16.5(H):P0(L)	3	-0.09	2.692	0.204	0.204	IPI00131695	0	R.LPCVEDYLSAILNR.V	Alb	-1.84	8.59
E16.5(H):P0(L)	2	0.32	3.325	0.479	0.479	IPI00131695	0	K.LGEYGFQNAILVR.Y	Alb	0.329	59.1
E16.5(H):P0(L)	2	0.38	3.9	0.515	0.515	IPI00131695	0	K.LGEYGFQNAILVR.Y	Alb	0.329	58.9
E16.5(H):P0(L)	2	-0.76	2.584	0.263	0.263	IPI00131695	0	K.L]VQEVTDFAK^.T	Alb	-3	153
E16.5(H):P0(L)	2	-0.45	3.751	0.453	0.453	IPI00131695	0	K.TCVADESAANCDK.S	Alb	-2.7	13.6
E16.5(H):P0(L)	2	-1.23	2.421	0.318	0.318	IPI00131695	0	K.TNCDLYEK.L	Alb	-4.56	37.5
E16.5(H):P0(L)	2	-1.2	2.614	0.304	0.304	IPI00131695	0	K.TNCDLYEK.L	Alb	-4.55	37
E16.5(H):P0(L)	2	-0.82	3.406	0.571	0.571	IPI00131695	0	K.YMCENQATISSK.L	Alb	-3.23	24.4
E16.5(H):P0(L)	2	-0.82	2.663	0.481	0.481	IPI00131695	0	K.YMCENQATISSK.L	Alb	-3.21	24
E16.5(H):P0(L)	2	0.04	2.053	0.266	0.266	IPI00131695	0	R.LPCVEDYLSAILNR.V	Alb	-3.09	23.4
E16.5(H):P0(L)	2	-0.69	3.818	0.6	0.6	IPI00131695	0	K.TCVADESAANCDK.S	Alb	-3.05	61.1
E16.5(H):P0(L)	2	-0.09	4.279	0.491	0.491	IPI00131695	0	K.TVMDDFAQFLDTCCK.A	Alb	-2.36	16.6
E16.5(H):P0(L)	2	-0.3	3.665	0.509	0.509	IPI00131695	0	R.ENYGELADCCTK.Q	Alb	-0.974	62.8
E16.5(H):P0(L)	2	-0.17	4.359	0.48	0.48	IPI00131695	0	K.LGEYGFQNAILVR.Y	Alb	0.347	209
E16.5(H):P0(L)	2	-0.86	3.241	0.344	0.344	IPI00131695	0	K.A]PQVSTPTLVEAAR.N	Alb	0.438	178
E16.5(H):P0(L)	2	-0.96	2.948	0.517	0.517	IPI00131695	0	R.L]SQTFPNADFAEITK^.L	Alb	0.557	50.3
E16.5(H):P0(L)	2	0.36	2.138	0.351	0.351	IPI00131695	0	K.D]VFLGTFLYEYSR.R	Alb	1.9	32.7
E16.5(H):P0(L)	2	-0.13	4.053	0.608	0.608	IPI00131695	0	K.TCVADESAANCDK.S	Alb	-5.17	67.3
E16.5(H):P0(L)	2	-0.13	4.394	0.615	0.615	IPI00131695	0	K.TCVADESAANCDK.S	Alb	-5.16	67.2
E16.5(H):P0(L)	2	-0.65	2.245	0.12	0.12	IPI00131695	0	K.TNCDLYEK.L	Alb	-3.68	18.2
E16.5(H):P0(L)	2	-0.49	3.991	0.658	0.658	IPI00131695	0	K.YMCENQATISSK.L	Alb	-3.36	39.4
E16.5(H):P0(L)	2	-0.8	2.7	0.313	0.313	IPI00131695	0	K.TNCDLYEK.L	Alb	-2.85	10.3
E16.5(H):P0(L)	2	-0.82	2.275	0.195	0.195	IPI00131695	0	K.TNCDLYEK.L	Alb	-2.57	8.52
E16.5(H):P0(L)	2	0.4	4.016	0.545	0.545	IPI00131695	0	K.TVMDDFAQFLDTCCK.A	Alb	-1.42	21.4
E16.5(H):P0(L)	2	0.31	4.681	0.586	0.586	IPI00131695	0	K.L]GEYGFQNAILVR.Y	Alb	0.226	132
E16.5(H):P0(L)	2	0.74	2.799	0.383	0.383	IPI00131695	0	K.LGEYGFQNAILVR.Y	Alb	0.226	134
E16.5(H):P0(L)	2	-0.26	3.991	0.588	0.588	IPI00131695	0	R.L]SQTFPNADFAEITK^.L	Alb	0.318	51.5
E16.5(H):P0(L)	2	-0.34	3.503	0.4	0.4	IPI00131695	0	K.A]PQVSTPTLVEAAR.N	Alb	0.382	201
E16.5(H):P0(L)	2	-0.6	6.125	0.613	0.613	IPI00131695	0	K.TVMDDFAQFLDTCCK.A	Alb	-4.87	73.4
E16.5(H):P0(L)	2	-0.6	4.929	0.608	0.608	IPI00131695	0	K.TVMDDFAQFLDTCCK.A	Alb	-4.86	73
E16.5(H):P0(L)	2	6.21	2.845	0.371	0.371	IPI00131695	0	K.LVQEVTDFAK.T	Alb	-3.44	799
E16.5(H):P0(L)	2	-0.08	2.71	0.231	0.231	IPI00131695	0	K.TNCDLYEK.L	Alb	-3.09	31.2
E16.5(H):P0(L)	2	-1.97	4.512	0.459	0.459	IPI00131695	0	R.LPCVEDYLSAILNR.V	Alb	-2.44	50.7
E16.5(H):P0(L)	2	-1.92	3.917	0.452	0.452	IPI00131695	0	R.LPCVEDYLSAILNR.V	Alb	-2.44	50.5
E16.5(H):P0(L)	2	1.07	2.809	0.495	0.495	IPI00131695	0	K.TCVADESAANCDK.S	Alb	-2.38	20.1
E16.5(H):P0(L)	2	3.72	3.141	0.413	0.413	IPI00131695	0	K.L]VQEVTDFAK^.T	Alb	-1.12	517
E16.5(H):P0(L)	2	3.72	3.321	0.419	0.419	IPI00131695	0	K.L]VQEVTDFAK^.T	Alb	-1.12	524
E16.5(H):P0(L)	2	3.11	3.141	0.335	0.335	IPI00131695	0	K.A]PQVSTPTLVEAAR.N	Alb	0.375	338
E16.5(H):P0(L)	2	3.11	3.652	0.408	0.408	IPI00131695	0	K.A]PQVSTPTLVEAAR.N	Alb	0.375	343
E16.5(H):P0(L)	2	3.26	2.951	0.537	0.537	IPI00131695	0	K.APQVSTPTLVEAAR.N	Alb	0.375	343
E16.5(H):P0(L)	2	3.28	3.002	0.555	0.555	IPI00131695	0	K.APQVSTPTLVEAAR.N	Alb	0.375	353
E16.5(H):P0(L)	2	-0.68	3.268	0.597	0.597	IPI00131695	0	R.L]SQTFPNADFAEITK^.L	Alb	0.681	157
E16.5(H):P0(L)	2	-0.7	3.125	0.589	0.589	IPI00131695	0	R.L]SQTFPNADFAEITK^.L	Alb	0.682	160
E16.5(H):P0(L)	2	-0.66	3.82	0.553	0.553	IPI00131695	0	R.LSQTFPNADFAEITK.L	Alb	0.682	160
E16.5(H):P0(L)	2	-0.63	2.778	0.447	0.447	IPI00131695	0	R.LSQTFPNADFAEITK.L	Alb	0.682	161
E16.5(H):P0(L)	2	2.54	4.071	0.597	0.597	IPI00131695	0	K.TCVADESAANCDK.S	Alb	-5.8	87.4
E16.5(H):P0(L)	2	3.26	3.727	0.543	0.543	IPI00131695	0	R.ENYGELADCCTK.Q	Alb	-5.48	99.3
E16.5(H):P0(L)	2	3.26	3.905	0.551	0.551	IPI00131695	0	R.ENYGELADCCTK.Q	Alb	-5.44	96.7
E16.5(H):P0(L)	2	3.14	2.249	0.255	0.255	IPI00131695	0	K.ESCLTPK.L	Alb	-5.29	80
E16.5(H):P0(L)	2	0.69	2.902	0.478	0.478	IPI00131695	0	K.TNCDLYEK.L	Alb	-3.66	44.5
E16.5(H):P0(L)	2	-0.42	3.41	0.454	0.454	IPI00131695	0	R.LPCVEDYLSAILNR.V	Alb	-3.41	43.7
E16.5(H):P0(L)	2	-0.34	3.73	0.472	0.472	IPI00131695	0	R.LPCVEDYLSAILNR.V	Alb	-3.41	43.9
E16.5(H):P0(L)	2	-1.68	3.791	0.591	0.591	IPI00131695	0	R.L]SQTFPNADFAEITK^.L	Alb	0.29	146
E16.5(H):P0(L)	2	-1.66	3.25	0.58	0.58	IPI00131695	0	R.L]SQTFPNADFAEITK^.L	Alb	0.29	145
E16.5(H):P0(L)	2	-2.17	3.375	0.548	0.548	IPI00131695	0	R.LSQTFPNADFAEITK.L	Alb	0.29	146
E16.5(H):P0(L)	2	-2.14	3.256	0.539	0.539	IPI00131695	0	R.LSQTFPNADFAEITK.L	Alb	0.29	147
E16.5(H):P0(L)	2	-1.22	2.904	0.522	0.522	IPI00131695	0	K.APQVSTPTLVEAAR.N	Alb	0.489	334
E16.5(H):P0(L)	2	-1.21	3.34	0.549	0.549	IPI00131695	0	K.APQVSTPTLVEAAR.N	Alb	0.489	348
E16.5(H):P0(L)	2	0.92	5.072	0.608	0.608	IPI00131695	0	K.TVMDDFAQFLDTCCK.A	Alb	-2.5	22.5
E16.5(H):P0(L)	2	-2.08	3.967	0.581	0.581	IPI00131695	0	R.L]SQTFPNADFAEITK^.L	Alb	0.469	169
E16.5(H):P0(L)	2	-1.99	2.739	0.517	0.517	IPI00131695	0	R.LSQTFPNADFAEITK.L	Alb	0.469	169
E16.5(H):P0(L)	2	0.37	5.408	0.589	0.589	IPI00131695	0	K.TVMDDFAQFLDTCCK.A	Alb	-5.79	102
E16.5(H):P0(L)	2	0.45	3.983	0.612	0.612	IPI00131695	0	K.TCVADESAANCDK.S	Alb	-5.09	66
E16.5(H):P0(L)	2	0.41	2.261	0.366	0.366	IPI00131695	0	K.TCVADESAANCDK.S	Alb	-5.08	65.6
E16.5(H):P0(L)	2	0.56	2.061	0.19	0.19	IPI00131695	0	K.ESCLTPK.L	Alb	-4.81	60
E16.5(H):P0(L)	2	-0.8	2.9	0.443	0.443	IPI00131695	0	R.ENYGELADCCTK.Q	Alb	-2.66	21.9
E16.5(H):P0(L)	2	0.17	2.397	0.217	0.217	IPI00131695	0	R.LPCVEDYLSAILNR.V	Alb	-2.59	38.3
E16.5(H):P0(L)	2	-0.8	2.631	0.241	0.241	IPI00131695	0	K.TNCDLYEK.L	Alb	-2.25	23.8
E16.5(H):P0(L)	2	1	2.211	0.215	0.215	IPI00131695	0	K.A]TAEQLK^.T	Alb	-0.105	169
E16.5(H):P0(L)	2	-0.04	2.029	0.115	0.115	IPI00131695	0	K.A]LVSSVR.Q	Alb	0.312	213
E16.5(H):P0(L)	2	-0.47	3.025	0.556	0.556	IPI00131695	0	R.LSQTFPNADFAEITK.L	Alb	0.315	122
E16.5(H):P0(L)	2	-0.47	3.784	0.576	0.576	IPI00131695	0	R.LSQTFPNADFAEITK.L	Alb	0.315	121
E16.5(H):P0(L)	2	-0.89	3.066	0.521	0.521	IPI00131695	0	K.APQVSTPTLVEAAR.N	Alb	0.452	313
E16.5(H):P0(L)	2	-1.22	2.619	0.149	0.149	IPI00131695	0	K.A]PQVSTPTLVEAAR.N	Alb	0.453	322
E16.5(H):P0(L)	2	-0.89	2.998	0.562	0.562	IPI00131695	0	K.APQVSTPTLVEAAR.N	Alb	0.453	322
E16.5(H):P0(L)	2	0.97	2.916	0.361	0.361	IPI00131695	0	K.D]VFLGTFLYEYSR.R	Alb	1.72	10.6
E16.5(H):P0(L)	2	3.89	2.078	0.321	0.321	IPI00131695	0	K.D]VFLGTFLYEYSR.R	Alb	3.3	23.1
E16.5(H):P0(L)	2	4.07	3.875	0.601	0.601	IPI00131695	0	K.TCVADESAANCDK.S	Alb	-4.64	58.2
E16.5(H):P0(L)	2	1.63	3.609	0.55	0.55	IPI00131695	0	R.ENYGELADCCTK.Q	Alb	-1.96	49.2
E16.5(H):P0(L)	2	-3.84	3.699	0.495	0.495	IPI00131695	0	R.LPCVEDYLSAILNR.V	Alb	-1.14	53.8
E16.5(H):P0(L)	2	-3.63	2.973	0.34	0.34	IPI00131695	0	K.A]PQVSTPTLVEAAR.N	Alb	0.39	304
E16.5(H):P0(L)	2	-3.2	2.951	0.509	0.509	IPI00131695	0	K.APQVSTPTLVEAAR.N	Alb	0.39	298
E16.5(H):P0(L)	2	-3.2	2.976	0.511	0.511	IPI00131695	0	K.APQVSTPTLVEAAR.N	Alb	0.39	304
E16.5(H):P0(L)	2	-3.47	3.263	0.586	0.586	IPI00131695	0	R.L]SQTFPNADFAEITK^.L	Alb	0.445	95.4
E16.5(H):P0(L)	2	-3.27	3.255	0.567	0.567	IPI00131695	0	R.L]SQTFPNADFAEITK^.L	Alb	0.445	95.5
E16.5(H):P0(L)	2	-3.51	4.742	0.536	0.536	IPI00131695	0	R.LSQTFPNADFAEITK.L	Alb	0.445	95.4
E16.5(H):P0(L)	2	3.14	2.584	0.34	0.34	IPI00131695	0	K.A]PQVSTPTLVEAAR.N	Alb	0.543	50.2
E16.5(H):P0(L)	2	-1.54	6.354	0.601	0.601	IPI00131695	0	K.TVMDDFAQFLDTCCK.A	Alb	-3.21	54.4
E16.5(H):P0(L)	2	-1.59	3.238	0.442	0.442	IPI00131695	0	K.TVMDDFAQFLDTCCK.A	Alb	-3.19	53.6
E16.5(H):P0(L)	2	-2.7	3.722	0.455	0.455	IPI00131695	0	R.LPCVEDYLSAILNR.V	Alb	-2.13	53.5
E16.5(H):P0(L)	2	-2.7	4.406	0.501	0.501	IPI00131695	0	R.LPCVEDYLSAILNR.V	Alb	-2.13	54
E16.5(H):P0(L)	2	4.47	2.115	0.21	0.21	IPI00131695	0	K.L]VQEVTDFAK^.T	Alb	-1.93	307
E16.5(H):P0(L)	2	4.64	2.572	0.207	0.207	IPI00131695	0	K.L]VQEVTDFAK^.T	Alb	-1.93	335
E16.5(H):P0(L)	2	3.95	2.78	0.348	0.348	IPI00131695	0	K.L]VQEVTDFAK^.T	Alb	-1.89	277
E16.5(H):P0(L)	2	3.98	2.911	0.36	0.36	IPI00131695	0	K.L]VQEVTDFAK^.T	Alb	-1.89	273
E16.5(H):P0(L)	2	4.39	3.137	0.364	0.364	IPI00131695	0	K.L]VQEVTDFAK^.T	Alb	-1.58	299
E16.5(H):P0(L)	2	4.4	2.61	0.271	0.271	IPI00131695	0	K.L]VQEVTDFAK^.T	Alb	-1.58	307
E16.5(H):P0(L)	2	3.25	2.154	0.145	0.145	IPI00131695	0	K.ALVSSVR.Q	Alb	0.349	158
E16.5(H):P0(L)	2	5.09	2.904	0.395	0.395	IPI00131695	0	K.A]PQVSTPTLVEAAR.N	Alb	0.466	535
E16.5(H):P0(L)	2	5.1	3.099	0.405	0.405	IPI00131695	0	K.A]PQVSTPTLVEAAR.N	Alb	0.466	559
E16.5(H):P0(L)	2	5.41	3.117	0.548	0.548	IPI00131695	0	K.APQVSTPTLVEAAR.N	Alb	0.466	535
E16.5(H):P0(L)	2	5.44	3.139	0.553	0.553	IPI00131695	0	K.APQVSTPTLVEAAR.N	Alb	0.466	559
E16.5(H):P0(L)	2	-1.72	3.093	0.583	0.583	IPI00131695	0	R.L]SQTFPNADFAEITK^.L	Alb	0.718	193
E16.5(H):P0(L)	2	-1.71	2.277	0.246	0.246	IPI00131695	0	R.L]SQTFPNADFAEITK^.L	Alb	0.718	194
E16.5(H):P0(L)	2	-1.81	2.607	0.471	0.471	IPI00131695	0	R.LSQTFPNADFAEITK.L	Alb	0.718	194
E16.5(H):P0(L)	2	-1.81	3.635	0.573	0.573	IPI00131695	0	R.LSQTFPNADFAEITK.L	Alb	0.718	193
E16.5(H):P0(L)	2	4.04	2.471	0.346	0.346	IPI00131695	0	K.Q]TALAELVK^.H	Alb	0.811	107
E16.5(H):P0(L)	2	4.09	2.215	0.13	0.13	IPI00131695	0	K.Q]TALAELVK^.H	Alb	0.812	112
E16.5(H):P0(L)	2	0.629	4.254	0.593	0.593	IPI00111218	0	K.V]AEQTPLTALYVANLIK^.E	Aldh2	0.456	14
E16.5(H):P0(L)	3	-5.17	2.397	0.343	0.343	IPI00230084	1	R.V]GNPWDPNILYGPLHTK^.Q	Aldh7a1	2.57	20
E16.5(H):P0(L)	3	-0.53	2.678	0.34	0.34	IPI00221402	6	K.A]DDGRPFPQVIK^.S	Aldoa	0.0374	184
E16.5(H):P0(L)	3	-1.77	3.491	0.355	0.355	IPI00221402	6	K.ADDGRPFPQVIK.S	Aldoa	-0.0737	158
E16.5(H):P0(L)	2	0.305	2.905	0.5	0.5	IPI00221402	3	R.ALANSLACQGK.Y	Aldoa	-3.46	27.6
E16.5(H):P0(L)	2	0.405	3.114	0.474	0.474	IPI00221402	3	R.ALANSLACQGK.Y	Aldoa	-3.46	27.6
E16.5(H):P0(L)	3	-3.65	2.583	0.334	0.334	IPI00221402	6	K.ADDGRPFPQVIK.S	Aldoa	0.103	120
E16.5(H):P0(L)	3	-3.54	2.237	0.22	0.22	IPI00221402	6	K.ADDGRPFPQVIK.S	Aldoa	0.103	121
E16.5(H):P0(L)	2	-1.86	2.268	0.298	0.298	IPI00221402	6	K.A]DDGRPFPQVIK^.S	Aldoa	0.527	31.6
E16.5(H):P0(L)	3	-0.46	2.65	0.318	0.318	IPI00221402	6	K.A]DDGRPFPQVIK^.S	Aldoa	0.00996	124
E16.5(H):P0(L)	3	-1.67	2.574	0.224	0.224	IPI00221402	6	K.ADDGRPFPQVIK.S	Aldoa	0.0267	124
E16.5(H):P0(L)	3	-1.67	3.065	0.414	0.414	IPI00221402	6	K.ADDGRPFPQVIK.S	Aldoa	0.0267	124
E16.5(H):P0(L)	5	-1.57	3.206	0.384	0.384	IPI00221402	3	K.ALSDHHVYLEGTLLKPNMVTPGHACTQK.F	Aldoa	-2.91	36.7
E16.5(H):P0(L)	5	0.21	4.35	0.536	0.536	IPI00221402	3	K.ALSDHHVYLEGTLLKPNMVTPGHACTQK.F	Aldoa	-2.52	44.2
E16.5(H):P0(L)	5	0.27	3.961	0.524	0.524	IPI00221402	3	K.ALSDHHVYLEGTLLKPNMVTPGHACTQK.F	Aldoa	-2.52	44.3
E16.5(H):P0(L)	5	-0.11	3.341	0.319	0.319	IPI00221402	3	K.ALSDHHVYLEGTLLKPNMVTPGHACTQK.F	Aldoa	-2.94	31.7
E16.5(H):P0(L)	5	-0.09	3.614	0.423	0.423	IPI00221402	3	K.ALSDHHVYLEGTLLKPNMVTPGHACTQK.F	Aldoa	-2.94	31.9
E16.5(H):P0(L)	2	-1.74	5.61	0.591	0.591	IPI00221402	5	K.GVVPLAGTNGETTTQGLDGLSER.C	Aldoa	-0.213	57.6
E16.5(H):P0(L)	2	3.99	2.8	0.46	0.46	IPI00221402	3	R.ALANSLACQGK.Y	Aldoa	-4.75	59.4
E16.5(H):P0(L)	2	-2.06	5.549	0.545	0.545	IPI00221402	5	K.G]VVPLAGTNGETTTQGLDGLSER.C	Aldoa	-0.109	47.1
E16.5(H):P0(L)	2	-1.99	4.173	0.489	0.489	IPI00221402	5	K.GVVPLAGTNGETTTQGLDGLSER.C	Aldoa	-0.109	46.5
E16.5(H):P0(L)	2	-0.75	3.718	0.537	0.537	IPI00221402	5	K.G]VVPLAGTNGETTTQGLDGLSER.C	Aldoa	-0.145	50.8
E16.5(H):P0(L)	2	2.91	3.065	0.378	0.378	IPI00221402	3	R.ALANSLACQGK.Y	Aldoa	-4.77	43.6
E16.5(H):P0(L)	2	-2.77	5.392	0.585	0.585	IPI00221402	5	K.GVVPLAGTNGETTTQGLDGLSER.C	Aldoa	-0.496	64.9
E16.5(H):P0(L)	2	-1.97	2.944	0.418	0.418	IPI00221402	3	R.ALANSLACQGK.Y	Aldoa	-4.37	33.6
E16.5(H):P0(L)	2	-1.97	2.788	0.433	0.433	IPI00221402	3	R.ALANSLACQGK.Y	Aldoa	-2.77	33.7
E16.5(H):P0(L)	2	-2.21	5.679	0.595	0.595	IPI00221402	5	K.GVVPLAGTNGETTTQGLDGLSER.C	Aldoa	-2.43	147
E16.5(H):P0(L)	2	-1.195	2.187	0.098	0.098	IPI00133580	4	R.ALQASALK.A	Aldoart2	0.11	30.9
E16.5(H):P0(L)	2	-0.32	2.397	0.196	0.196	IPI00133580	4	R.ALQASALK.A	Aldoart2	0.0907	13
E16.5(H):P0(L)	2	-1.13	2.383	0.09	0.09	IPI00133580	4	R.A]LQASALK^.A	Aldoart2	0.103	52
E16.5(H):P0(L)	2	-1.26	2.357	0.279	0.279	IPI00133580	5	K.GILAADESTGSIAK.R	Aldoart2	-0.471	52.9
E16.5(H):P0(L)	2	-0.66	2.984	0.402	0.402	IPI00133580	7	R.LQSIGTENTEENR.R	Aldoart2	-1.34	23.1
E16.5(H):P0(L)	2	-0.63	3.062	0.467	0.467	IPI00133580	7	R.LQSIGTENTEENR.R	Aldoart2	-1.34	22.9
E16.5(H):P0(L)	2	-1.03	3.325	0.451	0.451	IPI00133580	5	K.G]ILAADESTGSIAK^.R	Aldoart2	-0.509	62.6
E16.5(H):P0(L)	2	-0.48	2.735	0.346	0.346	IPI00133580	7	R.Q]LLLTADDR.V	Aldoart2	1.38	23.5
E16.5(H):P0(L)	2	3.88	2.21	0.081	0.081	IPI00133580	4	R.A]LQASALK^.A	Aldoart2	0.11	106
E16.5(H):P0(L)	2	-1.46	2.405	0.344	0.344	IPI00133580	5	K.G]ILAADESTGSIAK^.R	Aldoart2	-0.336	57
E16.5(H):P0(L)	2	-1.23	2.071	0.004	0.004	IPI00133580	5	K.GILAADESTGSIAK.R	Aldoart2	-0.336	57
E16.5(H):P0(L)	2	0.3	2.348	0.028	0.028	IPI00133580	4	R.A]LQASALK^.A	Aldoart2	0.588	91.4
E16.5(H):P0(L)	2	1.03	2.841	0.342	0.342	IPI00133580	7	R.LQSIGTENTEENR.R	Aldoart2	-1.52	42.4
E16.5(H):P0(L)	2	3.18	2.321	0.077	0.077	IPI00133580	4	R.A]LQASALK^.A	Aldoart2	0.12	118
E16.5(H):P0(L)	2	3.45	2.221	0.108	0.108	IPI00133580	4	R.ALQASALK.A	Aldoart2	0.12	118
E16.5(H):P0(L)	2	3.98	3.06	0.367	0.367	IPI00133580	7	R.LQSIGTENTEENR.R	Aldoart2	-1.52	33.7
E16.5(H):P0(L)	2	-1.51	3.127	0.465	0.465	IPI00119458	0	R.A]LQASALNAWR.G	Aldoc	0.585	55.1
E16.5(H):P0(L)	2	-1.51	3.455	0.482	0.482	IPI00119458	0	R.A]LQASALNAWR.G	Aldoc	0.585	54.5
E16.5(H):P0(L)	2	-1.78	3.096	0.497	0.497	IPI00119458	0	R.ALQASALNAWR.G	Aldoc	0.585	54.5
E16.5(H):P0(L)	2	-1.78	3.245	0.528	0.528	IPI00119458	0	R.ALQASALNAWR.G	Aldoc	0.585	54.4
E16.5(H):P0(L)	2	-1.39	3.051	0.477	0.477	IPI00119458	0	R.ALQASALNAWR.G	Aldoc	0.758	65.8
E16.5(H):P0(L)	2	-0.195	3.921	0.431	0.431	IPI00119458	0	R.T]PSALAILENANVLAR.Y	Aldoc	1.22	35.8
E16.5(H):P0(L)	2	0.659	3.572	0.528	0.528	IPI00119458	0	R.T]PSALAILENANVLAR.Y	Aldoc	1.2	37.6
E16.5(H):P0(L)	2	0.609	5.097	0.495	0.495	IPI00119458	0	R.T]PSALAILENANVLAR.Y	Aldoc	1.21	38.2
E16.5(H):P0(L)	2	0.245	4.137	0.499	0.499	IPI00119458	0	R.T]PSALAILENANVLAR.Y	Aldoc	1.22	48.6
E16.5(H):P0(L)	2	-1.15	2.973	0.382	0.382	IPI00119458	0	R.ALQASALNAWR.G	Aldoc	0.826	28.2
E16.5(H):P0(L)	3	0.33	2.633	0.129	0.129	IPI00119458	0	R.T]PSALAILENANVLAR.Y	Aldoc	1.13	11.5
E16.5(H):P0(L)	3	-0.71	3.005	0.16	0.16	IPI00119458	0	R.T]PSALAILENANVLAR.Y	Aldoc	0.949	11.7
E16.5(H):P0(L)	3	-0.55	2.377	0.246	0.246	IPI00119458	0	R.T]PSALAILENANVLAR.Y	Aldoc	0.949	11.8
E16.5(H):P0(L)	2	-9.77	2.829	0.333	0.333	IPI00119458	0	K.YSPEEIAM*ATVTALR.R	Aldoc	-3.36	10.3
E16.5(H):P0(L)	2	-1.34	2.416	0.342	0.342	IPI00119458	0	R.T]PSALAILENANVLAR.Y	Aldoc	1.46	49.6
E16.5(H):P0(L)	2	-1.05	4.878	0.607	0.607	IPI00119458	0	K.GVVPLAGTDGETTTQGLDGLLER.C	Aldoc	0.285	35.8
E16.5(H):P0(L)	2	-2.4	2.578	0.34	0.34	IPI00119458	0	R.T]PSALAILENANVLAR.Y	Aldoc	1.46	33.7
E16.5(H):P0(L)	2	-2.4	3.809	0.526	0.526	IPI00119458	0	R.T]PSALAILENANVLAR.Y	Aldoc	1.46	33.7
E16.5(H):P0(L)	2	-2.46	4.781	0.546	0.546	IPI00119458	0	K.G]VVPLAGTDGETTTQGLDGLLER.C	Aldoc	0.128	28.3
E16.5(H):P0(L)	3	-0.72	3.06	0.272	0.272	IPI00400180	0	K.LTESLHEVYEPDWYGR.E	Amph	-1.13	12.9
E16.5(H):P0(L)	3	-0.65	3.773	0.336	0.336	IPI00400180	0	R.H]HLEALQSSK^.R	Amph	1.92	88.3
E16.5(H):P0(L)	3	-0.2	3.328	0.256	0.256	IPI00137228	3	K.H]HPNALNLQLR.Q	Anapc1	3.82	40.7
E16.5(H):P0(L)	3	-0.2	3.093	0.323	0.323	IPI00137228	3	K.H]HPNALNLQLR.Q	Anapc1	3.83	41.7
E16.5(H):P0(L)	3	-1.03	2.496	0.347	0.347	IPI00227235	3	K.DSLAHQDTCENDR.E	Ank2	-2.89	9.4
E16.5(H):P0(L)	3	-1.65	3.246	0.357	0.357	IPI00227235	0	K.F]LGPVIVEIPHFAALR.G	Ank2	1.31	22.6
E16.5(H):P0(L)	5	-0.02	5.187	0.46	0.46	IPI00227235	3	K.T]EIVQLLLQHMAHPDAATTNGYTPLHISAR.E	Ank2	1.82	13.4
E16.5(H):P0(L)	3	-0.47	2.982	0.359	0.359	IPI00227235	4	R.S]HTLSHASYLR.D	Ank2	1.38	19.7
E16.5(H):P0(L)	4	-2.24	2.916	0.284	0.284	IPI00623506	0	K.H]AMWMHLSEDRLDR.G	Ank3	3.03	10
E16.5(H):P0(L)	3	-0.01	2.415	0.218	0.218	IPI00314736	2	K.L]LPQVMYLDGYDRDNK^.E	Anp32a	3.53	20.7
E16.5(H):P0(L)	3	-0.3	2.642	0.218	0.218	IPI00314736	2	K.L]LPQVMYLDGYDRDNK^.E	Anp32a	2.76	12.5
E16.5(H):P0(L)	2	2.13	2.908	0.33	0.33	IPI00314736	2	K.L]LPQVMYLDGYDR.D	Anp32a	1.92	27.6
E16.5(H):P0(L)	2	-1.93	6.168	0.584	0.584	IPI00314736	3	K.SLDLFNCEVTNLNAYR.E	Anp32a	-2.99	11
E16.5(H):P0(L)	3	0.26	4.489	0.542	0.542	IPI00468203	3	K.S]ALSGHLETVILGLLK^.T	Anxa2	2.3	49
E16.5(H):P0(L)	3	1.55	4.864	0.549	0.549	IPI00468203	3	K.S]ALSGHLETVILGLLK^.T	Anxa2	2.53	37.5
E16.5(H):P0(L)	3	1.61	3.591	0.522	0.522	IPI00468203	3	K.S]ALSGHLETVILGLLK^.T	Anxa2	2.53	37.4
E16.5(H):P0(L)	3	-0.97	4.492	0.426	0.426	IPI00310240	3	K.G]IGTDEATIIDIVTHR.S	Anxa6	0.0213	33.8
E16.5(H):P0(L)	3	-1.8	3.637	0.416	0.416	IPI00310240	3	K.S]LEDALSSDTSGHFR.R	Anxa6	0.417	27.9
E16.5(H):P0(L)	3	0.44	2.847	0.189	0.189	IPI00346965	1	K.LAPPLVTLLSAEPELQYVALR.N	Ap1b1	-0.124	7.34
E16.5(H):P0(L)	4	1.69	5.181	0.457	0.457	IPI00346965	1	K.DLISDSNPMVVANAVAALSEIAESHPSSNLLDLNPQSINK.L	Ap1b1	-1.24	5.89
E16.5(H):P0(L)	3	2.36	3.196	0.334	0.334	IPI00346965	1	R.L]GAPISSGLSDLFDLTSGVGTLSGSYVAPK^.A	Ap1b1	0.471	17.4
E16.5(H):P0(L)	3	-9.92	2.365	0.294	0.294	IPI00224151	1	K.AALCAVHVIR.K	Ap1g1	-1.99	6.34
E16.5(H):P0(L)	3	-0.93	2.405	0.098	0.098	IPI00224151	1	R.W]HIDTIMR.V	Ap1g1	3.3	21.7
E16.5(H):P0(L)	3	-1.22	3.16	0.302	0.302	IPI00108780	3	R.ACNQLGQFLQHR.E	Ap2a1	-3.26	30.1
E16.5(H):P0(L)	2	-1.24	2.474	0.303	0.303	IPI00108780	3	R.GLAVFISDIR.N	Ap2a1	-1.42	19.9
E16.5(H):P0(L)	2	-0.23	2.429	0.224	0.224	IPI00108780	3	R.GLAVFISDIR.N	Ap2a1	-2.35	17.2
E16.5(H):P0(L)	2	-0.3	2.239	0.129	0.129	IPI00108780	3	R.GLAVFISDIR.N	Ap2a1	-1.65	13.4
E16.5(H):P0(L)	2	-0.47	2.933	0.317	0.317	IPI00108780	3	R.GLAVFISDIR.N	Ap2a1	-2.06	51.4
E16.5(H):P0(L)	3	-0.2	3.45	0.343	0.343	IPI00310131	1	R.L]STVASTDILATVLEEMPPFPER.E	Ap2a2	0.97	16
E16.5(H):P0(L)	3	4.34	3.687	0.252	0.252	IPI00310131	1	R.L]STVASTDILATVLEEMPPFPER.E	Ap2a2	0.562	20.5
E16.5(H):P0(L)	2	1.43	2.34	0.188	0.188	IPI00119689	1	K.L]TNGIWILAELR.I	Ap2b1	2.29	9.67
E16.5(H):P0(L)	2	-0.405	3.771	0.349	0.349	IPI00119689	3	R.L]ASQANIAQVLAELK^.E	Ap2b1	-0.0292	20.8
E16.5(H):P0(L)	2	0.249	4.892	0.501	0.501	IPI00119689	1	K.L]APPLVTLLSGEPEVQYVALR.N	Ap2b1	0.405	26.2
E16.5(H):P0(L)	3	0.279	3.73	0.322	0.322	IPI00119689	1	K.L]APPLVTLLSGEPEVQYVALR.N	Ap2b1	0.46	26.5
E16.5(H):P0(L)	3	0.299	3.378	0.411	0.411	IPI00119689	1	K.L]APPLVTLLSGEPEVQYVALR.N	Ap2b1	0.46	26.7
E16.5(H):P0(L)	2	-0.835	3.821	0.449	0.449	IPI00119689	3	R.L]ASQANIAQVLAELK^.E	Ap2b1	-0.0751	19.4
E16.5(H):P0(L)	2	-0.86	2.07	0.212	0.212	IPI00119689	3	R.G]YIYWR.L	Ap2b1	2.5	104
E16.5(H):P0(L)	2	-0.86	2.113	0.097	0.097	IPI00119689	3	R.G]YIYWR.L	Ap2b1	2.5	105
E16.5(H):P0(L)	3	0.55	3.216	0.294	0.294	IPI00119689	1	K.L]APPLVTLLSGEPEVQYVALR.N	Ap2b1	0.284	13.1
E16.5(H):P0(L)	3	0.58	4.063	0.417	0.417	IPI00119689	1	K.L]APPLVTLLSGEPEVQYVALR.N	Ap2b1	0.284	13.3
E16.5(H):P0(L)	3	-0.29	4.658	0.52	0.52	IPI00119689	1	K.L]APPLVTLLSGEPEVQYVALR.N	Ap2b1	0.48	37.3
E16.5(H):P0(L)	3	-0.01	3.002	0.258	0.258	IPI00119689	1	K.L]APPLVTLLSGEPEVQYVALR.N	Ap2b1	0.48	36.7
E16.5(H):P0(L)	3	0.32	4.182	0.441	0.441	IPI00119689	1	K.L]APPLVTLLSGEPEVQYVALR.N	Ap2b1	0.447	41.4
E16.5(H):P0(L)	3	0.32	4.471	0.452	0.452	IPI00119689	1	K.L]APPLVTLLSGEPEVQYVALR.N	Ap2b1	0.447	42
E16.5(H):P0(L)	4	-0.24	3.175	0.118	0.118	IPI00119689	1	R.DLIADSNPMVVANAVAALSEISESHPNSNLLDLNPQNINK.L	Ap2b1	0.464	19.8
E16.5(H):P0(L)	4	0.76	6.181	0.472	0.472	IPI00119689	1	R.DLIADSNPMVVANAVAALSEISESHPNSNLLDLNPQNINK.L	Ap2b1	0.237	19.2
E16.5(H):P0(L)	2	-3.11	2.018	0.105	0.105	IPI00119689	1	R.L]LSTDPVTAK^.E	Ap2b1	0.355	61.7
E16.5(H):P0(L)	3	0	2.997	0.311	0.311	IPI00119689	1	K.L]APPLVTLLSGEPEVQYVALR.N	Ap2b1	0.525	21.4
E16.5(H):P0(L)	3	-4.02	4.034	0.356	0.356	IPI00119689	1	K.L]APPLVTLLSGEPEVQYVALR.N	Ap2b1	0.144	33
E16.5(H):P0(L)	2	-5.17	2.474	0.141	0.141	IPI00119689	1	K.S]QPDMAIMAVNSFVK^.D	Ap2b1	1.54	14.6
E16.5(H):P0(L)	2	4.0258	2.205	0.301	0.301	IPI00116356	1	K.G]TADETSK^.S	Ap2m1	0.555	15.8
E16.5(H):P0(L)	3	0.07	2.767	0.19	0.19	IPI00117811	0	R.R]RQPEEDEEELAR.R	Ap3d1	3.11	6.36
E16.5(H):P0(L)	4	-1.17	2.464	0.164	0.164	IPI00322193	0	K.A]ILIFNNHGK^PR.L	Ap3s1	2.57	9.31
E16.5(H):P0(L)	4	-1.35	2.862	0.309	0.309	IPI00322193	0	K.A]ILIFNNHGK^PR.L	Ap3s1	2.6	9.5
E16.5(H):P0(L)	2	-1.15	2.188	0.225	0.225	IPI00224152	2	K.ICSWNVDGLR.A	Apex1	-2.09	17
E16.5(H):P0(L)	2	0.625	2.077	0.268	0.268	IPI00224152	1	R.Q]GFGELLQAVPLADSFR.H	Apex1	3.14	11.2
E16.5(H):P0(L)	2	0.855	5.05	0.596	0.596	IPI00224152	1	R.Q]GFGELLQAVPLADSFR.H	Apex1	2.61	29
E16.5(H):P0(L)	2	0.119	4.273	0.559	0.559	IPI00224152	1	R.Q]GFGELLQAVPLADSFR.H	Apex1	3.13	20.9
E16.5(H):P0(L)	2	-0.031	3.079	0.473	0.473	IPI00224152	1	R.Q]GFGELLQAVPLADSFR.H	Apex1	3.14	21.6
E16.5(H):P0(L)	2	0.58	4.172	0.495	0.495	IPI00224152	1	R.Q]GFGELLQAVPLADSFR.H	Apex1	2.68	24.4
E16.5(H):P0(L)	2	1.51	5.511	0.571	0.571	IPI00224152	1	R.Q]GFGELLQAVPLADSFR.H	Apex1	1.45	30.5
E16.5(H):P0(L)	3	3.05	2.462	0.302	0.302	IPI00399961	2	K.G]TLGGLFSQILQGEDIVR.E	Api5	0.936	5.42
E16.5(H):P0(L)	2	0.12	4.344	0.516	0.516	IPI00399961	2	K.G]TLGGLFSQILQGEDIVR.E	Api5	1.06	13.8
E16.5(H):P0(L)	2	-4.23	4.198	0.404	0.404	IPI00399961	2	K.G]TLGGLFSQILQGEDIVR.E	Api5	0.995	13.8
E16.5(H):P0(L)	2	6.209	3.009	0.585	0.585	IPI00129249	1	K.GSTDQESSSSGR.E	Aplp1	-1.19	11.6
E16.5(H):P0(L)	2	4.489	2.327	0.515	0.515	IPI00129249	1	K.G]STDQESSSSGR.E	Aplp1	-1.18	11.5
E16.5(H):P0(L)	3	-0.89	2.859	0.257	0.257	IPI00129249	1	R.H]YQHVAAVDPEK^.A	Aplp1	1.56	15.1
E16.5(H):P0(L)	3	-0.77	3.137	0.259	0.259	IPI00129249	1	R.H]YQHVAAVDPEK^.A	Aplp1	1.56	15.2
E16.5(H):P0(L)	2	4.17	2.034	0.387	0.387	IPI00129249	1	K.G]STDQESSSSGR.E	Aplp1	-1.22	12.1
E16.5(H):P0(L)	2	4.52	2.903	0.453	0.453	IPI00129249	1	K.GSTDQESSSSGR.E	Aplp1	-1.05	5.15
E16.5(H):P0(L)	2	2.75	2.105	0.379	0.379	IPI00129249	1	K.GSTDQESSSSGR.E	Aplp1	-0.727	5.31
E16.5(H):P0(L)	2	3.68	2.748	0.539	0.539	IPI00129249	1	K.GSTDQESSSSGR.E	Aplp1	-0.709	4.95
E16.5(H):P0(L)	2	3.68	2.483	0.454	0.454	IPI00129249	1	K.GSTDQESSSSGR.E	Aplp1	-0.321	3.61
E16.5(H):P0(L)	3	0.68	3.493	0.389	0.389	IPI00775913	0	K.L]VPFVVQLSGHLAQETER.V	Apoa4	1.1	24.6
E16.5(H):P0(L)	3	0.96	2.869	0.239	0.239	IPI00313558	3	R.T]RIEGLLAAFPK^.L	Arcn1	3.1	4.92
E16.5(H):P0(L)	4	-0.45	2.511	0.148	0.148	IPI00313558	1	K.V]HAPPINMESVHMK^.I	Arcn1	3.11	35.4
E16.5(H):P0(L)	4	-0.92	2.699	0.224	0.224	IPI00313558	1	K.V]HAPPINMESVHMK^.I	Arcn1	2.91	28.3
E16.5(H):P0(L)	2	-0.86	2.496	0.43	0.43	IPI00221613	3	R.DAVLLVFANK.Q	Arf1	-0.00387	9.83
E16.5(H):P0(L)	2	0.63	2.191	0.268	0.268	IPI00221613	3	R.D]AVLLVFANK^.Q	Arf1	-0.00293	9.66
E16.5(H):P0(L)	3	0.6	2.613	0.359	0.359	IPI00221613	1	R.M]LAEDELRDAVLLVFANK^.Q	Arf1	3.68	10.2
E16.5(H):P0(L)	3	0.6	3.051	0.314	0.314	IPI00221613	1	R.M]LAEDELRDAVLLVFANK^.Q	Arf1	3.69	10.2
E16.5(H):P0(L)	2	-0.52	3.431	0.351	0.351	IPI00221613	3	R.D]AVLLVFANK^.Q	Arf1	0.0734	91.6
E16.5(H):P0(L)	2	-0.34	3.125	0.262	0.262	IPI00221613	3	R.DAVLLVFANK.Q	Arf1	0.0734	91.8
E16.5(H):P0(L)	2	-0.35	2.888	0.244	0.244	IPI00221613	3	R.D]AVLLVFANK^.Q	Arf1	-0.0939	99
E16.5(H):P0(L)	2	0.25	3.405	0.418	0.418	IPI00221613	3	R.DAVLLVFANK.Q	Arf1	-0.0939	99
E16.5(H):P0(L)	2	0.735	2.689	0.329	0.329	IPI00135730	3	K.Q]DLPNAMNAAEITDK^.L	Arf2	0.96	37.7
E16.5(H):P0(L)	2	1.215	2.603	0.15	0.15	IPI00135730	3	K.Q]DLPNAMNAAEITDK^.L	Arf2	0.96	37.2
E16.5(H):P0(L)	2	-0.685	3.476	0.501	0.501	IPI00135730	3	K.QDLPNAMNAAEITDK.L	Arf2	0.96	38.4
E16.5(H):P0(L)	2	-0.625	3.342	0.477	0.477	IPI00135730	3	K.QDLPNAMNAAEITDK.L	Arf2	0.96	38.6
E16.5(H):P0(L)	2	0.159	2.595	0.22	0.22	IPI00135730	3	K.Q]DLPNAMNAAEITDK^.L	Arf2	0.683	41.2
E16.5(H):P0(L)	2	0.319	3.138	0.458	0.458	IPI00135730	3	K.Q]DLPNAMNAAEITDK^.L	Arf2	0.683	41.9
E16.5(H):P0(L)	2	-1.651	2.072	0.109	0.109	IPI00135730	3	R.M]LAEDELR.D	Arf2	0.726	32.2
E16.5(H):P0(L)	2	0.475	3.341	0.491	0.491	IPI00135730	3	K.Q]DLPNAMNAAEITDK^.L	Arf2	1.19	28.8
E16.5(H):P0(L)	3	0.78	3.635	0.356	0.356	IPI00135730	5	K.LGEIVTTIPTIGFNVETVEYK.N	Arf2	-0.38	15.3
E16.5(H):P0(L)	4	-0.74	5.472	0.507	0.507	IPI00135730	3	K.Q]DLPNAMNAAEITDK^LGLHSLR.Q	Arf2	4.39	48
E16.5(H):P0(L)	3	-0.46	4.288	0.446	0.446	IPI00135730	6	R.H]YFQNTQGLIFVVDSNDRER.V	Arf2	4.29	26.6
E16.5(H):P0(L)	3	-0.33	3.506	0.381	0.381	IPI00135730	6	R.H]YFQNTQGLIFVVDSNDRER.V	Arf2	5.52	18.8
E16.5(H):P0(L)	3	-0.33	3.743	0.391	0.391	IPI00135730	6	R.H]YFQNTQGLIFVVDSNDRER.V	Arf2	5.54	19.1
E16.5(H):P0(L)	3	-0.34	3.887	0.464	0.464	IPI00135730	6	R.H]YFQNTQGLIFVVDSNDRER.V	Arf2	4.92	32.5
E16.5(H):P0(L)	3	-0.25	3.515	0.354	0.354	IPI00135730	6	R.H]YFQNTQGLIFVVDSNDRER.V	Arf2	4.92	32.4
E16.5(H):P0(L)	3	0.09	3.326	0.234	0.234	IPI00135730	5	K.L]GEIVTTIPTIGFNVETVEYK^.N	Arf2	-0.242	56.4
E16.5(H):P0(L)	2	-1.47	3.548	0.438	0.438	IPI00135730	3	K.Q]DLPNAMNAAEITDK^.L	Arf2	0.424	50.5
E16.5(H):P0(L)	2	2.35	2.454	0.282	0.282	IPI00135730	3	R.M]LAEDELR.D	Arf2	0.866	150
E16.5(H):P0(L)	2	0.52	4.127	0.557	0.557	IPI00135730	3	K.Q]DLPNAMNAAEITDK^.L	Arf2	0.573	21.6
E16.5(H):P0(L)	2	-0.12	2.962	0.347	0.347	IPI00135730	3	K.QDLPNAMNAAEITDK.L	Arf2	0.573	21.6
E16.5(H):P0(L)	2	-0.7	3.922	0.523	0.523	IPI00135730	3	K.Q]DLPNAMNAAEITDK^.L	Arf2	0.368	32.5
E16.5(H):P0(L)	2	-0.92	4.175	0.536	0.536	IPI00135730	3	K.Q]DLPNAMNAAEITDK^.L	Arf2	0.47	24.2
E16.5(H):P0(L)	2	2.585	2.439	0.25	0.25	IPI00331663	1	R.I]QEGAAVLQK^.M	Arf4	0.331	31.4
E16.5(H):P0(L)	3	-0.21	2.873	0.169	0.169	IPI00331663	1	K.M]LLEDELQDAVLLLFANK^.Q	Arf4	1.85	6.31
E16.5(H):P0(L)	2	3.84	2.619	0.218	0.218	IPI00331663	1	R.I]QEGAAVLQK^.M	Arf4	0.366	57.7
E16.5(H):P0(L)	2	2.64	2.653	0.229	0.229	IPI00331663	1	R.I]QEGAAVLQK^.M	Arf4	0.839	53
E16.5(H):P0(L)	2	0.14	2.382	0.317	0.317	IPI00221615	1	R.V]QESADELQK^.M	Arf5	0.0237	32.5
E16.5(H):P0(L)	2	0.18	2.33	0.245	0.245	IPI00221615	1	R.V]QESADELQK^.M	Arf5	0.0237	32.3
E16.5(H):P0(L)	5	-0.59	2.626	0.088	0.088	IPI00224070	1	K.H]TLDQYVESDYTLLYLHHGLTSDNK^PSLSWLR.D	Arhgap1	1.69	12.8
E16.5(H):P0(L)	3	-1.99	4.427	0.499	0.499	IPI00322312	0	K.I]DK^TDYMVGSYGPR.A	Arhgdia	1.63	66.2
E16.5(H):P0(L)	3	-0.71	2.945	0.469	0.469	IPI00322312	0	K.IDKTDYMVGSYGPR.A	Arhgdia	1.63	66.2
E16.5(H):P0(L)	3	-1.49	2.364	0.279	0.279	IPI00322312	0	K.I]DK^TDYMVGSYGPR.A	Arhgdia	1.5	67.9
E16.5(H):P0(L)	2	-0.525	2.447	0.41	0.41	IPI00322312	0	R.V]AVSADPNVPNVIVTR.L	Arhgdia	0.425	12.3
E16.5(H):P0(L)	2	-0.735	3.793	0.494	0.494	IPI00322312	0	R.A]EEYEFLTPMEEAPK^.G	Arhgdia	0.711	32.3
E16.5(H):P0(L)	2	0.375	2.962	0.378	0.378	IPI00322312	0	R.AEEYEFLTPMEEAPK.G	Arhgdia	0.711	32.2
E16.5(H):P0(L)	2	-0.081	2.657	0.363	0.363	IPI00322312	0	R.A]EEYEFLTPMEEAPK^.G	Arhgdia	0.642	23.2
E16.5(H):P0(L)	2	-0.641	3.088	0.479	0.479	IPI00322312	0	R.AEEYEFLTPMEEAPK.G	Arhgdia	0.642	23
E16.5(H):P0(L)	2	-0.581	3.382	0.441	0.441	IPI00322312	0	R.AEEYEFLTPMEEAPK.G	Arhgdia	0.642	23.2
E16.5(H):P0(L)	2	-0.071	2.886	0.346	0.346	IPI00322312	0	R.A]EEYEFLTPMEEAPK^.G	Arhgdia	0.643	23.6
E16.5(H):P0(L)	2	-0.385	4.09	0.547	0.547	IPI00322312	0	R.A]EEYEFLTPMEEAPK^.G	Arhgdia	0.761	34.6
E16.5(H):P0(L)	2	-0.255	2.884	0.386	0.386	IPI00322312	0	R.A]EEYEFLTPMEEAPK^.G	Arhgdia	0.761	34.5
E16.5(H):P0(L)	2	-0.685	2.98	0.437	0.437	IPI00322312	0	R.AEEYEFLTPMEEAPK.G	Arhgdia	0.761	35.5
E16.5(H):P0(L)	2	-0.545	4.03	0.579	0.579	IPI00322312	0	R.AEEYEFLTPMEEAPK.G	Arhgdia	0.761	34.6
E16.5(H):P0(L)	4	-1.97	3.083	0.476	0.476	IPI00322312	0	K.S]IQEIQELDK^DDESLRK^.Y	Arhgdia	1.38	44.9
E16.5(H):P0(L)	2	-2.25	5.957	0.647	0.647	IPI00322312	0	R.A]EEYEFLTPMEEAPK^.G	Arhgdia	0.508	53.3
E16.5(H):P0(L)	2	-2.37	5.52	0.619	0.619	IPI00322312	0	R.A]EEYEFLTPMEEAPK^.G	Arhgdia	0.314	75.1
E16.5(H):P0(L)	2	-1.9	4.013	0.426	0.426	IPI00322312	0	R.V]AVSADPNVPNVIVTR.L	Arhgdia	0.432	48.7
E16.5(H):P0(L)	2	0.35	2.648	0.214	0.214	IPI00322312	0	R.V]AVSADPNVPNVIVTR.L	Arhgdia	0.577	25
E16.5(H):P0(L)	2	-1.28	3.179	0.29	0.29	IPI00322312	0	R.A]EEYEFLTPMEEAPK^.G	Arhgdia	0.607	34
E16.5(H):P0(L)	2	-3.64	4.063	0.471	0.471	IPI00322312	0	R.V]AVSADPNVPNVIVTR.L	Arhgdia	0.377	45.6
E16.5(H):P0(L)	2	-1.95	4.8	0.556	0.556	IPI00322312	0	R.A]EEYEFLTPMEEAPK^.G	Arhgdia	0.644	61.6
E16.5(H):P0(L)	3	2.44	2.353	0.053	0.053	IPI00230704	7	K.G]ASSPGILVLTTGLSK^PFMR.L	Arhgef7	3.58	7.19
E16.5(H):P0(L)	2	-1.86	2.623	0.364	0.364	IPI00124610	2	K.M]NLSAIQDR.E	Arl8a	1.93	71.8
E16.5(H):P0(L)	3	-0.33	2.36	0.168	0.168	IPI00124610	2	K.DNIDITLQWLIQHSK.S	Arl8a	-1.39	5.88
E16.5(H):P0(L)	3	1.18	3.156	0.488	0.488	IPI00124610	2	K.DNIDITLQWLIQHSK.S	Arl8a	-1.23	4.85
E16.5(H):P0(L)	2	-1.18	2.38	0.207	0.207	IPI00124610	2	K.M]NLSAIQDR.E	Arl8a	1.84	46.4
E16.5(H):P0(L)	2	-0.93	2.347	0.204	0.204	IPI00124610	2	K.M]NLSAIQDR.E	Arl8a	1.84	46.6
E16.5(H):P0(L)	4	1.53	2.864	0.217	0.217	IPI00124610	2	K.N]ELHNLLDK^PQLQGIPVLVLGNK^R.D	Arl8a	1.52	43.5
E16.5(H):P0(L)	4	-2.76	3.603	0.282	0.282	IPI00124610	2	K.E]K^DNIDITLQWLIQHSK^.S	Arl8a	2.03	30.4
E16.5(H):P0(L)	5	-0.21	2.969	0.431	0.431	IPI00403909	1	R.V]MTFDDDIRVPFGHAHEHAK^.M	Armc6	3.13	41.4
E16.5(H):P0(L)	5	-0.2	3.57	0.421	0.421	IPI00403909	1	R.V]MTFDDDIRVPFGHAHEHAK^.M	Armc6	3.13	41.3
E16.5(H):P0(L)	5	-0.2	3.278	0.303	0.303	IPI00403909	1	R.V]MTFDDDIRVPFGHAHEHAK^.M	Armc6	2.79	44.1
E16.5(H):P0(L)	5	-0.13	2.852	0.375	0.375	IPI00403909	1	R.V]MTFDDDIRVPFGHAHEHAK^.M	Armc6	2.79	44.2
E16.5(H):P0(L)	2	-1.115	2.235	0.234	0.234	IPI00127987	0	K.T]LESSIQGLR.I	Arpc1a	0.992	21.9
E16.5(H):P0(L)	3	-1.12	3.133	0.293	0.293	IPI00661414	1	R.D]NTINLIHTFR.D	Arpc2	0.875	67.1
E16.5(H):P0(L)	3	-1.08	2.946	0.202	0.202	IPI00661414	1	R.D]NTINLIHTFR.D	Arpc2	0.875	67.4
E16.5(H):P0(L)	3	-1.04	3.119	0.204	0.204	IPI00661414	1	R.D]NTINLIHTFR.D	Arpc2	0.97	68.3
E16.5(H):P0(L)	3	0.41	2.526	0.083	0.083	IPI00661414	1	R.D]NTINLIHTFR.D	Arpc2	1.09	53.3
E16.5(H):P0(L)	4	-3.54	2.941	0.249	0.249	IPI00661414	1	R.ASHTAPQVLFSHR.E	Arpc2	-3.04	272
E16.5(H):P0(L)	2	-0.015	2.743	0.53	0.53	IPI00124829	1	K.L]IGNMALLPLR.S	Arpc3	2.8	12.5
E16.5(H):P0(L)	2	0.23	2.166	0.242	0.242	IPI00124829	1	K.L]IGNMALLPLR.S	Arpc3	3.02	23.2
E16.5(H):P0(L)	2	-0.38	2.538	0.295	0.295	IPI00138691	0	R.AENFFILR.R	Arpc4	-0.034	25.2
E16.5(H):P0(L)	3	-0.49	2.343	0.277	0.277	IPI00138691	0	R.H]NK^PEVEVR.S	Arpc4	1.25	282
E16.5(H):P0(L)	3	-0.48	2.246	0.181	0.181	IPI00138691	0	R.H]NK^PEVEVR.S	Arpc4	1.25	283
E16.5(H):P0(L)	3	-0.1	2.259	0.185	0.185	IPI00138691	0	R.HNKPEVEVR.S	Arpc4	1.25	265
E16.5(H):P0(L)	2	-0.1	3.023	0.322	0.322	IPI00399943	1	K.A]LAAGGVGSIVR.V	Arpc5	0.474	47.7
E16.5(H):P0(L)	2	-0.94	3.161	0.488	0.488	IPI00399943	1	K.ALAAGGVGSIVR.V	Arpc5	0.474	47.7
E16.5(H):P0(L)	2	5.79	2.952	0.462	0.462	IPI00399943	1	K.ALAAGGVGSIVR.V	Arpc5	1.27	81.1
E16.5(H):P0(L)	2	6.07	2.917	0.455	0.455	IPI00399943	1	K.ALAAGGVGSIVR.V	Arpc5	1.27	81.3
E16.5(H):P0(L)	2	6.93	2.865	0.29	0.29	IPI00399943	1	K.A]LAAGGVGSIVR.V	Arpc5	1.84	22.7
E16.5(H):P0(L)	3	-0.56	4.159	0.523	0.523	IPI00127472	4	R.G]LPLLVALLDHPR.A	Arvcf	1.71	9.27
E16.5(H):P0(L)	5	1.59	4.064	0.311	0.311	IPI00127472	4	R.N]AQAPAHPSAHLEEDTVVAVLNTIHEIVSDSLDNAR.S	Arvcf	5.19	64.7
E16.5(H):P0(L)	3	1.49	3.726	0.456	0.456	IPI00121364	7	R.Q]TLWELLSHFAQTR.E	Aspscr1	3.18	15.3
E16.5(H):P0(L)	3	2.63	2.545	0.26	0.26	IPI00223875	1	R.L]ALFHVEQGK^.T	Asrgl1	0.834	15.8
E16.5(H):P0(L)	3	-0.93	2.733	0.299	0.299	IPI00223875	1	R.L]ALFHVEQGK^.T	Asrgl1	1.08	9.75
E16.5(H):P0(L)	3	-0.19	2.416	0.055	0.055	IPI00223875	1	R.L]ALFHVEQGK^.T	Asrgl1	1.08	9.74
E16.5(H):P0(L)	3	-0.65	2.87	0.334	0.334	IPI00108410	0	R.S]SSDHEATAMMK^.A	Atad1	1.04	17.4
E16.5(H):P0(L)	4	-0.16	3.264	0.374	0.374	IPI00666889	0	R.F]DSIGGLSHHIHALK^.E	Atad2b	2.77	6.18
E16.5(H):P0(L)	4	-0.11	2.835	0.368	0.368	IPI00666889	0	R.F]DSIGGLSHHIHALK^.E	Atad2b	2.8	6.32
E16.5(H):P0(L)	2	-1.31	2.527	0.217	0.217	IPI00330303	0	K.A]NSWWLR.H	Atic;LOC100046995	1.96	87.3
E16.5(H):P0(L)	2	-1.1	2.259	0.147	0.147	IPI00330303	0	K.A]NSWWLR.H	Atic;LOC100046995	1.81	49.3
E16.5(H):P0(L)	2	-0.84	2.177	0.067	0.067	IPI00330303	0	K.A]NSWWLR.H	Atic;LOC100046995	1.76	57.3
E16.5(H):P0(L)	2	-0.8	2.335	0.098	0.098	IPI00330303	0	K.A]NSWWLR.H	Atic;LOC100046995	1.76	57.3
E16.5(H):P0(L)	3	-1.03	2.47	0.218	0.218	IPI00458393	1	K.E]HQHEEIQNVR.N	Atl3	1.37	14.6
E16.5(H):P0(L)	3	-1	2.777	0.214	0.214	IPI00458393	1	K.E]HQHEEIQNVR.N	Atl3	1.37	14.3
E16.5(H):P0(L)	2	-1.38	2.258	0.286	0.286	IPI00122048	3	R.LNIPVSQVNPR.D	Atp1a3	-0.94	58.5
E16.5(H):P0(L)	2	-0.62	2.02	0.262	0.262	IPI00122048	3	R.LNIPVSQVNPR.D	Atp1a3	-1.01	57.3
E16.5(H):P0(L)	3	-0.6	3.437	0.308	0.308	IPI00122048	1	R.VLGFCHYYLPEEQFPK.G	Atp1a3	-2.66	19.5
E16.5(H):P0(L)	3	-0.46	3.705	0.235	0.235	IPI00122048	1	R.VLGFCHYYLPEEQFPK.G	Atp1a3	-2.66	19.5
E16.5(H):P0(L)	3	-0.19	3.199	0.418	0.418	IPI00122048	8	K.VIMVTGDHPITAK.A	Atp1a3	-0.648	188
E16.5(H):P0(L)	3	-0.19	3.591	0.462	0.462	IPI00122048	8	K.VIMVTGDHPITAK.A	Atp1a3	-0.648	187
E16.5(H):P0(L)	2	-1.44	2.621	0.359	0.359	IPI00122048	1	K.EVAMTEHK.M	Atp1a3	-1.01	90.4
E16.5(H):P0(L)	2	-1.44	2.439	0.319	0.319	IPI00122048	1	K.EVAMTEHK.M	Atp1a3	-1	89.5
E16.5(H):P0(L)	3	-1.87	3.363	0.389	0.389	IPI00122048	1	K.YQLSIHETEDPNDNR.Y	Atp1a3	-0.732	42.2
E16.5(H):P0(L)	3	-0.41	3.709	0.444	0.444	IPI00122048	8	K.V]IMVTGDHPITAK^.A	Atp1a3	-0.5	188
E16.5(H):P0(L)	3	0.17	3.741	0.486	0.486	IPI00122048	8	K.VIMVTGDHPITAK.A	Atp1a3	-0.498	188
E16.5(H):P0(L)	3	1.14	2.355	0.175	0.175	IPI00122048	0	R.RNPGGWVEK.E	Atp1a3	-3.79	27.2
E16.5(H):P0(L)	2	-2.4342	2.607	0.379	0.379	IPI00122048	3	R.L]NIPVSQVNPR.D	Atp1a3	-0.728	13.5
E16.5(H):P0(L)	2	-1.5242	2.03	0.211	0.211	IPI00122048	3	R.LNIPVSQVNPR.D	Atp1a3	-0.728	13.5
E16.5(H):P0(L)	2	1.085	2.668	0.195	0.195	IPI00122048	3	R.L]NIPVSQVNPR.D	Atp1a3	-0.994	57
E16.5(H):P0(L)	2	1.085	2.385	0.157	0.157	IPI00122048	3	R.L]NIPVSQVNPR.D	Atp1a3	-0.991	51.9
E16.5(H):P0(L)	2	-0.741	3.166	0.243	0.243	IPI00122048	1	K.G]GQDNIPVLK^.R	Atp1a3	-1.7	24.6
E16.5(H):P0(L)	2	0.549	2.499	0.221	0.221	IPI00122048	3	R.L]NIPVSQVNPR.D	Atp1a3	-0.998	43.5
E16.5(H):P0(L)	2	-0.011	2.244	0.141	0.141	IPI00122048	3	R.L]NIPVSQVNPR.D	Atp1a3	-0.973	45.1
E16.5(H):P0(L)	2	-0.961	2.292	0.351	0.351	IPI00122048	6	K.N]MVPQQALVIR.E	Atp1a3	0.562	12.7
E16.5(H):P0(L)	2	0.539	2.248	0.265	0.265	IPI00122048	7	K.V]AEIPFNSTNK^.Y	Atp1a3	-1.29	37.8
E16.5(H):P0(L)	2	1.105	3.624	0.397	0.397	IPI00122048	4	K.GVGIISEGNETVEDIAAR.L	Atp1a3	-1.3	16.1
E16.5(H):P0(L)	2	-10.865	2.253	0.256	0.256	IPI00122048	4	K.GVGIISEGNETVEDIAAR.L	Atp1a3	-0.774	3.13
E16.5(H):P0(L)	2	-1.43	2.028	0.108	0.108	IPI00122048	3	R.L]NIPVSQVNPR.D	Atp1a3	-0.94	59.9
E16.5(H):P0(L)	2	-1.06	2.4	0.371	0.371	IPI00122048	3	R.LNIPVSQVNPR.D	Atp1a3	-0.94	59.9
E16.5(H):P0(L)	3	-1.35	2.219	0.146	0.146	IPI00122048	1	K.ACVIHGTDLK.D	Atp1a3	-5.36	32.1
E16.5(H):P0(L)	3	1	4.026	0.316	0.316	IPI00122048	1	R.VLGFCHYYLPEEQFPK.G	Atp1a3	-3.46	20
E16.5(H):P0(L)	3	1.28	2.994	0.22	0.22	IPI00122048	1	R.VLGFCHYYLPEEQFPK.G	Atp1a3	-3.45	19.9
E16.5(H):P0(L)	3	-8.18	3.6	0.449	0.449	IPI00122048	8	K.V]IMVTGDHPITAK^.A	Atp1a3	-0.793	189
E16.5(H):P0(L)	3	-7.64	4.076	0.495	0.495	IPI00122048	8	K.VIMVTGDHPITAK.A	Atp1a3	-0.793	189
E16.5(H):P0(L)	3	-0.06	3.912	0.498	0.498	IPI00122048	8	K.V]IMVTGDHPITAK^.A	Atp1a3	-0.641	156
E16.5(H):P0(L)	3	0.3	3.32	0.528	0.528	IPI00122048	8	K.VIMVTGDHPITAK.A	Atp1a3	-0.641	156
E16.5(H):P0(L)	3	-0.27	2.408	0.122	0.122	IPI00122048	8	R.L]IFDNLK^K^.S	Atp1a3	3.19	17.9
E16.5(H):P0(L)	4	-0.54	4.023	0.438	0.438	IPI00122048	1	K.SSHTWVALSHIAGLCNR.A	Atp1a3	-1.84	31.7
E16.5(H):P0(L)	4	0.75	3.574	0.37	0.37	IPI00122048	1	K.SSHTWVALSHIAGLCNR.A	Atp1a3	-2.05	40.7
E16.5(H):P0(L)	3	-1.15	2.578	0.149	0.149	IPI00122048	5	K.Q]AADMILLDDNFASIVTGVEEGR.L	Atp1a3	0.795	13.9
E16.5(H):P0(L)	2	-1.43	2.355	0.231	0.231	IPI00122048	3	R.LNIPVSQVNPR.D	Atp1a3	-0.842	24.6
E16.5(H):P0(L)	2	-0.72	2.414	0.273	0.273	IPI00122048	3	R.L]NIPVSQVNPR.D	Atp1a3	-0.816	37.5
E16.5(H):P0(L)	2	-1.74	2.311	0.176	0.176	IPI00122048	1	R.G]VVVATGDR.T	Atp1a3	-0.927	65.4
[truncated: 22,938 more rows]
