# Supplementary material for: Developmentally-Dynamic Murine Brain Proteomes and Phosphoproteomes Revealed by Quantitative Proteomics
Source: Proteomes. 2014 Apr 3;2(2):191–207. doi: 10.3390/proteomes2020191 (PMC4146493; doi:10.3390/proteomes2020191)
Supplement: Supplementary File 1 [file proteomes-02-00191-s001.zip › proteomes-48417-supplementary-final/proteomes-48417-TableS8.xlsx]

## Sheet: Sheet1
Supplementary Table S8. Nonphosphorylated peptides identified in P21(H):P0(L) quantitative comparisons. The comparison in which the peptide was identified, charge state, PPM of precursor, XCorr, ΔCn, Unique ΔCn, IPI accession, redundancy of peptide in the database, peptide sequence, gene symbol, Log2 heavy/light values of the intensity areas for the co-eluting peptides, and the signal to noise su…
Comparison	z	PPM	XCorr	ΔCorr	Uniq. Δcorr	IPI accession	Redun	Peptide	Gene Symbol	Log2 Ratio Heavy Light Area	Sum S:N
P21(H):P0(L)	2	-0.46	2.031	0.144	0.144	IPI00108454	4	K.DIPGLTDTTVPR.R	-	-0.932794	72.8462
P21(H):P0(L)	2	-4.86	3.017	0.362	0.362	IPI00123176	45	K.L]ISWYDNEYGYSNR.M	-	2.53896	8.05861
P21(H):P0(L)	2	-4.43	4.236	0.487	0.487	IPI00123176	45	K.L]ISWYDNEYGYSNR.M	-	2.53796	8.05167
P21(H):P0(L)	3	-4.16	2.232	0.13	0.13	IPI00123176	44	K.LVINGKPITIFQER.D	-	0.469278	15.7709
P21(H):P0(L)	2	-1.35	4.805	0.404	0.404	IPI00123176	39	R.GAAQNIIPASTGAAK.A	-	1.62187	65.908
P21(H):P0(L)	3	-1.29	3.58	0.028	0.488	IPI00123176	40	R.V]IISAPSADAPM*FVMGVNHEK^.Y	-	1.11349	84.9493
P21(H):P0(L)	2	-1.29	4.117	0.336	0.336	IPI00123176	39	R.G]AAQNIIPASTGAAK^.A	-	1.62187	65.908
P21(H):P0(L)	2	-1.29	4.21	0.327	0.327	IPI00123176	39	R.G]AAQNIIPASTGAAK^.A	-	1.62179	65.5788
P21(H):P0(L)	2	-1.16	4.107	0.361	0.361	IPI00123176	39	R.G]AAQNIIPASTGAAK^.A	-	1.59738	102.651
P21(H):P0(L)	2	-1.15	3.456	0.298	0.298	IPI00123176	39	R.G]AAQNIIPASTGAAK^.A	-	1.58294	158.167
P21(H):P0(L)	2	-1.15	4.027	0.355	0.355	IPI00123176	39	R.G]AAQNIIPASTGAAK^.A	-	1.58295	158.278
P21(H):P0(L)	2	-1.11	4.316	0.367	0.367	IPI00123176	39	R.G]AAQNIIPASTGAAK^.A	-	1.7952	114.778
P21(H):P0(L)	3	-1.04	3.525	0.021	0.488	IPI00123176	40	R.V]IISAPSADAPMFVM*GVNHEK^.Y	-	1.07186	146.565
P21(H):P0(L)	3	-1.04	4.147	0.091	0.527	IPI00123176	40	R.V]IISAPSADAPMFVM*GVNHEK^.Y	-	1.07195	147.143
P21(H):P0(L)	2	-1.03	3.956	0.383	0.383	IPI00123176	39	K.IVSNASCTTNCLAPLAK.V	-	-5.64391	99.7749
P21(H):P0(L)	2	-1.02	2.241	0.216	0.216	IPI00123176	32	K.V]GVNGFGR.I	-	0.623873	1348.08
P21(H):P0(L)	2	-0.99	3.691	0.343	0.343	IPI00123176	39	R.GAAQNIIPASTGAAK.A	-	1.59738	102.651
P21(H):P0(L)	3	-0.93	2.238	0.356	0.356	IPI00123176	44	K.L]VINGK^PITIFQER.D	-	0.783607	85.3988
P21(H):P0(L)	3	-0.93	2.837	0.346	0.346	IPI00123176	44	K.L]VINGK^PITIFQER.D	-	0.783519	84.2387
P21(H):P0(L)	2	-0.93	4.024	0.381	0.381	IPI00123176	39	R.GAAQNIIPASTGAAK.A	-	1.58295	158.278
P21(H):P0(L)	2	-0.91	3.429	0.395	0.395	IPI00123176	39	R.GAAQNIIPASTGAAK.A	-	1.69332	111.615
P21(H):P0(L)	2	-0.89	4.616	0.477	0.477	IPI00123176	45	K.L]ISWYDNEYGYSNR.M	-	2.22164	28.5302
P21(H):P0(L)	2	-0.89	5.016	0.51	0.51	IPI00123176	45	K.L]ISWYDNEYGYSNR.M	-	2.21767	28.0634
P21(H):P0(L)	2	-0.8429	4.482	0.519	0.519	IPI00123176	39	K.IVSNASCTTNCLAPLAK.V	-	-6.24348	158.911
P21(H):P0(L)	2	-0.8429	5.908	0.565	0.565	IPI00123176	39	K.IVSNASCTTNCLAPLAK.V	-	-5.91793	126.794
P21(H):P0(L)	2	-0.8	3.835	0.393	0.393	IPI00123176	39	R.GAAQNIIPASTGAAK.A	-	1.69317	110.527
P21(H):P0(L)	2	-0.79	5.012	0.56	0.56	IPI00123176	39	K.IVSNASCTTNCLAPLAK.V	-	-6.39675	88.0957
P21(H):P0(L)	3	-0.78	2.277	0.327	0.327	IPI00123176	44	K.L]VINGK^PITIFQER.D	-	0.794839	363.812
P21(H):P0(L)	3	-0.77	2.511	0.263	0.263	IPI00123176	44	K.L]VINGK^PITIFQER.D	-	0.64756	357.364
P21(H):P0(L)	2	-0.77	5.64	0.551	0.551	IPI00123176	39	K.IVSNASCTTNCLAPLAK.V	-	-6.61292	102.594
P21(H):P0(L)	3	-0.67	3.355	0.354	0.354	IPI00123176	45	K.L]ISWYDNEYGYSNR.M	-	3.51552	33.3401
P21(H):P0(L)	3	-0.66	2.463	0.403	0.403	IPI00123176	44	K.L]VINGK^PITIFQER.D	-	0.762424	82.1125
P21(H):P0(L)	3	-0.64	2.601	0.293	0.293	IPI00123176	44	K.L]VINGK^PITIFQER.D	-	0.768132	340.212
P21(H):P0(L)	2	-0.63	3.805	0.31	0.31	IPI00123176	39	R.G]AAQNIIPASTGAAK^.A	-	1.69332	111.615
P21(H):P0(L)	2	-0.63	3.986	0.351	0.351	IPI00123176	39	R.G]AAQNIIPASTGAAK^.A	-	1.69317	110.527
P21(H):P0(L)	3	-0.54	3.49	0.084	0.283	IPI00123176	40	R.VIISAPSADAPMFVM*GVNHEK.Y	-	1.0568	147.143
P21(H):P0(L)	3	-0.54	3.547	0.042	0.293	IPI00123176	40	R.VIISAPSADAPM*FVMGVNHEK.Y	-	1.05678	146.756
P21(H):P0(L)	3	-0.4	5.147	0.493	0.493	IPI00123176	40	R.V]IISAPSADAPMFVMGVNHEK^.Y	-	0.991912	850.288
P21(H):P0(L)	3	-0.31	4.789	0.463	0.463	IPI00123176	40	R.V]IISAPSADAPMFVMGVNHEK^.Y	-	0.991909	847.67
P21(H):P0(L)	4	-0.29	3.033	0.093	0.093	IPI00123176	39	R.V]IISAPSADAPM*FVM*GVNHEK^YDNSLK^.I	-	2.99911	13.6009
P21(H):P0(L)	3	-0.26	2.6	0.325	0.325	IPI00123176	44	K.L]VINGK^PITIFQER.D	-	0.460846	66.144
P21(H):P0(L)	2	-0.25	3.652	0.415	0.415	IPI00123176	44	K.L]VINGK^PITIFQER.D	-	0.746297	19.2945
P21(H):P0(L)	2	-0.24	4.264	0.482	0.482	IPI00123176	45	K.L]ISWYDNEYGYSNR.M	-	2.73847	23.5771
P21(H):P0(L)	2	-0.24	4.276	0.541	0.541	IPI00123176	45	K.L]ISWYDNEYGYSNR.M	-	2.73789	23.4894
P21(H):P0(L)	3	-0.21	2.348	0.211	0.211	IPI00123176	44	K.LVINGKPITIFQER.D	-	0.461249	67.5956
P21(H):P0(L)	2	-0.17	4.184	0.312	0.312	IPI00123176	44	K.L]VINGK^PITIFQER.D	-	0.746285	19.2768
P21(H):P0(L)	3	-0.1	3.194	0.257	0.257	IPI00123176	39	K.IVSNASCTTNCLAPLAK.V	-	-3.95088	62.4792
P21(H):P0(L)	3	-0.08	2.662	0.326	0.326	IPI00123176	44	K.LVINGKPITIFQER.D	-	0.794838	363.57
P21(H):P0(L)	3	-0.05	2.733	0.279	0.279	IPI00123176	44	K.LVINGKPITIFQER.D	-	0.647563	357.55
P21(H):P0(L)	4	-0.01	4.143	0.147	0.147	IPI00123176	39	R.V]IISAPSADAPMFVMGVNHEK^YDNSLK^.I	-	4.64196	35.3134
P21(H):P0(L)	4	-0.01	4.42	0.096	0.096	IPI00123176	39	R.V]IISAPSADAPMFVMGVNHEK^YDNSLK^.I	-	4.61323	34.603
P21(H):P0(L)	4	0.02	4.732	0.117	0.117	IPI00123176	39	R.V]IISAPSADAPMFVMGVNHEK^YDNSLK^.I	-	3.76475	78.9745
P21(H):P0(L)	2	0.08	4.595	0.557	0.557	IPI00123176	45	K.L]ISWYDNEYGYSNR.M	-	3.21236	50.3605
P21(H):P0(L)	3	0.14	2.36	0.397	0.397	IPI00123176	44	K.LVINGKPITIFQER.D	-	0.783607	85.3988
P21(H):P0(L)	3	0.14	3.439	0.32	0.32	IPI00123176	39	K.IVSNASCTTNCLAPLAK.V	-	-4.01069	93.2744
P21(H):P0(L)	3	0.16	4.862	0.562	0.562	IPI00123176	40	R.VIISAPSADAPMFVMGVNHEK.Y	-	0.991912	850.288
P21(H):P0(L)	3	0.38	4.737	0.522	0.522	IPI00123176	40	R.VIISAPSADAPMFVMGVNHEK.Y	-	1.20681	894.381
P21(H):P0(L)	3	0.45	4.57	0.537	0.537	IPI00123176	40	R.VIISAPSADAPMFVMGVNHEK.Y	-	1.20681	891.021
P21(H):P0(L)	2	0.5	4.808	0.609	0.609	IPI00123176	40	R.V]IISAPSADAPMFVMGVNHEK^.Y	-	0.9264	12.4886
P21(H):P0(L)	2	0.5	4.856	0.602	0.602	IPI00123176	40	R.V]IISAPSADAPMFVMGVNHEK^.Y	-	0.926643	12.5211
P21(H):P0(L)	3	0.53	5.173	0.533	0.533	IPI00123176	40	R.VIISAPSADAPMFVMGVNHEK.Y	-	1.10345	959.41
P21(H):P0(L)	3	0.56	4.896	0.566	0.566	IPI00123176	40	R.VIISAPSADAPMFVMGVNHEK.Y	-	1.10345	956.764
P21(H):P0(L)	2	1.56	3.957	0.353	0.353	IPI00123176	39	R.G]AAQNIIPASTGAAK^.A	-	1.75356	62.7256
P21(H):P0(L)	3	2.08	3.921	0.151	0.473	IPI00123176	40	R.V]IISAPSADAPM*FVMGVNHEK^.Y	-	1.08459	79.8031
P21(H):P0(L)	2	2.1553	5.966	0.53	0.53	IPI00123176	39	K.IVSNASCTTNCLAPLAK.V	-	-4.76206	135.007
P21(H):P0(L)	3	2.27	5.013	0.585	0.585	IPI00123176	40	R.V]IISAPSADAPMFVMGVNHEK^.Y	-	1.09762	847.257
P21(H):P0(L)	3	2.4	5.193	0.498	0.498	IPI00123176	40	R.V]IISAPSADAPMFVMGVNHEK^.Y	-	1.09761	839.957
P21(H):P0(L)	2	2.4453	6.084	0.518	0.518	IPI00123176	39	K.IVSNASCTTNCLAPLAK.V	-	-4.79372	138.076
P21(H):P0(L)	3	2.78	4.757	0.452	0.452	IPI00123176	40	R.VIISAPSADAPMFVMGVNHEK.Y	-	1.09761	839.957
P21(H):P0(L)	2	2.839	2.282	0.132	0.132	IPI00123176	39	K.IVSNASCTTNCLAPLAK.V	-	-6.76261	196.675
P21(H):P0(L)	2	2.899	4.598	0.562	0.562	IPI00123176	39	K.IVSNASCTTNCLAPLAK.V	-	-6.66864	184.063
P21(H):P0(L)	3	2.93	5.154	0.567	0.567	IPI00123176	40	R.VIISAPSADAPMFVMGVNHEK.Y	-	1.09762	847.257
P21(H):P0(L)	2	5.6511	3.162	0.394	0.394	IPI00123176	39	K.IVSNASCTTNCLAPLAK.V	-	-5.38138	62.9941
P21(H):P0(L)	2	5.7711	4.82	0.598	0.598	IPI00123176	39	K.IVSNASCTTNCLAPLAK.V	-	-5.35836	61.9932
P21(H):P0(L)	2	-4.98	2.319	0.206	0.206	IPI00329998	9	K.R]ISGLIYEETR.G	-	1.37667	38.6539
P21(H):P0(L)	2	-3.26	3.258	0.532	0.532	IPI00329998	9	K.TVTAMDVVYALK.R	-	-1.54675	26.6377
P21(H):P0(L)	3	-1.65	2.6	0.279	0.279	IPI00329998	9	K.TVTAMDVVYALKR.Q	-	2.18705	68.2849
P21(H):P0(L)	3	-1.35	2.203	0.224	0.224	IPI00329998	9	R.DNIQGITKPAIR.R	-	-0.854536	138.371
P21(H):P0(L)	3	-1.33	2.287	0.21	0.21	IPI00329998	9	K.TVTAMDVVYALKR.Q	-	1.84534	72.692
P21(H):P0(L)	3	-1.32	2.213	0.36	0.36	IPI00329998	9	R.D]NIQGITK^PAIR.R	-	-1.09293	86.7634
P21(H):P0(L)	3	-1.26	2.639	0.376	0.376	IPI00329998	9	R.D]NIQGITK^PAIR.R	-	-1.37488	90.7801
P21(H):P0(L)	3	-1.26	2.891	0.412	0.412	IPI00329998	9	R.DNIQGITKPAIR.R	-	-1.09293	86.7634
P21(H):P0(L)	2	-1.005	2.998	0.579	0.579	IPI00329998	9	K.TVTAMDVVYALK.R	-	-1.58728	69.0997
P21(H):P0(L)	2	-0.97	2.502	0.302	0.302	IPI00329998	9	R.D]AVTYTEHAK^.R	-	-1.58766	14.1746
P21(H):P0(L)	3	-0.87	3.519	0.308	0.308	IPI00329998	9	K.T]VTAMDVVYALK^R.Q	-	2.18704	68.2439
P21(H):P0(L)	3	-0.82	2.315	0.253	0.253	IPI00329998	9	R.DNIQGITKPAIR.R	-	-1.37488	90.7801
P21(H):P0(L)	3	-0.77	3.195	0.335	0.335	IPI00329998	9	K.T]VTAMDVVYALK^R.Q	-	1.84138	71.8318
P21(H):P0(L)	2	-0.752	3.277	0.533	0.533	IPI00329998	9	K.TVTAMDVVYALK.R	-	-1.83106	65.883
P21(H):P0(L)	2	-0.732	3.36	0.616	0.616	IPI00329998	9	K.TVTAMDVVYALK.R	-	-1.83039	64.1406
P21(H):P0(L)	3	-0.66	2.71	0.399	0.399	IPI00329998	9	R.DAVTYTEHAK.R	-	-0.772705	88.4491
P21(H):P0(L)	2	-0.57	2.035	0.1	0.1	IPI00329998	9	K.VFLENVIR.D	-	-0.297123	69.2432
P21(H):P0(L)	3	-0.36	2.763	0.433	0.433	IPI00329998	9	R.DAVTYTEHAK.R	-	-1.1952	88.3972
P21(H):P0(L)	2	-0.27	3.462	0.514	0.514	IPI00329998	9	K.TVTAMDVVYALK.R	-	-2.01043	21.0599
P21(H):P0(L)	2	-0.2347	2.938	0.621	0.621	IPI00329998	9	K.TVTAMDVVYALK.R	-	-1.89525	65.4068
P21(H):P0(L)	2	-0.1847	2.897	0.504	0.504	IPI00329998	9	K.TVTAMDVVYALK.R	-	-1.89485	64.6945
P21(H):P0(L)	2	-0.18	3.818	0.528	0.528	IPI00329998	9	K.TVTAMDVVYALK.R	-	-2.00808	20.1314
P21(H):P0(L)	2	-0.11	2.506	0.371	0.371	IPI00329998	9	R.DAVTYTEHAK.R	-	-1.45456	22.7255
P21(H):P0(L)	2	-0.0829	3.392	0.573	0.573	IPI00329998	9	K.TVTAMDVVYALK.R	-	-2.10511	43.0294
P21(H):P0(L)	2	0.14	2.053	0.365	0.365	IPI00329998	9	K.TVTAMDVVYALK.R	-	-2.01008	11.7051
P21(H):P0(L)	2	9.81	2.954	0.338	0.338	IPI00399459	0	R.GATQNIIPASTGAAK^.A	-	0.000819982	1.95907
P21(H):P0(L)	3	-0.24	4.569	0.512	0.512	IPI00153381	0	R.AFDQGADAIYEHINEGK.L	1110020P15Rik	0.566119	25.1478
P21(H):P0(L)	3	0.06	3.806	0.486	0.486	IPI00153381	0	R.A]FDQGADAIYEHINEGK^.L	1110020P15Rik	0.247102	32.7638
P21(H):P0(L)	3	2.58	3.293	0.432	0.432	IPI00153381	0	R.A]FDQGADAIYEHINEGK^.L	1110020P15Rik	0.351568	39.303
P21(H):P0(L)	3	-5.02	2.22	0.028	0.028	IPI00757449	0	R.QNPIISLEVR.V	1110049B09Rik	-5.9971	120.353
P21(H):P0(L)	3	-2.87	2.346	0.165	0.165	IPI00875583	0	K.ELRGYLAQK.S	1190002N15Rik	-5.18767	165.73
P21(H):P0(L)	2	-1.08	2.231	0.097	0.097	IPI00882150	0	R.NVNLQVLSHK^.Y	1700065I17Rik	-5.40873	60.3885
P21(H):P0(L)	2	-0.83	2.281	0.134	0.134	IPI00882150	0	R.NVNLQVLSHK^.Y	1700065I17Rik	-5.30169	57.5518
P21(H):P0(L)	2	-0.77	2.086	0.064	0.064	IPI00882150	0	R.NVNLQVLSHK^.Y	1700065I17Rik	-6.94287	194.643
P21(H):P0(L)	2	-3.87	2.458	0.227	0.227	IPI00318935	3	R.S]STGRPIAFVR.K	1810035L17Rik	2.98493	84.6564
P21(H):P0(L)	2	-2.65	2.073	0.102	0.102	IPI00318935	3	R.S]STGRPIAFVR.K	1810035L17Rik	2.7518	20.7943
P21(H):P0(L)	4	-2.51	4.872	0.475	0.475	IPI00110460	1	R.E]GGFSPHISPFTAVNDLGHLLGR.A	2310003L22Rik	3.47796	14.9723
P21(H):P0(L)	4	-0.15	4.417	0.367	0.367	IPI00110460	1	R.E]GGFSPHISPFTAVNDLGHLLGR.A	2310003L22Rik	4.03472	17.1344
P21(H):P0(L)	4	-3.01	3.304	0.344	0.344	IPI00228693	1	R.T]DMEHLSPEHEVILSSMIK^.E	2310035C23Rik	1.41424	23.4521
P21(H):P0(L)	2	-2.73	4.361	0.557	0.557	IPI00230368	4	R.VDLQQQIMTIVDELGK.A	2610110G12Rik	-1.93316	11.8219
P21(H):P0(L)	2	-2.242	4.317	0.542	0.542	IPI00230368	4	R.VDLQQQIMTIVDELGK.A	2610110G12Rik	-1.45511	21.6121
P21(H):P0(L)	2	-2.1989	4.77	0.638	0.638	IPI00230368	4	R.VDLQQQIMTIVDELGK.A	2610110G12Rik	-0.948355	16.7641
P21(H):P0(L)	2	-1.2129	3.628	0.515	0.515	IPI00230368	4	R.VDLQQQIMTIVDELGK.A	2610110G12Rik	-1.63738	13.836
P21(H):P0(L)	2	-1.2129	3.695	0.511	0.511	IPI00230368	4	R.VDLQQQIMTIVDELGK.A	2610110G12Rik	-1.63674	13.6985
P21(H):P0(L)	2	-0.55	2.723	0.403	0.403	IPI00230368	4	R.VDLQQQIMTIVDELGK.A	2610110G12Rik	-1.12927	17.1837
P21(H):P0(L)	2	-0.25	3.819	0.597	0.597	IPI00230368	4	R.VDLQQQIMTIVDELGK.A	2610110G12Rik	-1.06362	23.9181
P21(H):P0(L)	2	-0.25	5.691	0.658	0.658	IPI00230368	4	R.VDLQQQIMTIVDELGK.A	2610110G12Rik	-1.05956	23.5099
P21(H):P0(L)	2	-0.11	2.741	0.363	0.363	IPI00230368	4	R.VDLQQQIMTIVDELGK.A	2610110G12Rik	-1.17057	10.4319
P21(H):P0(L)	2	-0.01	5.059	0.577	0.577	IPI00230368	4	R.VDLQQQIMTIVDELGK.A	2610110G12Rik	-1.79854	21.2092
P21(H):P0(L)	3	0.13	3.703	0.291	0.291	IPI00230368	4	R.VDLQQQIMTIVDELGK.A	2610110G12Rik	-1.36688	35.8639
P21(H):P0(L)	3	0.31	2.615	0.089	0.089	IPI00230368	4	R.VDLQQQIMTIVDELGK.A	2610110G12Rik	-1.21033	26.4006
P21(H):P0(L)	3	0.97	3.437	0.336	0.336	IPI00230368	4	R.VDLQQQIMTIVDELGK.A	2610110G12Rik	-1.54221	32.3338
P21(H):P0(L)	2	1.14	5.251	0.621	0.621	IPI00230368	4	R.VDLQQQIMTIVDELGK.A	2610110G12Rik	-2.18011	12.2881
P21(H):P0(L)	2	-0.36	2.602	0.413	0.413	IPI00123624	0	R.DDGEDEFAGAK.L	2610301G19Rik	-2.80283	35.93
P21(H):P0(L)	2	-0.17	2.43	0.382	0.382	IPI00123624	0	R.DDGEDEFAGAK.L	2610301G19Rik	-2.17268	37.9094
P21(H):P0(L)	2	1.36	2.086	0.181	0.181	IPI00123624	0	R.DDGEDEFAGAK.L	2610301G19Rik	-2.78979	33.2432
P21(H):P0(L)	2	2.7953	3.134	0.446	0.446	IPI00123624	0	R.DDGEDEFAGAK.L	2610301G19Rik	-3.31482	25.2699
P21(H):P0(L)	2	-4.95	3.419	0.367	0.367	IPI00119094	0	K.H]AVTGEAVELR.S	2810405K02Rik	1.60326	54.7714
P21(H):P0(L)	2	-3.31	3.672	0.454	0.454	IPI00119094	0	K.H]AVTGEAVELR.S	2810405K02Rik	0.869628	52.0137
P21(H):P0(L)	2	5.21	2.363	0.22	0.22	IPI00877247	0	K.DPSSESAAEVR.D	4921537P18Rik	-0.779515	3.00223
P21(H):P0(L)	3	-0.15	3.244	0.303	0.303	IPI00331014	0	R.V]LPSDLDLLLHMNNAR.Y	4930572J05Rik	3.59837	20.8305
P21(H):P0(L)	3	0.05	2.729	0.226	0.226	IPI00331014	0	R.V]LPSDLDLLLHMNNAR.Y	4930572J05Rik	3.4621	20.8239
P21(H):P0(L)	3	0.06	3.131	0.382	0.382	IPI00331014	0	R.V]LPSDLDLLLHMNNAR.Y	4930572J05Rik	3.46397	20.8721
P21(H):P0(L)	2	-1.54	2.478	0.276	0.276	IPI00114987	1	K.DEEEEEEK.E	4933416C03Rik	-1.81687	6.56152
P21(H):P0(L)	2	-1.51	2.381	0.226	0.226	IPI00114987	1	K.DEEEEEEK.E	4933416C03Rik	-1.70277	6.01591
P21(H):P0(L)	2	-1.38	2.532	0.206	0.206	IPI00114987	1	K.DEEEEEEK.E	4933416C03Rik	-2.65842	4.48347
P21(H):P0(L)	2	-1.26	2.225	0.209	0.209	IPI00114987	1	K.DEEEEEEK.E	4933416C03Rik	-2.62303	4.36797
P21(H):P0(L)	2	-1.15	2.523	0.309	0.309	IPI00114987	1	K.DEEEEEEK.E	4933416C03Rik	-2.26947	6.47897
P21(H):P0(L)	2	-1.15	2.555	0.257	0.257	IPI00114987	1	K.DEEEEEEK.E	4933416C03Rik	-2.28817	6.57052
P21(H):P0(L)	2	-0.65	2.331	0.281	0.281	IPI00114987	1	K.DEEEEEEK.E	4933416C03Rik	-1.33987	7.22737
P21(H):P0(L)	2	-0.32	2.425	0.264	0.264	IPI00114987	1	K.DEEEEEEK.E	4933416C03Rik	-2.20942	7.82658
P21(H):P0(L)	2	-3.175	3.117	0.217	0.217	IPI00222264	4	K.T]DLVSQMQQLYATLESR.E	9030409G11Rik	2.73578	19.9099
P21(H):P0(L)	3	-0.52	2.641	0.267	0.267	IPI00313539	0	K.H]ILELASILDVR.N	A930041I02Rik	3.16674	25.4335
P21(H):P0(L)	3	-1.1847	4.325	0.603	0.603	IPI00403586	0	R.I]VQEIPQLLDAAASPLIAEQEVLEALPK^.T	Aadacl1	2.73502	16.1893
P21(H):P0(L)	3	-0.32	2.21	0.219	0.219	IPI00403586	0	R.I]VQEIPQLLDAAASPLIAEQEVLEALPK^.T	Aadacl1	2.35977	32.2694
P21(H):P0(L)	3	-0.2489	2.531	0.218	0.218	IPI00403586	0	R.I]VQEIPQLLDAAASPLIAEQEVLEALPK^.T	Aadacl1	3.18108	33.1091
P21(H):P0(L)	3	-0.2489	3.175	0.362	0.362	IPI00403586	0	R.I]VQEIPQLLDAAASPLIAEQEVLEALPK^.T	Aadacl1	3.18154	33.2024
P21(H):P0(L)	3	-0.08	2.816	0.268	0.268	IPI00403586	0	R.I]VQEIPQLLDAAASPLIAEQEVLEALPK^.T	Aadacl1	2.78289	28.2178
P21(H):P0(L)	3	-0.0029	2.894	0.225	0.225	IPI00403586	0	R.I]VQEIPQLLDAAASPLIAEQEVLEALPK^.T	Aadacl1	4.00659	31.6536
P21(H):P0(L)	3	0.2	3.288	0.47	0.47	IPI00403586	0	R.I]VQEIPQLLDAAASPLIAEQEVLEALPK^.T	Aadacl1	3.3037	33.3505
P21(H):P0(L)	3	-3.61	2.557	0.11	0.11	IPI00227445	1	K.R]EDLLNNVAR.V	Abat	2.21656	60.4613
P21(H):P0(L)	2	-2.85	2.974	0.338	0.338	IPI00227445	1	K.R]EDLLNNVAR.V	Abat	3.5353	62.1911
P21(H):P0(L)	2	-2.8	3.292	0.356	0.356	IPI00227445	1	K.R]EDLLNNVAR.V	Abat	3.53151	121.239
P21(H):P0(L)	2	-2.15	3.47	0.302	0.302	IPI00227445	1	K.N]LLLAEVINIIK^.R	Abat	4.68021	23.9761
P21(H):P0(L)	2	-2.01	3.761	0.259	0.259	IPI00227445	1	K.N]LLLAEVINIIK^.R	Abat	4.31849	28.2264
P21(H):P0(L)	2	-1.82	2.77	0.379	0.379	IPI00227445	1	K.R]EDLLNNVAR.V	Abat	3.53266	123.504
P21(H):P0(L)	2	-1.6	3.344	0.355	0.355	IPI00227445	1	K.R]EDLLNNVAR.V	Abat	3.46051	131.517
P21(H):P0(L)	2	-1.34	2.889	0.386	0.386	IPI00227445	1	K.N]LLLAEVINIIK^.R	Abat	4.67823	23.9331
P21(H):P0(L)	2	-0.84	3.034	0.355	0.355	IPI00227445	1	K.N]LLLAEVINIIK^.R	Abat	4.00758	21.1627
P21(H):P0(L)	3	-0.84	5.095	0.506	0.506	IPI00227445	2	R.M]LDLYSQISSVPIGYNHPALAK^.L	Abat	4.60734	31.2846
P21(H):P0(L)	3	-0.78	5.393	0.601	0.601	IPI00227445	2	R.M]LDLYSQISSVPIGYNHPALAK^.L	Abat	4.62352	31.6376
P21(H):P0(L)	2	-0.4	5.157	0.506	0.506	IPI00227445	2	K.I]DIPSFDWPIAPFPR.L	Abat	3.31988	55.4078
P21(H):P0(L)	3	-0.39	2.407	0.218	0.218	IPI00227445	2	K.I]DIPSFDWPIAPFPR.L	Abat	2.92826	8.86851
P21(H):P0(L)	3	-0.37	6	0.544	0.544	IPI00227445	1	R.T]VAGIIVEPIQSEGGDNHASDDFFR.K	Abat	3.04444	33.4071
P21(H):P0(L)	2	-0.3689	4.295	0.424	0.424	IPI00227445	1	K.T]LLTGLLDLQAQYPQFISR.V	Abat	4.28833	15.0089
P21(H):P0(L)	2	-0.345	4.991	0.481	0.481	IPI00227445	2	K.I]DIPSFDWPIAPFPR.L	Abat	3.62434	57.9415
P21(H):P0(L)	2	-0.345	5.136	0.448	0.448	IPI00227445	2	K.I]DIPSFDWPIAPFPR.L	Abat	3.62208	56.7652
P21(H):P0(L)	2	-0.31	3.054	0.327	0.327	IPI00227445	1	K.N]LLLAEVINIIK^.R	Abat	3.4803	17.0376
P21(H):P0(L)	3	-0.28	2.519	0.129	0.129	IPI00227445	2	K.I]DIPSFDWPIAPFPR.L	Abat	3.20581	30.8738
P21(H):P0(L)	2	-0.24	2.528	0.404	0.404	IPI00227445	3	K.V]DIEFDYDGPLMK^.T	Abat	3.50247	18.733
P21(H):P0(L)	5	-0.21	3.398	0.339	0.339	IPI00227445	4	K.L]VQQPQNASTFINRPALGILPPENFVDK^LQESLMSVAPR.G	Abat	4.04597	45.4796
P21(H):P0(L)	2	-0.21	3.414	0.287	0.287	IPI00227445	1	K.N]LLLAEVINIIK^.R	Abat	4.31553	28.1007
P21(H):P0(L)	5	-0.15	3.49	0.402	0.402	IPI00227445	4	K.L]VQQPQNASTFINRPALGILPPENFVDK^LQESLMSVAPR.G	Abat	4.03368	43.3263
P21(H):P0(L)	2	-0.11	3.053	0.294	0.294	IPI00227445	1	K.R]EDLLNNVAR.V	Abat	1.28968	12.9885
P21(H):P0(L)	3	-0.11	5.766	0.583	0.583	IPI00227445	2	R.M]LDLYSQISSVPIGYNHPALAK^.L	Abat	4.32648	37.5745
P21(H):P0(L)	3	-0.08	2.982	0.133	0.133	IPI00227445	2	K.I]DIPSFDWPIAPFPR.L	Abat	3.38325	8.58714
P21(H):P0(L)	2	-0.07	5.226	0.531	0.531	IPI00227445	2	K.I]DIPSFDWPIAPFPR.L	Abat	3.30131	76.2828
P21(H):P0(L)	2	-0.06	5.152	0.526	0.526	IPI00227445	2	K.I]DIPSFDWPIAPFPR.L	Abat	3.26006	66.35
P21(H):P0(L)	2	0.01	3.9	0.322	0.322	IPI00227445	1	K.N]LLLAEVINIIK^.R	Abat	3.80506	24.0086
P21(H):P0(L)	2	0.039	4.657	0.489	0.489	IPI00227445	1	K.T]LLTGLLDLQAQYPQFISR.V	Abat	2.93556	11.4169
P21(H):P0(L)	3	0.04	2.213	0.008	0.008	IPI00227445	2	K.I]DIPSFDWPIAPFPR.L	Abat	3.13655	35.7009
P21(H):P0(L)	5	0.08	3.842	0.382	0.382	IPI00227445	4	K.L]VQQPQNASTFINRPALGILPPENFVDK^LQESLMSVAPR.G	Abat	4.60544	38.3365
P21(H):P0(L)	2	0.11	4.145	0.514	0.514	IPI00227445	2	K.I]DIPSFDWPIAPFPR.L	Abat	3.37358	58.5103
P21(H):P0(L)	2	0.12	4.989	0.517	0.517	IPI00227445	2	K.I]DIPSFDWPIAPFPR.L	Abat	3.26019	53.4337
P21(H):P0(L)	4	0.15	3.951	0.42	0.42	IPI00227445	4	K.L]VQQPQNASTFINRPALGILPPENFVDK^LQESLMSVAPR.G	Abat	3.6921	16.2841
P21(H):P0(L)	2	0.15	4.231	0.532	0.532	IPI00227445	2	K.I]DIPSFDWPIAPFPR.L	Abat	3.13955	66.6569
P21(H):P0(L)	4	0.15	4.378	0.511	0.511	IPI00227445	4	K.L]VQQPQNASTFINRPALGILPPENFVDK^LQESLMSVAPR.G	Abat	3.65204	15.6432
P21(H):P0(L)	2	0.1671	5.03	0.523	0.523	IPI00227445	1	K.T]LLTGLLDLQAQYPQFISR.V	Abat	3.95916	13.5144
P21(H):P0(L)	2	0.2	4.189	0.311	0.311	IPI00227445	1	K.N]LLLAEVINIIK^.R	Abat	4.8655	34.7646
P21(H):P0(L)	2	0.2	4.553	0.311	0.311	IPI00227445	1	K.N]LLLAEVINIIK^.R	Abat	4.84936	34.3746
P21(H):P0(L)	2	0.21	5.034	0.516	0.516	IPI00227445	2	K.I]DIPSFDWPIAPFPR.L	Abat	3.38276	75.1605
P21(H):P0(L)	2	0.258	5.171	0.506	0.506	IPI00227445	1	K.T]LLTGLLDLQAQYPQFISR.V	Abat	5.20342	17.4872
P21(H):P0(L)	2	0.29	4.071	0.312	0.312	IPI00227445	1	K.N]LLLAEVINIIK^.R	Abat	4.00898	21.7286
P21(H):P0(L)	2	0.299	4.893	0.431	0.431	IPI00227445	2	K.I]DIPSFDWPIAPFPR.L	Abat	3.88154	59.0883
P21(H):P0(L)	2	0.299	4.974	0.497	0.497	IPI00227445	2	K.I]DIPSFDWPIAPFPR.L	Abat	3.88687	60.9619
P21(H):P0(L)	2	0.36	2.183	0.175	0.175	IPI00227445	1	K.R]EDLLNNVAR.V	Abat	2.44287	11.2046
P21(H):P0(L)	2	0.4611	4.313	0.497	0.497	IPI00227445	2	K.I]DIPSFDWPIAPFPR.L	Abat	3.53042	60.6377
P21(H):P0(L)	2	0.4611	5.305	0.496	0.496	IPI00227445	2	K.I]DIPSFDWPIAPFPR.L	Abat	3.52809	59.7257
P21(H):P0(L)	2	0.5053	5.121	0.446	0.446	IPI00227445	2	K.I]DIPSFDWPIAPFPR.L	Abat	3.5215	62.4016
P21(H):P0(L)	2	0.5053	5.293	0.515	0.515	IPI00227445	2	K.I]DIPSFDWPIAPFPR.L	Abat	3.52456	63.4337
P21(H):P0(L)	5	0.52	3.113	0.38	0.38	IPI00227445	4	K.L]VQQPQNASTFINRPALGILPPENFVDK^LQESLMSVAPR.G	Abat	4.33977	50.9729
P21(H):P0(L)	2	0.5271	5.441	0.578	0.578	IPI00227445	1	K.T]LLTGLLDLQAQYPQFISR.V	Abat	3.89073	13.8821
P21(H):P0(L)	4	0.63	4.303	0.436	0.436	IPI00227445	4	K.L]VQQPQNASTFINRPALGILPPENFVDK^LQESLMSVAPR.G	Abat	3.4512	16.1398
P21(H):P0(L)	2	0.67	4.978	0.453	0.453	IPI00227445	2	K.I]DIPSFDWPIAPFPR.L	Abat	3.15803	61.9735
P21(H):P0(L)	2	0.728	5	0.505	0.505	IPI00227445	2	K.I]DIPSFDWPIAPFPR.L	Abat	3.33897	60.8406
P21(H):P0(L)	2	0.728	5.088	0.505	0.505	IPI00227445	2	K.I]DIPSFDWPIAPFPR.L	Abat	3.33433	58.8012
P21(H):P0(L)	2	0.9671	4.061	0.499	0.499	IPI00227445	2	K.I]DIPSFDWPIAPFPR.L	Abat	3.66267	90.0152
P21(H):P0(L)	2	1.09	4.491	0.492	0.492	IPI00227445	2	K.I]DIPSFDWPIAPFPR.L	Abat	3.5273	59.313
P21(H):P0(L)	2	1.09	5.245	0.488	0.488	IPI00227445	2	K.I]DIPSFDWPIAPFPR.L	Abat	3.52949	61.2356
P21(H):P0(L)	2	1.16	3.29	0.258	0.258	IPI00227445	2	K.IDIPSFDWPIAPFPR.L	Abat	3.26069	53.6046
P21(H):P0(L)	2	1.55	4.838	0.492	0.492	IPI00227445	1	K.T]LLTGLLDLQAQYPQFISR.V	Abat	2.62016	16.4674
P21(H):P0(L)	3	2.76	5.741	0.539	0.539	IPI00227445	2	R.M]LDLYSQISSVPIGYNHPALAK^.L	Abat	5.44878	49.6884
P21(H):P0(L)	3	-0.14	2.491	0.202	0.202	IPI00165731	1	K.S]HPFSVIYR.Y	Abhd12	3.43421	31.7979
P21(H):P0(L)	4	-4.49	5.491	0.548	0.548	IPI00226694	10	K.A]IYNIDRPDMISYSPYISHSAVGDR.Q	Ablim2	1.75147	21.6079
P21(H):P0(L)	4	-2.54	5.066	0.463	0.463	IPI00226694	10	K.A]IYNIDRPDMISYSPYISHSAVGDR.Q	Ablim2	3.08854	21.6349
P21(H):P0(L)	4	-3.75	2.624	0.29	0.29	IPI00381365	4	K.M]SLHNLATVFGPTLLRPSEVESK^.A	Abr	3.68941	52.7639
P21(H):P0(L)	4	-3.75	3.491	0.245	0.245	IPI00381365	4	K.M]SLHNLATVFGPTLLRPSEVESK^.A	Abr	3.69349	53.2955
P21(H):P0(L)	4	-2.39	3.321	0.337	0.337	IPI00381365	4	K.M]SLHNLATVFGPTLLRPSEVESK^.A	Abr	3.34496	56.7916
P21(H):P0(L)	4	-2.12	2.421	0.261	0.261	IPI00381365	4	K.M]SLHNLATVFGPTLLRPSEVESK^.A	Abr	3.12013	49.9701
P21(H):P0(L)	4	-2.12	2.746	0.212	0.212	IPI00381365	4	K.M]SLHNLATVFGPTLLRPSEVESK^.A	Abr	3.11725	48.5951
P21(H):P0(L)	3	-1.61	4.728	0.464	0.464	IPI00381365	4	K.M]SLHNLATVFGPTLLRPSEVESK^.A	Abr	3.75202	16.9593
P21(H):P0(L)	3	-1.61	5.183	0.531	0.531	IPI00381365	4	K.M]SLHNLATVFGPTLLRPSEVESK^.A	Abr	3.75717	17.3218
P21(H):P0(L)	4	-0.54	3.455	0.274	0.274	IPI00381365	4	K.M]SLHNLATVFGPTLLRPSEVESK^.A	Abr	3.778	51.2134
P21(H):P0(L)	4	0.22	2.808	0.265	0.265	IPI00381365	4	K.M]SLHNLATVFGPTLLRPSEVESK^.A	Abr	3.77961	51.5707
P21(H):P0(L)	2	1.3871	2.061	0.058	0.058	IPI00474783	1	K.DVDDGLK.A	Acaca	-0.64096	9.99988
P21(H):P0(L)	3	1.77	4.751	0.447	0.447	IPI00474783	1	K.TLRDPSLPLLELQDIMTSVSGR.I	Acaca	-0.998934	7.39409
P21(H):P0(L)	2	-0.71	2.072	0.398	0.398	IPI00134961	0	K.A]NWYFLLAR.S	Acadm	0.672092	5.74026
P21(H):P0(L)	4	1.4	3.338	0.308	0.308	IPI00331251	1	K.L]AASEAATAISHQAIQILGGMGYVTEMPAER.Y	Acads	2.25616	5.23146
P21(H):P0(L)	2	-6.88	2.649	0.206	0.206	IPI00154054	0	R.L]NVK^PLAR.I	Acat1	1.97274	73.3053
P21(H):P0(L)	2	-6.55	2.59	0.251	0.251	IPI00154054	0	R.L]NVK^PLAR.I	Acat1	1.9718	71.3685
P21(H):P0(L)	2	-6.2389	2.644	0.448	0.448	IPI00154054	0	K.D]GLTDVYNK^.I	Acat1	0.518396	92.1127
P21(H):P0(L)	2	-4.3	2.721	0.256	0.256	IPI00154054	0	R.L]NVK^PLAR.I	Acat1	2.1588	3877.28
P21(H):P0(L)	2	-3	4.92	0.626	0.626	IPI00154054	0	R.T]PIGSFLGSLASQPATK^.L	Acat1	2.77637	98.3183
P21(H):P0(L)	2	-2.4	2.419	0.313	0.313	IPI00154054	0	K.F]ASEITPITISVK^.G	Acat1	1.69696	65.0192
P21(H):P0(L)	2	-1.53	2.236	0.107	0.107	IPI00154054	0	K.DGLTDVYNK.I	Acat1	0.649511	103.246
P21(H):P0(L)	2	-1.45	2.748	0.365	0.365	IPI00154054	0	K.D]GLTDVYNK^.I	Acat1	0.29803	121.677
P21(H):P0(L)	2	-1.38	3.056	0.476	0.476	IPI00154054	0	K.D]GLTDVYNK^.I	Acat1	0.471304	153.064
P21(H):P0(L)	2	-1.37	3.286	0.477	0.477	IPI00154054	0	K.D]GLTDVYNK^.I	Acat1	0.462662	84.6061
P21(H):P0(L)	2	-1.34	2.779	0.405	0.405	IPI00154054	0	K.D]GLTDVYNK^.I	Acat1	0.155914	148.19
P21(H):P0(L)	2	-1.335	5.132	0.581	0.581	IPI00154054	0	R.I]AAFADAAVDPIDFPLAPAYAVPK^.V	Acat1	0.886268	38.0002
P21(H):P0(L)	2	-1.31	2.111	0.445	0.445	IPI00154054	0	K.DGLTDVYNK.I	Acat1	0.29803	121.677
P21(H):P0(L)	2	-1.285	4.873	0.573	0.573	IPI00154054	0	R.T]PIGSFLGSLASQPATK^.L	Acat1	2.51824	68.4083
P21(H):P0(L)	2	-1.275	5.181	0.634	0.634	IPI00154054	0	R.I]AAFADAAVDPIDFPLAPAYAVPK^.V	Acat1	0.886563	37.3304
P21(H):P0(L)	2	-1.235	2.61	0.356	0.356	IPI00154054	0	R.T]PIGSFLGSLASQPATK^.L	Acat1	2.52018	70.6727
P21(H):P0(L)	2	-1.22	2.851	0.44	0.44	IPI00154054	0	K.DGLTDVYNK.I	Acat1	0.462662	84.6061
P21(H):P0(L)	2	-1.191	4.736	0.591	0.591	IPI00154054	0	R.T]PIGSFLGSLASQPATK^.L	Acat1	2.85331	32.2254
P21(H):P0(L)	2	-1.1	3.058	0.509	0.509	IPI00154054	0	K.D]GLTDVYNK^.I	Acat1	0.403897	140.405
P21(H):P0(L)	2	-1.05	2.574	0.398	0.398	IPI00154054	0	K.DGLTDVYNK.I	Acat1	0.155914	148.19
P21(H):P0(L)	2	-1.0329	2.362	0.292	0.292	IPI00154054	0	K.DGLTDVYNK.I	Acat1	0.428072	82.0927
P21(H):P0(L)	2	-1.02	3.156	0.482	0.482	IPI00154054	0	K.D]GLTDVYNK^.I	Acat1	0.477321	111.279
P21(H):P0(L)	2	-1.01	2.697	0.472	0.472	IPI00154054	0	K.D]GLTDVYNK^.I	Acat1	0.356973	171.502
P21(H):P0(L)	2	-0.88	4.803	0.597	0.597	IPI00154054	0	R.T]PIGSFLGSLASQPATK^.L	Acat1	2.71178	59.7147
P21(H):P0(L)	2	-0.88	4.837	0.598	0.598	IPI00154054	0	R.T]PIGSFLGSLASQPATK^.L	Acat1	2.71742	63.3923
P21(H):P0(L)	2	-0.84	2.658	0.403	0.403	IPI00154054	0	K.DGLTDVYNK.I	Acat1	0.471304	153.064
P21(H):P0(L)	2	-0.72	2.433	0.328	0.328	IPI00154054	0	K.DGLTDVYNK.I	Acat1	0.356973	171.502
P21(H):P0(L)	2	-0.68	2.361	0.425	0.425	IPI00154054	0	K.DGLTDVYNK.I	Acat1	0.34933	170.682
P21(H):P0(L)	2	-0.63	2.741	0.423	0.423	IPI00154054	0	K.DGLTDVYNK.I	Acat1	0.403897	140.405
P21(H):P0(L)	2	-0.4347	4.231	0.52	0.52	IPI00154054	0	R.I]AAFADAAVDPIDFPLAPAYAVPK^.V	Acat1	0.969471	32.5911
P21(H):P0(L)	2	-0.3847	3.565	0.501	0.501	IPI00154054	0	R.I]AAFADAAVDPIDFPLAPAYAVPK^.V	Acat1	0.969659	32.9707
P21(H):P0(L)	2	-0.3389	3.542	0.521	0.521	IPI00154054	0	R.I]AAFADAAVDPIDFPLAPAYAVPK^.V	Acat1	0.804421	19.724
P21(H):P0(L)	2	-0.31	5.159	0.644	0.644	IPI00154054	0	R.I]AAFADAAVDPIDFPLAPAYAVPK^.V	Acat1	0.809746	28.5056
P21(H):P0(L)	2	-0.3089	4.608	0.615	0.615	IPI00154054	0	R.T]PIGSFLGSLASQPATK^.L	Acat1	4.55604	38.2179
P21(H):P0(L)	2	-0.282	3.679	0.546	0.546	IPI00154054	0	R.T]PIGSFLGSLASQPATK^.L	Acat1	2.7826	39.867
P21(H):P0(L)	2	-0.282	4.457	0.589	0.589	IPI00154054	0	R.T]PIGSFLGSLASQPATK^.L	Acat1	2.77889	38.8376
P21(H):P0(L)	2	-0.1847	3.416	0.496	0.496	IPI00154054	0	R.T]PIGSFLGSLASQPATK^.L	Acat1	4.59137	42.4119
P21(H):P0(L)	2	-0.1847	5.236	0.59	0.59	IPI00154054	0	R.T]PIGSFLGSLASQPATK^.L	Acat1	4.56416	41.434
P21(H):P0(L)	3	-0.04	4.949	0.381	0.381	IPI00154054	0	R.I]AAFADAAVDPIDFPLAPAYAVPK^.V	Acat1	2.14184	67.888
P21(H):P0(L)	3	0.08	3.489	0.235	0.235	IPI00154054	0	R.I]AAFADAAVDPIDFPLAPAYAVPK^.V	Acat1	2.05472	54.5244
P21(H):P0(L)	3	0.08	4.377	0.28	0.28	IPI00154054	0	R.I]AAFADAAVDPIDFPLAPAYAVPK^.V	Acat1	2.05482	54.6338
P21(H):P0(L)	2	0.1171	5.147	0.587	0.587	IPI00154054	0	R.T]PIGSFLGSLASQPATK^.L	Acat1	2.67709	56.2456
P21(H):P0(L)	3	0.24	4.739	0.392	0.392	IPI00154054	0	R.I]AAFADAAVDPIDFPLAPAYAVPK^.V	Acat1	2.2024	57.5245
P21(H):P0(L)	2	0.298	4.833	0.648	0.648	IPI00154054	0	R.I]AAFADAAVDPIDFPLAPAYAVPK^.V	Acat1	0.655278	38.9775
P21(H):P0(L)	2	0.318	5.207	0.638	0.638	IPI00154054	0	R.I]AAFADAAVDPIDFPLAPAYAVPK^.V	Acat1	0.655463	39.4389
P21(H):P0(L)	3	0.35	4.465	0.322	0.322	IPI00154054	0	R.I]AAFADAAVDPIDFPLAPAYAVPK^.V	Acat1	2.21218	53.3051
P21(H):P0(L)	3	0.37	3.921	0.248	0.248	IPI00154054	0	R.I]AAFADAAVDPIDFPLAPAYAVPK^.V	Acat1	1.94894	79.2814
P21(H):P0(L)	4	0.44	3.535	0.318	0.318	IPI00154054	0	R.I]AAFADAAVDPIDFPLAPAYAVPK^.V	Acat1	2.33341	25.5199
P21(H):P0(L)	2	0.4471	5.267	0.637	0.637	IPI00154054	0	R.I]AAFADAAVDPIDFPLAPAYAVPK^.V	Acat1	0.752826	43.0084
P21(H):P0(L)	2	0.449	4.86	0.626	0.626	IPI00154054	0	R.I]AAFADAAVDPIDFPLAPAYAVPK^.V	Acat1	0.733826	28.3237
P21(H):P0(L)	2	0.5171	4.764	0.589	0.589	IPI00154054	0	R.I]AAFADAAVDPIDFPLAPAYAVPK^.V	Acat1	0.751808	40.3981
P21(H):P0(L)	2	0.53	5.334	0.648	0.648	IPI00154054	0	R.I]AAFADAAVDPIDFPLAPAYAVPK^.V	Acat1	1.80228	25.9539
P21(H):P0(L)	2	0.65	5.2	0.596	0.596	IPI00154054	0	R.I]AAFADAAVDPIDFPLAPAYAVPK^.V	Acat1	1.9702	22.8308
P21(H):P0(L)	3	0.69	4.033	0.266	0.266	IPI00154054	0	R.I]AAFADAAVDPIDFPLAPAYAVPK^.V	Acat1	2.50313	72.8627
P21(H):P0(L)	3	0.69	4.269	0.279	0.279	IPI00154054	0	R.I]AAFADAAVDPIDFPLAPAYAVPK^.V	Acat1	2.50317	72.9306
P21(H):P0(L)	2	0.7	4.032	0.603	0.603	IPI00154054	0	R.I]AAFADAAVDPIDFPLAPAYAVPK^.V	Acat1	1.49462	21.7866
P21(H):P0(L)	2	0.79	4.862	0.633	0.633	IPI00154054	0	R.I]AAFADAAVDPIDFPLAPAYAVPK^.V	Acat1	1.92264	29.3079
P21(H):P0(L)	3	0.87	3.889	0.26	0.26	IPI00154054	0	R.I]AAFADAAVDPIDFPLAPAYAVPK^.V	Acat1	2.24435	71.0402
P21(H):P0(L)	3	1.03	3.546	0.361	0.361	IPI00154054	0	R.I]AAFADAAVDPIDFPLAPAYAVPK^.V	Acat1	2.0084	54.2968
P21(H):P0(L)	3	1.03	4.557	0.36	0.36	IPI00154054	0	R.I]AAFADAAVDPIDFPLAPAYAVPK^.V	Acat1	2.0084	54.018
P21(H):P0(L)	2	1.12	4.42	0.61	0.61	IPI00154054	0	R.I]AAFADAAVDPIDFPLAPAYAVPK^.V	Acat1	0.792508	26.5874
P21(H):P0(L)	2	1.59	5.547	0.628	0.628	IPI00154054	0	R.I]AAFADAAVDPIDFPLAPAYAVPK^.V	Acat1	2.33573	22.7177
P21(H):P0(L)	2	2.81	2.8	0.276	0.276	IPI00154054	0	R.L]NVK^PLAR.I	Acat1	2.15421	3767.68
P21(H):P0(L)	3	-2.56	5.385	0.62	0.62	IPI00228253	4	K.VAPEEVSEVIFGHVLTAGCGQNPTR.Q	Acat2	-1.61555	10.3417
P21(H):P0(L)	3	-2.53	5.632	0.602	0.602	IPI00228253	4	K.VAPEEVSEVIFGHVLTAGCGQNPTR.Q	Acat2	-0.970019	12.1572
P21(H):P0(L)	3	-2.53	5.694	0.584	0.584	IPI00228253	4	K.VAPEEVSEVIFGHVLTAGCGQNPTR.Q	Acat2	-0.972087	12.249
P21(H):P0(L)	3	-1.12	4.912	0.5	0.5	IPI00228253	3	R.TAIGSFNGALSTVPVHEMGTTVIK.E	Acat2	-0.463669	31.9243
P21(H):P0(L)	3	-1.12	5.257	0.526	0.526	IPI00228253	3	R.TAIGSFNGALSTVPVHEMGTTVIK.E	Acat2	-0.463632	31.8663
P21(H):P0(L)	3	-0.79	5.522	0.592	0.592	IPI00228253	4	K.VAPEEVSEVIFGHVLTAGCGQNPTR.Q	Acat2	-0.61609	15.2534
P21(H):P0(L)	3	-0.04	3.173	0.371	0.371	IPI00228253	1	K.VNIDGGAIALGHPLGASGCR.I	Acat2	-2.49343	14.0476
P21(H):P0(L)	3	-0.03	6.184	0.634	0.634	IPI00228253	4	K.VAPEEVSEVIFGHVLTAGCGQNPTR.Q	Acat2	-1.6817	28.3331
P21(H):P0(L)	3	-0.01	3.743	0.548	0.548	IPI00228253	1	K.VNIDGGAIALGHPLGASGCR.I	Acat2	-2.51233	14.2328
P21(H):P0(L)	3	0.03	4.534	0.607	0.607	IPI00228253	4	K.VAPEEVSEVIFGHVLTAGCGQNPTR.Q	Acat2	-1.68209	27.8497
P21(H):P0(L)	2	0.088	4.043	0.526	0.526	IPI00228253	3	R.IVSWSQAGVEPSVMGVGPIPAIK.Q	Acat2	-0.272445	20.6112
P21(H):P0(L)	2	1.2871	3.807	0.529	0.529	IPI00228253	3	R.IVSWSQAGVEPSVMGVGPIPAIK.Q	Acat2	-0.76076	10.0063
P21(H):P0(L)	4	-3.78	2.936	0.424	0.424	IPI00121136	9	K.I]SNIVHISNLVRPFTLGQLK^.E	Acin1	1.50317	42.7587
P21(H):P0(L)	4	-3.48	3.036	0.558	0.558	IPI00121136	9	K.I]SNIVHISNLVRPFTLGQLK^.E	Acin1	0.93456	44.1177
P21(H):P0(L)	4	-3.47	2.975	0.472	0.472	IPI00121136	9	K.I]SNIVHISNLVRPFTLGQLK^.E	Acin1	1.04345	33.3401
P21(H):P0(L)	3	-7.95	4.663	0.534	0.534	IPI00126248	1	R.T]TDGVYEGVAIGGDRYPGSTFMDHVLR.Y	Acly	1.39023	6.46747
P21(H):P0(L)	4	-3.34	5.919	0.444	0.444	IPI00126248	1	R.T]TDGVYEGVAIGGDRYPGSTFMDHVLR.Y	Acly	1.86895	38.5597
P21(H):P0(L)	4	-2.93	5.324	0.505	0.505	IPI00126248	1	R.T]TDGVYEGVAIGGDRYPGSTFMDHVLR.Y	Acly	1.08414	23.8057
P21(H):P0(L)	2	-2	3.007	0.307	0.307	IPI00126248	1	K.D]LVSSLTSGLLTIGDR.F	Acly	-0.368127	21.4191
P21(H):P0(L)	2	-0.63	2.504	0.346	0.346	IPI00126248	1	K.DLVSSLTSGLLTIGDR.F	Acly	-1.06003	28.1587
P21(H):P0(L)	3	-0.53	2.511	0.321	0.321	IPI00622780	1	R.I]IPPGSGIIHQVNLEYLAR.V	Aco1	0.669727	19.7439
P21(H):P0(L)	3	-4.44	4.704	0.516	0.516	IPI00116074	0	K.VAVPSTIHCDHLIEAQVGGEK.D	Aco2	-2.1165	26.8205
P21(H):P0(L)	3	-4.44	4.797	0.538	0.538	IPI00116074	0	K.VAVPSTIHCDHLIEAQVGGEK.D	Aco2	-2.11721	26.8661
P21(H):P0(L)	4	-4.37	4.083	0.405	0.405	IPI00116074	0	K.VAVPSTIHCDHLIEAQVGGEK.D	Aco2	-2.64575	90.6138
P21(H):P0(L)	4	-4.31	4.266	0.44	0.44	IPI00116074	0	K.VAVPSTIHCDHLIEAQVGGEK.D	Aco2	-2.64551	90.5023
P21(H):P0(L)	3	-4.02	3.489	0.472	0.472	IPI00116074	0	R.N]DANPETHAFVTSPEIVTALAIAGTLK^.F	Aco2	2.9015	13.4871
P21(H):P0(L)	3	-3.79	5.238	0.501	0.501	IPI00116074	0	K.VAVPSTIHCDHLIEAQVGGEK.D	Aco2	-2.65301	36.313
P21(H):P0(L)	4	-3.75	3.869	0.38	0.38	IPI00116074	0	K.VAVPSTIHCDHLIEAQVGGEK.D	Aco2	-2.69668	94.6618
P21(H):P0(L)	3	-3.56	3.317	0.472	0.472	IPI00116074	0	K.V]AMSHFEPSEYIRYDLLEK^.N	Aco2	0.138937	55.633
P21(H):P0(L)	4	-3.46	3.607	0.374	0.374	IPI00116074	0	K.VAVPSTIHCDHLIEAQVGGEK.D	Aco2	-2.80945	70.6627
P21(H):P0(L)	4	-3.29	3.752	0.397	0.397	IPI00116074	0	K.V]AMSHFEPSEYIRYDLLEK^.N	Aco2	2.62255	79.9894
P21(H):P0(L)	3	-2.97	2.949	0.401	0.401	IPI00116074	0	K.D]INQEVYNFLATAGAK^.Y	Aco2	1.36554	11.4246
P21(H):P0(L)	3	-2.96	4.725	0.468	0.468	IPI00116074	0	K.VAVPSTIHCDHLIEAQVGGEK.D	Aco2	-2.06227	38.5651
P21(H):P0(L)	3	-2.75	3.654	0.434	0.434	IPI00116074	0	R.N]DANPETHAFVTSPEIVTALAIAGTLK^.F	Aco2	3.0886	11.6435
P21(H):P0(L)	4	-2.72	3.768	0.406	0.406	IPI00116074	0	K.V]AMSHFEPSEYIRYDLLEK^.N	Aco2	1.51891	93.6211
P21(H):P0(L)	4	-2.61	3.9	0.377	0.377	IPI00116074	0	K.V]AMSHFEPSEYIRYDLLEK^.N	Aco2	1.95834	87.5932
P21(H):P0(L)	3	-2.51	3.365	0.319	0.319	IPI00116074	0	K.D]INQEVYNFLATAGAK^.Y	Aco2	2.4837	11.9527
P21(H):P0(L)	2	-2.41	2.096	0.218	0.218	IPI00116074	0	K.N]TIVTSYNR.N	Aco2	3.11749	12.93
P21(H):P0(L)	3	-2.38	3.235	0.229	0.229	IPI00116074	0	K.D]INQEVYNFLATAGAK^.Y	Aco2	2.48599	12.0311
P21(H):P0(L)	2	-1.86	2.117	0.164	0.164	IPI00116074	0	R.L]NRPLTLSEK^.I	Aco2	0.416786	10.8884
P21(H):P0(L)	2	-1.6989	4.938	0.57	0.57	IPI00116074	0	K.D]INQEVYNFLATAGAK^.Y	Aco2	2.4467	44.0816
P21(H):P0(L)	2	-1.6989	5.036	0.556	0.556	IPI00116074	0	K.D]INQEVYNFLATAGAK^.Y	Aco2	2.44906	45.1874
P21(H):P0(L)	2	-1.61	2.174	0.273	0.273	IPI00116074	0	R.V]DVSPTSQR.L	Aco2	1.12244	27.2671
P21(H):P0(L)	3	-1.61	3.698	0.281	0.281	IPI00116074	0	R.A]K^DINQEVYNFLATAGAK^.Y	Aco2	2.91072	20.9375
P21(H):P0(L)	2	-1.49	2.216	0.247	0.247	IPI00116074	0	R.V]DVSPTSQR.L	Aco2	1.45399	21.3618
P21(H):P0(L)	2	-1.47	2.166	0.151	0.151	IPI00116074	0	R.V]DVSPTSQR.L	Aco2	1.44656	46.0189
P21(H):P0(L)	2	-1.46	2.192	0.364	0.364	IPI00116074	0	R.D]GYAQILR.D	Aco2	2.04687	34.6367
P21(H):P0(L)	2	-1.36	2.261	0.129	0.129	IPI00116074	0	R.VDVSPTSQR.L	Aco2	1.4521	19.0532
P21(H):P0(L)	2	-1.19	2.012	0.299	0.299	IPI00116074	0	R.V]DVSPTSQR.L	Aco2	1.19493	34.7459
P21(H):P0(L)	3	-1.13	4.577	0.393	0.393	IPI00116074	0	K.F]K^LEAPDADELPR.S	Aco2	3.57233	32.5004
P21(H):P0(L)	2	-1.125	5.051	0.631	0.631	IPI00116074	0	K.D]INQEVYNFLATAGAK^.Y	Aco2	2.33241	40.9739
P21(H):P0(L)	2	-1.0847	4.205	0.392	0.392	IPI00116074	0	R.V]AMQDATAQMAMLQFISSGLPK^.V	Aco2	3.90008	30.8347
P21(H):P0(L)	2	-1.06	2.768	0.124	0.124	IPI00116074	0	R.E]HAALEPR.H	Aco2	2.73795	96.3367
P21(H):P0(L)	3	-1.03	4.458	0.38	0.38	IPI00116074	0	K.F]K^LEAPDADELPR.S	Aco2	4.54384	28.4856
P21(H):P0(L)	4	-0.97	3.559	0.336	0.336	IPI00116074	0	K.VAVPSTIHCDHLIEAQVGGEK.D	Aco2	-2.75971	70.4971
P21(H):P0(L)	4	-0.97	3.986	0.388	0.388	IPI00116074	0	K.VAVPSTIHCDHLIEAQVGGEK.D	Aco2	-2.54645	72.3649
P21(H):P0(L)	2	-0.97	5.61	0.588	0.588	IPI00116074	0	K.D]INQEVYNFLATAGAK^.Y	Aco2	2.34945	54.677
P21(H):P0(L)	4	-0.95	3.402	0.296	0.296	IPI00116074	0	K.VAVPSTIHCDHLIEAQVGGEK.D	Aco2	-2.85259	67.3779
P21(H):P0(L)	4	-0.95	4.485	0.474	0.474	IPI00116074	0	K.VAVPSTIHCDHLIEAQVGGEK.D	Aco2	-2.85498	69.0171
P21(H):P0(L)	2	-0.94	4.577	0.575	0.575	IPI00116074	0	K.D]INQEVYNFLATAGAK^.Y	Aco2	2.95121	66.3457
P21(H):P0(L)	2	-0.9	2.327	0.306	0.306	IPI00116074	0	K.F]NPETDFLTGK^.D	Aco2	2.60019	25.6611
P21(H):P0(L)	2	-0.86	4.479	0.557	0.557	IPI00116074	0	K.D]INQEVYNFLATAGAK^.Y	Aco2	2.08135	28.7679
P21(H):P0(L)	2	-0.85	2.575	0.118	0.118	IPI00116074	0	R.E]HAALEPR.H	Aco2	2.45785	69.9023
P21(H):P0(L)	3	-0.82	4.602	0.484	0.484	IPI00116074	0	K.I]VYGHLDDPANQEIER.G	Aco2	1.77205	103.765
P21(H):P0(L)	2	-0.78	2.246	0.296	0.296	IPI00116074	0	K.F]NPETDFLTGK^.D	Aco2	2.50127	29.4882
P21(H):P0(L)	2	-0.7	4.021	0.481	0.481	IPI00116074	0	R.N]DANPETHAFVTSPEIVTALAIAGTLK^.F	Aco2	2.59835	5.29476
P21(H):P0(L)	3	-0.7	4.364	0.377	0.377	IPI00116074	0	K.F]K^LEAPDADELPR.S	Aco2	3.92342	23.7096
P21(H):P0(L)	2	-0.66	3.007	0.463	0.463	IPI00116074	0	K.S]QFTITPGSEQIR.A	Aco2	2.11629	33.6064
P21(H):P0(L)	2	-0.6447	4.606	0.571	0.571	IPI00116074	0	K.D]INQEVYNFLATAGAK^.Y	Aco2	2.29529	42.0903
P21(H):P0(L)	3	-0.61	3.764	0.442	0.442	IPI00116074	0	R.A]K^DINQEVYNFLATAGAK^.Y	Aco2	3.89629	24.7805
P21(H):P0(L)	4	-0.6	3.742	0.384	0.384	IPI00116074	0	K.VAVPSTIHCDHLIEAQVGGEK.D	Aco2	-2.37009	67.2727
P21(H):P0(L)	4	-0.6	4.181	0.388	0.388	IPI00116074	0	K.VAVPSTIHCDHLIEAQVGGEK.D	Aco2	-2.37086	68.2921
P21(H):P0(L)	2	-0.6	5.04	0.647	0.647	IPI00116074	0	K.D]INQEVYNFLATAGAK^.Y	Aco2	2.34517	48.0759
P21(H):P0(L)	3	-0.56	5.455	0.512	0.512	IPI00116074	0	R.G]HLDNISNNLLIGAINIENGK^.A	Aco2	2.73024	57.5253
P21(H):P0(L)	2	-0.552	4.724	0.598	0.598	IPI00116074	0	K.D]INQEVYNFLATAGAK^.Y	Aco2	1.9019	39.9086
P21(H):P0(L)	3	-0.53	4.492	0.46	0.46	IPI00116074	0	K.I]VYGHLDDPANQEIER.G	Aco2	1.5262	113.017
P21(H):P0(L)	3	-0.53	5.046	0.481	0.481	IPI00116074	0	R.G]HLDNISNNLLIGAINIENGK^.A	Aco2	2.72934	56.1393
P21(H):P0(L)	4	-0.52	3.947	0.399	0.399	IPI00116074	0	K.VAVPSTIHCDHLIEAQVGGEK.D	Aco2	-2.30644	67.5644
P21(H):P0(L)	4	-0.52	4.152	0.394	0.394	IPI00116074	0	K.VAVPSTIHCDHLIEAQVGGEK.D	Aco2	-2.31573	69.0913
P21(H):P0(L)	2	-0.5	3.281	0.316	0.316	IPI00116074	0	K.DLEDLQILIK.V	Aco2	-0.617991	48.4149
P21(H):P0(L)	2	-0.49	2.617	0.118	0.118	IPI00116074	0	R.E]HAALEPR.H	Aco2	2.35957	70.5483
P21(H):P0(L)	3	-0.48	3.2	0.268	0.268	IPI00116074	0	K.F]K^LEAPDADELPR.S	Aco2	4.11418	21.7908
P21(H):P0(L)	3	-0.48	3.261	0.274	0.274	IPI00116074	0	R.NDANPETHAFVTSPEIVTALAIAGTLK.F	Aco2	2.92028	95.5291
P21(H):P0(L)	2	-0.4689	2.142	0.073	0.073	IPI00116074	0	R.V]AMQDATAQMAMLQFISSGLPK^.V	Aco2	3.88414	25.7224
P21(H):P0(L)	2	-0.4689	5.101	0.477	0.477	IPI00116074	0	R.V]AMQDATAQMAMLQFISSGLPK^.V	Aco2	3.92534	26.683
P21(H):P0(L)	3	-0.44	3.631	0.517	0.517	IPI00116074	0	R.NDANPETHAFVTSPEIVTALAIAGTLK.F	Aco2	2.92162	98.513
P21(H):P0(L)	3	-0.41	3.555	0.466	0.466	IPI00116074	0	R.NDANPETHAFVTSPEIVTALAIAGTLK.F	Aco2	2.79382	88.1152
P21(H):P0(L)	3	-0.37	4.595	0.507	0.507	IPI00116074	0	R.G]HLDNISNNLLIGAINIENGK^.A	Aco2	2.48072	48.1371
P21(H):P0(L)	3	-0.37	5.079	0.503	0.503	IPI00116074	0	R.G]HLDNISNNLLIGAINIENGK^.A	Aco2	2.47886	46.8725
P21(H):P0(L)	3	-0.35	2.88	0.306	0.306	IPI00116074	0	K.D]INQEVYNFLATAGAK^.Y	Aco2	2.6273	31.0109
P21(H):P0(L)	3	-0.3	3.152	0.377	0.377	IPI00116074	0	R.A]K^DINQEVYNFLATAGAK^.Y	Aco2	1.80448	14.0536
P21(H):P0(L)	3	-0.29	4.568	0.498	0.498	IPI00116074	0	R.N]DANPETHAFVTSPEIVTALAIAGTLK^.F	Aco2	2.78473	84.4554
P21(H):P0(L)	3	-0.26	4.571	0.501	0.501	IPI00116074	0	R.G]HLDNISNNLLIGAINIENGK^.A	Aco2	2.85763	33.0132
P21(H):P0(L)	2	-0.2229	3.025	0.189	0.189	IPI00116074	0	R.V]AMQDATAQMAMLQFISSGLPK^.V	Aco2	3.56061	16.8801
P21(H):P0(L)	3	-0.22	4.354	0.55	0.55	IPI00116074	0	R.N]DANPETHAFVTSPEIVTALAIAGTLK^.F	Aco2	2.78426	79.9792
P21(H):P0(L)	3	-0.2	2.818	0.378	0.378	IPI00116074	0	R.V]AMQDATAQMAMLQFISSGLPK^.V	Aco2	3.95669	49.7574
P21(H):P0(L)	2	-0.17	5.509	0.602	0.602	IPI00116074	0	K.D]INQEVYNFLATAGAK^.Y	Aco2	2.63802	45.2383
P21(H):P0(L)	2	-0.1629	5.42	0.519	0.519	IPI00116074	0	R.V]AMQDATAQMAMLQFISSGLPK^.V	Aco2	3.7726	19.5745
P21(H):P0(L)	3	-0.15	2.875	0.172	0.172	IPI00116074	0	R.V]AMQDATAQMAMLQFISSGLPK^.V	Aco2	3.49584	48.4031
P21(H):P0(L)	2	-0.1229	5.436	0.624	0.624	IPI00116074	0	K.D]INQEVYNFLATAGAK^.Y	Aco2	2.46821	28.1157
P21(H):P0(L)	2	-0.1229	5.572	0.628	0.628	IPI00116074	0	K.D]INQEVYNFLATAGAK^.Y	Aco2	2.47105	29.2836
P21(H):P0(L)	3	-0.12	3.295	0.436	0.436	IPI00116074	0	R.V]AMQDATAQMAMLQFISSGLPK^.V	Aco2	3.49607	48.6472
P21(H):P0(L)	3	-0.12	3.321	0.495	0.495	IPI00116074	0	R.V]AMQDATAQMAMLQFISSGLPK^.V	Aco2	3.89392	109.521
P21(H):P0(L)	3	-0.11	4.063	0.427	0.427	IPI00116074	0	R.N]DANPETHAFVTSPEIVTALAIAGTLK^.F	Aco2	2.91594	88.0452
P21(H):P0(L)	2	-0.09	5.981	0.574	0.574	IPI00116074	0	R.V]AMQDATAQMAMLQFISSGLPK^.V	Aco2	3.57466	26.6212
P21(H):P0(L)	2	-0.09	6.264	0.599	0.599	IPI00116074	0	R.V]AMQDATAQMAMLQFISSGLPK^.V	Aco2	3.57501	26.6278
P21(H):P0(L)	3	-0.08	3.337	0.471	0.471	IPI00116074	0	R.V]AMQDATAQMAMLQFISSGLPK^.V	Aco2	4.06199	109.483
P21(H):P0(L)	3	-0.08	3.349	0.358	0.358	IPI00116074	0	R.N]DANPETHAFVTSPEIVTALAIAGTLK^.F	Aco2	2.91628	88.9796
P21(H):P0(L)	4	-0.05	3.13	0.329	0.329	IPI00116074	0	R.N]FTGRNDANPETHAFVTSPEIVTALAIAGTLK^.F	Aco2	3.25225	13.9097
P21(H):P0(L)	4	-0.04	3.256	0.342	0.342	IPI00116074	0	R.N]FTGRNDANPETHAFVTSPEIVTALAIAGTLK^.F	Aco2	3.25093	13.8968
P21(H):P0(L)	3	-0.01	3.05	0.2	0.2	IPI00116074	0	R.NDANPETHAFVTSPEIVTALAIAGTLK.F	Aco2	2.7853	90.5877
P21(H):P0(L)	3	0.01	3.575	0.479	0.479	IPI00116074	0	R.V]AMQDATAQMAMLQFISSGLPK^.V	Aco2	3.76277	88.14
P21(H):P0(L)	4	0.04	3.124	0.363	0.363	IPI00116074	0	R.N]FTGRNDANPETHAFVTSPEIVTALAIAGTLK^.F	Aco2	4.26384	12.3515
P21(H):P0(L)	2	0.049	4.521	0.534	0.534	IPI00116074	0	K.D]INQEVYNFLATAGAK^.Y	Aco2	1.92902	35.4094
P21(H):P0(L)	3	0.05	2.728	0.434	0.434	IPI00116074	0	R.V]AMQDATAQMAMLQFISSGLPK^.V	Aco2	3.76382	88.5396
P21(H):P0(L)	2	0.078	4.582	0.49	0.49	IPI00116074	0	R.V]AMQDATAQMAMLQFISSGLPK^.V	Aco2	4.61044	33.7773
P21(H):P0(L)	3	0.09	3.035	0.408	0.408	IPI00116074	0	R.V]AMQDATAQMAMLQFISSGLPK^.V	Aco2	3.78142	31.9121
P21(H):P0(L)	2	0.14	2.757	0.29	0.29	IPI00116074	0	K.DLEDLQILIK.V	Aco2	-0.583858	50.0983
P21(H):P0(L)	2	0.2	5.231	0.591	0.591	IPI00116074	0	R.V]AMQDATAQMAMLQFISSGLPK^.V	Aco2	4.60941	23.3254
P21(H):P0(L)	2	0.2	5.702	0.599	0.599	IPI00116074	0	R.V]AMQDATAQMAMLQFISSGLPK^.V	Aco2	4.61136	23.4093
P21(H):P0(L)	2	0.21	2.376	0.204	0.204	IPI00116074	0	K.D]INQEVYNFLATAGAK^.Y	Aco2	2.40858	46.6078
P21(H):P0(L)	4	0.21	3.65	0.34	0.34	IPI00116074	0	R.N]FTGRNDANPETHAFVTSPEIVTALAIAGTLK^.F	Aco2	3.91759	27.1401
P21(H):P0(L)	2	0.21	4.84	0.589	0.589	IPI00116074	0	K.D]INQEVYNFLATAGAK^.Y	Aco2	2.40789	46.1984
P21(H):P0(L)	3	0.22	3.835	0.513	0.513	IPI00116074	0	R.V]AMQDATAQMAMLQFISSGLPK^.V	Aco2	3.9237	119.153
P21(H):P0(L)	3	0.23	2.675	0.394	0.394	IPI00116074	0	R.V]AMQDATAQMAMLQFISSGLPK^.V	Aco2	3.92362	119.104
P21(H):P0(L)	3	0.28	2.704	0.333	0.333	IPI00116074	0	R.V]AMQDATAQMAMLQFISSGLPK^.V	Aco2	3.86217	113.074
P21(H):P0(L)	3	0.28	2.862	0.497	0.497	IPI00116074	0	R.V]AMQDATAQMAMLQFISSGLPK^.V	Aco2	3.86215	113.052
P21(H):P0(L)	3	0.28	5.028	0.504	0.504	IPI00116074	0	R.G]HLDNISNNLLIGAINIENGK^.A	Aco2	2.84899	44.3129
P21(H):P0(L)	2	0.35	5.471	0.525	0.525	IPI00116074	0	R.V]AMQDATAQMAMLQFISSGLPK^.V	Aco2	3.67081	26.8504
P21(H):P0(L)	3	0.41	2.896	0.415	0.415	IPI00116074	0	R.V]AMQDATAQMAMLQFISSGLPK^.V	Aco2	3.63808	108.01
P21(H):P0(L)	3	0.42	3.211	0.443	0.443	IPI00116074	0	R.V]AMQDATAQMAMLQFISSGLPK^.V	Aco2	4.2918	115.769
P21(H):P0(L)	2	0.46	6.608	0.62	0.62	IPI00116074	0	R.V]AMQDATAQMAMLQFISSGLPK^.V	Aco2	3.78999	24.9456
P21(H):P0(L)	3	0.47	2.576	0.209	0.209	IPI00116074	0	R.V]AMQDATAQMAMLQFISSGLPK^.V	Aco2	3.63741	107.171
P21(H):P0(L)	2	0.49	3.207	0.301	0.301	IPI00116074	0	K.DLEDLQILIK.V	Aco2	-0.660821	48.6146
P21(H):P0(L)	2	0.49	6.38	0.602	0.602	IPI00116074	0	R.V]AMQDATAQMAMLQFISSGLPK^.V	Aco2	3.60953	31.2024
P21(H):P0(L)	2	0.49	7.08	0.638	0.638	IPI00116074	0	R.V]AMQDATAQMAMLQFISSGLPK^.V	Aco2	3.60953	31.2024
P21(H):P0(L)	2	0.54	6.769	0.656	0.656	IPI00116074	0	R.V]AMQDATAQMAMLQFISSGLPK^.V	Aco2	3.79017	24.9716
P21(H):P0(L)	2	0.56	6.175	0.641	0.641	IPI00116074	0	R.V]AMQDATAQMAMLQFISSGLPK^.V	Aco2	3.66639	26.6847
P21(H):P0(L)	2	0.67	2.924	0.338	0.338	IPI00116074	0	K.DLEDLQILIK.V	Aco2	-0.911086	52.7916
P21(H):P0(L)	2	0.68	4.437	0.377	0.377	IPI00116074	0	R.V]AMQDATAQMAMLQFISSGLPK^.V	Aco2	3.60238	29.4402
P21(H):P0(L)	2	1.04	5.492	0.534	0.534	IPI00116074	0	R.V]AMQDATAQMAMLQFISSGLPK^.V	Aco2	3.63435	30.5443
P21(H):P0(L)	3	1.09	3.054	0.469	0.469	IPI00116074	0	R.V]AMQDATAQMAMLQFISSGLPK^.V	Aco2	3.69798	82.3726
P21(H):P0(L)	3	1.2	3.614	0.507	0.507	IPI00116074	0	R.V]AMQDATAQMAMLQFISSGLPK^.V	Aco2	3.64812	82.9557
P21(H):P0(L)	2	1.34	6.334	0.598	0.598	IPI00116074	0	R.V]AMQDATAQMAMLQFISSGLPK^.V	Aco2	3.84023	25.7807
P21(H):P0(L)	2	1.34	6.783	0.636	0.636	IPI00116074	0	R.V]AMQDATAQMAMLQFISSGLPK^.V	Aco2	3.83602	25.6584
P21(H):P0(L)	3	1.87	2.648	0.11	0.11	IPI00116074	0	R.V]AMQDATAQMAMLQFISSGLPK^.V	Aco2	3.96051	112.802
P21(H):P0(L)	3	1.87	2.666	0.414	0.414	IPI00116074	0	R.V]AMQDATAQMAMLQFISSGLPK^.V	Aco2	3.96059	112.87
P21(H):P0(L)	2	2.59	6.404	0.6	0.6	IPI00116074	0	R.V]AMQDATAQMAMLQFISSGLPK^.V	Aco2	3.69944	23.6132
P21(H):P0(L)	2	2.68	7.024	0.655	0.655	IPI00116074	0	R.V]AMQDATAQMAMLQFISSGLPK^.V	Aco2	3.71042	23.9241
P21(H):P0(L)	2	-5.67	2.179	0.361	0.361	IPI00125939	3	R.KGCVITISGR.M	Acot7	-3.27999	41.1788
P21(H):P0(L)	2	-4.71	2.058	0.225	0.225	IPI00125939	3	K.VLEVPPIVYLR.Q	Acot7	0.652887	132.939
P21(H):P0(L)	2	-4.59	2.163	0.331	0.331	IPI00125939	3	K.V]LEVPPIVYLR.Q	Acot7	0.651775	121.992
P21(H):P0(L)	2	-1.705	2.221	0.322	0.322	IPI00125939	3	K.V]LEVPPIVYLR.Q	Acot7	0.735965	78.7992
P21(H):P0(L)	2	-1.705	2.295	0.343	0.343	IPI00125939	3	K.V]LEVPPIVYLR.Q	Acot7	0.73619	79.6112
P21(H):P0(L)	2	-1.535	2.32	0.428	0.428	IPI00125939	3	K.VLEVPPIVYLR.Q	Acot7	0.735965	78.7992
P21(H):P0(L)	2	-1.3889	2.019	0.353	0.353	IPI00125939	3	K.V]LEVPPIVYLR.Q	Acot7	0.823608	105.884
P21(H):P0(L)	2	-1.3889	2.575	0.354	0.354	IPI00125939	3	K.V]LEVPPIVYLR.Q	Acot7	0.823635	105.346
P21(H):P0(L)	2	-1.321	2.172	0.241	0.241	IPI00125939	3	K.VLEVPPIVYLR.Q	Acot7	0.770677	102.013
P21(H):P0(L)	2	-1.321	2.198	0.406	0.406	IPI00125939	3	K.VLEVPPIVYLR.Q	Acot7	0.770937	102.946
P21(H):P0(L)	2	-1.221	2.382	0.354	0.354	IPI00125939	3	K.V]LEVPPIVYLR.Q	Acot7	0.770677	102.013
P21(H):P0(L)	2	-1.221	2.563	0.387	0.387	IPI00125939	3	K.V]LEVPPIVYLR.Q	Acot7	0.770937	102.946
P21(H):P0(L)	2	-0.992	2.117	0.317	0.317	IPI00125939	3	K.V]LEVPPIVYLR.Q	Acot7	0.852371	82.8643
P21(H):P0(L)	2	-0.992	2.446	0.41	0.41	IPI00125939	3	K.V]LEVPPIVYLR.Q	Acot7	0.852396	83.3146
P21(H):P0(L)	2	-0.872	2.297	0.484	0.484	IPI00125939	3	K.VLEVPPIVYLR.Q	Acot7	0.852396	83.3146
P21(H):P0(L)	2	-0.79	2.473	0.344	0.344	IPI00125939	3	K.V]LEVPPIVYLR.Q	Acot7	0.69172	33.5316
P21(H):P0(L)	3	-0.78	3.1	0.263	0.263	IPI00125939	3	K.TNIVTASVDAINFHDK.I	Acot7	0.426692	48.1266
P21(H):P0(L)	3	-0.78	4.219	0.485	0.485	IPI00125939	3	K.TNIVTASVDAINFHDK.I	Acot7	0.426601	47.8658
P21(H):P0(L)	2	-0.74	2.006	0.262	0.262	IPI00125939	3	K.V]LEVPPIVYLR.Q	Acot7	0.849933	37.0554
P21(H):P0(L)	2	-0.6929	3.03	0.376	0.376	IPI00125939	3	K.A]TLWYVPLSLK^.N	Acot7	2.26034	8.93624
P21(H):P0(L)	2	-0.65	2.304	0.438	0.438	IPI00125939	3	K.A]TLWYVPLSLK^.N	Acot7	3.79426	16.1184
P21(H):P0(L)	2	-0.52	2.68	0.398	0.398	IPI00125939	3	K.A]TLWYVPLSLK^.N	Acot7	3.1227	9.93085
P21(H):P0(L)	2	-0.45	2.568	0.43	0.43	IPI00125939	3	K.A]TLWYVPLSLK^.N	Acot7	2.71818	11.6493
P21(H):P0(L)	2	-0.45	2.664	0.41	0.41	IPI00125939	3	K.A]TLWYVPLSLK^.N	Acot7	2.71064	11.4807
P21(H):P0(L)	2	-0.41	2.098	0.261	0.261	IPI00125939	3	K.V]LEVPPIVYLR.Q	Acot7	0.946928	83.9735
P21(H):P0(L)	2	-0.41	2.328	0.32	0.32	IPI00125939	3	K.V]LEVPPIVYLR.Q	Acot7	0.947084	84.9221
P21(H):P0(L)	2	-0.23	2.081	0.248	0.248	IPI00125939	3	K.VLEVPPIVYLR.Q	Acot7	0.947159	85.3803
P21(H):P0(L)	2	-0.22	2.086	0.163	0.163	IPI00125939	3	K.V]LEVPPIVYLR.Q	Acot7	0.814536	81.4004
P21(H):P0(L)	2	-0.1829	2.462	0.389	0.389	IPI00125939	3	K.VLEVPPIVYLR.Q	Acot7	0.722707	141.047
P21(H):P0(L)	2	-0.17	2.27	0.426	0.426	IPI00125939	3	K.VLEVPPIVYLR.Q	Acot7	0.86152	105.425
P21(H):P0(L)	2	-0.13	2.405	0.278	0.278	IPI00125939	3	K.V]LEVPPIVYLR.Q	Acot7	0.861511	106.543
P21(H):P0(L)	2	-0.13	2.495	0.369	0.369	IPI00125939	3	K.V]LEVPPIVYLR.Q	Acot7	0.86152	105.425
P21(H):P0(L)	2	-0.12	2.322	0.333	0.333	IPI00125939	3	K.V]LEVPPIVYLR.Q	Acot7	0.749317	77.5109
P21(H):P0(L)	2	-0.0529	2.278	0.403	0.403	IPI00125939	3	K.V]LEVPPIVYLR.Q	Acot7	0.722475	138.997
P21(H):P0(L)	2	-0.04	2.148	0.266	0.266	IPI00125939	3	K.V]LEVPPIVYLR.Q	Acot7	0.766505	82.3808
P21(H):P0(L)	2	-0.04	2.157	0.16	0.16	IPI00125939	3	K.V]LEVPPIVYLR.Q	Acot7	0.766505	81.6612
P21(H):P0(L)	2	0.07	3.081	0.456	0.456	IPI00125939	3	K.A]TLWYVPLSLK^.N	Acot7	2.11052	43.0711
P21(H):P0(L)	2	0.08	2.054	0.321	0.321	IPI00125939	3	K.V]LEVPPIVYLR.Q	Acot7	0.779867	77.6416
P21(H):P0(L)	2	0.1	2.424	0.2	0.2	IPI00125939	3	K.V]LEVPPIVYLR.Q	Acot7	0.766954	72.4513
P21(H):P0(L)	2	0.14	2.207	0.294	0.294	IPI00125939	3	K.V]LEVPPIVYLR.Q	Acot7	0.766954	72.5561
P21(H):P0(L)	2	0.23	2.348	0.391	0.391	IPI00125939	3	K.VLEVPPIVYLR.Q	Acot7	0.81452	81.0715
P21(H):P0(L)	2	0.23	2.796	0.435	0.435	IPI00125939	3	K.VLEVPPIVYLR.Q	Acot7	0.814536	81.4004
P21(H):P0(L)	2	0.23	3.106	0.471	0.471	IPI00125939	3	K.A]TLWYVPLSLK^.N	Acot7	2.64544	42.5437
P21(H):P0(L)	2	0.26	2.116	0.377	0.377	IPI00125939	3	K.VLEVPPIVYLR.Q	Acot7	0.749317	77.5109
P21(H):P0(L)	2	0.26	2.444	0.319	0.319	IPI00125939	3	K.VLEVPPIVYLR.Q	Acot7	0.749317	77.5109
P21(H):P0(L)	2	0.53	2.124	0.354	0.354	IPI00125939	3	K.VLEVPPIVYLR.Q	Acot7	0.766954	72.5561
P21(H):P0(L)	2	0.53	2.369	0.347	0.347	IPI00125939	3	K.VLEVPPIVYLR.Q	Acot7	0.766954	72.8503
P21(H):P0(L)	2	0.54	2.24	0.227	0.227	IPI00125939	3	K.VLEVPPIVYLR.Q	Acot7	0.780081	78.4837
P21(H):P0(L)	2	0.54	2.535	0.372	0.372	IPI00125939	3	K.VLEVPPIVYLR.Q	Acot7	0.779867	77.6416
P21(H):P0(L)	2	0.58	2.395	0.361	0.361	IPI00125939	3	K.V]LEVPPIVYLR.Q	Acot7	0.987426	88.2978
P21(H):P0(L)	2	0.69	2.493	0.444	0.444	IPI00125939	3	K.VLEVPPIVYLR.Q	Acot7	0.773188	86.7461
P21(H):P0(L)	2	0.74	2.176	0.437	0.437	IPI00125939	3	K.VLEVPPIVYLR.Q	Acot7	0.773196	86.9646
P21(H):P0(L)	2	1.06	2.077	0.371	0.371	IPI00125939	3	K.VLEVPPIVYLR.Q	Acot7	0.987426	88.2978
P21(H):P0(L)	3	-1.13	2.491	0.094	0.094	IPI00123390	5	K.E]ALDSDGWLHTGDIGK^.W	Acsl6	1.66129	11.7134
P21(H):P0(L)	3	-0.59	4.531	0.405	0.405	IPI00123390	1	R.Q]DDVLISFLPLAHMFER.V	Acsl6	5.15747	15.7734
P21(H):P0(L)	3	-0.54	3.785	0.342	0.342	IPI00123390	1	R.Q]DDVLISFLPLAHMFER.V	Acsl6	5.16791	15.8879
P21(H):P0(L)	3	-0.29	3.716	0.282	0.282	IPI00123390	1	R.Q]DDVLISFLPLAHMFER.V	Acsl6	5.66881	15.55
P21(H):P0(L)	3	-0.29	4.317	0.336	0.336	IPI00123390	1	R.Q]DDVLISFLPLAHMFER.V	Acsl6	5.67798	15.6495
P21(H):P0(L)	2	-8.11	2.195	0.341	0.341	IPI00110827	15	R.H]QGVMVGMGQK^.D	Acta1	1.34142	574.013
P21(H):P0(L)	2	-7.1589	3.204	0.505	0.505	IPI00110827	16	K.DSYVGDEAQSK.R	Acta1	-7.4788	1235.04
P21(H):P0(L)	2	-7.0229	2.413	0.417	0.417	IPI00110827	16	K.DSYVGDEAQSK.R	Acta1	-0.509221	2002.31
P21(H):P0(L)	2	-6	2.628	0.409	0.409	IPI00110827	17	R.AVFPSIVGRPR.H	Acta1	0.931813	79.5832
P21(H):P0(L)	2	-6	2.842	0.129	0.297	IPI00110827	15	R.H]QGVMVGM*GQK^.D	Acta1	1.19781	34.0337
P21(H):P0(L)	2	-5.61	2.34	0.202	0.307	IPI00110827	15	R.H]QGVM*VGMGQK^.D	Acta1	0.169502	566.478
P21(H):P0(L)	2	-5.43	2.059	0.303	0.303	IPI00110827	15	R.H]QGVM*VGM*GQK^.D	Acta1	1.52685	76.1727
P21(H):P0(L)	2	-5.36	2.263	0.285	0.285	IPI00110827	16	R.D]LTDYLMK^.I	Acta1	1.39794	55.7089
P21(H):P0(L)	2	-4.95	3.436	0.292	0.292	IPI00110827	15	R.H]QGVMVGMGQK^.D	Acta1	1.35738	1132.82
P21(H):P0(L)	2	-4.94	3.312	0.295	0.295	IPI00110827	15	R.H]QGVMVGMGQK^.D	Acta1	1.35728	1104.68
P21(H):P0(L)	2	-4.92	2.237	0.281	0.281	IPI00110827	15	R.H]QGVM*VGM*GQK^.D	Acta1	0.6717	704.736
P21(H):P0(L)	2	-4.91	2.053	0.279	0.279	IPI00110827	15	R.H]QGVM*VGM*GQK^.D	Acta1	1.47171	102.76
P21(H):P0(L)	3	-4.8	2.622	0.427	0.427	IPI00110827	17	R.A]VFPSIVGRPR.H	Acta1	0.985963	374.344
P21(H):P0(L)	3	-4.7	2.528	0.428	0.428	IPI00110827	17	R.A]VFPSIVGRPR.H	Acta1	0.985948	373.883
P21(H):P0(L)	2	-4.51	2.819	0.4	0.4	IPI00110827	17	R.AVFPSIVGRPR.H	Acta1	1.027	106.934
P21(H):P0(L)	2	-4.45	2.329	0.016	0.249	IPI00110827	15	R.H]QGVM*VGMGQK^.D	Acta1	1.24344	55.8825
P21(H):P0(L)	2	-4.32	2.64	0.363	0.363	IPI00110827	17	R.AVFPSIVGRPR.H	Acta1	1.26931	118.269
P21(H):P0(L)	2	-4.17	2.022	0.236	0.236	IPI00110827	14	K.R]GILTLK^.Y	Acta1	2.35518	735.098
P21(H):P0(L)	2	-3.98	2.966	0.273	0.273	IPI00110827	15	R.HQGVMVGMGQK.D	Acta1	1.35709	1055.89
P21(H):P0(L)	2	-3.98	3.141	0.277	0.277	IPI00110827	15	R.HQGVMVGMGQK.D	Acta1	1.35728	1104.68
P21(H):P0(L)	2	-3.93	3.185	0.354	0.354	IPI00110827	15	R.HQGVMVGMGQK.D	Acta1	0.672843	6286.53
P21(H):P0(L)	3	-3.78	2.51	0.438	0.438	IPI00110827	17	R.A]VFPSIVGRPR.H	Acta1	1.08066	542.771
P21(H):P0(L)	3	-3.78	2.513	0.403	0.403	IPI00110827	17	R.A]VFPSIVGRPR.H	Acta1	1.08063	537.881
P21(H):P0(L)	2	-3.7	3.518	0.299	0.299	IPI00110827	15	R.H]QGVMVGMGQK^.D	Acta1	1.14206	1144.46
P21(H):P0(L)	2	-3.46	2.857	0.325	0.325	IPI00110827	17	R.A]VFPSIVGRPR.H	Acta1	1.26789	118.671
P21(H):P0(L)	2	-3.46	3.03	0.417	0.417	IPI00110827	17	R.A]VFPSIVGRPR.H	Acta1	1.26781	118.269
P21(H):P0(L)	2	-3.35	2.806	0.296	0.296	IPI00110827	17	R.A]VFPSIVGRPR.H	Acta1	1.13494	105.883
P21(H):P0(L)	2	-3.35	3.04	0.433	0.433	IPI00110827	17	R.A]VFPSIVGRPR.H	Acta1	1.13486	105.6
P21(H):P0(L)	3	-3.34	2.448	0.344	0.344	IPI00110827	17	R.A]VFPSIVGRPR.H	Acta1	0.996262	462.836
P21(H):P0(L)	3	-3.34	2.655	0.45	0.45	IPI00110827	17	R.A]VFPSIVGRPR.H	Acta1	0.996262	465.131
P21(H):P0(L)	3	-3.2	2.482	0.442	0.442	IPI00110827	17	R.A]VFPSIVGRPR.H	Acta1	1.13589	367.038
P21(H):P0(L)	3	-3.2	2.603	0.47	0.47	IPI00110827	17	R.A]VFPSIVGRPR.H	Acta1	1.13595	368.173
P21(H):P0(L)	2	-2.83	2.949	0.276	0.276	IPI00110827	15	R.HQGVMVGMGQK.D	Acta1	1.14212	1174.55
P21(H):P0(L)	2	-2.82	3.058	0.268	0.268	IPI00110827	15	R.HQGVMVGMGQK.D	Acta1	1.14206	1144.46
P21(H):P0(L)	2	-2.48	2.324	0.261	0.261	IPI00110827	14	K.EITALAPSTMK.I	Acta1	0.934014	48.7955
P21(H):P0(L)	2	-2.48	2.405	0.301	0.301	IPI00110827	14	K.EITALAPSTMK.I	Acta1	0.934013	48.7924
P21(H):P0(L)	2	-2.42	2.378	0.256	0.256	IPI00110827	14	K.EITALAPSTMK.I	Acta1	1.05424	36.0012
P21(H):P0(L)	2	-2.42	2.43	0.225	0.225	IPI00110827	14	K.EITALAPSTMK.I	Acta1	1.05435	36.0898
P21(H):P0(L)	2	-2.38	3.345	0.561	0.561	IPI00110827	16	K.D]SYVGDEAQSK^.R	Acta1	-1.42228	3015.05
P21(H):P0(L)	2	-2.38	3.371	0.548	0.548	IPI00110827	16	K.D]SYVGDEAQSK^.R	Acta1	-1.42229	3031.38
P21(H):P0(L)	2	-2.2989	2.716	0.274	0.274	IPI00110827	16	R.D]LTDYLMK^.I	Acta1	-0.532941	156.871
P21(H):P0(L)	2	-2.2989	2.917	0.278	0.278	IPI00110827	16	R.D]LTDYLMK^.I	Acta1	-0.533631	166.378
P21(H):P0(L)	2	-2.26	2.855	0.256	0.256	IPI00110827	17	K.S]YELPDGQVITIGNER.F	Acta1	-0.186413	36.4901
P21(H):P0(L)	2	-2.18	2.625	0.423	0.423	IPI00110827	16	K.A]GFAGDDAPR.A	Acta1	0.189017	140.696
P21(H):P0(L)	2	-2.18	3.513	0.453	0.453	IPI00110827	16	K.A]GFAGDDAPR.A	Acta1	0.189199	145.477
P21(H):P0(L)	2	-2.12	2.478	0.295	0.295	IPI00110827	14	K.E]ITALAPSTMK^.I	Acta1	0.589393	64.3661
P21(H):P0(L)	2	-2.12	2.911	0.394	0.394	IPI00110827	14	K.E]ITALAPSTMK^.I	Acta1	0.58728	62.5625
P21(H):P0(L)	2	-2.08	2.503	0.287	0.287	IPI00110827	9	K.Y]PIEHGIITNWDDM*EK^.I	Acta1	0.633473	3.75752
P21(H):P0(L)	2	-2.05	3.602	0.479	0.479	IPI00110827	16	K.A]GFAGDDAPR.A	Acta1	0.237659	165.41
P21(H):P0(L)	2	-2.03	2.741	0.361	0.361	IPI00110827	14	K.E]ITALAPSTMK^.I	Acta1	0.934013	48.7924
P21(H):P0(L)	2	-2	2.329	0.366	0.366	IPI00110827	16	K.A]GFAGDDAPR.A	Acta1	0.237444	159.285
P21(H):P0(L)	2	-1.955	2.824	0.277	0.277	IPI00110827	16	R.D]LTDYLMK^.I	Acta1	-0.622298	208.388
P21(H):P0(L)	2	-1.955	3.009	0.26	0.26	IPI00110827	16	R.D]LTDYLMK^.I	Acta1	-0.62204	189.801
P21(H):P0(L)	2	-1.91	2.397	0.342	0.342	IPI00110827	14	K.E]ITALAPSTMK^.I	Acta1	0.933951	48.4763
P21(H):P0(L)	2	-1.87	3.318	0.364	0.364	IPI00110827	16	K.AGFAGDDAPR.A	Acta1	0.237659	165.41
P21(H):P0(L)	2	-1.83	3.231	0.543	0.543	IPI00110827	16	K.D]SYVGDEAQSK^.R	Acta1	-1.29344	2734.7
P21(H):P0(L)	2	-1.83	3.501	0.421	0.421	IPI00110827	16	K.A]GFAGDDAPR.A	Acta1	0.110236	1175.69
P21(H):P0(L)	2	-1.83	3.566	0.547	0.547	IPI00110827	16	K.D]SYVGDEAQSK^.R	Acta1	-1.29347	2851.44
P21(H):P0(L)	2	-1.83	3.653	0.498	0.498	IPI00110827	16	K.A]GFAGDDAPR.A	Acta1	0.110246	1161.72
P21(H):P0(L)	2	-1.77	2.312	0.259	0.259	IPI00110827	14	K.EITALAPSTMK.I	Acta1	0.733822	56.8268
P21(H):P0(L)	2	-1.77	2.489	0.274	0.274	IPI00110827	14	K.EITALAPSTMK.I	Acta1	0.734225	57.766
P21(H):P0(L)	2	-1.75	2.452	0.385	0.385	IPI00110827	14	K.E]ITALAPSTMK^.I	Acta1	1.05424	36.0012
P21(H):P0(L)	2	-1.75	3.309	0.331	0.331	IPI00110827	15	R.H]QGVMVGMGQK^.D	Acta1	1.65843	168.993
P21(H):P0(L)	2	-1.75	3.527	0.381	0.381	IPI00110827	15	R.H]QGVMVGMGQK^.D	Acta1	1.65858	170.205
P21(H):P0(L)	2	-1.73	2.039	0.29	0.29	IPI00110827	14	K.E]ITALAPSTMK^.I	Acta1	1.05465	36.3443
P21(H):P0(L)	2	-1.68	2.987	0.346	0.346	IPI00110827	14	K.E]ITALAPSTMK^.I	Acta1	0.823466	784.457
P21(H):P0(L)	2	-1.642	2.73	0.282	0.282	IPI00110827	16	R.D]LTDYLMK^.I	Acta1	-0.557109	191.022
P21(H):P0(L)	2	-1.642	2.764	0.279	0.279	IPI00110827	16	R.D]LTDYLMK^.I	Acta1	-0.55711	191.201
P21(H):P0(L)	2	-1.63	2.595	0.231	0.231	IPI00110827	15	K.I]IAPPERK^.Y	Acta1	0.638247	69.4394
P21(H):P0(L)	2	-1.63	3.541	0.528	0.528	IPI00110827	16	K.A]GFAGDDAPR.A	Acta1	0.115347	874.689
P21(H):P0(L)	2	-1.63	3.652	0.491	0.491	IPI00110827	16	K.A]GFAGDDAPR.A	Acta1	0.115347	874.004
P21(H):P0(L)	2	-1.57	2.826	0.274	0.274	IPI00110827	16	R.D]LTDYLMK^.I	Acta1	-0.729278	1786.1
P21(H):P0(L)	2	-1.57	2.972	0.265	0.265	IPI00110827	16	R.D]LTDYLMK^.I	Acta1	-0.729286	1796.31
P21(H):P0(L)	2	-1.5647	2.6	0.291	0.291	IPI00110827	16	R.D]LTDYLMK^.I	Acta1	-0.488679	265.014
P21(H):P0(L)	2	-1.5647	2.848	0.272	0.272	IPI00110827	16	R.D]LTDYLMK^.I	Acta1	-0.488702	272.842
P21(H):P0(L)	2	-1.56	2.355	0.219	0.219	IPI00110827	14	K.EITALAPSTMK.I	Acta1	0.888739	185.683
P21(H):P0(L)	2	-1.56	2.545	0.311	0.311	IPI00110827	14	K.EITALAPSTMK.I	Acta1	0.888735	185.618
P21(H):P0(L)	2	-1.56	3.419	0.426	0.426	IPI00110827	16	K.A]GFAGDDAPR.A	Acta1	0.124646	404.809
P21(H):P0(L)	2	-1.56	3.42	0.437	0.437	IPI00110827	16	K.A]GFAGDDAPR.A	Acta1	0.111391	1302
P21(H):P0(L)	2	-1.56	3.488	0.501	0.501	IPI00110827	16	K.A]GFAGDDAPR.A	Acta1	0.111391	1310.37
P21(H):P0(L)	2	-1.56	3.529	0.44	0.44	IPI00110827	16	K.A]GFAGDDAPR.A	Acta1	0.124632	406.403
P21(H):P0(L)	2	-1.5589	2.379	0.31	0.31	IPI00110827	16	R.DLTDYLMK.I	Acta1	-0.530671	131.99
P21(H):P0(L)	2	-1.5589	2.411	0.311	0.311	IPI00110827	16	R.DLTDYLMK.I	Acta1	-0.532941	156.871
P21(H):P0(L)	2	-1.55	3.153	0.559	0.559	IPI00110827	16	K.D]SYVGDEAQSK^.R	Acta1	-1.23267	231.741
P21(H):P0(L)	2	-1.55	3.18	0.554	0.554	IPI00110827	16	K.D]SYVGDEAQSK^.R	Acta1	-1.23397	240.086
P21(H):P0(L)	2	-1.55	3.296	0.554	0.554	IPI00110827	16	K.D]SYVGDEAQSK^.R	Acta1	-1.5635	2457.09
P21(H):P0(L)	2	-1.55	3.498	0.566	0.566	IPI00110827	16	K.D]SYVGDEAQSK^.R	Acta1	-1.56351	2539.66
P21(H):P0(L)	2	-1.545	2.431	0.3	0.3	IPI00110827	16	R.DLTDYLMK.I	Acta1	-0.62204	189.801
P21(H):P0(L)	2	-1.545	2.461	0.285	0.285	IPI00110827	16	R.DLTDYLMK.I	Acta1	-0.622198	200.405
P21(H):P0(L)	2	-1.54	2.279	0.287	0.287	IPI00110827	14	K.EITALAPSTMK.I	Acta1	0.987544	182.522
P21(H):P0(L)	2	-1.54	2.539	0.293	0.293	IPI00110827	16	R.D]LTDYLMK^.I	Acta1	-0.750884	47.6427
P21(H):P0(L)	2	-1.54	2.629	0.331	0.331	IPI00110827	14	K.EITALAPSTMK.I	Acta1	0.987564	183.317
P21(H):P0(L)	2	-1.54	2.764	0.376	0.376	IPI00110827	14	K.E]ITALAPSTMK^.I	Acta1	0.928123	402.58
P21(H):P0(L)	2	-1.54	3.344	0.465	0.465	IPI00110827	16	K.A]GFAGDDAPR.A	Acta1	0.178058	884
P21(H):P0(L)	2	-1.54	3.695	0.498	0.498	IPI00110827	16	K.A]GFAGDDAPR.A	Acta1	0.178056	881.399
P21(H):P0(L)	2	-1.52	2.375	0.23	0.23	IPI00110827	14	K.EITALAPSTMK.I	Acta1	1.01717	173.296
P21(H):P0(L)	2	-1.52	2.819	0.485	0.485	IPI00110827	16	K.DSYVGDEAQSK.R	Acta1	-1.07007	243.197
P21(H):P0(L)	2	-1.52	2.938	0.577	0.577	IPI00110827	16	K.D]SYVGDEAQSK^.R	Acta1	-1.2968	92.7443
P21(H):P0(L)	2	-1.52	3.045	0.525	0.525	IPI00110827	16	K.D]SYVGDEAQSK^.R	Acta1	-1.2962	88.1962
P21(H):P0(L)	2	-1.5	3.187	0.465	0.465	IPI00110827	16	K.A]GFAGDDAPR.A	Acta1	0.229947	130.222
P21(H):P0(L)	2	-1.47	3.416	0.559	0.559	IPI00110827	16	K.D]SYVGDEAQSK^.R	Acta1	-1.13804	1983.1
P21(H):P0(L)	2	-1.47	3.452	0.556	0.556	IPI00110827	16	K.D]SYVGDEAQSK^.R	Acta1	-1.13807	2031.6
P21(H):P0(L)	2	-1.46	2.369	0.311	0.311	IPI00110827	14	K.E]ITALAPSTMK^.I	Acta1	0.733822	56.8268
P21(H):P0(L)	2	-1.46	2.462	0.278	0.278	IPI00110827	14	K.E]ITALAPSTMK^.I	Acta1	0.73365	56.4367
P21(H):P0(L)	2	-1.45	2.782	0.281	0.281	IPI00110827	16	R.D]LTDYLMK^.I	Acta1	-0.726946	1729.58
P21(H):P0(L)	2	-1.45	2.862	0.246	0.246	IPI00110827	16	R.D]LTDYLMK^.I	Acta1	-0.726944	1713.21
P21(H):P0(L)	2	-1.44	2.509	0.457	0.457	IPI00110827	14	K.E]ITALAPSTM*K^.I	Acta1	1.0842	55.3874
P21(H):P0(L)	2	-1.42	3.36	0.439	0.439	IPI00110827	16	K.A]GFAGDDAPR.A	Acta1	0.165718	1251.12
P21(H):P0(L)	2	-1.42	3.405	0.507	0.507	IPI00110827	16	K.A]GFAGDDAPR.A	Acta1	0.165702	1263.41
P21(H):P0(L)	2	-1.41	3.471	0.393	0.393	IPI00110827	16	K.AGFAGDDAPR.A	Acta1	0.110236	1175.69
P21(H):P0(L)	2	-1.4	3.442	0.567	0.567	IPI00110827	16	K.D]SYVGDEAQSK^.R	Acta1	-1.00392	2760.14
P21(H):P0(L)	2	-1.4	3.502	0.577	0.577	IPI00110827	16	K.D]SYVGDEAQSK^.R	Acta1	-1.00391	2661.06
P21(H):P0(L)	2	-1.4	3.506	0.368	0.368	IPI00110827	16	K.AGFAGDDAPR.A	Acta1	0.110246	1161.72
P21(H):P0(L)	2	-1.39	3.268	0.564	0.564	IPI00110827	16	K.D]SYVGDEAQSK^.R	Acta1	-1.29249	291.465
P21(H):P0(L)	2	-1.39	3.342	0.566	0.566	IPI00110827	16	K.D]SYVGDEAQSK^.R	Acta1	-1.29239	286.221
P21(H):P0(L)	2	-1.38	2.1	0.373	0.373	IPI00110827	16	R.DLTDYLMK.I	Acta1	-0.509484	53.0376
P21(H):P0(L)	2	-1.37	3.185	0.408	0.408	IPI00110827	16	K.A]GFAGDDAPR.A	Acta1	0.274764	139.51
P21(H):P0(L)	3	-1.36	2.793	0.38	0.38	IPI00110827	15	K.D]SYVGDEAQSK^R.G	Acta1	2.46141	403.531
P21(H):P0(L)	2	-1.35	2.433	0.318	0.318	IPI00110827	16	R.D]LTDYLMK^.I	Acta1	-0.509484	53.0376
P21(H):P0(L)	3	-1.35	2.56	0.346	0.346	IPI00110827	15	K.D]SYVGDEAQSK^R.G	Acta1	2.46141	403.1
P21(H):P0(L)	2	-1.35	2.765	0.266	0.266	IPI00110827	16	R.D]LTDYLMK^.I	Acta1	-0.564201	159.684
P21(H):P0(L)	2	-1.35	2.852	0.262	0.262	IPI00110827	16	R.D]LTDYLMK^.I	Acta1	-0.563671	139.939
P21(H):P0(L)	2	-1.35	2.869	0.362	0.362	IPI00110827	14	K.E]ITALAPSTMK^.I	Acta1	0.922288	434.722
P21(H):P0(L)	2	-1.3329	2.712	0.279	0.279	IPI00110827	16	R.D]LTDYLMK^.I	Acta1	-0.492948	140.735
P21(H):P0(L)	2	-1.3329	2.749	0.291	0.291	IPI00110827	16	R.D]LTDYLMK^.I	Acta1	-0.493289	147.462
P21(H):P0(L)	2	-1.33	3.352	0.547	0.547	IPI00110827	16	K.D]SYVGDEAQSK^.R	Acta1	-1.52797	2325.45
P21(H):P0(L)	2	-1.33	3.356	0.359	0.359	IPI00110827	16	K.AGFAGDDAPR.A	Acta1	0.229747	143.666
P21(H):P0(L)	2	-1.32	2.223	0.237	0.351	IPI00110827	15	R.H]QGVMVGM*GQK^.D	Acta1	2.58968	105.148
P21(H):P0(L)	2	-1.32	3.341	0.566	0.566	IPI00110827	16	K.D]SYVGDEAQSK^.R	Acta1	-1.52795	2243.95
P21(H):P0(L)	2	-1.32	3.4	0.362	0.362	IPI00110827	16	K.AGFAGDDAPR.A	Acta1	0.229751	143.32
P21(H):P0(L)	2	-1.31	2.641	0.3	0.3	IPI00110827	17	R.A]VFPSIVGRPR.H	Acta1	1.163	203.18
P21(H):P0(L)	2	-1.31	2.927	0.378	0.378	IPI00110827	17	R.A]VFPSIVGRPR.H	Acta1	1.163	204.909
P21(H):P0(L)	2	-1.31	3.425	0.447	0.447	IPI00110827	16	K.A]GFAGDDAPR.A	Acta1	0.22986	135.756
P21(H):P0(L)	2	-1.3	2.684	0.33	0.33	IPI00110827	17	R.A]VFPSIVGRPR.H	Acta1	1.10493	140.953
P21(H):P0(L)	2	-1.3	2.746	0.351	0.351	IPI00110827	17	R.A]VFPSIVGRPR.H	Acta1	1.10483	139.668
P21(H):P0(L)	2	-1.3	3.5	0.493	0.493	IPI00110827	16	K.A]GFAGDDAPR.A	Acta1	0.0912685	431.04
P21(H):P0(L)	2	-1.29	3.117	0.349	0.349	IPI00110827	16	K.AGFAGDDAPR.A	Acta1	0.274764	139.51
P21(H):P0(L)	2	-1.29	3.278	0.421	0.421	IPI00110827	16	K.A]GFAGDDAPR.A	Acta1	0.274764	136.728
P21(H):P0(L)	2	-1.29	3.486	0.558	0.558	IPI00110827	16	K.D]SYVGDEAQSK^.R	Acta1	-1.57733	2619.04
P21(H):P0(L)	2	-1.29	3.486	0.566	0.566	IPI00110827	16	K.D]SYVGDEAQSK^.R	Acta1	-1.57731	2533.45
P21(H):P0(L)	2	-1.28	2.641	0.281	0.281	IPI00110827	16	R.D]LTDYLMK^.I	Acta1	-0.653184	1806.42
P21(H):P0(L)	3	-1.28	2.651	0.389	0.389	IPI00110827	17	R.A]VFPSIVGRPR.H	Acta1	0.919519	19.92
P21(H):P0(L)	2	-1.28	2.773	0.27	0.27	IPI00110827	16	R.D]LTDYLMK^.I	Acta1	-0.702316	1727.38
P21(H):P0(L)	2	-1.28	2.807	0.292	0.292	IPI00110827	16	R.D]LTDYLMK^.I	Acta1	-0.671906	1924.72
P21(H):P0(L)	2	-1.28	2.846	0.268	0.268	IPI00110827	16	R.D]LTDYLMK^.I	Acta1	-0.702319	1692.64
P21(H):P0(L)	2	-1.28	2.955	0.276	0.276	IPI00110827	16	R.D]LTDYLMK^.I	Acta1	-0.653164	1793.68
P21(H):P0(L)	2	-1.28	2.965	0.269	0.269	IPI00110827	16	R.D]LTDYLMK^.I	Acta1	-0.671906	1957.3
P21(H):P0(L)	2	-1.28	3.577	0.511	0.511	IPI00110827	16	K.A]GFAGDDAPR.A	Acta1	0.0912685	426.134
P21(H):P0(L)	2	-1.26	2.536	0.311	0.311	IPI00110827	16	R.D]LTDYLMK^.I	Acta1	-0.635131	362.309
P21(H):P0(L)	2	-1.26	3.165	0.424	0.424	IPI00110827	16	K.D]SYVGDEAQSK^.R	Acta1	-1.36525	174.546
P21(H):P0(L)	2	-1.26	3.335	0.462	0.462	IPI00110827	16	K.D]SYVGDEAQSK^.R	Acta1	-1.36514	170.846
P21(H):P0(L)	3	-1.25	2.224	0.311	0.311	IPI00110827	15	K.D]SYVGDEAQSK^R.G	Acta1	2.32639	354.571
P21(H):P0(L)	2	-1.24	2.612	0.261	0.261	IPI00110827	17	R.A]VFPSIVGRPR.H	Acta1	0.983444	222.349
P21(H):P0(L)	2	-1.24	2.66	0.281	0.281	IPI00110827	17	R.A]VFPSIVGRPR.H	Acta1	0.983553	226.747
P21(H):P0(L)	2	-1.24	3.254	0.363	0.363	IPI00110827	14	K.E]ITALAPSTMK^.I	Acta1	0.821538	611.242
P21(H):P0(L)	2	-1.23	2.493	0.373	0.373	IPI00110827	16	K.D]SYVGDEAQSK^.R	Acta1	-3.65253	21.929
P21(H):P0(L)	2	-1.23	2.526	0.23	0.23	IPI00110827	15	R.H]QGVMVGMGQK^.D	Acta1	1.45635	34.8372
P21(H):P0(L)	2	-1.21	2.987	0.292	0.292	IPI00110827	15	R.H]QGVMVGMGQK^.D	Acta1	1.58861	62.6308
P21(H):P0(L)	2	-1.19	2.514	0.293	0.293	IPI00110827	16	R.D]LTDYLMK^.I	Acta1	-0.624347	319.414
P21(H):P0(L)	2	-1.19	2.768	0.277	0.277	IPI00110827	16	R.D]LTDYLMK^.I	Acta1	-0.626419	1926.25
P21(H):P0(L)	2	-1.19	2.77	0.269	0.269	IPI00110827	16	R.D]LTDYLMK^.I	Acta1	-0.626433	1950.91
P21(H):P0(L)	2	-1.182	2.421	0.308	0.308	IPI00110827	16	R.DLTDYLMK.I	Acta1	-0.55711	191.201
P21(H):P0(L)	2	-1.182	2.598	0.28	0.28	IPI00110827	16	R.DLTDYLMK.I	Acta1	-0.55716	197.867
P21(H):P0(L)	2	-1.18	2.749	0.33	0.33	IPI00110827	16	K.AGFAGDDAPR.A	Acta1	0.274764	136.728
P21(H):P0(L)	3	-1.18	3.09	0.3	0.3	IPI00110827	15	R.H]QGVM*VGM*GQK^.D	Acta1	-0.125599	68.0336
P21(H):P0(L)	3	-1.16	2.202	0.425	0.425	IPI00110827	17	R.A]VFPSIVGRPR.H	Acta1	1.10773	43.2772
P21(H):P0(L)	2	-1.16	2.629	0.473	0.473	IPI00110827	16	K.DSYVGDEAQSK.R	Acta1	-1.51889	39.9859
P21(H):P0(L)	2	-1.16	2.879	0.559	0.559	IPI00110827	16	K.DSYVGDEAQSK.R	Acta1	-1.51792	38.7378
P21(H):P0(L)	2	-1.15	2.488	0.276	0.305	IPI00110827	15	R.H]QGVM*VGMGQK^.D	Acta1	1.77533	102.44
P21(H):P0(L)	2	-1.15	2.885	0.346	0.346	IPI00110827	14	K.E]ITALAPSTMK^.I	Acta1	0.86032	304.76
P21(H):P0(L)	2	-1.15	3.122	0.348	0.348	IPI00110827	14	K.E]ITALAPSTMK^.I	Acta1	0.860388	310.728
P21(H):P0(L)	3	-1.14	2.293	0.209	0.209	IPI00110827	17	R.A]VFPSIVGRPR.H	Acta1	1.02145	139.599
P21(H):P0(L)	3	-1.14	2.378	0.178	0.178	IPI00110827	15	R.H]QGVM*VGMGQK^.D	Acta1	1.39367	550.989
P21(H):P0(L)	2	-1.14	2.519	0.538	0.538	IPI00110827	16	K.D]SYVGDEAQSK^.R	Acta1	-1.42466	25.567
P21(H):P0(L)	3	-1.14	2.823	0.444	0.444	IPI00110827	17	R.A]VFPSIVGRPR.H	Acta1	0.752018	29.6759
P21(H):P0(L)	3	-1.14	2.824	0.39	0.39	IPI00110827	17	R.A]VFPSIVGRPR.H	Acta1	1.02145	137.002
P21(H):P0(L)	3	-1.14	3.314	0.222	0.222	IPI00110827	15	R.H]QGVM*VGM*GQK^.D	Acta1	0.682976	120.325
P21(H):P0(L)	2	-1.14	3.403	0.561	0.561	IPI00110827	16	K.D]SYVGDEAQSK^.R	Acta1	-1.071	3098.64
P21(H):P0(L)	2	-1.14	3.656	0.604	0.604	IPI00110827	16	K.D]SYVGDEAQSK^.R	Acta1	-1.07099	3012.22
P21(H):P0(L)	3	-1.1	2.439	0.262	0.262	IPI00110827	17	R.A]VFPSIVGRPR.H	Acta1	1.10684	36.5789
P21(H):P0(L)	2	-1.1	2.864	0.269	0.269	IPI00110827	16	R.D]LTDYLMK^.I	Acta1	-0.671219	2057.46
P21(H):P0(L)	2	-1.1	2.905	0.266	0.266	IPI00110827	16	R.D]LTDYLMK^.I	Acta1	-0.671226	2085.14
P21(H):P0(L)	2	-1.0929	2.772	0.377	0.377	IPI00110827	14	K.E]ITALAPSTMK^.I	Acta1	0.875374	726.413
P21(H):P0(L)	2	-1.09	2.862	0.381	0.381	IPI00110827	16	R.D]LTDYLMK^.I	Acta1	-0.690006	401.062
P21(H):P0(L)	2	-1.09	3.231	0.344	0.344	IPI00110827	15	R.H]QGVMVGMGQK^.D	Acta1	1.53427	212.882
P21(H):P0(L)	2	-1.0829	3.012	0.398	0.398	IPI00110827	14	K.E]ITALAPSTMK^.I	Acta1	0.87545	739.227
P21(H):P0(L)	2	-1.08	2.162	0.279	0.279	IPI00110827	15	R.H]QGVM*VGM*GQK^.D	Acta1	1.13033	20.4225
P21(H):P0(L)	2	-1.08	2.737	0.312	0.312	IPI00110827	14	K.EITALAPSTMK.I	Acta1	0.899693	490.076
P21(H):P0(L)	2	-1.08	3.064	0.325	0.325	IPI00110827	15	R.H]QGVMVGMGQK^.D	Acta1	1.56952	79.1505
P21(H):P0(L)	2	-1.08	3.371	0.311	0.311	IPI00110827	15	R.H]QGVMVGMGQK^.D	Acta1	1.54013	267.168
P21(H):P0(L)	2	-1.08	3.507	0.329	0.329	IPI00110827	15	R.H]QGVMVGMGQK^.D	Acta1	1.56964	79.5587
P21(H):P0(L)	2	-1.08	3.568	0.493	0.493	IPI00110827	16	K.A]GFAGDDAPR.A	Acta1	0.116488	1168.19
P21(H):P0(L)	2	-1.08	3.578	0.497	0.497	IPI00110827	16	K.A]GFAGDDAPR.A	Acta1	0.11649	1167.5
P21(H):P0(L)	2	-1.07	2.55	0.34	0.34	IPI00110827	16	R.D]LTDYLMK^.I	Acta1	-0.73035	413.447
P21(H):P0(L)	2	-1.07	3.311	0.313	0.313	IPI00110827	15	R.H]QGVMVGMGQK^.D	Acta1	1.54016	268.274
P21(H):P0(L)	2	-1.07	3.347	0.3	0.3	IPI00110827	15	R.H]QGVMVGMGQK^.D	Acta1	1.53428	212.987
P21(H):P0(L)	3	-1.06	2.375	0.447	0.447	IPI00110827	17	R.A]VFPSIVGRPR.H	Acta1	0.975038	29.1625
P21(H):P0(L)	3	-1.06	3.189	0.158	0.158	IPI00110827	15	R.H]QGVMVGM*GQK^.D	Acta1	1.39398	582.452
P21(H):P0(L)	3	-1.06	3.709	0.165	0.165	IPI00110827	15	R.H]QGVMVGM*GQK^.D	Acta1	1.39394	577.767
P21(H):P0(L)	3	-1.05	2.295	0.485	0.485	IPI00110827	17	R.A]VFPSIVGRPR.H	Acta1	0.974976	18.8737
P21(H):P0(L)	3	-1.05	2.834	0.252	0.252	IPI00110827	15	R.H]QGVM*VGMGQK^.D	Acta1	1.41167	677.503
P21(H):P0(L)	3	-1.05	3.076	0.301	0.301	IPI00110827	15	R.H]QGVM*VGMGQK^.D	Acta1	1.41141	664.737
P21(H):P0(L)	2	-1.04	2.33	0.245	0.33	IPI00110827	15	R.H]QGVMVGM*GQK^.D	Acta1	1.366	161.13
P21(H):P0(L)	2	-1.04	2.394	0.316	0.383	IPI00110827	15	R.H]QGVMVGM*GQK^.D	Acta1	1.36633	162.174
P21(H):P0(L)	2	-1.04	2.918	0.437	0.437	IPI00110827	17	R.AVFPSIVGRPR.H	Acta1	1.163	203.18
P21(H):P0(L)	2	-1.04	2.96	0.385	0.385	IPI00110827	17	R.AVFPSIVGRPR.H	Acta1	1.163	204.909
P21(H):P0(L)	2	-1.04	3.341	0.532	0.532	IPI00110827	16	K.D]SYVGDEAQSK^.R	Acta1	-1.43986	197.74
P21(H):P0(L)	2	-1.03	2.178	0.295	0.295	IPI00110827	15	R.H]QGVM*VGM*GQK^.D	Acta1	1.13048	20.7343
P21(H):P0(L)	3	-1.03	2.292	0.32	0.32	IPI00110827	17	R.A]VFPSIVGRPR.H	Acta1	1.10837	49.7276
P21(H):P0(L)	3	-1.03	2.501	0.438	0.438	IPI00110827	17	R.A]VFPSIVGRPR.H	Acta1	1.1264	697.348
P21(H):P0(L)	2	-1.03	2.818	0.375	0.375	IPI00110827	15	R.HQGVMVGMGQK.D	Acta1	1.47938	56.0534
P21(H):P0(L)	2	-1.03	3.277	0.329	0.329	IPI00110827	16	K.AGFAGDDAPR.A	Acta1	0.111391	1310.37
P21(H):P0(L)	2	-1.03	3.308	0.55	0.55	IPI00110827	16	K.D]SYVGDEAQSK^.R	Acta1	-1.44058	224.317
P21(H):P0(L)	2	-1.03	3.337	0.339	0.339	IPI00110827	16	K.AGFAGDDAPR.A	Acta1	0.111391	1302
P21(H):P0(L)	2	-1.03	3.466	0.315	0.315	IPI00110827	15	R.H]QGVMVGMGQK^.D	Acta1	1.47938	56.0534
P21(H):P0(L)	3	-1.02	2.214	0.203	0.203	IPI00110827	17	R.A]VFPSIVGRPR.H	Acta1	1.10844	50.6166
P21(H):P0(L)	2	-1.02	2.853	0.383	0.383	IPI00110827	14	K.E]ITALAPSTMK^.I	Acta1	0.829109	80.1245
P21(H):P0(L)	2	-1.02	3.001	0.322	0.322	IPI00110827	14	K.E]ITALAPSTMK^.I	Acta1	0.829107	80.1144
P21(H):P0(L)	2	-1.02	3.287	0.303	0.303	IPI00110827	15	R.H]QGVMVGMGQK^.D	Acta1	1.47949	56.2968
P21(H):P0(L)	2	-1.01	2.707	0.366	0.366	IPI00110827	16	R.D]LTDYLMK^.I	Acta1	-0.574859	80.3418
P21(H):P0(L)	2	-1.01	3.312	0.334	0.334	IPI00110827	15	R.H]QGVMVGMGQK^.D	Acta1	1.23821	45.2176
P21(H):P0(L)	3	-1	2.356	0.508	0.508	IPI00110827	17	R.A]VFPSIVGRPR.H	Acta1	1.03517	23.1988
P21(H):P0(L)	2	-1	3.041	0.399	0.399	IPI00110827	17	R.A]VFPSIVGRPR.H	Acta1	1.01148	229.551
P21(H):P0(L)	2	-1	3.059	0.391	0.391	IPI00110827	17	R.A]VFPSIVGRPR.H	Acta1	1.0115	230.302
P21(H):P0(L)	2	-1	3.089	0.281	0.281	IPI00110827	14	K.E]ITALAPSTMK^.I	Acta1	0.987544	182.522
P21(H):P0(L)	2	-0.9947	2.464	0.305	0.305	IPI00110827	16	R.DLTDYLMK.I	Acta1	-0.488639	252.524
P21(H):P0(L)	2	-0.9947	2.47	0.295	0.295	IPI00110827	16	R.DLTDYLMK.I	Acta1	-0.488679	265.014
P21(H):P0(L)	2	-0.98	2.09	0.382	0.382	IPI00110827	16	R.DLTDYLMK.I	Acta1	-0.788343	47.5868
P21(H):P0(L)	3	-0.98	2.477	0.152	0.152	IPI00110827	15	R.H]QGVMVGMGQK^.D	Acta1	0.804777	152.571
P21(H):P0(L)	3	-0.98	2.497	0.418	0.418	IPI00110827	17	R.A]VFPSIVGRPR.H	Acta1	1.03517	23.4436
P21(H):P0(L)	2	-0.98	2.873	0.332	0.332	IPI00110827	14	K.E]ITALAPSTMK^.I	Acta1	0.987564	183.317
P21(H):P0(L)	2	-0.98	2.909	0.387	0.387	IPI00110827	14	K.E]ITALAPSTMK^.I	Acta1	0.687817	151.726
P21(H):P0(L)	2	-0.98	3.179	0.376	0.376	IPI00110827	14	K.E]ITALAPSTMK^.I	Acta1	0.858221	472.275
P21(H):P0(L)	2	-0.97	2.625	0.366	0.366	IPI00110827	17	R.AVFPSIVGRPR.H	Acta1	0.983553	226.747
P21(H):P0(L)	2	-0.97	2.828	0.397	0.397	IPI00110827	17	R.AVFPSIVGRPR.H	Acta1	0.983444	222.349
P21(H):P0(L)	2	-0.96	2.4	0.324	0.324	IPI00110827	16	R.D]LTDYLMK^.I	Acta1	-0.85764	427.345
P21(H):P0(L)	2	-0.96	2.518	0.276	0.276	IPI00110827	16	R.D]LTDYLMK^.I	Acta1	-1.01291	467.438
P21(H):P0(L)	2	-0.95	2.488	0.312	0.312	IPI00110827	14	K.EITALAPSTMK.I	Acta1	0.922288	434.722
P21(H):P0(L)	2	-0.95	2.621	0.369	0.369	IPI00110827	14	K.EITALAPSTMK.I	Acta1	0.922497	445.023
P21(H):P0(L)	2	-0.94	2.24	0.161	0.439	IPI00110827	15	R.HQGVM*VGMGQK.D	Acta1	1.36458	156.607
P21(H):P0(L)	3	-0.94	2.252	0.363	0.363	IPI00110827	15	K.DSYVGDEAQSKR.G	Acta1	2.46131	393.099
P21(H):P0(L)	3	-0.94	2.289	0.061	0.061	IPI00110827	15	R.H]QGVM*VGMGQK^.D	Acta1	1.25351	66.0019
P21(H):P0(L)	2	-0.94	3.158	0.311	0.311	IPI00110827	16	R.D]LTDYLMK^.I	Acta1	-1.01291	468.423
P21(H):P0(L)	2	-0.93	2.601	0.502	0.502	IPI00110827	16	K.DSYVGDEAQSK.R	Acta1	-0.849888	74.2447
P21(H):P0(L)	3	-0.92	2.679	0.479	0.479	IPI00110827	15	K.D]SYVGDEAQSK^R.G	Acta1	2.14632	88.6638
P21(H):P0(L)	2	-0.92	2.693	0.331	0.331	IPI00110827	14	K.E]ITALAPSTMK^.I	Acta1	0.845054	66.7452
P21(H):P0(L)	3	-0.92	2.739	0.045	0.045	IPI00110827	15	R.H]QGVMVGM*GQK^.D	Acta1	1.40741	646.111
P21(H):P0(L)	3	-0.92	2.742	0.446	0.446	IPI00110827	17	R.A]VFPSIVGRPR.H	Acta1	1.10844	50.5917
P21(H):P0(L)	2	-0.92	3.001	0.35	0.35	IPI00110827	14	K.E]ITALAPSTMK^.I	Acta1	0.845145	66.9994
P21(H):P0(L)	3	-0.92	3.097	0.134	0.134	IPI00110827	15	R.H]QGVMVGM*GQK^.D	Acta1	1.40756	653.297
P21(H):P0(L)	2	-0.92	2.485	0.307	0.307	IPI00110827	16	R.DLTDYLMK.I	Acta1	-0.563671	139.939
P21(H):P0(L)	2	-0.92	2.732	0.403	0.403	IPI00110827	16	R.DLTDYLMK.I	Acta1	-0.564201	156.034
P21(H):P0(L)	2	-0.9189	2.411	0.429	0.429	IPI00110827	16	R.DLTDYLM*K.I	Acta1	1.25469	186.791
P21(H):P0(L)	3	-0.91	2.246	0.404	0.404	IPI00110827	17	R.A]VFPSIVGRPR.H	Acta1	1.08603	786.324
P21(H):P0(L)	3	-0.91	2.434	0.358	0.358	IPI00110827	14	K.I]K^IIAPPER.K	Acta1	2.88847	49.1167
P21(H):P0(L)	2	-0.9	2.04	0.311	0.311	IPI00110827	16	R.DLTDYLMK.I	Acta1	-0.574859	80.3418
P21(H):P0(L)	3	-0.9	2.428	0.153	0.153	IPI00110827	15	R.H]QGVM*VGM*GQK^.D	Acta1	1.4693	774.894
P21(H):P0(L)	3	-0.9	2.474	0.446	0.446	IPI00110827	17	R.A]VFPSIVGRPR.H	Acta1	1.25465	84.9891
P21(H):P0(L)	3	-0.9	2.609	0.251	0.251	IPI00110827	15	R.H]QGVM*VGMGQK^.D	Acta1	1.51306	123.268
P21(H):P0(L)	2	-0.9	2.854	0.381	0.381	IPI00110827	17	R.AVFPSIVGRPR.H	Acta1	1.10483	139.668
P21(H):P0(L)	2	-0.9	3.219	0.329	0.329	IPI00110827	15	R.H]QGVMVGMGQK^.D	Acta1	1.23823	45.3177
P21(H):P0(L)	3	-0.9	3.814	0.255	0.255	IPI00110827	15	R.H]QGVM*VGM*GQK^.D	Acta1	1.46934	784.432
P21(H):P0(L)	2	-0.881	2.659	0.274	0.274	IPI00110827	16	R.D]LTDYLMK^.I	Acta1	-0.605758	182.287
P21(H):P0(L)	2	-0.881	2.736	0.275	0.275	IPI00110827	16	R.D]LTDYLMK^.I	Acta1	-0.606728	190.018
P21(H):P0(L)	3	-0.88	3.061	0.489	0.489	IPI00110827	17	R.A]VFPSIVGRPR.H	Acta1	1.25467	85.0241
P21(H):P0(L)	2	-0.87	2.037	0.172	0.24	IPI00110827	15	R.H]QGVMVGM*GQK^.D	Acta1	1.03411	20.085
P21(H):P0(L)	2	-0.87	2.265	0.298	0.298	IPI00110827	16	R.D]LTDYLMK^.I	Acta1	-0.585328	403.43
P21(H):P0(L)	2	-0.87	2.743	0.311	0.311	IPI00110827	16	R.D]LTDYLMK^.I	Acta1	-0.585327	403.038
P21(H):P0(L)	2	-0.86	2.429	0.278	0.278	IPI00110827	15	R.H]QGVM*VGMGQK^.D	Acta1	1.36134	113.855
P21(H):P0(L)	3	-0.85	2.473	0.485	0.485	IPI00110827	17	R.A]VFPSIVGRPR.H	Acta1	1.0656	133.7
P21(H):P0(L)	2	-0.85	2.545	0.36	0.36	IPI00110827	14	K.EITALAPSTMK.I	Acta1	0.928123	402.58
P21(H):P0(L)	3	-0.85	2.654	0.382	0.382	IPI00110827	17	R.A]VFPSIVGRPR.H	Acta1	1.0656	136.313
P21(H):P0(L)	2	-0.84	2.591	0.405	0.405	IPI00110827	16	K.DSYVGDEAQSK.R	Acta1	-8.4344	6403.74
P21(H):P0(L)	2	-0.84	2.806	0.486	0.486	IPI00110827	16	K.DSYVGDEAQSK.R	Acta1	-8.38444	6107.6
P21(H):P0(L)	2	-0.84	2.823	0.277	0.277	IPI00110827	16	R.D]LTDYLMK^.I	Acta1	-0.644774	1621.01
P21(H):P0(L)	2	-0.84	2.949	0.26	0.26	IPI00110827	16	R.D]LTDYLMK^.I	Acta1	-0.644795	1634.47
P21(H):P0(L)	2	-0.8229	2.473	0.304	0.304	IPI00110827	16	R.DLTDYLMK.I	Acta1	-0.492715	136.469
P21(H):P0(L)	2	-0.8229	2.515	0.299	0.299	IPI00110827	16	R.DLTDYLMK.I	Acta1	-0.492948	140.735
P21(H):P0(L)	3	-0.82	2.279	0.284	0.284	IPI00110827	15	K.DSYVGDEAQSKR.G	Acta1	2.32602	319.535
P21(H):P0(L)	3	-0.82	2.321	0.375	0.375	IPI00110827	15	K.D]SYVGDEAQSK^R.G	Acta1	2.65385	148.65
P21(H):P0(L)	3	-0.82	2.537	0.368	0.368	IPI00110827	15	K.D]SYVGDEAQSK^R.G	Acta1	2.6911	152.31
P21(H):P0(L)	2	-0.82	3.328	0.367	0.367	IPI00110827	16	K.AGFAGDDAPR.A	Acta1	0.0912685	425.183
P21(H):P0(L)	3	-0.82	3.421	0.206	0.206	IPI00110827	15	R.H]QGVM*VGM*GQK^.D	Acta1	1.55514	340.069
P21(H):P0(L)	2	-0.81	2.617	0.328	0.328	IPI00110827	14	K.E]ITALAPSTMK^.I	Acta1	0.807927	78.042
P21(H):P0(L)	3	-0.81	2.686	0.427	0.427	IPI00110827	15	K.DSYVGDEAQSKR.G	Acta1	2.32583	304.105
P21(H):P0(L)	2	-0.81	3.005	0.555	0.555	IPI00110827	16	K.DSYVGDEAQSK.R	Acta1	-1.41567	73.7033
P21(H):P0(L)	2	-0.81	3.286	0.291	0.291	IPI00110827	16	K.AGFAGDDAPR.A	Acta1	0.0912685	426.134
P21(H):P0(L)	2	-0.8	2.268	0.072	0.296	IPI00110827	15	R.HQGVMVGM*GQK.D	Acta1	2.58968	105.148
P21(H):P0(L)	2	-0.79	2.503	0.293	0.293	IPI00110827	16	K.DSYVGDEAQSK.R	Acta1	-1.15135	33.6162
P21(H):P0(L)	2	-0.79	2.93	0.351	0.351	IPI00110827	16	R.DLTDYLMK.I	Acta1	-0.371275	45.5295
P21(H):P0(L)	3	-0.79	3.459	0.201	0.201	IPI00110827	15	R.H]QGVM*VGM*GQK^.D	Acta1	1.24575	436.679
P21(H):P0(L)	2	-0.78	2.555	0.31	0.31	IPI00110827	14	K.EITALAPSTMK.I	Acta1	0.823466	784.457
P21(H):P0(L)	3	-0.78	3.081	0.188	0.188	IPI00110827	15	R.H]QGVM*VGM*GQK^.D	Acta1	1.24575	426.474
P21(H):P0(L)	2	-0.77	3.249	0.369	0.369	IPI00110827	14	K.E]ITALAPSTMK^.I	Acta1	1.0111	753.995
P21(H):P0(L)	3	-0.76	2.35	0.171	0.171	IPI00110827	15	R.H]QGVM*VGMGQK^.D	Acta1	1.50744	195.893
P21(H):P0(L)	2	-0.76	2.934	0.476	0.476	IPI00110827	16	K.DSYVGDEAQSK.R	Acta1	-1.15135	32.9023
P21(H):P0(L)	2	-0.76	3.188	0.347	0.347	IPI00110827	15	R.HQGVMVGMGQK.D	Acta1	1.54016	268.383
P21(H):P0(L)	3	-0.75	2.927	0.274	0.274	IPI00110827	17	K.S]YELPDGQVITIGNER.F	Acta1	0.0466921	151.781
P21(H):P0(L)	2	-0.75	3.078	0.526	0.526	IPI00110827	16	K.D]SYVGDEAQSK^.R	Acta1	-1.19719	43.5932
P21(H):P0(L)	3	-0.74	2.232	0.236	0.236	IPI00110827	17	R.A]VFPSIVGRPR.H	Acta1	1.10527	28.7671
P21(H):P0(L)	2	-0.74	2.558	0.304	0.304	IPI00110827	15	R.HQGVMVGMGQK.D	Acta1	1.54015	267.813
P21(H):P0(L)	2	-0.73	2.466	0.319	0.404	IPI00110827	15	R.HQGVM*VGMGQK.D	Acta1	1.3904	155.968
P21(H):P0(L)	3	-0.73	2.92	0.206	0.206	IPI00110827	17	K.S]YELPDGQVITIGNER.F	Acta1	0.0408922	140.188
P21(H):P0(L)	2	-0.73	3.131	0.336	0.336	IPI00110827	15	R.H]QGVMVGMGQK^.D	Acta1	1.40594	54.357
P21(H):P0(L)	2	-0.7229	2.505	0.448	0.448	IPI00110827	16	K.DSYVGDEAQSK.R	Acta1	-1.31461	2250.23
P21(H):P0(L)	3	-0.72	2.219	0.044	0.044	IPI00110827	15	R.H]QGVMVGM*GQK^.D	Acta1	2.45155	102.986
P21(H):P0(L)	2	-0.72	2.229	0.236	0.403	IPI00110827	15	R.HQGVMVGM*GQK.D	Acta1	1.366	161.13
P21(H):P0(L)	3	-0.72	2.454	0.355	0.355	IPI00110827	15	K.DSYVGDEAQSKR.G	Acta1	2.31784	222.071
P21(H):P0(L)	3	-0.72	2.593	0.391	0.391	IPI00110827	15	K.DSYVGDEAQSKR.G	Acta1	2.31744	216.447
P21(H):P0(L)	3	-0.72	2.594	0.168	0.168	IPI00110827	15	R.H]QGVMVGMGQK^.D	Acta1	0.994594	264.476
P21(H):P0(L)	3	-0.72	2.694	0.127	0.127	IPI00110827	15	R.H]QGVMVGMGQK^.D	Acta1	1.34762	217.878
P21(H):P0(L)	2	-0.72	3.288	0.356	0.356	IPI00110827	14	K.E]ITALAPSTMK^.I	Acta1	0.803909	720.886
P21(H):P0(L)	3	-0.71	2.52	0.355	0.355	IPI00110827	17	R.A]VFPSIVGRPR.H	Acta1	1.04168	118.815
P21(H):P0(L)	3	-0.71	2.597	0.407	0.407	IPI00110827	17	R.A]VFPSIVGRPR.H	Acta1	0.975284	130.266
P21(H):P0(L)	2	-0.71	2.629	0.428	0.428	IPI00110827	16	K.DSYVGDEAQSK.R	Acta1	-3.7711	24.8816
P21(H):P0(L)	3	-0.71	2.785	0.474	0.474	IPI00110827	17	R.A]VFPSIVGRPR.H	Acta1	1.04142	116.382
P21(H):P0(L)	3	-0.71	2.866	0.492	0.492	IPI00110827	17	R.A]VFPSIVGRPR.H	Acta1	0.975366	133.038
P21(H):P0(L)	2	-0.71	3.315	0.354	0.354	IPI00110827	16	K.AGFAGDDAPR.A	Acta1	0.165702	1263.41
P21(H):P0(L)	2	-0.71	4.406	0.467	0.467	IPI00110827	9	K.Y]PIEHGIITNWDDMEK^.I	Acta1	0.933883	48.8737
P21(H):P0(L)	2	-0.7	2.025	0.355	0.355	IPI00110827	16	R.DLTDYLMK.I	Acta1	-0.668712	55.4962
P21(H):P0(L)	3	-0.7	2.456	0.427	0.427	IPI00110827	15	K.DSYVGDEAQSKR.G	Acta1	2.30307	208.551
P21(H):P0(L)	3	-0.7	2.535	0.456	0.456	IPI00110827	15	K.DSYVGDEAQSKR.G	Acta1	2.30255	202.452
P21(H):P0(L)	2	-0.7	2.698	0.488	0.488	IPI00110827	16	K.DSYVGDEAQSK.R	Acta1	-3.65253	21.929
P21(H):P0(L)	2	-0.7	3.211	0.327	0.327	IPI00110827	16	K.AGFAGDDAPR.A	Acta1	0.165718	1251.12
P21(H):P0(L)	2	-0.69	2.806	0.475	0.475	IPI00110827	16	K.DSYVGDEAQSK.R	Acta1	-1.19716	43.5271
P21(H):P0(L)	2	-0.69	4.606	0.447	0.447	IPI00110827	9	K.Y]PIEHGIITNWDDMEK^.I	Acta1	0.933868	48.7482
P21(H):P0(L)	3	-0.68	2.204	0.21	0.21	IPI00110827	17	R.A]VFPSIVGRPR.H	Acta1	0.922577	14.8416
P21(H):P0(L)	2	-0.68	2.823	0.532	0.532	IPI00110827	16	K.DSYVGDEAQSK.R	Acta1	-1.49058	98.0606
P21(H):P0(L)	2	-0.68	2.854	0.573	0.573	IPI00110827	16	K.DSYVGDEAQSK.R	Acta1	-1.49003	92.6998
P21(H):P0(L)	3	-0.68	3.104	0.274	0.274	IPI00110827	9	K.Y]PIEHGIITNWDDMEK^.I	Acta1	0.935541	407.457
P21(H):P0(L)	2	-0.67	2.26	0.226	0.274	IPI00110827	15	R.H]QGVMVGM*GQK^.D	Acta1	1.91297	36.6605
P21(H):P0(L)	3	-0.67	2.356	0.389	0.389	IPI00110827	17	R.A]VFPSIVGRPR.H	Acta1	1.08323	1013.11
P21(H):P0(L)	2	-0.67	3.137	0.381	0.381	IPI00110827	14	K.E]ITALAPSTMK^.I	Acta1	0.797777	449.675
P21(H):P0(L)	2	-0.67	3.236	0.354	0.354	IPI00110827	14	K.E]ITALAPSTMK^.I	Acta1	0.797635	438.78
P21(H):P0(L)	2	-0.66	3.008	0.517	0.517	IPI00110827	16	K.DSYVGDEAQSK.R	Acta1	-1.19719	43.5932
P21(H):P0(L)	3	-0.66	3.151	0.458	0.458	IPI00110827	17	R.A]VFPSIVGRPR.H	Acta1	0.953409	7.30353
P21(H):P0(L)	2	-0.66	3.206	0.335	0.335	IPI00110827	16	K.AGFAGDDAPR.A	Acta1	0.117764	440.156
P21(H):P0(L)	2	-0.66	3.461	0.246	0.246	IPI00110827	16	K.AGFAGDDAPR.A	Acta1	0.117764	440.07
P21(H):P0(L)	3	-0.64	3.7	0.214	0.214	IPI00110827	15	R.H]QGVM*VGM*GQK^.D	Acta1	1.35639	1061.5
P21(H):P0(L)	2	-0.63	2.178	0.31	0.31	IPI00110827	16	R.DLTDYLMK.I	Acta1	-0.635241	399.045
P21(H):P0(L)	2	-0.63	2.353	0.308	0.308	IPI00110827	16	R.DLTDYLMK.I	Acta1	-0.635181	378.103
P21(H):P0(L)	2	-0.63	3.064	0.541	0.541	IPI00110827	16	K.DSYVGDEAQSK.R	Acta1	-1.44058	224.317
P21(H):P0(L)	2	-0.63	3.072	0.551	0.551	IPI00110827	16	K.DSYVGDEAQSK.R	Acta1	-1.43986	197.74
P21(H):P0(L)	2	-0.62	2.274	0.429	0.429	IPI00110827	16	K.DSYVGDEAQSK.R	Acta1	-7.59283	1603.66
P21(H):P0(L)	2	-0.62	2.857	0.516	0.516	IPI00110827	16	K.DSYVGDEAQSK.R	Acta1	-7.63167	1647.5
P21(H):P0(L)	3	-0.61	2.254	0.182	0.182	IPI00110827	15	R.HQGVMVGM*GQK.D	Acta1	1.39398	582.452
P21(H):P0(L)	2	-0.61	2.366	0.388	0.388	IPI00110827	16	R.DLTDYLM*K.I	Acta1	1.07384	92.3399
P21(H):P0(L)	2	-0.61	3.047	0.555	0.555	IPI00110827	16	K.DSYVGDEAQSK.R	Acta1	-1.29239	286.221
P21(H):P0(L)	2	-0.61	3.062	0.556	0.556	IPI00110827	16	K.DSYVGDEAQSK.R	Acta1	-1.29249	291.465
P21(H):P0(L)	2	-0.6	2.364	0.38	0.38	IPI00110827	16	K.DSYVGDEAQSK.R	Acta1	-1.3872	2268.21
P21(H):P0(L)	3	-0.6	2.745	0.426	0.426	IPI00110827	17	R.A]VFPSIVGRPR.H	Acta1	1.00296	2959.51
P21(H):P0(L)	2	-0.59	2.053	0.305	0.305	IPI00110827	16	R.DLTDYLMK.I	Acta1	-0.625019	349.831
P21(H):P0(L)	2	-0.59	2.371	0.318	0.318	IPI00110827	16	R.DLTDYLMK.I	Acta1	-0.624634	332.122
P21(H):P0(L)	2	-0.59	2.88	0.463	0.463	IPI00110827	16	K.D]SYVGDEAQSK^.R	Acta1	-1.19634	41.7027
P21(H):P0(L)	2	-0.59	4.718	0.474	0.474	IPI00110827	9	K.Y]PIEHGIITNWDDMEK^.I	Acta1	0.883079	43.3745
P21(H):P0(L)	3	-0.58	2.635	0.347	0.347	IPI00110827	17	R.A]VFPSIVGRPR.H	Acta1	0.989652	70.9927
P21(H):P0(L)	2	-0.58	2.872	0.434	0.434	IPI00110827	17	R.AVFPSIVGRPR.H	Acta1	1.01148	229.551
P21(H):P0(L)	2	-0.58	3.045	0.448	0.448	IPI00110827	17	R.AVFPSIVGRPR.H	Acta1	1.0115	230.302
P21(H):P0(L)	3	-0.58	3.536	0.338	0.338	IPI00110827	17	K.S]YELPDGQVITIGNER.F	Acta1	-0.0250714	150.337
P21(H):P0(L)	2	-0.57	3.003	0.523	0.523	IPI00110827	16	K.DSYVGDEAQSK.R	Acta1	-4.03911	55.2398
P21(H):P0(L)	2	-0.57	3.042	0.553	0.553	IPI00110827	16	K.DSYVGDEAQSK.R	Acta1	-1.23267	231.741
P21(H):P0(L)	2	-0.57	3.043	0.552	0.552	IPI00110827	16	K.DSYVGDEAQSK.R	Acta1	-1.23397	240.086
P21(H):P0(L)	3	-0.56	2.843	0.16	0.16	IPI00110827	17	K.S]YELPDGQVITIGNER.F	Acta1	-0.0694831	209.349
P21(H):P0(L)	2	-0.56	3.039	0.548	0.548	IPI00110827	16	K.DSYVGDEAQSK.R	Acta1	-1.36525	174.546
P21(H):P0(L)	3	-0.55	2.816	0.39	0.39	IPI00110827	17	R.A]VFPSIVGRPR.H	Acta1	0.989694	71.7827
P21(H):P0(L)	2	-0.55	2.916	0.554	0.554	IPI00110827	16	K.DSYVGDEAQSK.R	Acta1	-1.36548	183.231
P21(H):P0(L)	2	-0.55	4.215	0.463	0.463	IPI00110827	17	K.S]YELPDGQVITIGNER.F	Acta1	0.197625	14.2533
P21(H):P0(L)	2	-0.55	4.538	0.505	0.505	IPI00110827	17	K.S]YELPDGQVITIGNER.F	Acta1	-0.00406989	71.3031
P21(H):P0(L)	2	-0.53	2.586	0.333	0.333	IPI00110827	16	K.A]GFAGDDAPR.A	Acta1	0.31148	7.98225
P21(H):P0(L)	3	-0.52	2.453	0.374	0.374	IPI00110827	17	R.A]VFPSIVGRPR.H	Acta1	1.02595	3420.32
P21(H):P0(L)	3	-0.52	2.486	0.429	0.429	IPI00110827	17	R.A]VFPSIVGRPR.H	Acta1	1.02595	3390.61
P21(H):P0(L)	2	-0.52	2.54	0.3	0.3	IPI00110827	15	R.HQGVMVGMGQK.D	Acta1	1.53431	213.545
P21(H):P0(L)	2	-0.51	2.494	0.373	0.373	IPI00110827	16	R.DLTDYLMK.I	Acta1	-0.730445	447.043
P21(H):P0(L)	2	-0.51	2.539	0.413	0.413	IPI00110827	16	R.DLTDYLMK.I	Acta1	-0.730398	429.673
P21(H):P0(L)	2	-0.51	3.061	0.303	0.303	IPI00110827	15	R.HQGVMVGMGQK.D	Acta1	1.53428	213.005
P21(H):P0(L)	2	-0.5	4.791	0.55	0.55	IPI00110827	17	K.S]YELPDGQVITIGNER.F	Acta1	-0.00407214	71.3211
P21(H):P0(L)	2	-0.49	2.232	0.363	0.363	IPI00110827	15	R.HQGVM*VGM*GQK.D	Acta1	1.53602	148.502
P21(H):P0(L)	3	-0.49	3.002	0.222	0.222	IPI00110827	17	K.S]YELPDGQVITIGNER.F	Acta1	0.160228	176.548
P21(H):P0(L)	2	-0.49	3.34	0.351	0.351	IPI00110827	16	K.AGFAGDDAPR.A	Acta1	0.116488	1168.19
P21(H):P0(L)	3	-0.49	3.386	0.437	0.437	IPI00110827	17	K.S]YELPDGQVITIGNER.F	Acta1	0.160138	171.595
P21(H):P0(L)	2	-0.49	3.39	0.363	0.363	IPI00110827	16	K.AGFAGDDAPR.A	Acta1	0.11649	1167.5
P21(H):P0(L)	2	-0.48	4.909	0.545	0.545	IPI00110827	17	K.S]YELPDGQVITIGNER.F	Acta1	-0.00265215	176.925
P21(H):P0(L)	2	-0.48	4.995	0.537	0.537	IPI00110827	17	K.S]YELPDGQVITIGNER.F	Acta1	-0.00263948	176.392
P21(H):P0(L)	3	-0.47	2.448	0.366	0.366	IPI00110827	17	R.A]VFPSIVGRPR.H	Acta1	1.02613	3031.52
P21(H):P0(L)	2	-0.47	4.619	0.514	0.514	IPI00110827	17	K.S]YELPDGQVITIGNER.F	Acta1	0.0319973	123.1
P21(H):P0(L)	2	-0.47	5.369	0.525	0.525	IPI00110827	17	K.S]YELPDGQVITIGNER.F	Acta1	0.0319126	119.911
P21(H):P0(L)	3	-0.45	2.98	0.231	0.231	IPI00110827	15	R.H]QGVMVGMGQK^.D	Acta1	1.47781	96.5347
P21(H):P0(L)	3	-0.45	3.433	0.143	0.143	IPI00110827	15	R.H]QGVMVGM*GQK^.D	Acta1	1.41244	716.942
P21(H):P0(L)	2	-0.44	4.975	0.552	0.552	IPI00110827	17	K.S]YELPDGQVITIGNER.F	Acta1	0.0307913	163.981
P21(H):P0(L)	2	-0.44	5.229	0.555	0.555	IPI00110827	17	K.S]YELPDGQVITIGNER.F	Acta1	0.0308008	173.823
P21(H):P0(L)	2	-0.43	4.247	0.52	0.52	IPI00110827	17	K.S]YELPDGQVITIGNER.F	Acta1	-0.00366347	143.979
P21(H):P0(L)	2	-0.4247	2.856	0.362	0.362	IPI00110827	14	K.E]ITALAPSTMK^.I	Acta1	0.80401	842.786
P21(H):P0(L)	2	-0.421	2.417	0.309	0.309	IPI00110827	16	R.DLTDYLMK.I	Acta1	-0.605758	182.287
P21(H):P0(L)	2	-0.421	2.466	0.309	0.309	IPI00110827	16	R.DLTDYLMK.I	Acta1	-0.606728	190.018
P21(H):P0(L)	3	-0.39	2.436	0.44	0.44	IPI00110827	17	R.A]VFPSIVGRPR.H	Acta1	1.00337	4074.02
P21(H):P0(L)	3	-0.39	2.603	0.457	0.457	IPI00110827	17	R.A]VFPSIVGRPR.H	Acta1	1.00337	4090.6
P21(H):P0(L)	2	-0.39	2.965	0.349	0.349	IPI00110827	14	K.EITALAPSTMK.I	Acta1	0.821538	611.242
P21(H):P0(L)	2	-0.39	4.904	0.537	0.537	IPI00110827	17	K.S]YELPDGQVITIGNER.F	Acta1	0.0503382	225.652
P21(H):P0(L)	2	-0.39	5.034	0.571	0.571	IPI00110827	17	K.S]YELPDGQVITIGNER.F	Acta1	0.0501624	215.837
P21(H):P0(L)	3	-0.37	2.321	0.205	0.205	IPI00110827	15	R.HQGVMVGMGQK.D	Acta1	1.51824	820.658
P21(H):P0(L)	2	-0.37	2.869	0.487	0.487	IPI00110827	16	K.DSYVGDEAQSK.R	Acta1	-1.49134	59.4739
P21(H):P0(L)	3	-0.37	2.984	0.31	0.31	IPI00110827	9	K.Y]PIEHGIITNWDDMEK^.I	Acta1	0.989236	393.172
P21(H):P0(L)	2	-0.37	3.062	0.537	0.537	IPI00110827	16	K.DSYVGDEAQSK.R	Acta1	-1.49219	60.7163
P21(H):P0(L)	2	-0.37	4.979	0.564	0.564	IPI00110827	17	K.S]YELPDGQVITIGNER.F	Acta1	0.0898872	254.106
P21(H):P0(L)	2	-0.37	5.133	0.562	0.562	IPI00110827	17	K.S]YELPDGQVITIGNER.F	Acta1	0.0898739	239.461
P21(H):P0(L)	2	-0.36	2.608	0.328	0.328	IPI00110827	14	K.EITALAPSTMK.I	Acta1	0.86032	304.76
P21(H):P0(L)	2	-0.36	2.647	0.328	0.328	IPI00110827	14	K.EITALAPSTMK.I	Acta1	0.860388	310.728
P21(H):P0(L)	2	-0.34	5.182	0.462	0.462	IPI00110827	17	K.SYELPDGQVITIGNER.F	Acta1	0.0319126	119.911
P21(H):P0(L)	2	-0.33	2.878	0.532	0.532	IPI00110827	16	K.DSYVGDEAQSK.R	Acta1	-1.4498	65.0593
P21(H):P0(L)	2	-0.33	2.947	0.524	0.524	IPI00110827	16	K.DSYVGDEAQSK.R	Acta1	-1.44868	62.7404
P21(H):P0(L)	3	-0.32	2.797	0.288	0.288	IPI00110827	9	K.Y]PIEHGIITNWDDMEK^.I	Acta1	0.989234	392.078
P21(H):P0(L)	2	-0.32	5.174	0.472	0.472	IPI00110827	17	K.SYELPDGQVITIGNER.F	Acta1	0.0319973	123.1
P21(H):P0(L)	3	-0.31	3.239	0.234	0.234	IPI00110827	17	K.SYELPDGQVITIGNER.F	Acta1	0.0409138	143.905
P21(H):P0(L)	3	-0.3	2.98	0.252	0.252	IPI00110827	9	K.Y]PIEHGIITNWDDMEK^.I	Acta1	1.01185	397.112
P21(H):P0(L)	2	-0.3	5.151	0.537	0.537	IPI00110827	17	K.S]YELPDGQVITIGNER.F	Acta1	-0.129388	67.0132
P21(H):P0(L)	3	-0.29	2.524	0.279	0.279	IPI00110827	9	K.Y]PIEHGIITNWDDMEK^.I	Acta1	1.01185	397.022
P21(H):P0(L)	2	-0.28	3.272	0.525	0.525	IPI00110827	16	K.D]SYVGDEAQSK^.R	Acta1	-1.44868	62.7404
P21(H):P0(L)	2	-0.2747	2.399	0.448	0.448	IPI00110827	16	R.DLTDYLM*K.I	Acta1	1.25644	116.186
P21(H):P0(L)	2	-0.27	2.468	0.412	0.412	IPI00110827	16	R.DLTDYLM*K.I	Acta1	0.111642	181.139
P21(H):P0(L)	2	-0.27	3.348	0.375	0.375	IPI00110827	14	K.E]ITALAPSTMK^.I	Acta1	0.918257	529.893
P21(H):P0(L)	2	-0.26	2.85	0.421	0.421	IPI00110827	16	K.D]SYVGDEAQSK^.R	Acta1	-1.15135	32.58
P21(H):P0(L)	2	-0.26	3.012	0.362	0.362	IPI00110827	14	K.E]ITALAPSTMK^.I	Acta1	0.918124	526.034
P21(H):P0(L)	2	-0.25	2.624	0.474	0.474	IPI00110827	16	K.D]SYVGDEAQSK^.R	Acta1	-1.15135	32.9023
P21(H):P0(L)	3	-0.19	3.322	0.264	0.264	IPI00110827	17	K.SYELPDGQVITIGNER.F	Acta1	-0.0250694	143.657
P21(H):P0(L)	2	-0.18	2.198	0.197	0.437	IPI00110827	15	R.HQGVM*VGMGQK.D	Acta1	1.36134	113.855
P21(H):P0(L)	2	-0.18	2.352	0.336	0.336	IPI00110827	16	R.DLTDYLMK.I	Acta1	-0.729286	1796.31
P21(H):P0(L)	3	-0.16	2.932	0.084	0.084	IPI00110827	17	K.SYELPDGQVITIGNER.F	Acta1	-0.0250675	137.691
P21(H):P0(L)	2	-0.14	2.342	0.359	0.359	IPI00110827	16	R.DLTDYLMK.I	Acta1	1.39776	55.0856
P21(H):P0(L)	3	-0.14	3.378	0.285	0.285	IPI00110827	17	K.SYELPDGQVITIGNER.F	Acta1	0.0466959	155.692
P21(H):P0(L)	2	-0.1229	2.914	0.322	0.322	IPI00110827	14	K.EITALAPSTMK.I	Acta1	0.875374	726.413
P21(H):P0(L)	2	-0.12	2.602	0.352	0.352	IPI00110827	14	K.EITALAPSTMK.I	Acta1	0.860756	463.055
P21(H):P0(L)	2	-0.12	2.897	0.368	0.368	IPI00110827	14	K.EITALAPSTMK.I	Acta1	0.861168	472.275
P21(H):P0(L)	3	-0.12	3.038	0.07	0.07	IPI00110827	15	R.H]QGVMVGMGQK^.D	Acta1	1.39247	188.831
P21(H):P0(L)	3	-0.11	2.869	0.255	0.255	IPI00110827	17	K.SYELPDGQVITIGNER.F	Acta1	-0.0698866	223.524
P21(H):P0(L)	3	-0.09	2.879	0.253	0.253	IPI00110827	17	K.SYELPDGQVITIGNER.F	Acta1	-0.069733	219.533
P21(H):P0(L)	2	-0.07	2.583	0.321	0.321	IPI00110827	14	K.EITALAPSTMK.I	Acta1	0.984209	370.121
P21(H):P0(L)	2	-0.07	2.718	0.346	0.346	IPI00110827	14	K.EITALAPSTMK.I	Acta1	0.984438	373.727
P21(H):P0(L)	2	-0.05	3.972	0.391	0.391	IPI00110827	17	K.SYELPDGQVITIGNER.F	Acta1	-0.00406989	71.3031
P21(H):P0(L)	2	-0.04	2.207	0.135	0.135	IPI00110827	16	R.D]LTDYLMK^.I	Acta1	-0.762075	159.707
P21(H):P0(L)	2	-0.04	3.384	0.369	0.369	IPI00110827	17	K.SYELPDGQVITIGNER.F	Acta1	0.5093	8.88689
P21(H):P0(L)	2	-0.03	5.258	0.474	0.474	IPI00110827	17	K.SYELPDGQVITIGNER.F	Acta1	-0.00411405	71.6572
P21(H):P0(L)	2	-0.01	2.558	0.312	0.312	IPI00110827	16	R.DLTDYLMK.I	Acta1	-0.702316	1727.38
P21(H):P0(L)	2	0	2.487	0.31	0.31	IPI00110827	16	R.DLTDYLMK.I	Acta1	-0.626419	1926.25
P21(H):P0(L)	2	0	2.604	0.412	0.412	IPI00110827	16	R.DLTDYLMK.I	Acta1	-0.626433	1950.91
P21(H):P0(L)	2	0	2.701	0.376	0.376	IPI00110827	14	K.E]ITALAPSTM*K^.I	Acta1	0.817636	43.9871
P21(H):P0(L)	2	0.01	2.356	0.312	0.312	IPI00110827	16	R.DLTDYLMK.I	Acta1	-0.671906	1924.72
P21(H):P0(L)	2	0.01	2.604	0.31	0.31	IPI00110827	16	R.DLTDYLMK.I	Acta1	-0.671906	1957.3
P21(H):P0(L)	2	0.02	2.814	0.391	0.391	IPI00110827	14	K.EITALAPSTMK.I	Acta1	1.0149	753.995
P21(H):P0(L)	2	0.03	2.548	0.307	0.307	IPI00110827	16	R.DLTDYLMK.I	Acta1	-0.726944	1713.21
P21(H):P0(L)	3	0.04	3.296	0.199	0.199	IPI00110827	17	K.SYELPDGQVITIGNER.F	Acta1	0.0458654	133.095
P21(H):P0(L)	2	0.05	3.145	0.553	0.553	IPI00110827	16	K.DSYVGDEAQSK.R	Acta1	-1.42227	2933.37
P21(H):P0(L)	2	0.05	3.201	0.551	0.551	IPI00110827	16	K.DSYVGDEAQSK.R	Acta1	-1.42229	3031.38
P21(H):P0(L)	2	0.06	3.963	0.434	0.434	IPI00110827	9	K.YPIEHGIITNWDDMEK.I	Acta1	0.933821	48.362
P21(H):P0(L)	2	0.07	4.637	0.485	0.485	IPI00110827	17	K.SYELPDGQVITIGNER.F	Acta1	0.0308008	173.823
P21(H):P0(L)	2	0.07	4.683	0.482	0.482	IPI00110827	17	K.SYELPDGQVITIGNER.F	Acta1	0.0307913	163.981
P21(H):P0(L)	2	0.09	2.073	0.158	0.234	IPI00110827	15	R.HQGVMVGM*GQK.D	Acta1	1.39475	167.295
P21(H):P0(L)	2	0.1	2.834	0.533	0.533	IPI00110827	16	K.DSYVGDEAQSK.R	Acta1	-1.46747	71.8454
P21(H):P0(L)	2	0.1	2.966	0.55	0.55	IPI00110827	16	K.DSYVGDEAQSK.R	Acta1	-1.46776	73.0835
P21(H):P0(L)	2	0.11	2.879	0.357	0.357	IPI00110827	14	K.EITALAPSTMK.I	Acta1	0.80905	449.675
P21(H):P0(L)	2	0.11	2.894	0.366	0.366	IPI00110827	14	K.EITALAPSTMK.I	Acta1	0.808718	438.78
P21(H):P0(L)	2	0.13	2.521	0.291	0.291	IPI00110827	16	R.D]LTDYLMK^.I	Acta1	-0.796423	69.6249
P21(H):P0(L)	2	0.13	2.553	0.302	0.302	IPI00110827	16	R.DLTDYLMK.I	Acta1	-0.671219	2057.46
P21(H):P0(L)	2	0.13	2.565	0.299	0.299	IPI00110827	16	R.DLTDYLMK.I	Acta1	-0.671226	2085.14
P21(H):P0(L)	3	0.13	2.59	0.194	0.194	IPI00110827	9	K.YPIEHGIITNWDDMEK.I	Acta1	0.989237	394.707
P21(H):P0(L)	2	0.15	4.667	0.484	0.484	IPI00110827	17	K.SYELPDGQVITIGNER.F	Acta1	0.0898872	254.106
P21(H):P0(L)	2	0.15	4.719	0.494	0.494	IPI00110827	17	K.SYELPDGQVITIGNER.F	Acta1	-0.00263948	176.392
P21(H):P0(L)	2	0.15	4.866	0.488	0.488	IPI00110827	17	K.SYELPDGQVITIGNER.F	Acta1	-0.00236288	165.488
P21(H):P0(L)	2	0.15	5.458	0.487	0.487	IPI00110827	17	K.SYELPDGQVITIGNER.F	Acta1	0.0898739	239.461
P21(H):P0(L)	2	0.17	2.29	0.176	0.176	IPI00110827	16	R.DLTDYLM*K.I	Acta1	1.74915	304.304
P21(H):P0(L)	3	0.17	2.304	0.198	0.198	IPI00110827	9	K.YPIEHGIITNWDDMEK.I	Acta1	0.989237	395.113
P21(H):P0(L)	2	0.21	5.383	0.493	0.493	IPI00110827	17	K.SYELPDGQVITIGNER.F	Acta1	0.0503382	225.652
P21(H):P0(L)	2	0.21	5.514	0.481	0.481	IPI00110827	17	K.SYELPDGQVITIGNER.F	Acta1	0.0501624	215.837
P21(H):P0(L)	2	0.23	4.44	0.385	0.385	IPI00110827	9	K.YPIEHGIITNWDDMEK.I	Acta1	0.933821	48.362
P21(H):P0(L)	2	0.24	2.119	0.321	0.321	IPI00110827	16	R.DLTDYLMK.I	Acta1	-0.762075	159.707
P21(H):P0(L)	2	0.26	2.878	0.425	0.425	IPI00110827	16	K.D]SYVGDEAQSK^.R	Acta1	-1.46776	73.0835
P21(H):P0(L)	2	0.26	3.134	0.484	0.484	IPI00110827	16	K.D]SYVGDEAQSK^.R	Acta1	-1.46792	73.7722
P21(H):P0(L)	2	0.26	3.313	0.249	0.249	IPI00110827	17	K.SYELPDGQVITIGNER.F	Acta1	-2.79589	29.0054
P21(H):P0(L)	2	0.3	2.913	0.344	0.344	IPI00110827	14	K.EITALAPSTMK.I	Acta1	0.803909	720.886
P21(H):P0(L)	2	0.33	2.756	0.329	0.329	IPI00110827	14	K.EITALAPSTMK.I	Acta1	0.865775	867.87
P21(H):P0(L)	2	0.33	2.925	0.322	0.322	IPI00110827	14	K.EITALAPSTMK.I	Acta1	0.865721	842.797
P21(H):P0(L)	2	0.46	2.574	0.308	0.308	IPI00110827	16	R.DLTDYLMK.I	Acta1	-0.644759	1611.59
P21(H):P0(L)	2	0.46	2.712	0.407	0.407	IPI00110827	16	R.DLTDYLMK.I	Acta1	-0.644774	1621.01
P21(H):P0(L)	2	0.48	2.007	0.285	0.285	IPI00110827	16	R.DLTDYLMK.I	Acta1	-0.796423	69.6249
P21(H):P0(L)	2	0.4811	3.298	0.558	0.558	IPI00110827	16	K.D]SYVGDEAQSK^.R	Acta1	-1.34956	1424.24
P21(H):P0(L)	2	0.4811	3.534	0.592	0.592	IPI00110827	16	K.D]SYVGDEAQSK^.R	Acta1	-1.34953	1421.48
P21(H):P0(L)	2	0.53	2.34	0.401	0.401	IPI00110827	16	R.DLTDYLMK.I	Acta1	-0.796443	69.805
P21(H):P0(L)	2	0.6	2.754	0.379	0.379	IPI00110827	14	K.EITALAPSTMK.I	Acta1	0.918124	526.034
P21(H):P0(L)	2	0.64	3.11	0.541	0.541	IPI00110827	16	K.DSYVGDEAQSK.R	Acta1	-1.29503	2851.44
P21(H):P0(L)	2	0.64	3.139	0.551	0.551	IPI00110827	16	K.DSYVGDEAQSK.R	Acta1	-1.29503	2734.7
P21(H):P0(L)	2	0.65	2.141	0.157	0.157	IPI00110827	16	R.DLTDYLM*K.I	Acta1	2.64529	479.592
P21(H):P0(L)	2	0.69	3.287	0.553	0.553	IPI00110827	16	K.D]SYVGDEAQSK^.R	Acta1	-1.38724	2297.66
P21(H):P0(L)	2	0.7	3.504	0.569	0.569	IPI00110827	16	K.D]SYVGDEAQSK^.R	Acta1	-1.38723	2285.23
P21(H):P0(L)	2	0.71	3.165	0.555	0.555	IPI00110827	16	K.DSYVGDEAQSK.R	Acta1	-1.56351	2539.66
P21(H):P0(L)	2	0.71	3.184	0.533	0.533	IPI00110827	16	K.DSYVGDEAQSK.R	Acta1	-1.56353	2606.4
P21(H):P0(L)	2	0.73	2.542	0.431	0.431	IPI00110827	16	K.DSYVGDEAQSK.R	Acta1	-1.13798	1883.29
P21(H):P0(L)	2	0.73	2.871	0.539	0.539	IPI00110827	16	K.DSYVGDEAQSK.R	Acta1	-1.138	1919.97
P21(H):P0(L)	3	0.79	2.624	0.183	0.183	IPI00110827	9	K.YPIEHGIITNWDDMEK.I	Acta1	0.935266	397.643
P21(H):P0(L)	3	0.84	2.63	0.23	0.23	IPI00110827	9	K.YPIEHGIITNWDDMEK.I	Acta1	1.01185	388.472
P21(H):P0(L)	2	0.9071	3.268	0.565	0.565	IPI00110827	16	K.D]SYVGDEAQSK^.R	Acta1	-1.3142	1945.86
P21(H):P0(L)	2	0.9071	3.377	0.579	0.579	IPI00110827	16	K.D]SYVGDEAQSK^.R	Acta1	-1.31409	1877.96
P21(H):P0(L)	2	0.92	2.182	0.235	0.235	IPI00110827	16	R.DLTDYLM*K.I	Acta1	1.34491	434.077
P21(H):P0(L)	2	1	3.131	0.544	0.544	IPI00110827	16	K.DSYVGDEAQSK.R	Acta1	-1.00391	2661.06
P21(H):P0(L)	2	1	3.153	0.539	0.539	IPI00110827	16	K.DSYVGDEAQSK.R	Acta1	-1.52795	2243.95
P21(H):P0(L)	2	1	3.18	0.54	0.54	IPI00110827	16	K.DSYVGDEAQSK.R	Acta1	-1.00392	2760.14
P21(H):P0(L)	2	1.01	3.162	0.531	0.531	IPI00110827	16	K.DSYVGDEAQSK.R	Acta1	-1.52797	2325.45
P21(H):P0(L)	2	1.04	3.136	0.53	0.53	IPI00110827	16	K.DSYVGDEAQSK.R	Acta1	-1.07099	3012.22
P21(H):P0(L)	2	1.04	3.139	0.543	0.543	IPI00110827	16	K.DSYVGDEAQSK.R	Acta1	-1.071	3098.64
P21(H):P0(L)	2	1.05	2.631	0.448	0.448	IPI00110827	16	R.DLTDYLM*K.I	Acta1	1.75279	345.703
P21(H):P0(L)	2	1.27	3.209	0.56	0.56	IPI00110827	16	K.DSYVGDEAQSK.R	Acta1	-1.57728	2432.29
P21(H):P0(L)	2	1.29	3.159	0.54	0.54	IPI00110827	16	K.DSYVGDEAQSK.R	Acta1	-1.57731	2533.45
P21(H):P0(L)	2	1.3653	3.289	0.568	0.568	IPI00110827	16	K.D]SYVGDEAQSK^.R	Acta1	-1.47805	1222.78
P21(H):P0(L)	2	1.38	2.421	0.253	0.253	IPI00110827	16	R.DLTDYLM*K.I	Acta1	1.6045	388.731
P21(H):P0(L)	2	1.559	2.978	0.354	0.354	IPI00110827	14	K.E]ITALAPSTMK^.I	Acta1	0.904066	1351.43
P21(H):P0(L)	2	1.569	2.762	0.337	0.337	IPI00110827	14	K.E]ITALAPSTMK^.I	Acta1	0.904145	1409.02
P21(H):P0(L)	2	1.9271	2.325	0.396	0.396	IPI00110827	16	K.DSYVGDEAQSK.R	Acta1	-1.31227	1187.32
P21(H):P0(L)	2	2.18	2.275	0.246	0.246	IPI00110827	16	R.DLTDYLM*K.I	Acta1	1.82069	366.189
P21(H):P0(L)	2	2.2553	2.452	0.262	0.262	IPI00110827	14	K.EITALAPSTMK.I	Acta1	0.808907	876.941
P21(H):P0(L)	2	2.469	2.6	0.325	0.325	IPI00110827	14	K.EITALAPSTMK.I	Acta1	0.904145	1409.02
P21(H):P0(L)	2	2.469	2.675	0.204	0.204	IPI00110827	14	K.EITALAPSTMK.I	Acta1	0.904066	1351.43
P21(H):P0(L)	2	2.64	2.09	0.396	0.396	IPI00110827	16	K.DSYVGDEAQSK.R	Acta1	-1.38705	2172.01
P21(H):P0(L)	2	2.65	3.045	0.551	0.551	IPI00110827	16	K.DSYVGDEAQSK.R	Acta1	-1.3871	2203.72
P21(H):P0(L)	2	2.7153	2.821	0.336	0.336	IPI00110827	14	K.EITALAPSTMK.I	Acta1	0.808805	855.665
P21(H):P0(L)	2	2.8071	3.101	0.555	0.555	IPI00110827	16	K.DSYVGDEAQSK.R	Acta1	-1.31379	1716.48
P21(H):P0(L)	2	2.8171	2.95	0.541	0.541	IPI00110827	16	K.DSYVGDEAQSK.R	Acta1	-1.31365	1653.8
P21(H):P0(L)	3	3.23	3.287	0.356	0.356	IPI00110827	9	K.Y]PIEHGIITNWDDMEK^.I	Acta1	1.01654	394.902
P21(H):P0(L)	3	3.9	2.443	0.221	0.221	IPI00110827	9	K.Y]PIEHGIITNWDDMEK^.I	Acta1	1.01655	388.055
P21(H):P0(L)	2	5.5311	2.734	0.5	0.5	IPI00110827	16	K.DSYVGDEAQSK.R	Acta1	-1.34246	1679.16
P21(H):P0(L)	2	6.2211	2.918	0.339	0.339	IPI00110827	14	K.EITALAPSTMK.I	Acta1	0.900912	628.392
P21(H):P0(L)	2	6.2211	3.01	0.312	0.312	IPI00110827	14	K.EITALAPSTMK.I	Acta1	0.900872	624.104
P21(H):P0(L)	2	10.19	3.529	0.313	0.313	IPI00110827	15	R.H]QGVMVGMGQK^.D	Acta1	2.20478	36.1584
P21(H):P0(L)	4	-4.28	3.722	0.597	0.597	IPI00110850	4	R.V]APEEHPVLLTEAPLNPK^ANR.E	Actb	4.32015	142.956
P21(H):P0(L)	4	-4.28	3.919	0.589	0.589	IPI00110850	4	R.V]APEEHPVLLTEAPLNPK^ANR.E	Actb	4.31996	142.753
P21(H):P0(L)	3	-4.13	3.929	0.511	0.511	IPI00110850	4	R.V]APEEHPVLLTEAPLNPK^ANR.E	Actb	4.30682	24.4031
P21(H):P0(L)	4	-3.87	6.063	0.56	0.56	IPI00110850	6	R.T]TGIVMDSGDGVTHTVPIYEGYALPHAILR.L	Actb	2.80273	27.3972
P21(H):P0(L)	2	-3.81	5.646	0.625	0.625	IPI00110850	7	K.LCYVALDFEQEMATAASSSSLEK.S	Actb	-3.27335	18.4096
P21(H):P0(L)	2	-3.58	3.6	0.485	0.485	IPI00110850	6	K.DLYANTVLSGGTTMYPGIADR.M	Actb	0.489638	70.9527
P21(H):P0(L)	3	-3.32	5.525	0.523	0.523	IPI00110850	6	R.T]TGIVM*DSGDGVTHTVPIYEGYALPHAILR.L	Actb	0.578217	6.33349
P21(H):P0(L)	2	-3.2729	6.233	0.608	0.608	IPI00110850	7	K.LCYVALDFEQEMATAASSSSLEK.S	Actb	-2.9287	15.7733
P21(H):P0(L)	2	-3.2689	5.54	0.622	0.622	IPI00110850	7	K.LCYVALDFEQEMATAASSSSLEK.S	Actb	-3.00546	14.4376
P21(H):P0(L)	4	-3.18	3.829	0.562	0.562	IPI00110850	4	R.V]APEEHPVLLTEAPLNPK^ANR.E	Actb	4.0235	151.231
P21(H):P0(L)	4	-3.18	3.913	0.618	0.618	IPI00110850	4	R.V]APEEHPVLLTEAPLNPK^ANR.E	Actb	4.02679	153.617
P21(H):P0(L)	4	-3.11	4.843	0.546	0.546	IPI00110850	6	R.T]TGIVMDSGDGVTHTVPIYEGYALPHAILR.L	Actb	2.9221	24.7745
P21(H):P0(L)	2	-2.955	5.658	0.611	0.611	IPI00110850	7	K.LCYVALDFEQEMATAASSSSLEK.S	Actb	-2.93082	17.302
P21(H):P0(L)	2	-2.9429	6.029	0.615	0.615	IPI00110850	7	K.LCYVALDFEQEMATAASSSSLEK.S	Actb	-2.92163	15.6944
P21(H):P0(L)	2	-2.89	6.127	0.613	0.613	IPI00110850	7	K.LCYVALDFEQEMATAASSSSLEK.S	Actb	-2.87837	13.7131
P21(H):P0(L)	3	-2.86	3.117	0.239	0.239	IPI00110850	7	K.LCYVALDFEQEMATAASSSSLEK.S	Actb	-3.2212	42.5606
P21(H):P0(L)	4	-2.83	3.866	0.594	0.594	IPI00110850	4	R.V]APEEHPVLLTEAPLNPK^ANR.E	Actb	4.09054	143.174
P21(H):P0(L)	4	-2.83	4.317	0.601	0.601	IPI00110850	4	R.V]APEEHPVLLTEAPLNPK^ANR.E	Actb	4.09021	142.323
P21(H):P0(L)	2	-2.8	6.075	0.616	0.616	IPI00110850	7	K.LCYVALDFEQEMATAASSSSLEK.S	Actb	-2.87652	13.6955
P21(H):P0(L)	3	-2.78	4.359	0.345	0.345	IPI00110850	7	K.LCYVALDFEQEMATAASSSSLEK.S	Actb	-4.06739	15.4106
P21(H):P0(L)	2	-2.7389	5.718	0.621	0.621	IPI00110850	7	K.LCYVALDFEQEMATAASSSSLEK.S	Actb	-3.02851	15.0232
P21(H):P0(L)	2	-2.735	5.638	0.615	0.615	IPI00110850	7	K.LCYVALDFEQEMATAASSSSLEK.S	Actb	-2.96018	17.7344
P21(H):P0(L)	2	-2.702	6.221	0.571	0.571	IPI00110850	7	K.LCYVALDFEQEMATAASSSSLEK.S	Actb	-3.58681	20.8068
P21(H):P0(L)	4	-2.69	6.068	0.578	0.578	IPI00110850	6	R.T]TGIVMDSGDGVTHTVPIYEGYALPHAILR.L	Actb	2.42901	35.5741
P21(H):P0(L)	4	-2.68	3.467	0.631	0.631	IPI00110850	4	R.V]APEEHPVLLTEAPLNPK^ANR.E	Actb	3.90312	145.529
P21(H):P0(L)	4	-2.68	3.589	0.578	0.578	IPI00110850	4	R.V]APEEHPVLLTEAPLNPK^ANR.E	Actb	3.90315	145.549
P21(H):P0(L)	3	-2.66	4.098	0.242	0.242	IPI00110850	7	K.LCYVALDFEQEMATAASSSSLEK.S	Actb	-4.11792	15.2725
P21(H):P0(L)	2	-2.5947	3.256	0.32	0.32	IPI00110850	6	K.D]LYANTVLSGGTTMYPGIADR.M	Actb	0.464244	43.3049
P21(H):P0(L)	2	-2.52	6.277	0.652	0.652	IPI00110850	7	K.LCYVALDFEQEMATAASSSSLEK.S	Actb	-2.92715	14.7455
P21(H):P0(L)	3	-2.45	4.62	0.315	0.315	IPI00110850	7	K.LCYVALDFEQEMATAASSSSLEK.S	Actb	-5.08057	22.9673
P21(H):P0(L)	2	-2.4447	5.356	0.617	0.617	IPI00110850	7	K.LCYVALDFEQEMATAASSSSLEK.S	Actb	-2.93177	16.3354
P21(H):P0(L)	3	-2.44	4.545	0.332	0.332	IPI00110850	7	K.LCYVALDFEQEMATAASSSSLEK.S	Actb	-4.72955	21.1718
P21(H):P0(L)	2	-2.4289	5.676	0.672	0.672	IPI00110850	7	K.LCYVALDFEQEMATAASSSSLEK.S	Actb	-3.01748	15.2849
P21(H):P0(L)	3	-2.41	4.679	0.355	0.355	IPI00110850	7	K.LCYVALDFEQEMATAASSSSLEK.S	Actb	-4.753	21.5187
P21(H):P0(L)	3	-2.39	3.991	0.234	0.234	IPI00110850	7	K.LCYVALDFEQEMATAASSSSLEK.S	Actb	-5.07441	22.6632
P21(H):P0(L)	2	-2.3289	5.329	0.667	0.667	IPI00110850	7	K.LCYVALDFEQEMATAASSSSLEK.S	Actb	-3.57839	20.9769
P21(H):P0(L)	2	-2.3229	5.625	0.642	0.642	IPI00110850	7	K.LCYVALDFEQEMATAASSSSLEK.S	Actb	-3.01013	15.2986
P21(H):P0(L)	2	-2.3047	5.777	0.609	0.609	IPI00110850	7	K.LCYVALDFEQEMATAASSSSLEK.S	Actb	-2.85264	15.6514
P21(H):P0(L)	2	-2.282	5.809	0.63	0.63	IPI00110850	7	K.LCYVALDFEQEMATAASSSSLEK.S	Actb	-3.33181	19.3617
P21(H):P0(L)	3	-2.272	3.686	0.176	0.176	IPI00110850	7	K.LCYVALDFEQEMATAASSSSLEK.S	Actb	-3.82291	21.9992
P21(H):P0(L)	2	-2.26	2.125	0.184	0.184	IPI00110850	7	R.G]YSFTTTAER.E	Actb	0.128119	85.2748
P21(H):P0(L)	3	-2.22	3.19	0.294	0.294	IPI00110850	7	K.LCYVALDFEQEMATAASSSSLEK.S	Actb	-6.82926	694.88
P21(H):P0(L)	3	-2.22	3.946	0.403	0.403	IPI00110850	7	K.LCYVALDFEQEMATAASSSSLEK.S	Actb	-6.82763	697.691
P21(H):P0(L)	2	-2.2047	5.727	0.604	0.604	IPI00110850	7	K.LCYVALDFEQEMATAASSSSLEK.S	Actb	-2.95258	16.5778
P21(H):P0(L)	2	-2.2	5.347	0.651	0.651	IPI00110850	7	K.LCYVALDFEQEMATAASSSSLEK.S	Actb	-2.92674	14.4614
P21(H):P0(L)	2	-2.1889	5.573	0.625	0.625	IPI00110850	7	K.LCYVALDFEQEMATAASSSSLEK.S	Actb	-3.56922	20.8441
P21(H):P0(L)	2	-2.1789	5.868	0.652	0.652	IPI00110850	7	K.LCYVALDFEQEMATAASSSSLEK.S	Actb	-3.01383	14.5215
P21(H):P0(L)	3	-2.13	3.015	0.222	0.222	IPI00110850	7	K.LCYVALDFEQEMATAASSSSLEK.S	Actb	-2.44622	17.9211
P21(H):P0(L)	2	-2.1089	5.716	0.639	0.639	IPI00110850	7	K.LCYVALDFEQEMATAASSSSLEK.S	Actb	-3.35794	18.4999
P21(H):P0(L)	2	-2.092	5.535	0.632	0.632	IPI00110850	7	K.LCYVALDFEQEMATAASSSSLEK.S	Actb	-3.56449	20.3166
P21(H):P0(L)	2	-2.0847	4.948	0.556	0.556	IPI00110850	7	K.LCYVALDFEQEMATAASSSSLEK.S	Actb	-3.12065	18.3911
P21(H):P0(L)	2	-2.0689	3.988	0.509	0.509	IPI00110850	6	K.D]LYANTVLSGGTTMYPGIADR.M	Actb	0.195249	35.6328
P21(H):P0(L)	3	-2.06	3.715	0.542	0.542	IPI00110850	4	R.V]APEEHPVLLTEAPLNPK^ANR.E	Actb	4.23812	27.1831
P21(H):P0(L)	3	-2.06	3.903	0.255	0.255	IPI00110850	7	K.LCYVALDFEQEMATAASSSSLEK.S	Actb	-2.33556	16.4825
P21(H):P0(L)	2	-2.06	6.026	0.647	0.647	IPI00110850	7	K.LCYVALDFEQEMATAASSSSLEK.S	Actb	-2.92956	15.1122
P21(H):P0(L)	2	-2.0489	5.23	0.638	0.638	IPI00110850	7	K.LCYVALDFEQEMATAASSSSLEK.S	Actb	-3.31405	18.4523
P21(H):P0(L)	2	-2.03	5.532	0.652	0.652	IPI00110850	7	K.LCYVALDFEQEMATAASSSSLEK.S	Actb	-2.92171	15.0258
P21(H):P0(L)	2	-2.0247	5.904	0.642	0.642	IPI00110850	7	K.LCYVALDFEQEMATAASSSSLEK.S	Actb	-2.82118	15.3834
P21(H):P0(L)	2	-2.022	4.205	0.55	0.55	IPI00110850	6	K.D]LYANTVLSGGTTMYPGIADR.M	Actb	0.249055	63.2886
P21(H):P0(L)	2	-2.01	5.665	0.666	0.666	IPI00110850	7	K.LCYVALDFEQEMATAASSSSLEK.S	Actb	-2.8939	14.6717
P21(H):P0(L)	2	-2.0089	6.676	0.614	0.614	IPI00110850	7	K.LCYVALDFEQEMATAASSSSLEK.S	Actb	-3.02976	14.4344
P21(H):P0(L)	2	-2.005	4.379	0.527	0.527	IPI00110850	6	K.D]LYANTVLSGGTTMYPGIADR.M	Actb	0.209617	52.9859
P21(H):P0(L)	3	-1.98	2.623	0.178	0.178	IPI00110850	7	K.LCYVALDFEQEMATAASSSSLEK.S	Actb	-4.44126	66.9595
P21(H):P0(L)	2	-1.9529	5.87	0.626	0.626	IPI00110850	7	K.LCYVALDFEQEMATAASSSSLEK.S	Actb	-3.03245	17.1567
P21(H):P0(L)	2	-1.9147	5.813	0.631	0.631	IPI00110850	7	K.LCYVALDFEQEMATAASSSSLEK.S	Actb	-2.80447	14.9886
P21(H):P0(L)	2	-1.9047	6.202	0.637	0.637	IPI00110850	7	K.LCYVALDFEQEMATAASSSSLEK.S	Actb	-2.81534	15.1043
P21(H):P0(L)	3	-1.9	2.855	0.075	0.075	IPI00110850	7	K.LCYVALDFEQEMATAASSSSLEK.S	Actb	-2.59014	39.9332
P21(H):P0(L)	3	-1.9	3.176	0.287	0.287	IPI00110850	7	K.LCYVALDFEQEMATAASSSSLEK.S	Actb	-2.02285	13.4004
P21(H):P0(L)	2	-1.8747	5.819	0.633	0.633	IPI00110850	7	K.LCYVALDFEQEMATAASSSSLEK.S	Actb	-2.86277	15.4204
P21(H):P0(L)	2	-1.862	5.792	0.662	0.662	IPI00110850	7	K.LCYVALDFEQEMATAASSSSLEK.S	Actb	-3.51977	19.8965
P21(H):P0(L)	3	-1.822	2.942	0.155	0.155	IPI00110850	7	K.LCYVALDFEQEMATAASSSSLEK.S	Actb	-3.79606	21.5895
P21(H):P0(L)	2	-1.8147	5.935	0.602	0.602	IPI00110850	7	K.LCYVALDFEQEMATAASSSSLEK.S	Actb	-2.88503	15.6651
P21(H):P0(L)	2	-1.8129	5.331	0.648	0.648	IPI00110850	7	K.LCYVALDFEQEMATAASSSSLEK.S	Actb	-3.0374	17.0558
P21(H):P0(L)	3	-1.8047	3.077	0.186	0.186	IPI00110850	7	K.LCYVALDFEQEMATAASSSSLEK.S	Actb	-3.89438	27.0543
P21(H):P0(L)	2	-1.791	3.503	0.412	0.412	IPI00110850	6	K.D]LYANTVLSGGTTMYPGIADR.M	Actb	0.157377	44.6864
P21(H):P0(L)	3	-1.79	3.122	0.259	0.259	IPI00110850	7	K.LCYVALDFEQEMATAASSSSLEK.S	Actb	-4.59524	109.016
P21(H):P0(L)	3	-1.77	2.718	0.23	0.23	IPI00110850	7	K.LCYVALDFEQEM*ATAASSSSLEK.S	Actb	-4.10241	5.20004
P21(H):P0(L)	3	-1.77	4.245	0.319	0.319	IPI00110850	7	K.LCYVALDFEQEMATAASSSSLEK.S	Actb	-3.037	12.3078
P21(H):P0(L)	3	-1.75	2.331	0.105	0.105	IPI00110850	7	K.LCYVALDFEQEMATAASSSSLEK.S	Actb	-2.66009	11.4902
P21(H):P0(L)	3	-1.73	4.33	0.422	0.422	IPI00110850	7	K.LCYVALDFEQEMATAASSSSLEK.S	Actb	-5.83139	348.352
P21(H):P0(L)	2	-1.725	5.946	0.628	0.628	IPI00110850	7	K.LCYVALDFEQEMATAASSSSLEK.S	Actb	-3.09816	19.261
P21(H):P0(L)	2	-1.72	5.647	0.65	0.65	IPI00110850	7	K.LCYVALDFEQEMATAASSSSLEK.S	Actb	-2.9159	14.9047
P21(H):P0(L)	2	-1.6829	5.226	0.639	0.639	IPI00110850	7	K.LCYVALDFEQEMATAASSSSLEK.S	Actb	-3.05388	16.982
P21(H):P0(L)	3	-1.67	3.628	0.311	0.311	IPI00110850	7	K.LCYVALDFEQEMATAASSSSLEK.S	Actb	-5.87152	358.179
P21(H):P0(L)	2	-1.65	2.874	0.314	0.314	IPI00110850	7	R.G]YSFTTTAER.E	Actb	-0.163375	60.8746
P21(H):P0(L)	4	-1.65	4.169	0.353	0.353	IPI00110850	6	R.T]TGIVM*DSGDGVTHTVPIYEGYALPHAILR.L	Actb	2.85157	176.14
P21(H):P0(L)	3	-1.6429	4.115	0.362	0.362	IPI00110850	7	K.LCYVALDFEQEMATAASSSSLEK.S	Actb	-3.55498	50.3512
P21(H):P0(L)	2	-1.6329	3.522	0.394	0.394	IPI00110850	6	K.D]LYANTVLSGGTTMYPGIADR.M	Actb	0.243228	79.6489
P21(H):P0(L)	2	-1.63	2.637	0.254	0.254	IPI00110850	7	R.G]YSFTTTAER.E	Actb	-0.0968731	364.12
P21(H):P0(L)	3	-1.6189	2.373	0.056	0.056	IPI00110850	7	K.LCYVALDFEQEMATAASSSSLEK.S	Actb	-3.82537	24.9527
P21(H):P0(L)	2	-1.6129	5.479	0.651	0.651	IPI00110850	7	K.LCYVALDFEQEMATAASSSSLEK.S	Actb	-3.01274	15.3263
P21(H):P0(L)	3	-1.6	3.837	0.311	0.311	IPI00110850	7	K.LCYVALDFEQEMATAASSSSLEK.S	Actb	-4.28648	59.4953
P21(H):P0(L)	2	-1.5889	5.716	0.592	0.592	IPI00110850	7	K.LCYVALDFEQEMATAASSSSLEK.S	Actb	-3.12732	16.1002
P21(H):P0(L)	2	-1.585	5.673	0.635	0.635	IPI00110850	7	K.LCYVALDFEQEMATAASSSSLEK.S	Actb	-3.18896	17.4586
P21(H):P0(L)	2	-1.5847	2.411	0.266	0.266	IPI00110850	6	K.D]LYANTVLSGGTTMYPGIADR.M	Actb	0.5204	29.9841
P21(H):P0(L)	2	-1.582	5.728	0.648	0.648	IPI00110850	7	K.LCYVALDFEQEMATAASSSSLEK.S	Actb	-3.33833	19.6097
P21(H):P0(L)	3	-1.58	3.1	0.258	0.258	IPI00110850	7	K.LCYVALDFEQEMATAASSSSLEK.S	Actb	-5.08367	1719.63
P21(H):P0(L)	3	-1.58	4.538	0.375	0.375	IPI00110850	7	K.LCYVALDFEQEMATAASSSSLEK.S	Actb	-3.42722	48.9641
P21(H):P0(L)	2	-1.575	3.947	0.575	0.575	IPI00110850	6	K.DLYANTVLSGGTTMYPGIADR.M	Actb	0.25984	48.4375
P21(H):P0(L)	2	-1.5729	6.142	0.674	0.674	IPI00110850	7	K.LCYVALDFEQEMATAASSSSLEK.S	Actb	-3.0848	18.2726
P21(H):P0(L)	2	-1.555	5.517	0.614	0.614	IPI00110850	7	K.LCYVALDFEQEMATAASSSSLEK.S	Actb	-3.50058	25.7279
P21(H):P0(L)	3	-1.55	3.936	0.305	0.305	IPI00110850	7	K.LCYVALDFEQEMATAASSSSLEK.S	Actb	-4.44566	957.306
P21(H):P0(L)	2	-1.5389	5.248	0.618	0.618	IPI00110850	7	K.LCYVALDFEQEMATAASSSSLEK.S	Actb	-3.14517	16.3089
P21(H):P0(L)	2	-1.5289	4.026	0.579	0.579	IPI00110850	6	K.DLYANTVLSGGTTMYPGIADR.M	Actb	0.258965	38.7449
P21(H):P0(L)	2	-1.5289	6.091	0.673	0.673	IPI00110850	7	K.LCYVALDFEQEMATAASSSSLEK.S	Actb	-2.99757	15.0045
P21(H):P0(L)	3	-1.52	3.801	0.346	0.346	IPI00110850	7	K.LCYVALDFEQEMATAASSSSLEK.S	Actb	-4.28048	86.9167
P21(H):P0(L)	2	-1.5129	5.361	0.633	0.633	IPI00110850	7	K.LCYVALDFEQEMATAASSSSLEK.S	Actb	-3.07068	17.185
P21(H):P0(L)	2	-1.491	5.93	0.628	0.628	IPI00110850	7	K.LCYVALDFEQEMATAASSSSLEK.S	Actb	-3.62245	31.4234
P21(H):P0(L)	2	-1.47	2.409	0.27	0.27	IPI00110850	7	R.G]YSFTTTAER.E	Actb	0.0346399	337.896
P21(H):P0(L)	2	-1.47	2.476	0.288	0.288	IPI00110850	7	R.G]YSFTTTAER.E	Actb	0.0346832	343.034
P21(H):P0(L)	2	-1.47	2.59	0.327	0.327	IPI00110850	7	R.G]YSFTTTAER.E	Actb	-0.00447126	400.674
P21(H):P0(L)	2	-1.47	2.934	0.283	0.283	IPI00110850	7	R.G]YSFTTTAER.E	Actb	-0.00447099	394.509
P21(H):P0(L)	3	-1.46	3.869	0.266	0.266	IPI00110850	7	K.LCYVALDFEQEMATAASSSSLEK.S	Actb	-5.2286	1657.18
P21(H):P0(L)	3	-1.4529	4.157	0.351	0.351	IPI00110850	7	K.LCYVALDFEQEMATAASSSSLEK.S	Actb	-4.39325	47.4952
P21(H):P0(L)	3	-1.452	3.579	0.232	0.232	IPI00110850	7	K.LCYVALDFEQEMATAASSSSLEK.S	Actb	-3.79679	21.6006
P21(H):P0(L)	2	-1.451	3.111	0.425	0.425	IPI00110850	6	K.D]LYANTVLSGGTTMYPGIADR.M	Actb	0.169238	80.2179
P21(H):P0(L)	3	-1.44	3.316	0.283	0.283	IPI00110850	7	K.LCYVALDFEQEMATAASSSSLEK.S	Actb	-3.9377	89.2542
P21(H):P0(L)	2	-1.431	5.957	0.649	0.649	IPI00110850	7	K.LCYVALDFEQEMATAASSSSLEK.S	Actb	-3.18578	28.6756
P21(H):P0(L)	3	-1.43	4.044	0.389	0.389	IPI00110850	7	K.LCYVALDFEQEMATAASSSSLEK.S	Actb	-3.93424	34.2253
P21(H):P0(L)	2	-1.4247	6.161	0.625	0.625	IPI00110850	7	K.LCYVALDFEQEMATAASSSSLEK.S	Actb	-3.0596	16.4577
P21(H):P0(L)	3	-1.41	3.376	0.105	0.105	IPI00110850	5	R.V]APEEHPVLLTEAPLNPK^.A	Actb	0.691456	13.2397
P21(H):P0(L)	3	-1.41	4.25	0.341	0.341	IPI00110850	7	K.LCYVALDFEQEMATAASSSSLEK.S	Actb	-4.66053	146.773
P21(H):P0(L)	2	-1.401	5.515	0.643	0.643	IPI00110850	7	K.LCYVALDFEQEMATAASSSSLEK.S	Actb	-3.06944	25.9222
P21(H):P0(L)	3	-1.4	2.312	0.161	0.161	IPI00110850	7	K.LCYVALDFEQEMATAASSSSLEK.S	Actb	-7.44078	4764.54
P21(H):P0(L)	3	-1.4	3.003	0.274	0.274	IPI00110850	7	K.LCYVALDFEQEMATAASSSSLEK.S	Actb	-5.68157	2602.96
P21(H):P0(L)	3	-1.39	3.549	0.266	0.266	IPI00110850	7	K.LCYVALDFEQEMATAASSSSLEK.S	Actb	-5.44193	101.605
P21(H):P0(L)	3	-1.3889	4.093	0.233	0.233	IPI00110850	7	K.LCYVALDFEQEMATAASSSSLEK.S	Actb	-3.86655	37.7429
P21(H):P0(L)	2	-1.38	2.39	0.27	0.27	IPI00110850	7	R.G]YSFTTTAER.E	Actb	-0.165203	83.3875
P21(H):P0(L)	3	-1.3747	3.76	0.188	0.188	IPI00110850	7	K.LCYVALDFEQEMATAASSSSLEK.S	Actb	-3.00244	26.3676
P21(H):P0(L)	3	-1.36	3.38	0.336	0.336	IPI00110850	7	K.LCYVALDFEQEMATAASSSSLEK.S	Actb	-5.66824	2578.68
P21(H):P0(L)	3	-1.35	3.666	0.379	0.379	IPI00110850	7	K.LCYVALDFEQEMATAASSSSLEK.S	Actb	-3.87206	65.925
P21(H):P0(L)	2	-1.341	3.974	0.533	0.533	IPI00110850	6	K.D]LYANTVLSGGTTMYPGIADR.M	Actb	0.156862	80.2885
P21(H):P0(L)	2	-1.34	2.397	0.28	0.28	IPI00110850	7	R.G]YSFTTTAER.E	Actb	-0.079007	400.512
P21(H):P0(L)	2	-1.34	2.89	0.304	0.304	IPI00110850	7	R.G]YSFTTTAER.E	Actb	-0.0789816	407.319
P21(H):P0(L)	3	-1.34	5.046	0.401	0.401	IPI00110850	6	K.D]LYANTVLSGGTTMYPGIADR.M	Actb	0.384701	255.937
P21(H):P0(L)	4	-1.33	2.519	0.127	0.127	IPI00110850	7	K.LCYVALDFEQEMATAASSSSLEK.S	Actb	-3.47739	9.29265
P21(H):P0(L)	3	-1.33	4.847	0.474	0.474	IPI00110850	6	K.QEYDESGPSIVHR.K	Actb	-0.572705	297.91
P21(H):P0(L)	2	-1.32	5.197	0.566	0.566	IPI00110850	6	K.D]LYANTVLSGGTTMYPGIADR.M	Actb	0.353588	251.415
P21(H):P0(L)	3	-1.31	2.454	0.107	0.107	IPI00110850	7	K.LCYVALDFEQEMATAASSSSLEK.S	Actb	-3.2006	41.934
P21(H):P0(L)	3	-1.31	3.854	0.278	0.278	IPI00110850	7	K.LCYVALDFEQEMATAASSSSLEK.S	Actb	-5.43655	101.283
P21(H):P0(L)	3	-1.3089	2.951	0.18	0.18	IPI00110850	7	K.LCYVALDFEQEMATAASSSSLEK.S	Actb	-3.76759	35.9469
P21(H):P0(L)	2	-1.291	5.671	0.65	0.65	IPI00110850	7	K.LCYVALDFEQEMATAASSSSLEK.S	Actb	-3.14418	23.8957
P21(H):P0(L)	3	-1.28	3.478	0.179	0.179	IPI00110850	7	K.LCYVALDFEQEMATAASSSSLEK.S	Actb	-4.25086	86.797
P21(H):P0(L)	2	-1.27	2.711	0.311	0.311	IPI00110850	7	R.G]YSFTTTAER.E	Actb	-0.0778504	253.496
P21(H):P0(L)	2	-1.27	2.845	0.249	0.249	IPI00110850	7	R.G]YSFTTTAER.E	Actb	-0.077851	253.833
P21(H):P0(L)	3	-1.27	3.679	0.252	0.252	IPI00110850	7	K.LCYVALDFEQEMATAASSSSLEK.S	Actb	-3.66496	54.8252
P21(H):P0(L)	3	-1.27	4.219	0.431	0.431	IPI00110850	7	K.LCYVALDFEQEMATAASSSSLEK.S	Actb	-5.65609	1722.44
P21(H):P0(L)	3	-1.26	4.285	0.374	0.374	IPI00110850	7	K.LCYVALDFEQEMATAASSSSLEK.S	Actb	-5.66979	1738.88
P21(H):P0(L)	2	-1.26	5.257	0.595	0.595	IPI00110850	6	K.D]LYANTVLSGGTTMYPGIADR.M	Actb	0.35359	251.313
P21(H):P0(L)	3	-1.2529	3.318	0.294	0.294	IPI00110850	7	K.LCYVALDFEQEMATAASSSSLEK.S	Actb	-4.31795	17.4032
P21(H):P0(L)	3	-1.2489	3.965	0.287	0.287	IPI00110850	7	K.LCYVALDFEQEMATAASSSSLEK.S	Actb	-3.07457	36.7637
P21(H):P0(L)	2	-1.22	2.069	0.402	0.402	IPI00110850	7	R.GYSFTTTAER.E	Actb	-0.165204	83.5937
P21(H):P0(L)	3	-1.22	3.307	0.239	0.239	IPI00110850	7	K.LCYVALDFEQEMATAASSSSLEK.S	Actb	-6.1475	1959.38
P21(H):P0(L)	2	-1.212	3.573	0.546	0.546	IPI00110850	6	K.DLYANTVLSGGTTMYPGIADR.M	Actb	0.413711	39.2195
P21(H):P0(L)	3	-1.21	4.037	0.302	0.302	IPI00110850	7	K.LCYVALDFEQEMATAASSSSLEK.S	Actb	-6.25467	2075
P21(H):P0(L)	3	-1.19	2.239	0.142	0.142	IPI00110850	7	K.LCYVALDFEQEMATAASSSSLEK.S	Actb	-6.4618	4437.46
P21(H):P0(L)	3	-1.19	3.15	0.23	0.23	IPI00110850	7	K.LCYVALDFEQEMATAASSSSLEK.S	Actb	-6.50218	3117.32
P21(H):P0(L)	2	-1.19	3.969	0.438	0.438	IPI00110850	6	K.D]LYANTVLSGGTTMYPGIADR.M	Actb	0.205147	32.9607
P21(H):P0(L)	2	-1.1789	3.225	0.424	0.424	IPI00110850	6	K.D]LYANTVLSGGTTMYPGIADR.M	Actb	0.180792	27.8152
P21(H):P0(L)	3	-1.17	4.168	0.425	0.425	IPI00110850	7	K.LCYVALDFEQEMATAASSSSLEK.S	Actb	-6.91536	283.699
P21(H):P0(L)	2	-1.17	5.389	0.634	0.634	IPI00110850	7	K.LCYVALDFEQEMATAASSSSLEK.S	Actb	-3.45611	20.3249
P21(H):P0(L)	3	-1.16	2.999	0.256	0.256	IPI00110850	7	K.LCYVALDFEQEMATAASSSSLEK.S	Actb	-4.26474	87.654
P21(H):P0(L)	3	-1.16	4.15	0.125	0.125	IPI00110850	5	R.V]APEEHPVLLTEAPLNPK^.A	Actb	0.0571104	1922.01
P21(H):P0(L)	2	-1.155	5.76	0.637	0.637	IPI00110850	7	K.LCYVALDFEQEMATAASSSSLEK.S	Actb	-3.39224	21.7267
P21(H):P0(L)	2	-1.1529	6.419	0.65	0.65	IPI00110850	7	K.LCYVALDFEQEMATAASSSSLEK.S	Actb	-3.04594	17.7702
P21(H):P0(L)	2	-1.132	4.067	0.467	0.467	IPI00110850	6	K.D]LYANTVLSGGTTMYPGIADR.M	Actb	0.25434	67.2544
P21(H):P0(L)	3	-1.1147	3.823	0.289	0.289	IPI00110850	7	K.LCYVALDFEQEMATAASSSSLEK.S	Actb	-3.43639	30.1118
P21(H):P0(L)	2	-1.11	2.612	0.506	0.506	IPI00110850	7	R.GYSFTTTAER.E	Actb	-0.165203	83.3875
P21(H):P0(L)	3	-1.11	4.323	0.139	0.139	IPI00110850	5	R.V]APEEHPVLLTEAPLNPK^.A	Actb	0.0231073	74.6465
P21(H):P0(L)	2	-1.1	4.837	0.645	0.645	IPI00110850	6	K.DLYANTVLSGGTTMYPGIADR.M	Actb	0.35359	251.313
P21(H):P0(L)	3	-1.1	6.006	0.541	0.541	IPI00110850	6	K.D]LYANTVLSGGTTM*YPGIADR.M	Actb	0.613116	40.927
P21(H):P0(L)	3	-1.0947	3.654	0.365	0.365	IPI00110850	7	K.LCYVALDFEQEMATAASSSSLEK.S	Actb	-3.47223	30.8691
P21(H):P0(L)	2	-1.092	2.833	0.3	0.3	IPI00110850	6	K.D]LYANTVLSGGTTMYPGIADR.M	Actb	0.199608	23.4198
P21(H):P0(L)	3	-1.09	4.525	0.375	0.375	IPI00110850	7	K.LCYVALDFEQEMATAASSSSLEK.S	Actb	-6.50218	3117.32
P21(H):P0(L)	3	-1.08	4.22	0.408	0.408	IPI00110850	7	K.LCYVALDFEQEMATAASSSSLEK.S	Actb	-3.33113	51.9334
P21(H):P0(L)	2	-1.08	6.042	0.642	0.642	IPI00110850	7	K.LCYVALDFEQEMATAASSSSLEK.S	Actb	-3.2626	18.2707
P21(H):P0(L)	2	-1.0747	5.982	0.632	0.632	IPI00110850	7	K.LCYVALDFEQEMATAASSSSLEK.S	Actb	-3.33695	20.1428
P21(H):P0(L)	3	-1.07	4.782	0.129	0.129	IPI00110850	5	R.V]APEEHPVLLTEAPLNPK^.A	Actb	0.0504441	1949.36
P21(H):P0(L)	3	-1.07	4.294	0.362	0.362	IPI00110850	7	K.LCYVALDFEQEMATAASSSSLEK.S	Actb	-4.09436	52.3713
P21(H):P0(L)	3	-1.06	3.153	0.272	0.272	IPI00110850	6	K.QEYDESGPSIVHR.K	Actb	-0.52047	312.406
P21(H):P0(L)	3	-1.06	3.294	0.303	0.303	IPI00110850	7	K.LCYVALDFEQEMATAASSSSLEK.S	Actb	-6.90717	281.291
P21(H):P0(L)	3	-1.06	4.785	0.141	0.141	IPI00110850	5	R.V]APEEHPVLLTEAPLNPK^.A	Actb	0.0504433	1939.78
P21(H):P0(L)	4	-1.05	3.815	0.543	0.543	IPI00110850	4	R.V]APEEHPVLLTEAPLNPK^ANR.E	Actb	4.03015	97.4374
P21(H):P0(L)	3	-1.04	4.365	0.444	0.444	IPI00110850	7	K.LCYVALDFEQEMATAASSSSLEK.S	Actb	-4.45396	962.825
P21(H):P0(L)	3	-1.04	4.403	0.39	0.39	IPI00110850	7	K.LCYVALDFEQEMATAASSSSLEK.S	Actb	-3.32439	51.6822
P21(H):P0(L)	3	-1.04	4.843	0.365	0.365	IPI00110850	7	K.LCYVALDFEQEMATAASSSSLEK.S	Actb	-4.06086	51.1692
P21(H):P0(L)	3	-1.03	3.963	0.392	0.392	IPI00110850	7	K.LCYVALDFEQEMATAASSSSLEK.S	Actb	-6.52421	545.332
P21(H):P0(L)	3	-1.03	4.833	0.184	0.184	IPI00110850	5	R.V]APEEHPVLLTEAPLNPK^.A	Actb	0.0823318	1736.51
P21(H):P0(L)	3	-1.02	4.631	0.135	0.135	IPI00110850	5	R.V]APEEHPVLLTEAPLNPK^.A	Actb	0.082332	1745.86
P21(H):P0(L)	2	-1.02	5.639	0.663	0.663	IPI00110850	7	K.LCYVALDFEQEMATAASSSSLEK.S	Actb	-3.0411	14.9361
P21(H):P0(L)	2	-1.01	2.509	0.502	0.502	IPI00110850	7	R.GYSFTTTAER.E	Actb	0.0418858	124.957
P21(H):P0(L)	3	-1.01	2.513	0.232	0.232	IPI00110850	7	K.LCYVALDFEQEMATAASSSSLEK.S	Actb	-6.22492	3774.24
P21(H):P0(L)	2	-1.0047	3.584	0.531	0.531	IPI00110850	6	K.DLYANTVLSGGTTMYPGIADR.M	Actb	0.405932	43.2978
P21(H):P0(L)	4	-0.98	3.96	0.356	0.356	IPI00110850	7	K.LCYVALDFEQEMATAASSSSLEK.S	Actb	-4.45718	595.031
P21(H):P0(L)	3	-0.97	5.223	0.379	0.379	IPI00110850	7	K.LCYVALDFEQEMATAASSSSLEK.S	Actb	-2.69113	27.5005
P21(H):P0(L)	2	-0.9629	3.94	0.538	0.538	IPI00110850	6	K.D]LYANTVLSGGTTMYPGIADR.M	Actb	0.230811	70.4447
P21(H):P0(L)	4	-0.96	2.607	0.07	0.07	IPI00110850	7	K.LCYVALDFEQEMATAASSSSLEK.S	Actb	-2.11604	7.33787
P21(H):P0(L)	4	-0.96	3.755	0.326	0.326	IPI00110850	7	K.LCYVALDFEQEMATAASSSSLEK.S	Actb	-4.78161	662.783
P21(H):P0(L)	2	-0.96	5.425	0.643	0.643	IPI00110850	7	K.LCYVALDFEQEMATAASSSSLEK.S	Actb	-3.10447	16.3469
P21(H):P0(L)	3	-0.95	5.062	0.418	0.418	IPI00110850	7	K.LCYVALDFEQEMATAASSSSLEK.S	Actb	-2.70162	27.7029
P21(H):P0(L)	4	-0.94	2.636	0.116	0.116	IPI00110850	7	K.LCYVALDFEQEMATAASSSSLEK.S	Actb	-3.47151	9.17429
P21(H):P0(L)	3	-0.94	2.947	0.205	0.205	IPI00110850	7	K.LCYVALDFEQEMATAASSSSLEK.S	Actb	-7.71267	5701.01
P21(H):P0(L)	3	-0.94	3.027	0.162	0.162	IPI00110850	7	K.LCYVALDFEQEMATAASSSSLEK.S	Actb	-5.57188	2400.68
P21(H):P0(L)	3	-0.94	3.724	0.36	0.36	IPI00110850	7	K.LCYVALDFEQEMATAASSSSLEK.S	Actb	-5.00205	141.839
P21(H):P0(L)	4	-0.93	3.653	0.294	0.294	IPI00110850	7	K.LCYVALDFEQEMATAASSSSLEK.S	Actb	-5.86453	1190.26
P21(H):P0(L)	2	-0.9247	3.921	0.486	0.486	IPI00110850	6	K.D]LYANTVLSGGTTMYPGIADR.M	Actb	0.405932	43.2978
P21(H):P0(L)	4	-0.92	3.062	0.252	0.252	IPI00110850	7	K.LCYVALDFEQEMATAASSSSLEK.S	Actb	-4.76219	653.879
P21(H):P0(L)	3	-0.92	4.093	0.362	0.362	IPI00110850	7	K.LCYVALDFEQEMATAASSSSLEK.S	Actb	-5.26508	90.7871
P21(H):P0(L)	2	-0.92	4.665	0.359	0.359	IPI00110850	5	R.V]APEEHPVLLTEAPLNPK^.A	Actb	0.147807	81.0648
P21(H):P0(L)	2	-0.901	5.541	0.583	0.583	IPI00110850	7	K.LCYVALDFEQEMATAASSSSLEK.S	Actb	-3.90101	42.5928
P21(H):P0(L)	2	-0.9	6.013	0.637	0.637	IPI00110850	7	K.LCYVALDFEQEMATAASSSSLEK.S	Actb	-3.14428	15.2681
P21(H):P0(L)	3	-0.88	3.821	0.201	0.201	IPI00110850	7	K.LCYVALDFEQEMATAASSSSLEK.S	Actb	-5.02522	76.6235
P21(H):P0(L)	3	-0.87	3.95	0.303	0.303	IPI00110850	7	K.LCYVALDFEQEMATAASSSSLEK.S	Actb	-4.99315	140.956
P21(H):P0(L)	3	-0.86	3.748	0.253	0.253	IPI00110850	7	K.LCYVALDFEQEMATAASSSSLEK.S	Actb	-2.98403	37.3649
P21(H):P0(L)	2	-0.852	5.415	0.62	0.62	IPI00110850	7	K.LCYVALDFEQEMATAASSSSLEK.S	Actb	-3.82572	23.9393
P21(H):P0(L)	2	-0.85	2.625	0.446	0.446	IPI00110850	7	R.GYSFTTTAER.E	Actb	-0.0968731	364.12
P21(H):P0(L)	3	-0.84	3.439	0.25	0.25	IPI00110850	7	K.LCYVALDFEQEMATAASSSSLEK.S	Actb	-4.84026	1267.8
P21(H):P0(L)	3	-0.84	3.458	0.27	0.27	IPI00110850	7	K.LCYVALDFEQEMATAASSSSLEK.S	Actb	-6.57794	561.408
P21(H):P0(L)	3	-0.84	4.949	0.482	0.482	IPI00110850	6	K.QEYDESGPSIVHR.K	Actb	-0.310834	264.813
P21(H):P0(L)	3	-0.84	5.489	0.439	0.439	IPI00110850	6	R.T]TGIVM*DSGDGVTHTVPIYEGYALPHAILR.L	Actb	2.3446	14.1713
P21(H):P0(L)	3	-0.84	6.134	0.542	0.542	IPI00110850	6	R.T]TGIVM*DSGDGVTHTVPIYEGYALPHAILR.L	Actb	2.33681	13.7727
P21(H):P0(L)	3	-0.83	2.708	0.085	0.085	IPI00110850	7	K.LCYVALDFEQEMATAASSSSLEK.S	Actb	-3.93928	34.0382
P21(H):P0(L)	3	-0.83	3.175	0.124	0.124	IPI00110850	5	R.V]APEEHPVLLTEAPLNPK^.A	Actb	0.150212	87.6956
P21(H):P0(L)	3	-0.83	3.49	0.357	0.357	IPI00110850	7	K.LCYVALDFEQEMATAASSSSLEK.S	Actb	-4.84631	1273.19
P21(H):P0(L)	3	-0.83	4.441	0.169	0.169	IPI00110850	5	R.V]APEEHPVLLTEAPLNPK^.A	Actb	0.150421	85.717
P21(H):P0(L)	3	-0.82	3.368	0.344	0.344	IPI00110850	7	K.LCYVALDFEQEMATAASSSSLEK.S	Actb	-5.42598	191.856
P21(H):P0(L)	3	-0.82	4.272	0.147	0.147	IPI00110850	5	R.V]APEEHPVLLTEAPLNPK^.A	Actb	0.0645766	76.4213
P21(H):P0(L)	3	-0.81	2.79	0.291	0.291	IPI00110850	7	K.LCYVALDFEQEMATAASSSSLEK.S	Actb	-6.21616	3751.24
P21(H):P0(L)	3	-0.81	3.761	0.34	0.34	IPI00110850	7	K.LCYVALDFEQEMATAASSSSLEK.S	Actb	-4.02014	102.811
P21(H):P0(L)	3	-0.81	4.33	0.408	0.408	IPI00110850	7	K.LCYVALDFEQEMATAASSSSLEK.S	Actb	-5.28196	91.9558
P21(H):P0(L)	3	-0.8	2.319	0.198	0.198	IPI00110850	6	K.QEYDESGPSIVHR.K	Actb	-0.310831	264.394
P21(H):P0(L)	2	-0.8	2.593	0.482	0.482	IPI00110850	7	R.GYSFTTTAER.E	Actb	0.0346399	337.896
P21(H):P0(L)	3	-0.8	4.029	0.274	0.274	IPI00110850	7	K.LCYVALDFEQEMATAASSSSLEK.S	Actb	-6.51058	2469.27
P21(H):P0(L)	3	-0.79	4.093	0.386	0.386	IPI00110850	7	K.LCYVALDFEQEMATAASSSSLEK.S	Actb	-2.84183	37.7311
P21(H):P0(L)	2	-0.7889	6.259	0.646	0.646	IPI00110850	7	K.LCYVALDFEQEMATAASSSSLEK.S	Actb	-3.56269	22.0479
P21(H):P0(L)	2	-0.782	5.761	0.659	0.659	IPI00110850	7	K.LCYVALDFEQEMATAASSSSLEK.S	Actb	-3.63019	20.7785
P21(H):P0(L)	3	-0.78	4.454	0.397	0.397	IPI00110850	7	K.LCYVALDFEQEMATAASSSSLEK.S	Actb	-6.65608	2829.84
P21(H):P0(L)	3	-0.77	4.551	0.447	0.447	IPI00110850	7	K.LCYVALDFEQEMATAASSSSLEK.S	Actb	-6.65808	2834.01
P21(H):P0(L)	4	-0.76	3.915	0.371	0.371	IPI00110850	7	K.LCYVALDFEQEMATAASSSSLEK.S	Actb	-5.21145	880.737
P21(H):P0(L)	3	-0.76	4.054	0.4	0.4	IPI00110850	7	K.LCYVALDFEQEMATAASSSSLEK.S	Actb	-7.44722	4737.26
P21(H):P0(L)	2	-0.76	4.97	0.596	0.596	IPI00110850	6	K.D]LYANTVLSGGTTMYPGIADR.M	Actb	0.337932	217.522
P21(H):P0(L)	3	-0.7529	3.852	0.317	0.317	IPI00110850	7	K.LCYVALDFEQEMATAASSSSLEK.S	Actb	-4.65176	50.0938
P21(H):P0(L)	2	-0.75	5.413	0.603	0.603	IPI00110850	7	K.LCYVALDFEQEMATAASSSSLEK.S	Actb	-3.57585	21.4606
P21(H):P0(L)	3	-0.74	3.556	0.223	0.223	IPI00110850	7	K.LCYVALDFEQEMATAASSSSLEK.S	Actb	-5.41589	190.738
P21(H):P0(L)	2	-0.72	5.886	0.667	0.667	IPI00110850	7	K.LCYVALDFEQEMATAASSSSLEK.S	Actb	-3.159	15.4247
P21(H):P0(L)	4	-0.71	3.463	0.286	0.286	IPI00110850	7	K.LCYVALDFEQEMATAASSSSLEK.S	Actb	-5.93528	1250.09
P21(H):P0(L)	3	-0.71	5.01	0.499	0.499	IPI00110850	6	K.QEYDESGPSIVHR.K	Actb	-0.463691	284.201
P21(H):P0(L)	2	-0.69	2.84	0.233	0.233	IPI00110850	7	R.G]YSFTTTAER.E	Actb	0.0418858	124.957
P21(H):P0(L)	3	-0.69	2.986	0.189	0.189	IPI00110850	7	K.LCYVALDFEQEMATAASSSSLEK.S	Actb	-3.77212	25.0814
P21(H):P0(L)	3	-0.69	4.875	0.467	0.467	IPI00110850	6	K.QEYDESGPSIVHR.K	Actb	-0.463691	283.267
P21(H):P0(L)	4	-0.69	5.317	0.582	0.582	IPI00110850	6	R.T]TGIVMDSGDGVTHTVPIYEGYALPHAILR.L	Actb	2.29077	37.6905
P21(H):P0(L)	3	-0.68	3.175	0.312	0.312	IPI00110850	7	K.LCYVALDFEQEMATAASSSSLEK.S	Actb	-4.97798	77.0154
P21(H):P0(L)	3	-0.68	4.057	0.326	0.326	IPI00110850	7	K.LCYVALDFEQEMATAASSSSLEK.S	Actb	-7.44221	4715.62
P21(H):P0(L)	3	-0.68	5.53	0.476	0.476	IPI00110850	7	K.LCYVALDFEQEM*ATAASSSSLEK.S	Actb	-4.14355	38.7451
P21(H):P0(L)	4	-0.67	3.064	0.18	0.18	IPI00110850	7	K.LCYVALDFEQEMATAASSSSLEK.S	Actb	-5.32572	955.236
P21(H):P0(L)	3	-0.66	4.127	0.465	0.465	IPI00110850	7	K.LCYVALDFEQEMATAASSSSLEK.S	Actb	-4.95899	138.861
P21(H):P0(L)	3	-0.64	4.368	0.374	0.374	IPI00110850	7	K.LCYVALDFEQEMATAASSSSLEK.S	Actb	-4.80103	57.0501
P21(H):P0(L)	3	-0.6347	2.588	0.081	0.081	IPI00110850	7	K.LCYVALDFEQEMATAASSSSLEK.S	Actb	-3.90058	14.4383
P21(H):P0(L)	2	-0.63	2.579	0.446	0.446	IPI00110850	7	R.GYSFTTTAER.E	Actb	-0.0795224	407.319
P21(H):P0(L)	2	-0.63	2.686	0.519	0.519	IPI00110850	7	R.GYSFTTTAER.E	Actb	-0.00447126	400.674
P21(H):P0(L)	3	-0.63	4.348	0.409	0.409	IPI00110850	7	K.LCYVALDFEQEMATAASSSSLEK.S	Actb	-2.99146	37.5599
P21(H):P0(L)	3	-0.62	2.862	0.115	0.115	IPI00110850	5	R.VAPEEHPVLLTEAPLNPK.A	Actb	0.150212	87.6956
P21(H):P0(L)	3	-0.62	3.917	0.332	0.332	IPI00110850	7	K.LCYVALDFEQEMATAASSSSLEK.S	Actb	-4.93903	136.919
P21(H):P0(L)	3	-0.62	4.091	0.213	0.213	IPI00110850	5	R.V]APEEHPVLLTEAPLNPK^.A	Actb	0.939967	19.3412
P21(H):P0(L)	3	-0.61	3.42	0.284	0.284	IPI00110850	7	K.LCYVALDFEQEMATAASSSSLEK.S	Actb	-3.82422	23.9516
P21(H):P0(L)	3	-0.6	2.528	0.138	0.138	IPI00110850	6	K.QEYDESGPSIVHR.K	Actb	-0.421796	300.854
P21(H):P0(L)	3	-0.6	4.248	0.411	0.411	IPI00110850	7	K.LCYVALDFEQEMATAASSSSLEK.S	Actb	-4.79657	56.6263
P21(H):P0(L)	3	-0.6	5.098	0.49	0.49	IPI00110850	6	K.QEYDESGPSIVHR.K	Actb	-0.421807	301.832
P21(H):P0(L)	4	-0.59	2.74	0.205	0.205	IPI00110850	7	K.LCYVALDFEQEMATAASSSSLEK.S	Actb	-5.19823	872.702
P21(H):P0(L)	2	-0.59	4.739	0.657	0.657	IPI00110850	6	K.DLYANTVLSGGTTMYPGIADR.M	Actb	0.337932	217.522
P21(H):P0(L)	2	-0.582	5.397	0.657	0.657	IPI00110850	7	K.LCYVALDFEQEMATAASSSSLEK.S	Actb	-3.81503	23.7541
P21(H):P0(L)	3	-0.58	3.632	0.328	0.328	IPI00110850	7	K.LCYVALDFEQEMATAASSSSLEK.S	Actb	-3.56894	15.113
P21(H):P0(L)	3	-0.58	4.157	0.098	0.098	IPI00110850	5	R.V]APEEHPVLLTEAPLNPK^.A	Actb	0.284225	65.5234
P21(H):P0(L)	3	-0.58	4.602	0.448	0.448	IPI00110850	6	K.QEYDESGPSIVHR.K	Actb	-0.517103	240.297
P21(H):P0(L)	3	-0.58	5.059	0.459	0.459	IPI00110850	6	K.QEYDESGPSIVHR.K	Actb	-0.517099	240.059
P21(H):P0(L)	3	-0.57	2.293	0.202	0.202	IPI00110850	7	K.LCYVALDFEQEMATAASSSSLEK.S	Actb	-8.91938	9911.36
P21(H):P0(L)	2	-0.57	4.318	0.392	0.392	IPI00110850	5	R.V]APEEHPVLLTEAPLNPK^.A	Actb	0.0541982	74.0914
P21(H):P0(L)	3	-0.57	5.543	0.503	0.503	IPI00110850	7	K.LCYVALDFEQEM*ATAASSSSLEK.S	Actb	-4.14364	38.7629
P21(H):P0(L)	4	-0.56	2.502	0.137	0.137	IPI00110850	7	K.LCYVALDFEQEMATAASSSSLEK.S	Actb	-4.96132	847.255
P21(H):P0(L)	3	-0.56	4.38	0.432	0.432	IPI00110850	7	K.LCYVALDFEQEMATAASSSSLEK.S	Actb	-2.91981	38.8246
P21(H):P0(L)	3	-0.56	4.524	0.391	0.391	IPI00110850	7	K.LCYVALDFEQEMATAASSSSLEK.S	Actb	-6.49432	2441.44
P21(H):P0(L)	3	-0.55	3.941	0.281	0.281	IPI00110850	7	K.LCYVALDFEQEMATAASSSSLEK.S	Actb	-3.82073	23.8889
P21(H):P0(L)	2	-0.54	4.018	0.376	0.376	IPI00110850	5	R.VAPEEHPVLLTEAPLNPK.A	Actb	0.0542007	75.4877
P21(H):P0(L)	2	-0.54	4.609	0.375	0.375	IPI00110850	5	R.VAPEEHPVLLTEAPLNPK.A	Actb	0.0541988	74.4182
P21(H):P0(L)	3	-0.54	4.855	0.421	0.421	IPI00110850	7	K.LCYVALDFEQEMATAASSSSLEK.S	Actb	-3.65454	23.8688
P21(H):P0(L)	3	-0.53	3.023	0.301	0.301	IPI00110850	7	K.LCYVALDFEQEMATAASSSSLEK.S	Actb	-6.4369	4375.14
P21(H):P0(L)	3	-0.52	3.539	0.346	0.346	IPI00110850	7	K.LCYVALDFEQEMATAASSSSLEK.S	Actb	-6.44101	545.965
P21(H):P0(L)	2	-0.52	6.456	0.641	0.641	IPI00110850	7	K.LCYVALDFEQEMATAASSSSLEK.S	Actb	-4.06463	15.2776
P21(H):P0(L)	3	-0.51	4.622	0.432	0.432	IPI00110850	7	K.LCYVALDFEQEMATAASSSSLEK.S	Actb	-3.74671	33.6768
P21(H):P0(L)	2	-0.5	5.915	0.641	0.641	IPI00110850	7	K.LCYVALDFEQEMATAASSSSLEK.S	Actb	-3.9381	13.8787
P21(H):P0(L)	2	-0.45	4.595	0.388	0.388	IPI00110850	5	R.V]APEEHPVLLTEAPLNPK^.A	Actb	0.0541982	74.0616
P21(H):P0(L)	3	-0.44	4.245	0.317	0.317	IPI00110850	7	K.LCYVALDFEQEMATAASSSSLEK.S	Actb	-4.96848	769.088
P21(H):P0(L)	3	-0.44	4.942	0.226	0.226	IPI00110850	5	R.VAPEEHPVLLTEAPLNPK.A	Actb	0.284225	65.5234
P21(H):P0(L)	3	-0.43	4.639	0.328	0.328	IPI00110850	7	K.LCYVALDFEQEMATAASSSSLEK.S	Actb	-2.48923	31.7787
P21(H):P0(L)	3	-0.4189	3.739	0.327	0.327	IPI00110850	7	K.LCYVALDFEQEMATAASSSSLEK.S	Actb	-4.20938	60.3716
P21(H):P0(L)	3	-0.41	3.193	0.356	0.356	IPI00110850	7	K.LCYVALDFEQEMATAASSSSLEK.S	Actb	-6.43518	4367.72
P21(H):P0(L)	3	-0.4	4.993	0.478	0.478	IPI00110850	7	K.LCYVALDFEQEMATAASSSSLEK.S	Actb	-3.74647	33.6692
P21(H):P0(L)	2	-0.4	5.713	0.626	0.626	IPI00110850	7	K.LCYVALDFEQEMATAASSSSLEK.S	Actb	-3.91392	29.6441
P21(H):P0(L)	3	-0.38	4.077	0.42	0.42	IPI00110850	6	K.D]LYANTVLSGGTTM*YPGIADR.M	Actb	0.348405	66.5644
P21(H):P0(L)	3	-0.38	6.152	0.566	0.566	IPI00110850	6	K.D]LYANTVLSGGTTM*YPGIADR.M	Actb	0.348014	65.0557
P21(H):P0(L)	2	-0.372	3.833	0.573	0.573	IPI00110850	6	K.DLYANTVLSGGTTMYPGIADR.M	Actb	0.414239	40.3516
P21(H):P0(L)	3	-0.36	2.908	0.142	0.142	IPI00110850	7	K.LCYVALDFEQEMATAASSSSLEK.S	Actb	-4.01623	86.4637
P21(H):P0(L)	3	-0.35	4.739	0.383	0.383	IPI00110850	7	K.LCYVALDFEQEMATAASSSSLEK.S	Actb	-4.74138	17.5628
P21(H):P0(L)	3	-0.33	2.778	0.118	0.118	IPI00110850	7	K.LCYVALDFEQEMATAASSSSLEK.S	Actb	-3.13745	14.6411
P21(H):P0(L)	2	-0.33	5.308	0.599	0.599	IPI00110850	6	K.D]LYANTVLSGGTTMYPGIADR.M	Actb	0.213381	256.126
P21(H):P0(L)	3	-0.31	3.337	0.356	0.356	IPI00110850	7	K.LCYVALDFEQEMATAASSSSLEK.S	Actb	-2.82373	32.3033
P21(H):P0(L)	4	-0.31	5.297	0.53	0.53	IPI00110850	6	R.T]TGIVM*DSGDGVTHTVPIYEGYALPHAILR.L	Actb	2.56049	233.978
P21(H):P0(L)	2	-0.29	4.277	0.472	0.472	IPI00110850	6	K.D]LYANTVLSGGTTM*YPGIADR.M	Actb	0.215261	29.1067
P21(H):P0(L)	3	-0.28	4.896	0.442	0.442	IPI00110850	7	K.LCYVALDFEQEMATAASSSSLEK.S	Actb	-2.48638	31.7143
P21(H):P0(L)	3	-0.28	4.966	0.452	0.452	IPI00110850	7	K.LCYVALDFEQEMATAASSSSLEK.S	Actb	-2.82005	32.2197
P21(H):P0(L)	2	-0.271	5.732	0.633	0.633	IPI00110850	7	K.LCYVALDFEQEMATAASSSSLEK.S	Actb	-3.64498	32.9071
P21(H):P0(L)	3	-0.27	3.309	0.243	0.243	IPI00110850	7	K.LCYVALDFEQEMATAASSSSLEK.S	Actb	-4.06483	56.8986
P21(H):P0(L)	2	-0.2529	3.297	0.442	0.442	IPI00110850	6	K.D]LYANTVLSGGTTMYPGIADR.M	Actb	0.239182	17.6834
P21(H):P0(L)	3	-0.25	3.578	0.317	0.317	IPI00110850	7	K.LCYVALDFEQEMATAASSSSLEK.S	Actb	-6.47876	560.579
P21(H):P0(L)	3	-0.22	2.96	0.268	0.268	IPI00110850	7	K.LCYVALDFEQEMATAASSSSLEK.S	Actb	-4.66403	12.6183
P21(H):P0(L)	2	-0.215	5.896	0.656	0.656	IPI00110850	7	K.LCYVALDFEQEMATAASSSSLEK.S	Actb	-3.37578	19.8723
P21(H):P0(L)	3	-0.2	3.491	0.391	0.391	IPI00110850	6	K.DLYANTVLSGGTTMYPGIADR.M	Actb	0.249167	279.238
P21(H):P0(L)	3	-0.2	7.446	0.625	0.625	IPI00110850	6	R.T]TGIVMDSGDGVTHTVPIYEGYALPHAILR.L	Actb	2.50501	45.7238
P21(H):P0(L)	3	-0.2	7.764	0.662	0.662	IPI00110850	6	R.T]TGIVMDSGDGVTHTVPIYEGYALPHAILR.L	Actb	2.50435	45.4146
P21(H):P0(L)	3	-0.19	3.006	0.292	0.292	IPI00110850	7	K.LCYVALDFEQEMATAASSSSLEK.S	Actb	-4.63867	12.2787
P21(H):P0(L)	3	-0.18	5.214	0.437	0.437	IPI00110850	7	K.LCYVALDFEQEMATAASSSSLEK.S	Actb	-2.92435	38.5817
P21(H):P0(L)	2	-0.14	4.767	0.66	0.66	IPI00110850	6	K.DLYANTVLSGGTTMYPGIADR.M	Actb	0.213381	256.126
P21(H):P0(L)	2	-0.1347	5.034	0.588	0.588	IPI00110850	7	K.LCYVALDFEQEMATAASSSSLEK.S	Actb	-3.32173	22.5396
P21(H):P0(L)	2	-0.121	2.981	0.483	0.483	IPI00110850	6	K.DLYANTVLSGGTTMYPGIADR.M	Actb	0.147241	79.2908
P21(H):P0(L)	3	-0.12	2.414	0.083	0.083	IPI00110850	7	K.LCYVALDFEQEMATAASSSSLEK.S	Actb	-3.65706	79.9175
P21(H):P0(L)	3	-0.12	4.014	0.263	0.263	IPI00110850	6	K.D]LYANTVLSGGTTMYPGIADR.M	Actb	0.251478	186.156
P21(H):P0(L)	2	-0.09	4.719	0.654	0.654	IPI00110850	6	K.DLYANTVLSGGTTMYPGIADR.M	Actb	0.213346	252.425
P21(H):P0(L)	3	-0.08	2.747	0.253	0.253	IPI00110850	7	K.LCYVALDFEQEMATAASSSSLEK.S	Actb	-7.72645	7234.06
P21(H):P0(L)	2	-0.07	5.301	0.572	0.572	IPI00110850	6	K.D]LYANTVLSGGTTMYPGIADR.M	Actb	0.249551	293.86
P21(H):P0(L)	3	-0.05	4.561	0.363	0.363	IPI00110850	7	K.LCYVALDFEQEMATAASSSSLEK.S	Actb	-7.17237	3863.69
P21(H):P0(L)	3	-0.03	2.443	0.174	0.174	IPI00110850	7	K.LCYVALDFEQEMATAASSSSLEK.S	Actb	-5.0157	14.4703
P21(H):P0(L)	3	-0.03	3.96	0.438	0.438	IPI00110850	7	K.LCYVALDFEQEMATAASSSSLEK.S	Actb	-7.18176	3887.45
P21(H):P0(L)	2	-0.03	5.332	0.586	0.586	IPI00110850	6	K.D]LYANTVLSGGTTMYPGIADR.M	Actb	0.249538	294.233
P21(H):P0(L)	2	-0.01	5.995	0.628	0.628	IPI00110850	7	K.LCYVALDFEQEMATAASSSSLEK.S	Actb	-3.31423	13.4922
P21(H):P0(L)	2	0	5.218	0.575	0.575	IPI00110850	6	K.D]LYANTVLSGGTTMYPGIADR.M	Actb	0.324468	243.843
P21(H):P0(L)	2	0.015	3.251	0.491	0.491	IPI00110850	6	K.DLYANTVLSGGTTMYPGIADR.M	Actb	0.463895	51.9973
P21(H):P0(L)	3	0.02	4.473	0.4	0.4	IPI00110850	7	K.LCYVALDFEQEMATAASSSSLEK.S	Actb	-4.72441	17.3574
P21(H):P0(L)	2	0.03	5.234	0.587	0.587	IPI00110850	6	K.D]LYANTVLSGGTTMYPGIADR.M	Actb	0.32451	248.582
P21(H):P0(L)	2	0.06	6.197	0.639	0.639	IPI00110850	7	K.LCYVALDFEQEMATAASSSSLEK.S	Actb	-3.77967	13.6089
P21(H):P0(L)	2	0.1011	5.895	0.639	0.639	IPI00110850	7	K.LCYVALDFEQEMATAASSSSLEK.S	Actb	-3.951	29.3697
P21(H):P0(L)	2	0.11	6.441	0.616	0.616	IPI00110850	7	K.LCYVALDFEQEMATAASSSSLEK.S	Actb	-3.31174	13.4613
P21(H):P0(L)	3	0.13	7.46	0.63	0.63	IPI00110850	6	R.T]TGIVMDSGDGVTHTVPIYEGYALPHAILR.L	Actb	2.46843	25.4835
P21(H):P0(L)	3	0.16	4.38	0.466	0.466	IPI00110850	7	K.LCYVALDFEQEMATAASSSSLEK.S	Actb	-4.75063	36.4208
P21(H):P0(L)	3	0.16	5.044	0.457	0.457	IPI00110850	6	K.D]LYANTVLSGGTTMYPGIADR.M	Actb	0.168584	232.779
P21(H):P0(L)	2	0.17	3.422	0.572	0.572	IPI00110850	6	K.DLYANTVLSGGTTMYPGIADR.M	Actb	0.536787	20.2811
P21(H):P0(L)	3	0.18	3.232	0.337	0.337	IPI00110850	7	K.LCYVALDFEQEMATAASSSSLEK.S	Actb	-4.72804	35.855
P21(H):P0(L)	3	0.19	5.119	0.457	0.457	IPI00110850	7	K.LCYVALDFEQEMATAASSSSLEK.S	Actb	-4.89121	37.65
P21(H):P0(L)	2	0.22	6.08	0.657	0.657	IPI00110850	7	K.LCYVALDFEQEMATAASSSSLEK.S	Actb	-3.34129	14.4929
P21(H):P0(L)	2	0.24	6.022	0.61	0.61	IPI00110850	7	K.LCYVALDFEQEMATAASSSSLEK.S	Actb	-2.0972	14.173
P21(H):P0(L)	3	0.26	3.486	0.353	0.353	IPI00110850	6	K.D]LYANTVLSGGTTMYPGIADR.M	Actb	0.139998	230.488
P21(H):P0(L)	3	0.27	4.89	0.442	0.442	IPI00110850	7	K.LCYVALDFEQEMATAASSSSLEK.S	Actb	-4.88609	37.5167
P21(H):P0(L)	2	0.29	4.924	0.654	0.654	IPI00110850	6	K.DLYANTVLSGGTTMYPGIADR.M	Actb	0.32451	248.582
P21(H):P0(L)	3	0.31	3.536	0.412	0.412	IPI00110850	6	K.DLYANTVLSGGTTMYPGIADR.M	Actb	0.164934	277.385
P21(H):P0(L)	2	0.31	6.33	0.641	0.641	IPI00110850	7	K.LCYVALDFEQEMATAASSSSLEK.S	Actb	-4.80367	16.2433
P21(H):P0(L)	2	0.32	6.223	0.614	0.614	IPI00110850	7	K.LCYVALDFEQEMATAASSSSLEK.S	Actb	-3.90094	11.523
P21(H):P0(L)	4	0.33	2.79	0.202	0.202	IPI00110850	7	K.LCYVALDFEQEMATAASSSSLEK.S	Actb	-4.90573	135.794
P21(H):P0(L)	2	0.33	4.427	0.592	0.592	IPI00110850	6	K.DLYANTVLSGGTTMYPGIADR.M	Actb	0.120795	36.7606
P21(H):P0(L)	2	0.3371	6.239	0.622	0.622	IPI00110850	7	K.LCYVALDFEQEMATAASSSSLEK.S	Actb	-3.43453	21.7613
P21(H):P0(L)	2	0.38	6.602	0.587	0.587	IPI00110850	7	K.LCYVALDFEQEMATAASSSSLEK.S	Actb	-6.49329	31.1161
P21(H):P0(L)	4	0.39	6.741	0.502	0.502	IPI00110850	6	R.T]TGIVMDSGDGVTHTVPIYEGYALPHAILR.L	Actb	2.84677	209.261
P21(H):P0(L)	3	0.4	7.934	0.662	0.662	IPI00110850	6	R.T]TGIVMDSGDGVTHTVPIYEGYALPHAILR.L	Actb	2.858	28.8826
P21(H):P0(L)	2	0.41	4.732	0.649	0.649	IPI00110850	6	K.DLYANTVLSGGTTMYPGIADR.M	Actb	0.29001	246.157
P21(H):P0(L)	2	0.41	6.132	0.609	0.609	IPI00110850	7	K.LCYVALDFEQEMATAASSSSLEK.S	Actb	-2.09679	14.1688
P21(H):P0(L)	2	0.41	6.526	0.617	0.617	IPI00110850	7	K.LCYVALDFEQEMATAASSSSLEK.S	Actb	-6.5003	31.2676
P21(H):P0(L)	2	0.42	5.278	0.592	0.592	IPI00110850	6	K.D]LYANTVLSGGTTMYPGIADR.M	Actb	0.28993	236.876
P21(H):P0(L)	3	0.43	2.302	0.219	0.219	IPI00110850	7	K.LCYVALDFEQEMATAASSSSLEK.S	Actb	-8.89697	9758.6
P21(H):P0(L)	3	0.43	4.333	0.448	0.448	IPI00110850	6	K.D]LYANTVLSGGTTMYPGIADR.M	Actb	0.238627	308.147
P21(H):P0(L)	3	0.44	5.639	0.402	0.402	IPI00110850	6	K.D]LYANTVLSGGTTMYPGIADR.M	Actb	0.238627	314.383
P21(H):P0(L)	3	0.45	4.5	0.533	0.533	IPI00110850	6	K.DLYANTVLSGGTTMYPGIADR.M	Actb	0.267162	227.599
P21(H):P0(L)	3	0.45	4.689	0.405	0.405	IPI00110850	6	K.QEYDESGPSIVHR.K	Actb	-0.344091	206.012
P21(H):P0(L)	2	0.45	4.98	0.65	0.65	IPI00110850	6	K.DLYANTVLSGGTTMYPGIADR.M	Actb	0.267444	237.014
P21(H):P0(L)	2	0.4571	5.575	0.659	0.659	IPI00110850	7	K.LCYVALDFEQEMATAASSSSLEK.S	Actb	-3.36378	20.7439
P21(H):P0(L)	3	0.48	4.932	0.444	0.444	IPI00110850	7	K.LCYVALDFEQEMATAASSSSLEK.S	Actb	-2.73533	34.4649
P21(H):P0(L)	2	0.52	2.762	0.391	0.391	IPI00110850	6	K.Q]EYDESGPSIVHR.K	Actb	-0.474788	35.2413
P21(H):P0(L)	2	0.52	5.47	0.587	0.587	IPI00110850	6	K.D]LYANTVLSGGTTMYPGIADR.M	Actb	0.267444	237.014
P21(H):P0(L)	2	0.55	4.897	0.662	0.662	IPI00110850	6	K.DLYANTVLSGGTTMYPGIADR.M	Actb	0.289958	240.078
P21(H):P0(L)	3	0.55	4.908	0.377	0.377	IPI00110850	7	K.LCYVALDFEQEMATAASSSSLEK.S	Actb	-2.73095	34.3577
P21(H):P0(L)	2	0.58	5.223	0.582	0.582	IPI00110850	6	K.D]LYANTVLSGGTTMYPGIADR.M	Actb	0.21042	299.521
P21(H):P0(L)	2	0.6	5.173	0.599	0.599	IPI00110850	6	K.D]LYANTVLSGGTTMYPGIADR.M	Actb	0.210407	297.425
P21(H):P0(L)	3	0.61	3.577	0.224	0.224	IPI00110850	7	K.LCYVALDFEQEMATAASSSSLEK.S	Actb	-3.6184	47.2169
P21(H):P0(L)	4	0.7	7.202	0.564	0.564	IPI00110850	6	R.T]TGIVMDSGDGVTHTVPIYEGYALPHAILR.L	Actb	2.49184	475.047
P21(H):P0(L)	4	0.75	7.049	0.548	0.548	IPI00110850	6	R.T]TGIVMDSGDGVTHTVPIYEGYALPHAILR.L	Actb	2.67138	452.468
P21(H):P0(L)	4	0.75	7.292	0.552	0.552	IPI00110850	6	R.T]TGIVMDSGDGVTHTVPIYEGYALPHAILR.L	Actb	2.6717	460.603
P21(H):P0(L)	4	0.77	6.556	0.572	0.572	IPI00110850	6	R.T]TGIVMDSGDGVTHTVPIYEGYALPHAILR.L	Actb	2.50354	565.447
P21(H):P0(L)	3	0.78	3.754	0.477	0.477	IPI00110850	6	K.DLYANTVLSGGTTMYPGIADR.M	Actb	0.238627	319.39
P21(H):P0(L)	2	0.839	2.887	0.445	0.445	IPI00110850	6	K.DLYANTVLSGGTTMYPGIADR.M	Actb	0.148384	28.4209
P21(H):P0(L)	2	0.84	4.676	0.654	0.654	IPI00110850	6	K.DLYANTVLSGGTTMYPGIADR.M	Actb	0.21042	299.521
P21(H):P0(L)	3	0.8471	3.924	0.299	0.299	IPI00110850	7	K.LCYVALDFEQEMATAASSSSLEK.S	Actb	-4.43403	45.4567
P21(H):P0(L)	3	0.86	4.458	0.156	0.156	IPI00110850	5	R.VAPEEHPVLLTEAPLNPK.A	Actb	0.0823224	1740.27
P21(H):P0(L)	3	0.87	5.063	0.208	0.208	IPI00110850	5	R.VAPEEHPVLLTEAPLNPK.A	Actb	0.0823226	1745.86
P21(H):P0(L)	3	0.9	4.225	0.338	0.338	IPI00110850	7	K.LCYVALDFEQEMATAASSSSLEK.S	Actb	-3.88624	47.9765
P21(H):P0(L)	2	0.96	3.515	0.475	0.475	IPI00110850	6	K.DLYANTVLSGGTTMYPGIADR.M	Actb	0.317235	31.5626
P21(H):P0(L)	2	1.059	2.982	0.38	0.38	IPI00110850	6	K.DLYANTVLSGGTTMYPGIADR.M	Actb	0.157377	29.2512
P21(H):P0(L)	2	1.06	2.862	0.228	0.228	IPI00110850	7	R.G]YSFTTTAER.E	Actb	-0.0752337	173.185
P21(H):P0(L)	2	1.16	3.068	0.277	0.277	IPI00110850	7	R.G]YSFTTTAER.E	Actb	-0.0752334	172.704
P21(H):P0(L)	4	1.29	2.922	0.206	0.206	IPI00110850	7	K.LCYVALDFEQEMATAASSSSLEK.S	Actb	-2.14493	4.44322
P21(H):P0(L)	2	1.42	2.715	0.476	0.476	IPI00110850	7	R.GYSFTTTAER.E	Actb	-0.0752337	173.185
P21(H):P0(L)	2	1.51	2.686	0.504	0.504	IPI00110850	7	R.GYSFTTTAER.E	Actb	-0.0752334	172.704
P21(H):P0(L)	3	1.56	5.011	0.142	0.142	IPI00110850	5	R.V]APEEHPVLLTEAPLNPK^.A	Actb	0.0826118	1681.94
P21(H):P0(L)	3	1.59	5.26	0.206	0.206	IPI00110850	5	R.V]APEEHPVLLTEAPLNPK^.A	Actb	0.082612	1688.72
P21(H):P0(L)	3	1.6	5.437	0.5	0.5	IPI00110850	7	K.LCYVALDFEQEMATAASSSSLEK.S	Actb	-4.17022	615.985
P21(H):P0(L)	3	1.68	5.273	0.462	0.462	IPI00110850	7	K.LCYVALDFEQEMATAASSSSLEK.S	Actb	-4.17302	617.699
P21(H):P0(L)	3	1.89	4.14	0.313	0.313	IPI00110850	7	K.LCYVALDFEQEMATAASSSSLEK.S	Actb	-3.6886	760.667
P21(H):P0(L)	3	1.89	5.074	0.44	0.44	IPI00110850	7	K.LCYVALDFEQEMATAASSSSLEK.S	Actb	-3.69933	768.417
P21(H):P0(L)	2	1.9171	3.104	0.453	0.453	IPI00110850	6	K.DLYANTVLSGGTTMYPGIADR.M	Actb	0.2263	41.8516
P21(H):P0(L)	2	1.92	2.428	0.224	0.224	IPI00110850	6	K.DLYANTVLSGGTTMYPGIADR.M	Actb	0.162539	16.5649
P21(H):P0(L)	2	1.938	2.988	0.364	0.364	IPI00110850	6	K.DLYANTVLSGGTTMYPGIADR.M	Actb	0.283537	24.4114
P21(H):P0(L)	2	2.2871	3.283	0.454	0.454	IPI00110850	6	K.DLYANTVLSGGTTMYPGIADR.M	Actb	0.226408	40.753
P21(H):P0(L)	3	2.44	2.837	0.286	0.286	IPI00110850	7	K.LCYVALDFEQEMATAASSSSLEK.S	Actb	-5.70503	2627.04
P21(H):P0(L)	2	2.7811	2.732	0.319	0.319	IPI00110850	6	K.DLYANTVLSGGTTMYPGIADR.M	Actb	0.218685	35.7852
P21(H):P0(L)	3	2.8	5.346	0.492	0.492	IPI00110850	6	R.T]TGIVM*DSGDGVTHTVPIYEGYALPHAILR.L	Actb	1.40785	5.05896
P21(H):P0(L)	3	3.55	4.414	0.179	0.179	IPI00110850	5	R.VAPEEHPVLLTEAPLNPK.A	Actb	0.0825422	1681.94
P21(H):P0(L)	3	3.58	4.402	0.173	0.173	IPI00110850	5	R.VAPEEHPVLLTEAPLNPK.A	Actb	0.0825422	1688.72
P21(H):P0(L)	3	5.08	2.702	0.244	0.244	IPI00110850	7	K.LCYVALDFEQEMATAASSSSLEK.S	Actb	-0.723617	3.16487
P21(H):P0(L)	2	-3.88	3.899	0.576	0.576	IPI00136929	0	K.DLYANTVLSGGTTMYPGLADR.M	Actg1	0.358025	77.1401
P21(H):P0(L)	2	-2.275	4.33	0.564	0.564	IPI00136929	0	K.D]LYANTVLSGGTTMYPGLADR.M	Actg1	0.479267	39.5185
P21(H):P0(L)	2	-2.0489	4.082	0.476	0.476	IPI00136929	0	K.D]LYANTVLSGGTTMYPGLADR.M	Actg1	0.191869	63.397
P21(H):P0(L)	2	-2.0389	2.03	0.009	0.009	IPI00136929	0	K.D]LYANTVLSGGTTMYPGLADR.M	Actg1	0.202273	27.9389
P21(H):P0(L)	2	-1.8289	4.147	0.564	0.564	IPI00136929	0	K.D]LYANTVLSGGTTMYPGLADR.M	Actg1	0.438852	38.7674
P21(H):P0(L)	2	-1.665	3.993	0.504	0.504	IPI00136929	0	K.D]LYANTVLSGGTTMYPGLADR.M	Actg1	0.476002	48.3503
P21(H):P0(L)	2	-1.6647	2.868	0.37	0.37	IPI00136929	0	K.D]LYANTVLSGGTTMYPGLADR.M	Actg1	0.454294	41.7759
P21(H):P0(L)	2	-1.591	3.761	0.562	0.562	IPI00136929	0	K.DLYANTVLSGGTTMYPGLADR.M	Actg1	0.430526	38.9739
P21(H):P0(L)	2	-1.442	4.238	0.542	0.542	IPI00136929	0	K.D]LYANTVLSGGTTMYPGLADR.M	Actg1	0.119991	30.5323
P21(H):P0(L)	2	-1.435	3.821	0.531	0.531	IPI00136929	0	K.DLYANTVLSGGTTMYPGLADR.M	Actg1	0.444074	42.9366
P21(H):P0(L)	2	-1.3889	3.74	0.605	0.605	IPI00136929	0	K.DLYANTVLSGGTTMYPGLADR.M	Actg1	0.367303	40.6436
P21(H):P0(L)	2	-1.361	2.847	0.218	0.218	IPI00136929	0	K.D]LYANTVLSGGTTMYPGLADR.M	Actg1	0.392247	42.2544
P21(H):P0(L)	2	-1.2947	3.166	0.496	0.496	IPI00136929	0	K.DLYANTVLSGGTTMYPGLADR.M	Actg1	0.382017	43.7502
P21(H):P0(L)	3	-1.26	4.533	0.475	0.475	IPI00136929	0	K.DLYANTVLSGGTTMYPGLADR.M	Actg1	0.302441	259.595
P21(H):P0(L)	3	-1.24	5.048	0.492	0.492	IPI00136929	0	K.D]LYANTVLSGGTTM*YPGLADR.M	Actg1	0.613272	41.2299
P21(H):P0(L)	2	-1.0689	4.06	0.444	0.444	IPI00136929	0	K.D]LYANTVLSGGTTMYPGLADR.M	Actg1	0.187766	56.8477
P21(H):P0(L)	2	-1.04	4.763	0.662	0.662	IPI00136929	0	K.DLYANTVLSGGTTMYPGLADR.M	Actg1	0.264397	251.598
P21(H):P0(L)	2	-1.02	4.004	0.596	0.596	IPI00136929	0	K.DLYANTVLSGGTTMYPGLADR.M	Actg1	0.328008	79.0817
P21(H):P0(L)	2	-1.02	4.127	0.594	0.594	IPI00136929	0	K.DLYANTVLSGGTTMYPGLADR.M	Actg1	0.288438	46.5647
P21(H):P0(L)	3	-0.9	2.319	0.102	0.102	IPI00136929	0	R.KDLYANTVLSGGTTMYPGLADR.M	Actg1	1.04855	80.1649
P21(H):P0(L)	3	-0.83	3.548	0.495	0.495	IPI00136929	0	R.KDLYANTVLSGGTTMYPGLADR.M	Actg1	1.04855	80.0873
P21(H):P0(L)	2	-0.812	3.556	0.416	0.416	IPI00136929	0	K.D]LYANTVLSGGTTMYPGLADR.M	Actg1	0.29266	26.4138
P21(H):P0(L)	3	-0.76	5.409	0.478	0.478	IPI00136929	0	K.D]LYANTVLSGGTTMYPGLADR.M	Actg1	0.182314	218.919
P21(H):P0(L)	2	-0.7429	4.774	0.59	0.59	IPI00136929	0	K.D]LYANTVLSGGTTMYPGLADR.M	Actg1	0.365807	51.8742
P21(H):P0(L)	3	-0.72	5.469	0.431	0.431	IPI00136929	0	K.D]LYANTVLSGGTTMYPGLADR.M	Actg1	0.182355	222.251
P21(H):P0(L)	2	-0.64	5.291	0.588	0.588	IPI00136929	0	K.D]LYANTVLSGGTTMYPGLADR.M	Actg1	0.338006	222.315
P21(H):P0(L)	2	-0.6329	3.692	0.585	0.585	IPI00136929	0	K.DLYANTVLSGGTTMYPGLADR.M	Actg1	0.267179	74.0988
P21(H):P0(L)	2	-0.53	4.672	0.652	0.652	IPI00136929	0	K.DLYANTVLSGGTTMYPGLADR.M	Actg1	0.338006	222.315
P21(H):P0(L)	3	-0.38	2.966	0.366	0.366	IPI00136929	0	R.KDLYANTVLSGGTTMYPGLADR.M	Actg1	1.0332	80.4481
P21(H):P0(L)	3	-0.38	3.442	0.305	0.305	IPI00136929	0	K.D]LYANTVLSGGTTM*YPGLADR.M	Actg1	0.342514	38.1475
P21(H):P0(L)	3	-0.37	4.277	0.456	0.456	IPI00136929	0	K.D]LYANTVLSGGTTM*YPGLADR.M	Actg1	0.644239	71.6573
P21(H):P0(L)	3	-0.37	5.86	0.543	0.543	IPI00136929	0	K.D]LYANTVLSGGTTM*YPGLADR.M	Actg1	0.644228	71.5071
P21(H):P0(L)	2	-0.32	3.719	0.519	0.519	IPI00136929	0	K.DLYANTVLSGGTTMYPGLADR.M	Actg1	0.342669	266.184
P21(H):P0(L)	2	-0.31	5.23	0.581	0.581	IPI00136929	0	K.D]LYANTVLSGGTTMYPGLADR.M	Actg1	0.251826	252.425
P21(H):P0(L)	2	-0.28	3.09	0.385	0.385	IPI00136929	0	K.D]LYANTVLSGGTTMYPGLADR.M	Actg1	0.304124	16.3927
P21(H):P0(L)	3	-0.26	5.611	0.488	0.488	IPI00136929	0	K.D]LYANTVLSGGTTMYPGLADR.M	Actg1	0.249158	274.806
P21(H):P0(L)	3	-0.23	5.255	0.514	0.514	IPI00136929	0	K.D]LYANTVLSGGTTMYPGLADR.M	Actg1	0.249145	269.065
P21(H):P0(L)	3	-0.14	5.137	0.505	0.505	IPI00136929	0	K.D]LYANTVLSGGTTMYPGLADR.M	Actg1	0.205379	268.28
P21(H):P0(L)	3	-0.14	5.814	0.387	0.387	IPI00136929	0	K.D]LYANTVLSGGTTMYPGLADR.M	Actg1	0.205383	271.767
P21(H):P0(L)	3	-0.12	3.264	0.322	0.322	IPI00136929	0	K.D]LYANTVLSGGTTMYPGLADR.M	Actg1	0.251499	188.146
P21(H):P0(L)	2	-0.022	3.669	0.476	0.476	IPI00136929	0	K.DLYANTVLSGGTTMYPGLADR.M	Actg1	0.119991	30.5323
P21(H):P0(L)	3	0	3.677	0.469	0.469	IPI00136929	0	K.D]LYANTVLSGGTTM*YPGLADR.M	Actg1	0.176774	22.8251
P21(H):P0(L)	3	0.11	3.736	0.434	0.434	IPI00136929	0	K.D]LYANTVLSGGTTMYPGLADR.M	Actg1	0.168581	229.591
P21(H):P0(L)	2	0.1411	3.435	0.505	0.505	IPI00136929	0	K.DLYANTVLSGGTTMYPGLADR.M	Actg1	0.262601	36.7231
P21(H):P0(L)	2	0.3	4.673	0.643	0.643	IPI00136929	0	K.DLYANTVLSGGTTMYPGLADR.M	Actg1	0.324468	243.843
P21(H):P0(L)	3	0.3	5.138	0.406	0.406	IPI00136929	0	K.D]LYANTVLSGGTTMYPGLADR.M	Actg1	0.140066	236.805
P21(H):P0(L)	2	0.319	3.157	0.475	0.475	IPI00136929	0	K.DLYANTVLSGGTTMYPGLADR.M	Actg1	0.38201	44.1355
P21(H):P0(L)	2	0.33	4.954	0.66	0.66	IPI00136929	0	K.DLYANTVLSGGTTMYPGLADR.M	Actg1	0.239712	294.233
P21(H):P0(L)	2	0.34	4.828	0.654	0.654	IPI00136929	0	K.DLYANTVLSGGTTMYPGLADR.M	Actg1	0.239712	293.86
P21(H):P0(L)	3	0.35	5.633	0.43	0.43	IPI00136929	0	K.D]LYANTVLSGGTTMYPGLADR.M	Actg1	0.267122	224.354
P21(H):P0(L)	2	0.44	5.329	0.599	0.599	IPI00136929	0	K.D]LYANTVLSGGTTMYPGLADR.M	Actg1	0.289958	240.078
P21(H):P0(L)	2	0.47	4.681	0.649	0.649	IPI00136929	0	K.DLYANTVLSGGTTMYPGLADR.M	Actg1	0.267502	241.865
P21(H):P0(L)	2	0.54	5.118	0.573	0.573	IPI00136929	0	K.D]LYANTVLSGGTTMYPGLADR.M	Actg1	0.267389	232.564
P21(H):P0(L)	2	0.56	2.386	0.239	0.239	IPI00136929	0	K.DLYANTVLSGGTTMYPGLADR.M	Actg1	0.485965	40.5559
P21(H):P0(L)	2	0.5971	3.29	0.541	0.541	IPI00136929	0	K.DLYANTVLSGGTTMYPGLADR.M	Actg1	0.364208	44.9818
P21(H):P0(L)	2	0.79	4.835	0.657	0.657	IPI00136929	0	K.DLYANTVLSGGTTMYPGLADR.M	Actg1	0.210407	297.425
P21(H):P0(L)	2	1.1471	2.903	0.287	0.287	IPI00136929	0	K.DLYANTVLSGGTTMYPGLADR.M	Actg1	0.225016	26.261
P21(H):P0(L)	2	1.6671	2.381	0.296	0.296	IPI00136929	0	K.DLYANTVLSGGTTMYPGLADR.M	Actg1	0.261358	18.459
P21(H):P0(L)	2	1.7071	2.333	0.301	0.301	IPI00136929	0	K.DLYANTVLSGGTTMYPGLADR.M	Actg1	0.254273	16.0428
P21(H):P0(L)	2	1.8611	3.142	0.494	0.494	IPI00136929	0	K.DLYANTVLSGGTTMYPGLADR.M	Actg1	0.214213	17.2257
P21(H):P0(L)	3	-0.81	2.349	0.053	0.053	IPI00380436	0	K.M]LDAEDIVGTARPDEK^.A	Actn1	3.0812	23.169
P21(H):P0(L)	3	-0.65	2.745	0.377	0.377	IPI00380436	0	K.M]LDAEDIVGTARPDEK^.A	Actn1	2.78649	28.8851
P21(H):P0(L)	2	-0.18	3.088	0.484	0.484	IPI00118899	1	R.V]GWEQLLTTIAR.T	Actn4	2.08962	26.4796
P21(H):P0(L)	2	0.05	2.238	0.42	0.42	IPI00118899	2	R.L]ASDLLEWIR.R	Actn4	2.50927	12.8609
P21(H):P0(L)	3	-2.16	2.929	0.35	0.35	IPI00113895	1	R.L]YSTWIGGSILASLDTFK^K^.M	Actr1a	2.22171	9.28592
P21(H):P0(L)	3	-1.98	2.609	0.376	0.376	IPI00113895	1	R.L]YSTWIGGSILASLDTFK^K^.M	Actr1a	2.20747	9.19168
P21(H):P0(L)	3	-1.66	3.018	0.462	0.462	IPI00113895	1	R.L]YSTWIGGSILASLDTFK^K^.M	Actr1a	3.71252	9.74867
P21(H):P0(L)	3	-1.66	3.204	0.512	0.512	IPI00113895	1	R.L]YSTWIGGSILASLDTFK^K^.M	Actr1a	3.70372	9.68704
P21(H):P0(L)	2	-0.73	2.325	0.265	0.265	IPI00113895	0	K.DETLETEK.A	Actr1a	-4.5892	103.422
P21(H):P0(L)	2	-0.7	2.394	0.256	0.256	IPI00113895	0	K.DETLETEK.A	Actr1a	-4.57915	108.104
P21(H):P0(L)	2	-0.54	2.435	0.237	0.237	IPI00113895	0	K.DETLETEK.A	Actr1a	-4.56782	139.723
P21(H):P0(L)	2	-0.47	2.235	0.234	0.234	IPI00113895	0	K.DETLETEK.A	Actr1a	-4.01574	113.824
P21(H):P0(L)	2	-0.47	2.434	0.397	0.397	IPI00113895	0	K.DETLETEK.A	Actr1a	-4.0041	109.072
P21(H):P0(L)	2	-0.42	2.388	0.28	0.28	IPI00113895	0	K.DETLETEK.A	Actr1a	-4.2516	150.147
P21(H):P0(L)	2	-0.36	2.411	0.277	0.277	IPI00113895	0	K.DETLETEK.A	Actr1a	-4.21488	156.955
P21(H):P0(L)	2	-0.24	2.334	0.256	0.256	IPI00113895	0	K.DETLETEK.A	Actr1a	-4.16784	161.694
P21(H):P0(L)	2	-0.13	2.307	0.232	0.232	IPI00113895	0	K.DETLETEK.A	Actr1a	-3.97046	177.184
P21(H):P0(L)	2	-0.11	2.321	0.237	0.237	IPI00113895	0	K.DETLETEK.A	Actr1a	-4.55938	154.32
P21(H):P0(L)	4	0.65	4.125	0.403	0.403	IPI00113895	1	R.T]TGVVLDSGDGVTHAVPIYEGFAMPHSIMR.I	Actr1a	1.436	4.16267
P21(H):P0(L)	4	1.35	4.452	0.521	0.521	IPI00113895	1	R.T]TGVVLDSGDGVTHAVPIYEGFAMPHSIMR.I	Actr1a	1.9269	7.25014
P21(H):P0(L)	4	1.41	5.677	0.4	0.4	IPI00113895	1	R.T]TGVVLDSGDGVTHAVPIYEGFAMPHSIMR.I	Actr1a	1.89829	7.10126
P21(H):P0(L)	2	1.5171	2.285	0.273	0.273	IPI00113895	0	K.DETLETEK.A	Actr1a	-4.70083	125.628
P21(H):P0(L)	2	-0.37	2.26	0.075	0.075	IPI00177038	1	K.D]LMVGDEASELR.S	Actr2	0.144944	91.5337
P21(H):P0(L)	3	-1.39	3.506	0.446	0.446	IPI00115627	0	K.GVDDLDFFIGDEAIEKPTYATK.W	Actr3	-0.112084	11.3574
P21(H):P0(L)	2	-1.1489	3.72	0.482	0.482	IPI00115627	2	R.D]ITYFIQQLLR.D	Actr3	2.25069	73.5026
P21(H):P0(L)	2	-1.1489	3.771	0.5	0.5	IPI00115627	2	R.D]ITYFIQQLLR.D	Actr3	2.25071	73.5331
P21(H):P0(L)	2	-1.122	2.065	0.189	0.189	IPI00115627	2	R.D]ITYFIQQLLR.D	Actr3	2.82133	20.4777
P21(H):P0(L)	2	-1.02	3.027	0.45	0.45	IPI00115627	1	R.H]GIVEDWDLMER.F	Actr3	1.07231	14.0108
P21(H):P0(L)	2	-0.6829	2.921	0.377	0.377	IPI00115627	2	R.D]ITYFIQQLLR.D	Actr3	2.06118	65.8589
P21(H):P0(L)	2	-0.6829	3.903	0.485	0.485	IPI00115627	2	R.D]ITYFIQQLLR.D	Actr3	2.06077	65.4043
P21(H):P0(L)	2	-0.5847	2.897	0.362	0.362	IPI00115627	2	R.D]ITYFIQQLLR.D	Actr3	2.05921	79.4205
P21(H):P0(L)	2	-0.5347	3.466	0.451	0.451	IPI00115627	2	R.D]ITYFIQQLLR.D	Actr3	2.05938	79.4921
P21(H):P0(L)	2	-0.5	3.496	0.481	0.481	IPI00115627	2	R.D]ITYFIQQLLR.D	Actr3	1.66235	54.7786
P21(H):P0(L)	2	-0.5	3.77	0.473	0.473	IPI00115627	2	R.D]ITYFIQQLLR.D	Actr3	1.66239	54.5455
P21(H):P0(L)	2	-0.2	3.321	0.392	0.392	IPI00115627	2	R.DITYFIQQLLR.D	Actr3	1.89447	113.712
P21(H):P0(L)	2	-0.2	3.961	0.473	0.473	IPI00115627	2	R.D]ITYFIQQLLR.D	Actr3	1.95216	141.876
P21(H):P0(L)	2	-0.2	4.078	0.463	0.463	IPI00115627	2	R.D]ITYFIQQLLR.D	Actr3	1.95346	144.452
P21(H):P0(L)	2	-0.08	3.219	0.388	0.388	IPI00115627	2	R.DITYFIQQLLR.D	Actr3	1.96186	115.357
P21(H):P0(L)	2	0.01	2.758	0.399	0.399	IPI00115627	2	R.DITYFIQQLLR.D	Actr3	1.66235	54.7786
P21(H):P0(L)	2	0.01	2.956	0.395	0.395	IPI00115627	2	R.DITYFIQQLLR.D	Actr3	1.66239	54.5455
P21(H):P0(L)	2	0.04	3.888	0.47	0.47	IPI00115627	2	R.D]ITYFIQQLLR.D	Actr3	1.89447	113.712
P21(H):P0(L)	2	0.04	3.989	0.471	0.471	IPI00115627	2	R.D]ITYFIQQLLR.D	Actr3	1.89304	111.291
P21(H):P0(L)	2	0.16	3.845	0.448	0.448	IPI00115627	2	R.D]ITYFIQQLLR.D	Actr3	1.96186	115.357
P21(H):P0(L)	2	0.16	3.853	0.463	0.463	IPI00115627	2	R.D]ITYFIQQLLR.D	Actr3	1.96115	113.307
P21(H):P0(L)	2	0.29	3.878	0.503	0.503	IPI00115627	2	R.D]ITYFIQQLLR.D	Actr3	1.99656	155.938
P21(H):P0(L)	2	0.29	4.038	0.474	0.474	IPI00115627	2	R.D]ITYFIQQLLR.D	Actr3	1.99663	153.19
P21(H):P0(L)	2	0.37	3.962	0.461	0.461	IPI00115627	2	R.D]ITYFIQQLLR.D	Actr3	2.30023	103.567
P21(H):P0(L)	2	0.5853	3.059	0.369	0.369	IPI00115627	2	R.DITYFIQQLLR.D	Actr3	2.05958	79.5773
P21(H):P0(L)	2	1.16	4.057	0.455	0.455	IPI00115627	2	R.D]ITYFIQQLLR.D	Actr3	2.07528	114.434
P21(H):P0(L)	2	1.18	2.974	0.302	0.302	IPI00115627	2	R.D]ITYFIQQLLR.D	Actr3	2.0734	112.602
P21(H):P0(L)	2	1.32	3.959	0.472	0.472	IPI00115627	2	R.D]ITYFIQQLLR.D	Actr3	2.22193	121.242
P21(H):P0(L)	2	1.39	3.399	0.478	0.478	IPI00115627	2	R.DITYFIQQLLR.D	Actr3	2.00731	160.466
P21(H):P0(L)	2	1.52	3.325	0.428	0.428	IPI00115627	2	R.DITYFIQQLLR.D	Actr3	2.22193	121.242
P21(H):P0(L)	2	2.03	3.244	0.364	0.364	IPI00115627	2	R.DITYFIQQLLR.D	Actr3	2.07528	114.434
P21(H):P0(L)	4	-3.74	3.846	0.428	0.428	IPI00378796	20	K.T]DLMAVTLAQSLAHNVGIISDK^R.K	Adam22	1.7059	14.6588
P21(H):P0(L)	4	-0.7	2.788	0.272	0.272	IPI00378796	20	K.T]DLMAVTLAQSLAHNVGIISDK^R.K	Adam22	3.91662	14.6705
P21(H):P0(L)	3	-0.36	7.195	0.596	0.596	IPI00378796	20	K.T]DLMAVTLAQSLAHNVGIISDK^.R	Adam22	4.26759	28.2433
P21(H):P0(L)	3	-0.35	6.402	0.517	0.517	IPI00378796	20	K.T]DLMAVTLAQSLAHNVGIISDK^.R	Adam22	4.25575	27.9236
P21(H):P0(L)	3	-0.25	6.729	0.517	0.517	IPI00378796	20	K.T]DLMAVTLAQSLAHNVGIISDK^.R	Adam22	4.31778	26.7389
P21(H):P0(L)	3	-0.22	6.246	0.555	0.555	IPI00378796	20	K.T]DLMAVTLAQSLAHNVGIISDK^.R	Adam22	4.28853	26.0541
P21(H):P0(L)	3	0.08	7.568	0.554	0.554	IPI00378796	20	K.T]DLMAVTLAQSLAHNVGIISDK^.R	Adam22	4.11066	29.3129
P21(H):P0(L)	3	0.16	6.683	0.545	0.545	IPI00378796	20	K.T]DLMAVTLAQSLAHNVGIISDK^.R	Adam22	4.15429	24.8424
P21(H):P0(L)	2	-0.2	2.014	0.1	0.1	IPI00125645	0	R.G]GGCGGVSRK.A	Adcy8	-0.772621	6.81314
P21(H):P0(L)	3	-3.47	5.545	0.559	0.559	IPI00136000	5	R.L]ADLFGWSQLIYNHITTR.V	Add1	2.78964	10.6399
P21(H):P0(L)	3	-3.4	4.685	0.524	0.524	IPI00136000	5	R.G]STNLGVNQAGFTLHSAVYAARPDAK^.C	Add1	2.21477	8.6602
P21(H):P0(L)	3	-1.93	5.109	0.464	0.464	IPI00136000	5	R.L]ADLFGWSQLIYNHITTR.V	Add1	2.65305	9.85412
P21(H):P0(L)	3	-1.82	6.187	0.471	0.471	IPI00136000	5	R.L]ADLFGWSQLIYNHITTR.V	Add1	2.93778	12.0329
P21(H):P0(L)	3	-0.37	6.258	0.506	0.506	IPI00136000	5	R.L]ADLFGWSQLIYNHITTR.V	Add1	2.3547	13.2073
P21(H):P0(L)	4	-2.85	3.708	0.438	0.438	IPI00265471	1	R.ADAYFSPIHSQLEHLLDPSSFTGR.A	Adsl	-0.366138	23.0185
P21(H):P0(L)	4	-2.69	3.26	0.328	0.328	IPI00265471	1	R.ADAYFSPIHSQLEHLLDPSSFTGR.A	Adsl	-0.366064	23.605
P21(H):P0(L)	4	-0.17	3.486	0.192	0.192	IPI00265471	1	R.ADAYFSPIHSQLEHLLDPSSFTGR.A	Adsl	-0.849762	10.8145
P21(H):P0(L)	4	-4.45	4.314	0.303	0.303	IPI00113163	0	K.LALDVAHIHEECCQGNSLECLQDGEK.V	Afp	-4.07521	51.0483
P21(H):P0(L)	4	-3.6	3.336	0.29	0.29	IPI00113163	0	K.LALDVAHIHEECCQGNSLECLQDGEK.V	Afp	-3.72877	45.7679
P21(H):P0(L)	3	-3.56	4.55	0.562	0.562	IPI00113163	0	K.LALDVAHIHEECCQGNSLECLQDGEK.V	Afp	-1.60973	6.84776
P21(H):P0(L)	4	-3.48	4.378	0.269	0.269	IPI00113163	0	K.LALDVAHIHEECCQGNSLECLQDGEK.V	Afp	-3.7238	45.6017
P21(H):P0(L)	4	-2.92	4.322	0.314	0.314	IPI00113163	0	K.LALDVAHIHEECCQGNSLECLQDGEK.V	Afp	-4.89306	51.2376
P21(H):P0(L)	3	-2.67	5.747	0.574	0.574	IPI00113163	0	K.LALDVAHIHEECCQGNSLECLQDGEK.V	Afp	-1.67877	11.9915
P21(H):P0(L)	4	-2.22	3.892	0.281	0.281	IPI00113163	0	K.LALDVAHIHEECCQGNSLECLQDGEK.V	Afp	-3.93704	45.0876
P21(H):P0(L)	2	-1.7447	3.149	0.439	0.439	IPI00113163	0	K.TAPASVPPFQFPEPAESCK.A	Afp	-3.09773	19.2976
P21(H):P0(L)	2	-1.19	2.363	0.23	0.23	IPI00113163	0	K.HIEESQALSK.Q	Afp	-2.09909	7.52054
P21(H):P0(L)	4	-1.02	3.826	0.302	0.302	IPI00113163	0	K.LALDVAHIHEECCQGNSLECLQDGEK.V	Afp	-2.6844	8.78468
P21(H):P0(L)	4	-1.01	3.985	0.356	0.356	IPI00113163	0	K.LALDVAHIHEECCQGNSLECLQDGEK.V	Afp	-4.07794	51.1483
P21(H):P0(L)	3	-0.6	5.412	0.506	0.506	IPI00113163	0	K.NSGDGCLESQLSVFLDEICHETELSNK.Y	Afp	-3.77935	20.6946
P21(H):P0(L)	4	-0.45	4.08	0.259	0.259	IPI00113163	0	K.LALDVAHIHEECCQGNSLECLQDGEK.V	Afp	-2.99715	13.2276
P21(H):P0(L)	2	-0.41	2.494	0.299	0.299	IPI00113163	0	K.HIEESQALSK.Q	Afp	-1.66323	6.13695
P21(H):P0(L)	3	-0.4	5.375	0.47	0.47	IPI00113163	0	K.NSGDGCLESQLSVFLDEICHETELSNK.Y	Afp	-4.1674	13.8323
P21(H):P0(L)	3	-0.37	5.461	0.505	0.505	IPI00113163	0	K.NSGDGCLESQLSVFLDEICHETELSNK.Y	Afp	-3.81529	21.4018
P21(H):P0(L)	2	-0.3	2.882	0.393	0.393	IPI00113163	0	R.DETYAPPPFSEDK.F	Afp	-5.55259	29.0943
P21(H):P0(L)	3	-0.26	5	0.478	0.478	IPI00113163	0	K.NSGDGCLESQLSVFLDEICHETELSNK.Y	Afp	-4.15617	13.6524
P21(H):P0(L)	4	0.03	4.17	0.33	0.33	IPI00113163	0	K.LALDVAHIHEECCQGNSLECLQDGEK.V	Afp	-4.39304	38.0327
P21(H):P0(L)	2	0.05	2.842	0.268	0.268	IPI00113163	0	R.DETYAPPPFSEDK.F	Afp	-4.55569	27.9727
P21(H):P0(L)	3	0.09	2.607	0.278	0.278	IPI00113163	0	K.NVLSIATITFTQFVPEATEEEVNK.M	Afp	-0.613862	2.43843
P21(H):P0(L)	2	0.41	2.078	0.049	0.049	IPI00113163	0	K.DLCQAQGK.A	Afp	-2.96923	9.99168
P21(H):P0(L)	2	0.86	2.742	0.335	0.335	IPI00113163	0	R.DETYAPPPFSEDK.F	Afp	-5.10334	35.7407
P21(H):P0(L)	2	4.6511	2.864	0.324	0.324	IPI00113163	0	R.DETYAPPPFSEDK.F	Afp	-4.22278	30.708
P21(H):P0(L)	3	-0.71	3.969	0.443	0.443	IPI00128319	1	R.F]ESVHPNIYAIYDLIER.I	Agap3	2.28842	11.3567
P21(H):P0(L)	3	-0.71	5.063	0.488	0.488	IPI00128319	1	R.F]ESVHPNIYAIYDLIER.I	Agap3	2.85808	11.6488
P21(H):P0(L)	3	2.55	3.44	0.348	0.348	IPI00128319	1	R.F]ESVHPNIYAIYDLIER.I	Agap3	2.52138	10.3567
P21(H):P0(L)	3	-0.33	2.945	0.279	0.279	IPI00126548	0	R.TGDAISVMSEVAQTLLTQDVR.V	Agpat1	-0.405272	10.663
P21(H):P0(L)	4	-2.16	3.579	0.499	0.499	IPI00153740	0	R.V]FTTQELVQAFTHAPAALEADRGGK^.F	Ahsa1	3.70262	16.6048
P21(H):P0(L)	4	-1.46	4.687	0.601	0.601	IPI00153740	0	R.V]FTTQELVQAFTHAPAALEADRGGK^.F	Ahsa1	2.90977	26.1678
P21(H):P0(L)	4	-1.4	3.299	0.308	0.308	IPI00153740	0	R.V]FTTQELVQAFTHAPAALEADRGGK^.F	Ahsa1	3.58892	16.9921
P21(H):P0(L)	4	-1.12	4.349	0.572	0.572	IPI00153740	0	R.V]FTTQELVQAFTHAPAALEADRGGK^.F	Ahsa1	4.40636	36.4997
P21(H):P0(L)	3	-0.62	4.918	0.536	0.536	IPI00153740	0	R.V]FTTQELVQAFTHAPAALEADR.G	Ahsa1	0.548471	98.896
P21(H):P0(L)	3	-0.62	5.376	0.591	0.591	IPI00153740	0	R.V]FTTQELVQAFTHAPAALEADR.G	Ahsa1	0.548482	99.7466
P21(H):P0(L)	4	-0.56	3.893	0.503	0.503	IPI00153740	0	R.V]FTTQELVQAFTHAPAALEADRGGK^.F	Ahsa1	4.56179	35.6083
P21(H):P0(L)	4	-0.56	4.101	0.564	0.564	IPI00153740	0	R.V]FTTQELVQAFTHAPAALEADRGGK^.F	Ahsa1	4.48538	33.277
P21(H):P0(L)	2	-0.921	2.579	0.39	0.39	IPI00128209	2	K.GELVPLDTVLDMLR.D	Ak1	2.21556	145.646
P21(H):P0(L)	2	-0.825	2.267	0.305	0.305	IPI00128209	2	K.GELVPLDTVLDMLR.D	Ak1	2.3558	148.266
P21(H):P0(L)	3	-0.78	4.241	0.462	0.462	IPI00128209	1	R.L]ETYYNATEPVISFYDK^R.G	Ak1	2.7234	36.9797
P21(H):P0(L)	2	-0.771	3.866	0.498	0.498	IPI00128209	2	K.G]ELVPLDTVLDMLR.D	Ak1	2.21712	150.959
P21(H):P0(L)	2	-0.7547	3.873	0.348	0.348	IPI00128209	2	K.G]ELVPLDTVLDMLR.D	Ak1	2.23355	109.783
P21(H):P0(L)	2	-0.7547	4.141	0.488	0.488	IPI00128209	2	K.G]ELVPLDTVLDMLR.D	Ak1	2.23333	107.9
P21(H):P0(L)	2	-0.745	2.374	0.345	0.345	IPI00128209	2	K.GELVPLDTVLDMLR.D	Ak1	2.35615	150.571
P21(H):P0(L)	2	-0.745	3.592	0.406	0.406	IPI00128209	2	K.G]ELVPLDTVLDMLR.D	Ak1	2.35635	151.991
P21(H):P0(L)	2	-0.745	4.092	0.533	0.533	IPI00128209	2	K.G]ELVPLDTVLDMLR.D	Ak1	2.35615	150.571
P21(H):P0(L)	2	-0.741	3.938	0.494	0.494	IPI00128209	2	K.G]ELVPLDTVLDMLR.D	Ak1	2.21851	156.042
P21(H):P0(L)	2	-0.6547	2.63	0.347	0.347	IPI00128209	2	K.GELVPLDTVLDMLR.D	Ak1	2.23333	107.9
P21(H):P0(L)	2	-0.6547	3.054	0.485	0.485	IPI00128209	2	K.GELVPLDTVLDMLR.D	Ak1	2.23316	106.522
P21(H):P0(L)	2	-0.48	2.724	0.252	0.252	IPI00128209	2	K.GELVPLDTVLDMLR.D	Ak1	2.25668	171.298
P21(H):P0(L)	3	-0.42	2.427	0.24	0.24	IPI00128209	2	K.Y]GYTHLSTGDLLR.A	Ak1	2.34794	25.9839
P21(H):P0(L)	2	-0.4	3.986	0.554	0.554	IPI00128209	2	K.G]ELVPLDTVLDMLR.D	Ak1	2.25596	169.525
P21(H):P0(L)	2	-0.27	2.453	0.31	0.31	IPI00128209	2	K.G]ELVPLDTVLDMLR.D	Ak1	2.36838	12.4447
P21(H):P0(L)	2	-0.19	2.998	0.379	0.379	IPI00128209	2	K.GELVPLDTVLDMLR.D	Ak1	2.25698	172.031
P21(H):P0(L)	2	-0.182	3.256	0.308	0.308	IPI00128209	2	K.G]ELVPLDTVLDMLR.D	Ak1	2.39473	118.786
P21(H):P0(L)	2	-0.182	3.992	0.493	0.493	IPI00128209	2	K.G]ELVPLDTVLDMLR.D	Ak1	2.39478	119.15
P21(H):P0(L)	2	-0.11	4.272	0.548	0.548	IPI00128209	2	K.G]ELVPLDTVLDMLR.D	Ak1	2.32768	171.051
P21(H):P0(L)	2	-0.0689	3.559	0.43	0.43	IPI00128209	2	K.G]ELVPLDTVLDMLR.D	Ak1	2.38888	127.033
P21(H):P0(L)	2	-0.0389	2.884	0.413	0.413	IPI00128209	2	K.GELVPLDTVLDMLR.D	Ak1	2.38832	124.357
P21(H):P0(L)	2	-0.01	3.921	0.553	0.553	IPI00128209	2	K.G]ELVPLDTVLDMLR.D	Ak1	2.31622	139.059
P21(H):P0(L)	2	-0.01	4.029	0.51	0.51	IPI00128209	2	K.G]ELVPLDTVLDMLR.D	Ak1	2.31597	138.251
P21(H):P0(L)	2	0.03	3.685	0.514	0.514	IPI00128209	2	K.G]ELVPLDTVLDMLR.D	Ak1	2.2515	125.106
P21(H):P0(L)	2	0.03	4.048	0.548	0.548	IPI00128209	2	K.G]ELVPLDTVLDMLR.D	Ak1	2.25089	124.246
P21(H):P0(L)	2	0.16	3.877	0.524	0.524	IPI00128209	2	K.G]ELVPLDTVLDMLR.D	Ak1	2.22507	168.116
P21(H):P0(L)	2	0.18	2.874	0.484	0.484	IPI00128209	2	K.GELVPLDTVLDMLR.D	Ak1	2.22507	168.116
P21(H):P0(L)	2	0.18	3.498	0.419	0.419	IPI00128209	2	K.GELVPLDTVLDMLR.D	Ak1	2.22526	171.209
P21(H):P0(L)	2	0.23	2.015	0.166	0.166	IPI00128209	2	K.GELVPLDTVLDMLR.D	Ak1	2.25089	124.246
P21(H):P0(L)	2	0.24	2.052	0.186	0.186	IPI00128209	2	K.G]ELVPLDTVLDMLR.D	Ak1	2.44576	17.5127
P21(H):P0(L)	2	0.2671	3.315	0.397	0.397	IPI00128209	2	K.G]ELVPLDTVLDMLR.D	Ak1	2.42327	117.999
P21(H):P0(L)	2	0.2671	3.779	0.467	0.467	IPI00128209	2	K.G]ELVPLDTVLDMLR.D	Ak1	2.42327	115.792
P21(H):P0(L)	2	0.27	2.119	0.272	0.272	IPI00128209	2	K.GELVPLDTVLDMLR.D	Ak1	2.32768	171.051
P21(H):P0(L)	2	0.27	2.266	0.146	0.146	IPI00128209	2	K.GELVPLDTVLDMLR.D	Ak1	2.32789	172.876
P21(H):P0(L)	2	0.27	2.327	0.376	0.376	IPI00128209	2	K.G]ELVPLDTVLDMLR.D	Ak1	2.11358	12.2618
P21(H):P0(L)	2	0.31	2.395	0.465	0.465	IPI00128209	2	K.G]ELVPLDTVLDMLR.D	Ak1	2.11278	12.1867
P21(H):P0(L)	2	0.31	3.942	0.57	0.57	IPI00128209	2	K.G]ELVPLDTVLDMLR.D	Ak1	2.23725	157.524
P21(H):P0(L)	2	0.31	4.204	0.542	0.542	IPI00128209	2	K.G]ELVPLDTVLDMLR.D	Ak1	2.23704	157.187
P21(H):P0(L)	2	0.3271	3.255	0.496	0.496	IPI00128209	2	K.GELVPLDTVLDMLR.D	Ak1	2.42327	115.792
P21(H):P0(L)	2	0.3271	3.319	0.322	0.322	IPI00128209	2	K.GELVPLDTVLDMLR.D	Ak1	2.42327	113.733
P21(H):P0(L)	2	0.38	3.54	0.413	0.413	IPI00128209	2	K.G]ELVPLDTVLDMLR.D	Ak1	2.38368	108.815
P21(H):P0(L)	2	0.4	3.721	0.484	0.484	IPI00128209	2	K.G]ELVPLDTVLDMLR.D	Ak1	2.38333	107.457
P21(H):P0(L)	2	0.448	2.046	0.059	0.059	IPI00128209	2	K.GELVPLDTVLDMLR.D	Ak1	2.39483	119.601
P21(H):P0(L)	2	0.48	3.744	0.459	0.459	IPI00128209	2	K.GELVPLDTVLDMLR.D	Ak1	2.38279	105.481
P21(H):P0(L)	2	0.56	2.481	0.315	0.315	IPI00128209	2	K.GELVPLDTVLDMLR.D	Ak1	2.24347	138.251
P21(H):P0(L)	2	0.56	3.094	0.424	0.424	IPI00128209	2	K.GELVPLDTVLDMLR.D	Ak1	2.24411	139.059
P21(H):P0(L)	2	0.66	2.342	0.351	0.351	IPI00128209	2	K.GELVPLDTVLDMLR.D	Ak1	2.2861	157.827
P21(H):P0(L)	2	0.66	2.741	0.282	0.282	IPI00128209	2	K.GELVPLDTVLDMLR.D	Ak1	2.286	157.524
P21(H):P0(L)	2	0.7	3.865	0.523	0.523	IPI00128209	2	K.G]ELVPLDTVLDMLR.D	Ak1	2.41525	133.671
P21(H):P0(L)	2	0.7	4.16	0.521	0.521	IPI00128209	2	K.G]ELVPLDTVLDMLR.D	Ak1	2.41484	131.679
P21(H):P0(L)	2	0.94	2.429	0.271	0.271	IPI00128209	2	K.GELVPLDTVLDMLR.D	Ak1	2.41525	133.671
P21(H):P0(L)	2	0.94	2.75	0.338	0.338	IPI00128209	2	K.GELVPLDTVLDMLR.D	Ak1	2.41579	136.413
P21(H):P0(L)	2	2.11	3.547	0.477	0.477	IPI00128209	2	K.G]ELVPLDTVLDMLR.D	Ak1	2.24383	144.314
P21(H):P0(L)	2	2.11	4.03	0.545	0.545	IPI00128209	2	K.G]ELVPLDTVLDMLR.D	Ak1	2.24301	142.992
P21(H):P0(L)	2	2.64	2.708	0.289	0.289	IPI00128209	2	K.GELVPLDTVLDMLR.D	Ak1	2.24301	142.992
P21(H):P0(L)	2	2.64	3.257	0.443	0.443	IPI00128209	2	K.GELVPLDTVLDMLR.D	Ak1	2.24383	144.314
P21(H):P0(L)	2	-1.84	2.577	0.151	0.151	IPI00125035	4	R.G]VLHQFSGTETNR.I	Ak3l1;Gm13639	2.77487	10.7738
P21(H):P0(L)	3	-1.25	2.731	0.398	0.398	IPI00125035	4	R.S]AQHWLLDGFPR.T	Ak3l1;Gm13639	2.21112	13.7828
P21(H):P0(L)	3	-1.09	2.795	0.358	0.358	IPI00125035	4	R.S]AQHWLLDGFPR.T	Ak3l1;Gm13639	2.48202	9.17238
P21(H):P0(L)	3	-1.04	3.02	0.382	0.382	IPI00125035	4	R.S]AQHWLLDGFPR.T	Ak3l1;Gm13639	2.22756	7.40824
P21(H):P0(L)	3	-1.04	3.454	0.45	0.45	IPI00125035	4	R.S]AQHWLLDGFPR.T	Ak3l1;Gm13639	2.21918	7.36417
P21(H):P0(L)	4	-3.95	3.13	0.386	0.386	IPI00331490	0	R.V]DLFYLHAPDHSTPVEETLR.A	Akr7a5	1.12325	62.7763
P21(H):P0(L)	4	-3.62	3.3	0.301	0.301	IPI00331490	0	R.V]DLFYLHAPDHSTPVEETLR.A	Akr7a5	1.49107	38.8212
P21(H):P0(L)	4	-2.14	3.369	0.426	0.426	IPI00331490	0	R.V]DLFYLHAPDHSTPVEETLR.A	Akr7a5	1.27389	64.3512
P21(H):P0(L)	2	-0.19	3.089	0.401	0.401	IPI00112719	0	K.DEQGSAADSEDSPTIEAVR.L	Alad	-2.09132	18.0832
P21(H):P0(L)	2	0.08	3.517	0.468	0.468	IPI00112719	0	K.DEQGSAADSEDSPTIEAVR.L	Alad	-1.70155	29.9307
P21(H):P0(L)	2	0.09	6.096	0.52	0.52	IPI00112719	0	K.DEQGSAADSEDSPTIEAVR.L	Alad	-1.47949	31.1414
P21(H):P0(L)	2	0.13	6.312	0.544	0.544	IPI00112719	0	K.DEQGSAADSEDSPTIEAVR.L	Alad	-2.1708	27.0767
P21(H):P0(L)	3	-5.6	2.64	0.376	0.376	IPI00131695	0	R.Y]NDLGEQHFK^.G	Alb	-0.0634385	65.8665
P21(H):P0(L)	3	-5.29	2.305	0.339	0.339	IPI00131695	0	R.Y]NDLGEQHFK^.G	Alb	-0.0635001	65.3303
P21(H):P0(L)	3	-5.2	2.302	0.324	0.324	IPI00131695	0	R.YNDLGEQHFK.G	Alb	-0.0636113	64.3827
P21(H):P0(L)	3	-5.2	2.82	0.376	0.376	IPI00131695	0	R.YNDLGEQHFK.G	Alb	-0.0635001	65.3303
P21(H):P0(L)	2	-4.59	2.265	0.366	0.366	IPI00131695	0	K.S]LHTLFGDK^.L	Alb	0.442655	129.182
P21(H):P0(L)	2	-4.59	2.834	0.417	0.417	IPI00131695	0	K.S]LHTLFGDK^.L	Alb	0.442737	130.546
P21(H):P0(L)	2	-4.28	2.565	0.391	0.391	IPI00131695	0	K.S]LHTLFGDK^.L	Alb	0.579484	97.5566
P21(H):P0(L)	2	-4.24	2.737	0.396	0.396	IPI00131695	0	K.S]LHTLFGDK^.L	Alb	0.579257	96.7546
P21(H):P0(L)	2	-3.88	2.507	0.332	0.332	IPI00131695	0	K.D]VFLGTFLYEYSR.R	Alb	0.606251	13.673
P21(H):P0(L)	3	-3.85	3.806	0.388	0.388	IPI00131695	0	K.ECCHGDLLECADDR.A	Alb	-3.32188	27.9364
P21(H):P0(L)	3	-3.73	2.428	0.349	0.349	IPI00131695	0	R.YNDLGEQHFK.G	Alb	0.112511	55.5926
P21(H):P0(L)	2	-3.63	4.29	0.608	0.608	IPI00131695	0	K.ECCHGDLLECADDR.A	Alb	-4.67499	70.8686
P21(H):P0(L)	2	-3.61	2.755	0.405	0.405	IPI00131695	0	K.S]LHTLFGDK^.L	Alb	0.48223	108.427
P21(H):P0(L)	3	-3.61	2.845	0.384	0.384	IPI00131695	0	R.Y]NDLGEQHFK^.G	Alb	0.11253	56.7855
P21(H):P0(L)	2	-3.44	4.73	0.577	0.577	IPI00131695	0	K.ECCHGDLLECADDR.A	Alb	-3.75551	67.2835
P21(H):P0(L)	3	-3.33	2.871	0.358	0.358	IPI00131695	0	R.Y]NDLGEQHFK^.G	Alb	0.11251	55.5432
P21(H):P0(L)	3	-3.32	4.072	0.342	0.342	IPI00131695	0	K.ECCHGDLLECADDR.A	Alb	-3.32157	52.0012
P21(H):P0(L)	3	-3.3	3.837	0.457	0.457	IPI00131695	0	K.ECCHGDLLECADDR.A	Alb	-5.57219	97.6137
P21(H):P0(L)	2	-3.22	3.08	0.434	0.434	IPI00131695	0	K.D]VFLGTFLYEYSR.R	Alb	0.908965	13.606
P21(H):P0(L)	2	-3.05	2.661	0.389	0.389	IPI00131695	0	K.D]VFLGTFLYEYSR.R	Alb	0.603415	13.4656
P21(H):P0(L)	2	-2.85	5.146	0.573	0.573	IPI00131695	0	K.TVMDDFAQFLDTCCK.A	Alb	-2.72364	15.1468
P21(H):P0(L)	3	-2.83	2.663	0.405	0.405	IPI00131695	0	R.YNDLGEQHFK.G	Alb	0.11251	55.5432
P21(H):P0(L)	2	-2.63	5.18	0.567	0.567	IPI00131695	0	K.ECCHGDLLECADDR.A	Alb	-5.61584	107.158
P21(H):P0(L)	2	-2.55	4.613	0.593	0.593	IPI00131695	0	K.ECCHGDLLECADDR.A	Alb	-5.61627	107.19
P21(H):P0(L)	3	-2.54	7.528	0.573	0.573	IPI00131695	0	K.AHCLSEVEHDTMPADLPAIAADFVEDQEVCK.N	Alb	-2.57538	11.1966
P21(H):P0(L)	3	-2.41	6.069	0.55	0.55	IPI00131695	0	K.AHCLSEVEHDTMPADLPAIAADFVEDQEVCK.N	Alb	-3.29944	17.366
P21(H):P0(L)	3	-2.41	7.819	0.565	0.565	IPI00131695	0	K.AHCLSEVEHDTMPADLPAIAADFVEDQEVCK.N	Alb	-3.28578	17.2023
P21(H):P0(L)	3	-2.34	5.116	0.442	0.442	IPI00131695	0	K.AHCLSEVEHDTMPADLPAIAADFVEDQEVCK.N	Alb	-1.53572	4.9965
P21(H):P0(L)	2	-2.2	3.786	0.502	0.502	IPI00131695	0	K.D]VFLGTFLYEYSR.R	Alb	0.910299	13.8099
P21(H):P0(L)	2	-2.14	2.711	0.351	0.351	IPI00131695	0	K.SLHTLFGDK.L	Alb	0.395236	142.676
P21(H):P0(L)	4	-1.97	5.092	0.462	0.462	IPI00131695	0	K.AHCLSEVEHDTMPADLPAIAADFVEDQEVCK.N	Alb	-6.37216	54.0646
P21(H):P0(L)	4	-1.97	5.449	0.493	0.493	IPI00131695	0	K.AHCLSEVEHDTMPADLPAIAADFVEDQEVCK.N	Alb	-6.38334	54.4905
P21(H):P0(L)	4	-1.91	4.683	0.457	0.457	IPI00131695	0	K.AHCLSEVEHDTMPADLPAIAADFVEDQEVCK.N	Alb	-5.88462	42.814
P21(H):P0(L)	2	-1.87	2.339	0.325	0.325	IPI00131695	0	R.YNDLGEQHFK.G	Alb	0.37676	26.4303
P21(H):P0(L)	2	-1.7589	4.776	0.6	0.6	IPI00131695	0	K.TVMDDFAQFLDTCCK.A	Alb	-3.89669	14.4373
P21(H):P0(L)	2	-1.74	4.1	0.524	0.524	IPI00131695	0	K.DTCFSTEGPNLVTR.C	Alb	-4.94806	50.9398
P21(H):P0(L)	2	-1.67	3.878	0.566	0.566	IPI00131695	0	K.ECCHGDLLECADDR.A	Alb	-5.67618	83.0286
P21(H):P0(L)	2	-1.67	4.472	0.587	0.587	IPI00131695	0	K.ECCHGDLLECADDR.A	Alb	-5.71384	85.2315
P21(H):P0(L)	4	-1.65	4.914	0.414	0.414	IPI00131695	0	K.AHCLSEVEHDTMPADLPAIAADFVEDQEVCK.N	Alb	-5.40749	68.9744
P21(H):P0(L)	3	-1.64	7.136	0.602	0.602	IPI00131695	0	K.AHCLSEVEHDTMPADLPAIAADFVEDQEVCK.N	Alb	-2.98515	13.452
P21(H):P0(L)	3	-1.64	7.854	0.576	0.576	IPI00131695	0	K.AHCLSEVEHDTMPADLPAIAADFVEDQEVCK.N	Alb	-2.99559	13.5496
P21(H):P0(L)	3	-1.61	3.179	0.385	0.385	IPI00131695	0	R.Y]NDLGEQHFK^.G	Alb	0.076859	129.173
P21(H):P0(L)	2	-1.535	4.235	0.558	0.558	IPI00131695	0	R.L]SQTFPNADFAEITK^.L	Alb	0.0150142	158.383
P21(H):P0(L)	2	-1.525	2.791	0.478	0.478	IPI00131695	0	R.L]SQTFPNADFAEITK^.L	Alb	0.015013	152.987
P21(H):P0(L)	2	-1.52	4.053	0.552	0.552	IPI00131695	0	K.TCVADESAANCDK.S	Alb	-1.63163	4.77012
P21(H):P0(L)	2	-1.51	2.799	0.408	0.408	IPI00131695	0	K.S]LHTLFGDK^.L	Alb	0.395236	142.676
P21(H):P0(L)	2	-1.445	4.953	0.606	0.606	IPI00131695	0	K.TVMDDFAQFLDTCCK.A	Alb	-4.1275	26.9102
P21(H):P0(L)	2	-1.445	5.87	0.616	0.616	IPI00131695	0	K.TVMDDFAQFLDTCCK.A	Alb	-4.14992	27.3316
P21(H):P0(L)	2	-1.425	2.986	0.577	0.577	IPI00131695	0	R.LSQTFPNADFAEITK.L	Alb	0.0150142	158.383
P21(H):P0(L)	2	-1.425	4.571	0.574	0.574	IPI00131695	0	R.LSQTFPNADFAEITK.L	Alb	0.015013	152.987
P21(H):P0(L)	2	-1.421	5.895	0.589	0.589	IPI00131695	0	K.TVMDDFAQFLDTCCK.A	Alb	-3.74822	21.4699
P21(H):P0(L)	2	-1.41	2.31	0.238	0.238	IPI00131695	0	K.L]GEYGFQNAILVR.Y	Alb	-0.0655776	21.9214
P21(H):P0(L)	2	-1.36	2.406	0.41	0.41	IPI00131695	0	K.D]VFLGTFLYEYSR.R	Alb	1.6307	15.0299
P21(H):P0(L)	2	-1.25	3.721	0.446	0.446	IPI00131695	0	R.LPCVEDYLSAILNR.V	Alb	-3.65334	32.4432
P21(H):P0(L)	2	-1.2	3.31	0.397	0.397	IPI00131695	0	K.A]PQVSTPTLVEAAR.N	Alb	-0.307536	54.5026
P21(H):P0(L)	3	-1.18	7.703	0.568	0.568	IPI00131695	0	K.AHCLSEVEHDTMPADLPAIAADFVEDQEVCK.N	Alb	-2.60662	11.4459
P21(H):P0(L)	3	-1.15	3.28	0.427	0.427	IPI00131695	0	R.Y]NDLGEQHFK^.G	Alb	-0.0413958	100.15
P21(H):P0(L)	2	-1.14	2.277	0.132	0.132	IPI00131695	0	K.ATAEQLK.T	Alb	-0.878895	133.434
P21(H):P0(L)	3	-1.14	3.175	0.34	0.34	IPI00131695	0	R.Y]NDLGEQHFK^.G	Alb	0.18574	81.8308
P21(H):P0(L)	2	-1.1289	3.463	0.447	0.447	IPI00131695	0	R.LPCVEDYLSAILNR.V	Alb	-3.66662	35.9869
P21(H):P0(L)	2	-1.07	3.485	0.552	0.552	IPI00131695	0	K.TCVADESAANCDK.S	Alb	-1.88784	5.54619
P21(H):P0(L)	2	-1.06	5.395	0.635	0.635	IPI00131695	0	K.TVMDDFAQFLDTCCK.A	Alb	-3.73631	26.0087
P21(H):P0(L)	2	-0.9929	2.97	0.603	0.603	IPI00131695	0	R.LSQTFPNADFAEITK.L	Alb	-0.0984583	117.599
P21(H):P0(L)	2	-0.99	4.15	0.482	0.482	IPI00131695	0	K.AETFTFHSDICTLPEK.E	Alb	-1.82384	11.0668
P21(H):P0(L)	2	-0.99	4.203	0.574	0.574	IPI00131695	0	K.ECCHGDLLECADDR.A	Alb	-2.74142	12.2738
P21(H):P0(L)	3	-0.93	3.08	0.44	0.44	IPI00131695	0	R.YNDLGEQHFK.G	Alb	0.0104972	100.15
P21(H):P0(L)	3	-0.92	4.01	0.434	0.434	IPI00131695	0	K.ECCHGDLLECADDR.A	Alb	-3.28418	58.0251
P21(H):P0(L)	3	-0.91	3.256	0.445	0.445	IPI00131695	0	K.AADKDTCFSTEGPNLVTR.C	Alb	-4.18944	36.6386
P21(H):P0(L)	2	-0.9	4.319	0.623	0.623	IPI00131695	0	K.TVMDDFAQFLDTCCK.A	Alb	-3.73422	25.9704
P21(H):P0(L)	2	-0.8989	2.957	0.589	0.589	IPI00131695	0	R.LSQTFPNADFAEITK.L	Alb	-0.174312	142.267
P21(H):P0(L)	2	-0.8989	3.717	0.614	0.614	IPI00131695	0	R.LSQTFPNADFAEITK.L	Alb	-0.174548	146.678
P21(H):P0(L)	3	-0.89	3.498	0.439	0.439	IPI00131695	0	K.ECCHGDLLECADDR.A	Alb	-4.98221	47.1452
P21(H):P0(L)	3	-0.89	3.904	0.393	0.393	IPI00131695	0	K.ECCHGDLLECADDR.A	Alb	-4.97589	46.9377
P21(H):P0(L)	3	-0.89	4.297	0.47	0.47	IPI00131695	0	K.AADKDTCFSTEGPNLVTR.C	Alb	-4.24259	44.3201
P21(H):P0(L)	4	-0.89	5.533	0.508	0.508	IPI00131695	0	K.AHCLSEVEHDTM*PADLPAIAADFVEDQEVCK.N	Alb	-2.08345	11.7325
P21(H):P0(L)	2	-0.872	6.294	0.615	0.615	IPI00131695	0	K.TVMDDFAQFLDTCCK.A	Alb	-2.57708	24.0685
P21(H):P0(L)	3	-0.87	7.384	0.563	0.563	IPI00131695	0	K.AHCLSEVEHDTMPADLPAIAADFVEDQEVCK.N	Alb	-2.10665	7.51567
P21(H):P0(L)	2	-0.82	3.89	0.57	0.57	IPI00131695	0	K.TCVADESAANCDK.S	Alb	-1.87657	5.37602
P21(H):P0(L)	2	-0.82	4.061	0.585	0.585	IPI00131695	0	K.TCVADESAANCDK.S	Alb	-1.36651	3.70021
P21(H):P0(L)	2	-0.82	4.184	0.578	0.578	IPI00131695	0	K.TCVADESAANCDK.S	Alb	-1.39706	3.78206
P21(H):P0(L)	2	-0.8	4.011	0.625	0.625	IPI00131695	0	K.TCVADESAANCDK.S	Alb	-2.40171	7.78078
P21(H):P0(L)	2	-0.8	4.013	0.608	0.608	IPI00131695	0	K.TCVADESAANCDK.S	Alb	-2.40319	7.7893
P21(H):P0(L)	2	-0.79	3.133	0.415	0.415	IPI00131695	0	K.A]PQVSTPTLVEAAR.N	Alb	-0.283941	40.7257
P21(H):P0(L)	3	-0.79	5.205	0.516	0.516	IPI00131695	0	K.AADKDTCFSTEGPNLVTR.C	Alb	-2.93698	43.0189
P21(H):P0(L)	4	-0.79	5.36	0.447	0.447	IPI00131695	0	K.AHCLSEVEHDTMPADLPAIAADFVEDQEVCK.N	Alb	-5.42511	70.3361
P21(H):P0(L)	3	-0.77	3.743	0.413	0.413	IPI00131695	0	K.ECCHGDLLECADDR.A	Alb	-3.37753	58.467
P21(H):P0(L)	3	-0.75	3.171	0.368	0.368	IPI00131695	0	R.Y]NDLGEQHFK^.G	Alb	-0.0744721	118.67
P21(H):P0(L)	3	-0.75	3.49	0.448	0.448	IPI00131695	0	K.ECCHGDLLECADDR.A	Alb	-5.28473	61.6737
P21(H):P0(L)	3	-0.75	3.812	0.459	0.459	IPI00131695	0	K.ECCHGDLLECADDR.A	Alb	-5.30808	62.7426
P21(H):P0(L)	3	-0.74	4.2	0.481	0.481	IPI00131695	0	K.AETFTFHSDICTLPEK.E	Alb	-6.99966	144.642
P21(H):P0(L)	3	-0.74	5.173	0.418	0.418	IPI00131695	0	K.AETFTFHSDICTLPEK.E	Alb	-6.99683	144.251
P21(H):P0(L)	2	-0.72	2.166	0.489	0.489	IPI00131695	0	K.APQVSTPTLVEAAR.N	Alb	-0.671718	4.39347
P21(H):P0(L)	3	-0.71	4.092	0.458	0.458	IPI00131695	0	K.ECCHGDLLECADDR.A	Alb	-5.40939	75.1873
P21(H):P0(L)	4	-0.7	5.261	0.536	0.536	IPI00131695	0	K.AHCLSEVEHDTM*PADLPAIAADFVEDQEVCK.N	Alb	-2.09257	11.8128
P21(H):P0(L)	2	-0.67	3.649	0.581	0.581	IPI00131695	0	K.TCVADESAANCDK.S	Alb	-1.80353	5.1106
P21(H):P0(L)	3	-0.67	3.678	0.495	0.495	IPI00131695	0	K.AETFTFHSDICTLPEK.E	Alb	-3.86818	15.7205
P21(H):P0(L)	3	-0.66	3.052	0.465	0.465	IPI00131695	0	R.YNDLGEQHFK.G	Alb	-0.318823	76.7107
P21(H):P0(L)	4	-0.66	5.638	0.504	0.504	IPI00131695	0	K.AHCLSEVEHDTM*PADLPAIAADFVEDQEVCK.N	Alb	-4.27133	13.6463
P21(H):P0(L)	2	-0.65	2.152	0.111	0.111	IPI00131695	0	K.A]LVSSVR.Q	Alb	-0.52319	322.904
P21(H):P0(L)	2	-0.62	2.061	0.191	0.191	IPI00131695	0	K.ATAEQLK.T	Alb	-0.870578	62.04
P21(H):P0(L)	4	-0.62	4.915	0.453	0.453	IPI00131695	0	K.AHCLSEVEHDTM*PADLPAIAADFVEDQEVCK.N	Alb	-1.28506	4.15721
P21(H):P0(L)	3	-0.61	3.82	0.467	0.467	IPI00131695	0	K.ECCHGDLLECADDR.A	Alb	-4.28112	78.9953
P21(H):P0(L)	2	-0.59	4.155	0.603	0.603	IPI00131695	0	R.L]SQTFPNADFAEITK^.L	Alb	-0.133894	77.996
P21(H):P0(L)	2	-0.58	3.148	0.576	0.576	IPI00131695	0	R.L]SQTFPNADFAEITK^.L	Alb	-0.293689	83.0547
P21(H):P0(L)	2	-0.58	3.738	0.545	0.545	IPI00131695	0	K.TCVADESAANCDK.S	Alb	-2.79489	5.24227
P21(H):P0(L)	4	-0.58	5.871	0.486	0.486	IPI00131695	0	K.AHCLSEVEHDTM*PADLPAIAADFVEDQEVCK.N	Alb	-4.29084	13.841
P21(H):P0(L)	2	-0.56	3.741	0.544	0.544	IPI00131695	0	K.LGEYGFQNAILVR.Y	Alb	-0.409256	41.6618
P21(H):P0(L)	2	-0.5329	3.922	0.481	0.481	IPI00131695	0	R.LPCVEDYLSAILNR.V	Alb	-3.58239	28.9674
P21(H):P0(L)	3	-0.53	2.582	0.219	0.219	IPI00131695	0	K.TCVADESAANCDK.S	Alb	-0.348108	1.85526
P21(H):P0(L)	3	-0.51	3.529	0.396	0.396	IPI00131695	0	K.ECCHGDLLECADDR.A	Alb	-4.50013	33.6724
P21(H):P0(L)	3	-0.51	3.778	0.492	0.492	IPI00131695	0	K.ECCHGDLLECADDR.A	Alb	-4.48662	33.3398
P21(H):P0(L)	2	-0.5	2.158	0.146	0.146	IPI00131695	0	K.A]LVSSVR.Q	Alb	-0.616837	310.041
P21(H):P0(L)	2	-0.49	3.911	0.498	0.498	IPI00131695	0	K.DTCFSTEGPNLVTR.C	Alb	-2.11265	26.942
P21(H):P0(L)	2	-0.49	4.053	0.493	0.493	IPI00131695	0	K.DTCFSTEGPNLVTR.C	Alb	-4.9628	56.3118
P21(H):P0(L)	2	-0.4847	6.337	0.611	0.611	IPI00131695	0	K.TVMDDFAQFLDTCCK.A	Alb	-3.5768	27.1033
P21(H):P0(L)	2	-0.47	3.49	0.513	0.513	IPI00131695	0	K.TCVADESAANCDK.S	Alb	-1.28874	6.48716
P21(H):P0(L)	3	-0.46	3.197	0.325	0.325	IPI00131695	0	R.Y]NDLGEQHFK^.G	Alb	-0.318823	76.7107
P21(H):P0(L)	2	-0.452	3.863	0.41	0.41	IPI00131695	0	R.LPCVEDYLSAILNR.V	Alb	-4.05952	30.6808
P21(H):P0(L)	2	-0.4429	5.331	0.629	0.629	IPI00131695	0	K.TVMDDFAQFLDTCCK.A	Alb	-2.51587	15.0038
P21(H):P0(L)	2	-0.44	4.137	0.617	0.617	IPI00131695	0	K.TCVADESAANCDK.S	Alb	-1.66787	6.03489
P21(H):P0(L)	2	-0.42	2.338	0.345	0.345	IPI00131695	0	K.LVQEVTDFAK.T	Alb	-1.32478	114.751
P21(H):P0(L)	3	-0.42	4.015	0.44	0.44	IPI00131695	0	K.ECCHGDLLECADDR.A	Alb	-4.51166	45.5341
P21(H):P0(L)	3	-0.39	4.024	0.46	0.46	IPI00131695	0	K.ECCHGDLLECADDR.A	Alb	-5.75528	86.0332
P21(H):P0(L)	2	-0.39	4.197	0.578	0.578	IPI00131695	0	K.TCVADESAANCDK.S	Alb	-1.85075	6.87701
P21(H):P0(L)	2	-0.38	4.014	0.503	0.503	IPI00131695	0	K.DTCFSTEGPNLVTR.C	Alb	-3.15364	58.9062
P21(H):P0(L)	2	-0.37	2.951	0.319	0.319	IPI00131695	0	K.DTCFSTEGPNLVTR.C	Alb	-2.90057	30.5542
P21(H):P0(L)	2	-0.37	3.414	0.552	0.552	IPI00131695	0	K.TCVADESAANCDK.S	Alb	-2.78172	5.19465
P21(H):P0(L)	3	-0.37	3.658	0.454	0.454	IPI00131695	0	K.ECCHGDLLECADDR.A	Alb	-3.92659	31.308
P21(H):P0(L)	2	-0.36	3.178	0.576	0.576	IPI00131695	0	R.LSQTFPNADFAEITK.L	Alb	-0.195898	114.066
P21(H):P0(L)	2	-0.35	3.124	0.505	0.505	IPI00131695	0	R.L]SQTFPNADFAEITK^.L	Alb	0.0252942	71.7165
P21(H):P0(L)	3	-0.35	3.56	0.455	0.455	IPI00131695	0	K.ECCHGDLLECADDR.A	Alb	-4.39441	32.5591
P21(H):P0(L)	3	-0.35	3.662	0.437	0.437	IPI00131695	0	K.ECCHGDLLECADDR.A	Alb	-4.3894	32.4392
P21(H):P0(L)	2	-0.35	3.907	0.567	0.567	IPI00131695	0	R.L]SQTFPNADFAEITK^.L	Alb	0.0252274	70.8743
P21(H):P0(L)	2	-0.35	4.749	0.576	0.576	IPI00131695	0	K.TVMDDFAQFLDTCCK.A	Alb	-5.01638	53.4249
P21(H):P0(L)	2	-0.35	6.39	0.625	0.625	IPI00131695	0	K.TVMDDFAQFLDTCCK.A	Alb	-5.0112	53.2316
P21(H):P0(L)	2	-0.3429	2.486	0.32	0.32	IPI00131695	0	K.D]VFLGTFLYEYSR.R	Alb	0.882671	7.5513
P21(H):P0(L)	2	-0.34	4.341	0.574	0.574	IPI00131695	0	R.L]SQTFPNADFAEITK^.L	Alb	-0.183577	80.3806
P21(H):P0(L)	2	-0.321	4.157	0.4	0.4	IPI00131695	0	R.LPCVEDYLSAILNR.V	Alb	-3.66899	27.4352
P21(H):P0(L)	2	-0.31	4.063	0.532	0.532	IPI00131695	0	K.DTCFSTEGPNLVTR.C	Alb	-5.32235	70.7897
P21(H):P0(L)	2	-0.3	3.012	0.481	0.481	IPI00131695	0	R.L]SQTFPNADFAEITK^.L	Alb	-0.133857	78.5876
P21(H):P0(L)	2	-0.3	3.673	0.583	0.583	IPI00131695	0	R.L]SQTFPNADFAEITK^.L	Alb	-0.293637	83.9693
P21(H):P0(L)	4	-0.3	4.942	0.405	0.405	IPI00131695	0	K.AHCLSEVEHDTMPADLPAIAADFVEDQEVCK.N	Alb	-4.82712	52.4974
P21(H):P0(L)	4	-0.29	5.367	0.478	0.478	IPI00131695	0	K.AHCLSEVEHDTMPADLPAIAADFVEDQEVCK.N	Alb	-4.88042	54.5087
P21(H):P0(L)	4	-0.27	5.726	0.512	0.512	IPI00131695	0	K.AHCLSEVEHDTMPADLPAIAADFVEDQEVCK.N	Alb	-4.18093	38.1659
P21(H):P0(L)	4	-0.27	5.793	0.543	0.543	IPI00131695	0	K.AHCLSEVEHDTMPADLPAIAADFVEDQEVCK.N	Alb	-4.2561	40.2655
P21(H):P0(L)	2	-0.26	3.57	0.506	0.506	IPI00131695	0	R.LSQTFPNADFAEITK.L	Alb	0.0252942	71.7165
P21(H):P0(L)	2	-0.26	3.9	0.585	0.585	IPI00131695	0	R.LSQTFPNADFAEITK.L	Alb	0.0252274	70.8743
P21(H):P0(L)	2	-0.251	3.05	0.575	0.575	IPI00131695	0	R.LSQTFPNADFAEITK.L	Alb	-0.135056	177.848
P21(H):P0(L)	2	-0.251	3.288	0.566	0.566	IPI00131695	0	R.LSQTFPNADFAEITK.L	Alb	-0.134958	172.512
P21(H):P0(L)	2	-0.25	3.769	0.541	0.541	IPI00131695	0	R.L]SQTFPNADFAEITK^.L	Alb	-0.0278281	75.3522
P21(H):P0(L)	2	-0.24	3.605	0.601	0.601	IPI00131695	0	R.LSQTFPNADFAEITK.L	Alb	-0.0278281	75.3522
P21(H):P0(L)	2	-0.24	4.581	0.53	0.53	IPI00131695	0	R.LSQTFPNADFAEITK.L	Alb	-0.0274264	77.3439
P21(H):P0(L)	2	-0.21	2.948	0.534	0.534	IPI00131695	0	R.L]SQTFPNADFAEITK^.L	Alb	-0.0274264	77.3439
P21(H):P0(L)	2	-0.21	3.036	0.487	0.487	IPI00131695	0	R.L]SQTFPNADFAEITK^.L	Alb	-0.116665	76.3204
P21(H):P0(L)	2	-0.2	2.388	0.352	0.352	IPI00131695	0	R.LSQTFPNADFAEITK.L	Alb	-0.183525	81.3344
P21(H):P0(L)	2	-0.2	3.77	0.525	0.525	IPI00131695	0	R.LSQTFPNADFAEITK.L	Alb	-0.1836	79.9678
P21(H):P0(L)	2	-0.19	2.211	0.33	0.33	IPI00131695	0	K.LVQEVTDFAK.T	Alb	-1.54615	127.266
P21(H):P0(L)	2	-0.18	2.66	0.585	0.585	IPI00131695	0	R.LSQTFPNADFAEITK.L	Alb	-0.293637	83.9693
P21(H):P0(L)	2	-0.18	2.825	0.379	0.379	IPI00131695	0	R.L]SQTFPNADFAEITK^.L	Alb	-0.116667	76.624
P21(H):P0(L)	2	-0.18	3.085	0.598	0.598	IPI00131695	0	R.LSQTFPNADFAEITK.L	Alb	-0.29373	82.3708
P21(H):P0(L)	2	-0.12	2.075	0.199	0.199	IPI00131695	0	K.LVQEVTDFAK.T	Alb	-1.05313	37.4378
P21(H):P0(L)	2	-0.12	2.194	0.222	0.222	IPI00131695	0	K.LVQEVTDFAK.T	Alb	-1.05313	37.4326
P21(H):P0(L)	4	-0.06	5.825	0.53	0.53	IPI00131695	0	K.AHCLSEVEHDTM*PADLPAIAADFVEDQEVCK.N	Alb	-3.53608	30.6794
P21(H):P0(L)	2	-0.0429	3.055	0.322	0.322	IPI00131695	0	K.D]VFLGTFLYEYSR.R	Alb	0.880921	7.31104
P21(H):P0(L)	2	-0.02	2.985	0.556	0.556	IPI00131695	0	R.LSQTFPNADFAEITK.L	Alb	-0.116659	74.9597
P21(H):P0(L)	2	-0.02	3.683	0.519	0.519	IPI00131695	0	R.LSQTFPNADFAEITK.L	Alb	-0.116665	76.3204
P21(H):P0(L)	2	-0.02	4.343	0.596	0.596	IPI00131695	0	R.L]SQTFPNADFAEITK^.L	Alb	-0.0719362	75.5802
P21(H):P0(L)	2	-0.0147	3.817	0.459	0.459	IPI00131695	0	R.LPCVEDYLSAILNR.V	Alb	-3.31865	30.7867
P21(H):P0(L)	2	-0.01	3.089	0.602	0.602	IPI00131695	0	R.L]SQTFPNADFAEITK^.L	Alb	-0.0656483	74.174
P21(H):P0(L)	2	-0.01	3.186	0.517	0.517	IPI00131695	0	K.APQVSTPTLVEAAR.N	Alb	-0.283941	40.7257
P21(H):P0(L)	4	-0.01	4.995	0.434	0.434	IPI00131695	0	K.AHCLSEVEHDTMPADLPAIAADFVEDQEVCK.N	Alb	-3.9649	59.7716
P21(H):P0(L)	4	-0.01	5.027	0.447	0.447	IPI00131695	0	K.AHCLSEVEHDTMPADLPAIAADFVEDQEVCK.N	Alb	-3.95887	59.5155
P21(H):P0(L)	2	0.03	2.795	0.362	0.362	IPI00131695	0	R.L]SQTFPNADFAEITK^.L	Alb	-0.0718427	76.2336
P21(H):P0(L)	2	0.03	3.618	0.354	0.354	IPI00131695	0	K.DTCFSTEGPNLVTR.C	Alb	-3.15691	41.1539
P21(H):P0(L)	4	0.05	6.019	0.539	0.539	IPI00131695	0	K.AHCLSEVEHDTM*PADLPAIAADFVEDQEVCK.N	Alb	-4.01709	40.1465
P21(H):P0(L)	4	0.06	5.819	0.537	0.537	IPI00131695	0	K.AHCLSEVEHDTM*PADLPAIAADFVEDQEVCK.N	Alb	-3.97718	39.038
P21(H):P0(L)	2	0.06	6.221	0.624	0.624	IPI00131695	0	K.TVMDDFAQFLDTCCK.A	Alb	-4.141	61.0054
P21(H):P0(L)	2	0.07	2.233	0.303	0.303	IPI00131695	0	K.LVQEVTDFAK.T	Alb	-1.26398	87.576
P21(H):P0(L)	2	0.11	2.215	0.39	0.39	IPI00131695	0	R.LSQTFPNADFAEITK.L	Alb	-0.065529	75.0275
P21(H):P0(L)	2	0.18	2.527	0.339	0.339	IPI00131695	0	K.D]VFLGTFLYEYSR.R	Alb	1.4575	17.7932
P21(H):P0(L)	2	0.18	4.115	0.499	0.499	IPI00131695	0	K.DTCFSTEGPNLVTR.C	Alb	-3.58886	65.131
P21(H):P0(L)	3	0.19	2.878	0.269	0.269	IPI00131695	0	K.TVMDDFAQFLDTCCK.A	Alb	-3.89099	45.867
P21(H):P0(L)	3	0.21	3.384	0.433	0.433	IPI00131695	0	K.AETFTFHSDICTLPEK.E	Alb	-3.31174	85.9096
P21(H):P0(L)	2	0.22	5.986	0.612	0.612	IPI00131695	0	K.TVMDDFAQFLDTCCK.A	Alb	-4.84086	44.3635
P21(H):P0(L)	3	0.24	4.07	0.449	0.449	IPI00131695	0	K.AETFTFHSDICTLPEK.E	Alb	-3.31372	87.2279
P21(H):P0(L)	2	0.26	3.314	0.461	0.461	IPI00131695	0	R.LSQTFPNADFAEITK.L	Alb	-0.0718427	76.2336
P21(H):P0(L)	2	0.29	3.677	0.496	0.496	IPI00131695	0	K.TVMDDFAQFLDTCCK.A	Alb	-4.94236	57.2298
P21(H):P0(L)	2	0.29	5.185	0.607	0.607	IPI00131695	0	K.TVMDDFAQFLDTCCK.A	Alb	-4.84743	45.2947
P21(H):P0(L)	2	0.29	6.196	0.608	0.608	IPI00131695	0	K.TVMDDFAQFLDTCCK.A	Alb	-4.61589	76.7627
P21(H):P0(L)	3	0.31	2.795	0.365	0.365	IPI00131695	0	R.YNDLGEQHFK.G	Alb	-0.260632	92.1657
P21(H):P0(L)	3	0.32	7.104	0.565	0.565	IPI00131695	0	K.AHCLSEVEHDTMPADLPAIAADFVEDQEVCK.N	Alb	-2.66776	9.45111
P21(H):P0(L)	4	0.39	5.83	0.507	0.507	IPI00131695	0	K.AHCLSEVEHDTMPADLPAIAADFVEDQEVCK.N	Alb	-6.33959	81.01
P21(H):P0(L)	2	0.45	5.163	0.601	0.601	IPI00131695	0	K.TVMDDFAQFLDTCCK.A	Alb	-4.9317	56.8062
P21(H):P0(L)	4	0.47	5.718	0.473	0.473	IPI00131695	0	K.AHCLSEVEHDTMPADLPAIAADFVEDQEVCK.N	Alb	-6.30673	79.1812
P21(H):P0(L)	3	0.62	3.752	0.433	0.433	IPI00131695	0	K.ECCHGDLLECADDR.A	Alb	-3.77122	41.1388
P21(H):P0(L)	3	0.63	2.82	0.231	0.231	IPI00131695	0	K.TVMDDFAQFLDTCCK.A	Alb	-4.05081	33.2229
P21(H):P0(L)	2	0.76	2.947	0.445	0.445	IPI00131695	0	R.L]SQTFPNADFAEITK^.L	Alb	-0.0732489	147.709
P21(H):P0(L)	2	0.77	2.828	0.486	0.486	IPI00131695	0	R.L]SQTFPNADFAEITK^.L	Alb	-0.0732689	146.839
P21(H):P0(L)	2	0.81	3.524	0.442	0.442	IPI00131695	0	K.TVMDDFAQFLDTCCK.A	Alb	-4.95654	64.5138
P21(H):P0(L)	2	0.81	5.303	0.618	0.618	IPI00131695	0	K.TVMDDFAQFLDTCCK.A	Alb	-4.95654	64.5138
P21(H):P0(L)	2	0.92	3.92	0.368	0.368	IPI00131695	0	R.LPCVEDYLSAILNR.V	Alb	-3.64	36.5945
P21(H):P0(L)	2	0.99	2.938	0.544	0.544	IPI00131695	0	R.LSQTFPNADFAEITK.L	Alb	-0.0732689	146.839
P21(H):P0(L)	2	0.99	3.577	0.526	0.526	IPI00131695	0	R.LSQTFPNADFAEITK.L	Alb	-0.0733097	145.101
P21(H):P0(L)	2	1.17	4.2	0.501	0.501	IPI00131695	0	K.D]VFLGTFLYEYSR.R	Alb	1.07043	10.7292
P21(H):P0(L)	2	1.32	2.842	0.356	0.356	IPI00131695	0	K.ECCHGDLLECADDR.A	Alb	-2.85974	15.916
P21(H):P0(L)	2	1.35	6.428	0.604	0.604	IPI00131695	0	K.TVMDDFAQFLDTCCK.A	Alb	-4.72481	68.8759
P21(H):P0(L)	2	1.748	2.953	0.593	0.593	IPI00131695	0	R.LSQTFPNADFAEITK.L	Alb	-0.211961	154.531
P21(H):P0(L)	2	1.748	3.026	0.583	0.583	IPI00131695	0	R.LSQTFPNADFAEITK.L	Alb	-0.211957	152.778
P21(H):P0(L)	2	1.84	4.803	0.6	0.6	IPI00131695	0	K.TVMDDFAQFLDTCCK.A	Alb	-2.90682	15.0812
P21(H):P0(L)	2	1.88	2.396	0.148	0.148	IPI00131695	0	R.VCLLHEK.T	Alb	-3.72965	2471.37
P21(H):P0(L)	2	2.339	2.514	0.304	0.304	IPI00131695	0	K.DTCFSTEGPNLVTR.C	Alb	-3.57499	28.3418
P21(H):P0(L)	3	2.95	4.859	0.462	0.462	IPI00131695	0	K.AETFTFHSDICTLPEK.E	Alb	-1.9703	119.285
P21(H):P0(L)	2	3.62	2.395	0.346	0.346	IPI00131695	0	K.LVQEVTDFAK.T	Alb	-1.20891	93.3298
P21(H):P0(L)	2	-2.3029	2.326	0.289	0.289	IPI00153317	0	R.ILPNVPEVEDSTDFFK.S	Aldh1l1	-0.547176	11.7562
P21(H):P0(L)	4	-4	3.481	0.593	0.593	IPI00111218	0	K.V]AFTGSTEVGHLIQVAAGSSNLK^R.V	Aldh2	1.88451	118.4
P21(H):P0(L)	4	-3.91	3.961	0.43	0.43	IPI00111218	0	K.V]AFTGSTEVGHLIQVAAGSSNLK^R.V	Aldh2	2.09693	103.379
P21(H):P0(L)	4	-3.82	3.645	0.451	0.451	IPI00111218	0	K.V]AFTGSTEVGHLIQVAAGSSNLK^R.V	Aldh2	2.097	103.654
P21(H):P0(L)	4	-3.65	3.344	0.498	0.498	IPI00111218	0	K.V]AFTGSTEVGHLIQVAAGSSNLK^R.V	Aldh2	2.28679	102.765
P21(H):P0(L)	4	-3.65	3.435	0.453	0.453	IPI00111218	0	K.VAFTGSTEVGHLIQVAAGSSNLKR.V	Aldh2	2.28679	102.765
P21(H):P0(L)	4	-3.49	3.091	0.298	0.298	IPI00111218	0	K.VAFTGSTEVGHLIQVAAGSSNLKR.V	Aldh2	2.097	103.654
P21(H):P0(L)	4	-2.95	2.931	0.328	0.328	IPI00111218	0	K.VAFTGSTEVGHLIQVAAGSSNLKR.V	Aldh2	1.93735	99.6463
P21(H):P0(L)	3	-2.76	3.315	0.358	0.358	IPI00111218	0	K.V]AFTGSTEVGHLIQVAAGSSNLK^R.V	Aldh2	0.987717	19.6253
P21(H):P0(L)	2	-3.77	3.477	0.371	0.371	IPI00273164	0	R.W]LPAPATFPVYDPASGAK^.L	Aldh5a1	3.42101	32.5294
P21(H):P0(L)	2	-0.9	2.854	0.307	0.307	IPI00273164	0	R.W]LPAPATFPVYDPASGAK^.L	Aldh5a1	2.72136	31.9975
P21(H):P0(L)	2	-0.5489	3.043	0.282	0.282	IPI00273164	0	R.W]LPAPATFPVYDPASGAK^.L	Aldh5a1	3.2865	54.9636
P21(H):P0(L)	3	-0.24	5.858	0.593	0.593	IPI00273164	0	R.V]SMELGGLAPFIVFDSANVDQAVAGAMASK^.F	Aldh5a1	1.89611	13.1898
P21(H):P0(L)	3	-0.17	5.607	0.642	0.642	IPI00273164	0	R.V]SMELGGLAPFIVFDSANVDQAVAGAMASK^.F	Aldh5a1	2.85598	13.0624
P21(H):P0(L)	3	-0.1	2.673	0.258	0.258	IPI00273164	0	R.H]QSGGNFFEPTLLSNVTR.D	Aldh5a1	4.08145	35.3022
P21(H):P0(L)	2	-0.012	3.347	0.271	0.271	IPI00273164	0	R.W]LPAPATFPVYDPASGAK^.L	Aldh5a1	2.27244	42.9116
P21(H):P0(L)	3	0.01	4.967	0.517	0.517	IPI00273164	0	R.V]SMELGGLAPFIVFDSANVDQAVAGAMASK^.F	Aldh5a1	2.84151	17.0827
P21(H):P0(L)	3	0.01	5.999	0.68	0.68	IPI00273164	0	R.V]SMELGGLAPFIVFDSANVDQAVAGAMASK^.F	Aldh5a1	2.83381	16.8105
P21(H):P0(L)	3	0.05	2.5	0.227	0.227	IPI00273164	0	R.H]QSGGNFFEPTLLSNVTR.D	Aldh5a1	3.01315	35.6114
P21(H):P0(L)	2	0.1171	3.778	0.357	0.357	IPI00273164	0	R.W]LPAPATFPVYDPASGAK^.L	Aldh5a1	2.76402	41.647
P21(H):P0(L)	3	0.12	3.658	0.34	0.34	IPI00273164	0	R.V]SMELGGLAPFIVFDSANVDQAVAGAMASK^.F	Aldh5a1	2.26931	17.1377
P21(H):P0(L)	3	0.18	4.98	0.579	0.579	IPI00273164	0	R.V]SMELGGLAPFIVFDSANVDQAVAGAMASK^.F	Aldh5a1	2.36389	18.0991
P21(H):P0(L)	3	0.34	6.119	0.618	0.618	IPI00273164	0	R.V]SMELGGLAPFIVFDSANVDQAVAGAMASK^.F	Aldh5a1	2.8454	16.5362
P21(H):P0(L)	3	0.37	5.098	0.644	0.644	IPI00273164	0	R.V]SMELGGLAPFIVFDSANVDQAVAGAMASK^.F	Aldh5a1	2.26341	16.8948
P21(H):P0(L)	2	0.4153	2.909	0.276	0.276	IPI00273164	0	R.W]LPAPATFPVYDPASGAK^.L	Aldh5a1	2.9006	46.1827
P21(H):P0(L)	2	0.54	2.117	0.271	0.271	IPI00273164	0	R.W]LPAPATFPVYDPASGAK^.L	Aldh5a1	2.97634	14.8858
P21(H):P0(L)	2	1.74	3.55	0.353	0.353	IPI00273164	0	R.W]LPAPATFPVYDPASGAK^.L	Aldh5a1	2.2323	11.8679
P21(H):P0(L)	2	-5.48	2.533	0.29	0.29	IPI00221402	6	K.E]LSDIAHR.I	Aldoa	2.41468	61.9263
P21(H):P0(L)	2	-5.48	3.049	0.355	0.355	IPI00221402	6	K.E]LSDIAHR.I	Aldoa	2.41602	62.9339
P21(H):P0(L)	2	-4.68	3.287	0.43	0.43	IPI00221402	6	K.E]LSDIAHR.I	Aldoa	2.65225	136.631
P21(H):P0(L)	2	-4.68	3.384	0.432	0.432	IPI00221402	6	K.E]LSDIAHR.I	Aldoa	2.6522	136.434
P21(H):P0(L)	3	-3.14	2.332	0.079	0.079	IPI00221402	2	K.I]GEHTPSALAIMENANVLAR.Y	Aldoa	2.1099	24.2881
P21(H):P0(L)	3	-3.09	2.244	0.112	0.112	IPI00221402	2	K.I]GEHTPSALAIMENANVLAR.Y	Aldoa	2.11022	24.3315
P21(H):P0(L)	2	-2.99	4.861	0.51	0.51	IPI00221402	2	K.I]GEHTPSALAIMENANVLAR.Y	Aldoa	2.94423	14.8429
P21(H):P0(L)	3	-2.81	2.24	0.247	0.247	IPI00221402	2	K.I]GEHTPSALAIMENANVLAR.Y	Aldoa	2.52239	23.9152
P21(H):P0(L)	3	-2.68	2.461	0.28	0.28	IPI00221402	2	K.I]GEHTPSALAIMENANVLAR.Y	Aldoa	2.68892	23.4772
P21(H):P0(L)	3	-2.68	2.536	0.312	0.312	IPI00221402	2	K.I]GEHTPSALAIMENANVLAR.Y	Aldoa	2.68808	23.3797
P21(H):P0(L)	2	-2.65	3.153	0.285	0.285	IPI00221402	3	K.F]SNEEIAMATVTALRR.T	Aldoa	3.1093	10.0213
P21(H):P0(L)	2	-2.5	5.118	0.541	0.541	IPI00221402	2	K.I]GEHTPSALAIMENANVLAR.Y	Aldoa	2.95987	15.2623
P21(H):P0(L)	2	-2.27	2.508	0.277	0.277	IPI00221402	3	K.A]AQEEYIK^R.A	Aldoa	2.82174	4.84845
P21(H):P0(L)	3	-2.02	2.296	0.255	0.255	IPI00221402	2	K.I]GEHTPSALAIMENANVLAR.Y	Aldoa	2.13839	27.6112
P21(H):P0(L)	2	-1.72	5.447	0.498	0.498	IPI00221402	2	K.I]GEHTPSALAIMENANVLAR.Y	Aldoa	2.26896	8.52523
P21(H):P0(L)	3	-1.58	2.544	0.394	0.394	IPI00221402	6	K.A]DDGRPFPQVIK^.S	Aldoa	2.08321	182.623
P21(H):P0(L)	3	-1.58	2.765	0.375	0.375	IPI00221402	6	K.A]DDGRPFPQVIK^.S	Aldoa	2.08659	187.998
P21(H):P0(L)	3	-1.49	2.648	0.386	0.386	IPI00221402	6	K.ADDGRPFPQVIK.S	Aldoa	2.08321	182.623
P21(H):P0(L)	3	-1.42	2.577	0.432	0.432	IPI00221402	6	K.A]DDGRPFPQVIK^.S	Aldoa	2.30879	165.172
P21(H):P0(L)	3	-1.42	2.755	0.348	0.348	IPI00221402	6	K.A]DDGRPFPQVIK^.S	Aldoa	2.30802	160.414
P21(H):P0(L)	3	-1.23	2.217	0.201	0.201	IPI00221402	3	K.A]AQEEYIK^R.A	Aldoa	4.06996	98.8785
P21(H):P0(L)	3	-1.2	2.594	0.386	0.386	IPI00221402	6	K.A]DDGRPFPQVIK^.S	Aldoa	2.18984	148.907
P21(H):P0(L)	3	-1.17	2.58	0.401	0.401	IPI00221402	6	K.A]DDGRPFPQVIK^.S	Aldoa	2.18868	146.176
P21(H):P0(L)	3	-1.13	2.532	0.37	0.37	IPI00221402	6	K.A]DDGRPFPQVIK^.S	Aldoa	2.27248	179.24
P21(H):P0(L)	3	-1.13	2.578	0.434	0.434	IPI00221402	6	K.A]DDGRPFPQVIK^.S	Aldoa	2.27309	183.701
P21(H):P0(L)	3	-1.08	2.472	0.217	0.217	IPI00221402	6	K.ADDGRPFPQVIK.S	Aldoa	2.31011	169.196
P21(H):P0(L)	3	-1.01	2.373	0.324	0.324	IPI00221402	6	K.A]DDGRPFPQVIK^.S	Aldoa	2.31011	169.196
P21(H):P0(L)	2	-0.8689	5.714	0.552	0.552	IPI00221402	5	K.G]VVPLAGTNGETTTQGLDGLSER.C	Aldoa	2.03208	730.291
P21(H):P0(L)	2	-0.8689	5.735	0.554	0.554	IPI00221402	5	K.G]VVPLAGTNGETTTQGLDGLSER.C	Aldoa	2.03047	669.012
P21(H):P0(L)	3	-0.83	2.918	0.427	0.427	IPI00221402	6	K.A]DDGRPFPQVIK^.S	Aldoa	2.23518	117.844
P21(H):P0(L)	3	-0.83	3.028	0.338	0.338	IPI00221402	6	K.A]DDGRPFPQVIK^.S	Aldoa	2.2359	118.885
P21(H):P0(L)	3	-0.8	2.692	0.366	0.366	IPI00221402	6	K.A]DDGRPFPQVIK^.S	Aldoa	2.27697	127.833
P21(H):P0(L)	3	-0.8	2.759	0.303	0.303	IPI00221402	6	K.A]DDGRPFPQVIK^.S	Aldoa	2.27689	127.189
P21(H):P0(L)	3	-0.8	2.773	0.379	0.379	IPI00221402	6	K.A]DDGRPFPQVIK^.S	Aldoa	2.27808	134.749
P21(H):P0(L)	3	-0.8	3.04	0.393	0.393	IPI00221402	6	K.A]DDGRPFPQVIK^.S	Aldoa	2.27792	133.531
P21(H):P0(L)	3	-0.63	5.508	0.496	0.496	IPI00221402	5	K.V]DK^GVVPLAGTNGETTTQGLDGLSER.C	Aldoa	4.78788	42.3992
P21(H):P0(L)	3	-0.6289	4.429	0.556	0.556	IPI00221402	5	K.G]VVPLAGTNGETTTQGLDGLSER.C	Aldoa	2.01922	301.508
P21(H):P0(L)	3	-0.6289	4.905	0.548	0.548	IPI00221402	5	K.G]VVPLAGTNGETTTQGLDGLSER.C	Aldoa	2.01846	284.782
P21(H):P0(L)	3	-0.56	2.36	0.259	0.259	IPI00221402	6	K.ADDGRPFPQVIK.S	Aldoa	2.27808	134.749
P21(H):P0(L)	2	-0.511	5.533	0.567	0.567	IPI00221402	5	K.G]VVPLAGTNGETTTQGLDGLSER.C	Aldoa	2.03241	299.031
P21(H):P0(L)	3	-0.47	2.958	0.314	0.314	IPI00221402	3	K.A]AQEEYIK^R.A	Aldoa	3.22129	101.261
P21(H):P0(L)	3	-0.46	6.457	0.566	0.566	IPI00221402	5	K.V]DK^GVVPLAGTNGETTTQGLDGLSER.C	Aldoa	5.05748	39.7496
P21(H):P0(L)	3	-0.31	2.235	0.322	0.322	IPI00221402	3	K.A]AQEEYIK^R.A	Aldoa	3.20022	68.6146
P21(H):P0(L)	3	-0.29	3.78	0.289	0.289	IPI00221402	2	K.I]GEHTPSALAIMENANVLAR.Y	Aldoa	2.15941	99.5367
P21(H):P0(L)	2	-0.29	5.547	0.519	0.519	IPI00221402	2	K.I]GEHTPSALAIMENANVLAR.Y	Aldoa	2.63761	6.56575
P21(H):P0(L)	3	-0.28	4.561	0.399	0.399	IPI00221402	2	K.I]GEHTPSALAIMENANVLAR.Y	Aldoa	2.16543	103.322
P21(H):P0(L)	2	-0.2547	5.521	0.546	0.546	IPI00221402	5	K.G]VVPLAGTNGETTTQGLDGLSER.C	Aldoa	1.88982	300.235
P21(H):P0(L)	2	-0.2547	5.536	0.556	0.556	IPI00221402	5	K.G]VVPLAGTNGETTTQGLDGLSER.C	Aldoa	1.8896	294.106
P21(H):P0(L)	3	-0.24	5.079	0.477	0.477	IPI00221402	1	K.Y]TPSGQSGAAASESLFISNHAY.-	Aldoa	3.14219	73.3504
P21(H):P0(L)	3	-0.23	4.595	0.426	0.426	IPI00221402	1	K.Y]TPSGQSGAAASESLFISNHAY.-	Aldoa	2.86608	75.9869
P21(H):P0(L)	2	-0.1889	5.49	0.586	0.586	IPI00221402	5	K.GVVPLAGTNGETTTQGLDGLSER.C	Aldoa	2.03047	669.012
P21(H):P0(L)	2	-0.16	3.139	0.516	0.516	IPI00221402	3	K.F]SNEEIAMATVTALR.R	Aldoa	1.10158	6.85116
P21(H):P0(L)	3	-0.1247	4.915	0.537	0.537	IPI00221402	5	K.G]VVPLAGTNGETTTQGLDGLSER.C	Aldoa	1.96326	190.69
P21(H):P0(L)	3	-0.1247	5.178	0.571	0.571	IPI00221402	5	K.G]VVPLAGTNGETTTQGLDGLSER.C	Aldoa	1.96041	181.847
P21(H):P0(L)	3	-0.11	4.082	0.501	0.501	IPI00221402	5	K.G]VVPLAGTNGETTTQGLDGLSER.C	Aldoa	1.80898	77.9255
P21(H):P0(L)	3	-0.11	4.709	0.552	0.552	IPI00221402	5	K.G]VVPLAGTNGETTTQGLDGLSER.C	Aldoa	1.8067	77.0772
P21(H):P0(L)	4	-0.09	2.731	0.095	0.095	IPI00221402	1	R.T]VPPAVTGVTFLSGGQSEEEASINLNAINK^.C	Aldoa	2.1522	9.24245
P21(H):P0(L)	3	-0.07	2.225	0.295	0.295	IPI00221402	3	K.A]AQEEYIK^R.A	Aldoa	3.50373	121.908
P21(H):P0(L)	4	-0.03	3.049	0.194	0.194	IPI00221402	1	R.T]VPPAVTGVTFLSGGQSEEEASINLNAINK^.C	Aldoa	2.21196	10.0987
P21(H):P0(L)	2	-0.021	5.292	0.587	0.587	IPI00221402	5	K.GVVPLAGTNGETTTQGLDGLSER.C	Aldoa	2.03241	299.031
P21(H):P0(L)	2	0.02	5.63	0.548	0.548	IPI00221402	5	K.G]VVPLAGTNGETTTQGLDGLSER.C	Aldoa	2.11613	112.728
P21(H):P0(L)	2	0.02	5.718	0.543	0.543	IPI00221402	5	K.G]VVPLAGTNGETTTQGLDGLSER.C	Aldoa	2.11632	112.936
P21(H):P0(L)	2	0.05	4.505	0.496	0.496	IPI00221402	5	K.G]VVPLAGTNGETTTQGLDGLSER.C	Aldoa	0.795204	8.62747
P21(H):P0(L)	2	0.06	5.656	0.553	0.553	IPI00221402	5	K.G]VVPLAGTNGETTTQGLDGLSER.C	Aldoa	2.05895	166.779
P21(H):P0(L)	2	0.08	6.404	0.646	0.646	IPI00221402	1	K.Y]TPSGQSGAAASESLFISNHAY.-	Aldoa	3.21679	45.2718
P21(H):P0(L)	3	0.09	4.02	0.446	0.446	IPI00221402	1	K.Y]TPSGQSGAAASESLFISNHAY.-	Aldoa	3.39621	62.9007
P21(H):P0(L)	3	0.119	4.89	0.535	0.535	IPI00221402	5	K.G]VVPLAGTNGETTTQGLDGLSER.C	Aldoa	1.92875	152.074
P21(H):P0(L)	3	0.16	2.638	0.051	0.051	IPI00221402	2	K.I]GEHTPSALAIMENANVLAR.Y	Aldoa	2.05878	64.333
P21(H):P0(L)	3	0.16	3.955	0.397	0.397	IPI00221402	2	K.I]GEHTPSALAIMENANVLAR.Y	Aldoa	1.90481	104.278
P21(H):P0(L)	3	0.16	4.3	0.414	0.414	IPI00221402	2	K.I]GEHTPSALAIMENANVLAR.Y	Aldoa	2.05878	65.8589
P21(H):P0(L)	2	0.16	5.64	0.547	0.547	IPI00221402	5	K.G]VVPLAGTNGETTTQGLDGLSER.C	Aldoa	1.96546	99.0155
P21(H):P0(L)	2	0.16	5.727	0.547	0.547	IPI00221402	5	K.G]VVPLAGTNGETTTQGLDGLSER.C	Aldoa	1.9663	99.5356
P21(H):P0(L)	2	0.2	5.099	0.533	0.533	IPI00221402	5	K.G]VVPLAGTNGETTTQGLDGLSER.C	Aldoa	2.05376	105.788
P21(H):P0(L)	2	0.2	5.645	0.552	0.552	IPI00221402	5	K.G]VVPLAGTNGETTTQGLDGLSER.C	Aldoa	2.05388	106.397
P21(H):P0(L)	2	0.26	6.819	0.668	0.668	IPI00221402	1	K.Y]TPSGQSGAAASESLFISNHAY.-	Aldoa	3.37144	35.4599
P21(H):P0(L)	3	0.29	4.578	0.448	0.448	IPI00221402	2	K.I]GEHTPSALAIMENANVLAR.Y	Aldoa	2.22945	104.37
[truncated: 23,702 more rows]
