# Supplementary material for: Developmentally-Dynamic Murine Brain Proteomes and Phosphoproteomes Revealed by Quantitative Proteomics
Source: Proteomes. 2014 Apr 3;2(2):191–207. doi: 10.3390/proteomes2020191 (PMC4146493; doi:10.3390/proteomes2020191)
Supplement: Supplementary File 1 [file proteomes-02-00191-s001.zip › proteomes-48417-supplementary-final/proteomes-48417-TableS9.xlsx]

## Sheet: Sheet1
Supplementary Table S9. KEGG pathway enrichment from proteins identified by phosphopeptides in a comparison of P21 and P0 brain and a comparison of E16.5 and P0 brain brain stages. See text for details.
Category	Term	Count	%	PValue	Genes	List Total	Pop Hits	Pop Total	Fold Enrichment	Bonferroni	Benjamini	FDR
KEGG_PATHWAY	mmu04666:Fc gamma R-mediated phagocytosis	19	2.88754	8.24633e-09	IPI00129487, IPI00336318, IPI00227898, IPI00119663, IPI00125855, IPI00468996, IPI00323969, IPI00132993, IPI00111117, IPI00230277, IPI00281011, IPI00400180, IPI00127408, IPI00130419, IPI00122069, IPI00134544, IPI00229534, IPI00121089, IPI00655177	208	98	5738	5.34841	9.23588e-07	9.23588e-07	9.34786e-06
KEGG_PATHWAY	mmu04720:Long-term potentiation	15	2.27964	1.3211e-07	IPI00114332, IPI00470962, IPI00119663, IPI00227898, IPI00117630, IPI00668709, IPI00230277, IPI00467841, IPI00227900, IPI00110402, IPI00230719, IPI00321320, IPI00621806, IPI00130045, IPI00122069, IPI00553387	208	70	5738	5.9114	1.47962e-05	7.39811e-06	0.000149757
KEGG_PATHWAY	mmu04012:ErbB signaling pathway	16	2.43161	3.63626e-07	IPI00470962, IPI00125319, IPI00227898, IPI00119663, IPI00113563, IPI00668709, IPI00323969, IPI00132993, IPI00230277, IPI00225805, IPI00230719, IPI00621806, IPI00117039, IPI00112335, IPI00122069, IPI00129682, IPI00121089	208	87	5738	5.07339	4.07253e-05	1.35753e-05	0.000412198
KEGG_PATHWAY	mmu04520:Adherens junction	14	2.12766	2.46768e-06	IPI00127202, IPI00125899, IPI00119663, IPI00420467, IPI00468996, IPI00130525, IPI00230277, IPI00112963, IPI00127408, IPI00311405, IPI00845596, IPI00124778, IPI00109672, IPI00229935, IPI00119870	208	76	5738	5.08173	0.000276343	6.90928e-05	0.00279728
KEGG_PATHWAY	mmu04722:Neurotrophin signaling pathway	18	2.73556	3.40658e-06	IPI00114332, IPI00470962, IPI00125319, IPI00119663, IPI00125855, IPI00668709, IPI00323969, IPI00467841, IPI00230277, IPI00127408, IPI00119627, IPI00624420, IPI00230719, IPI00621806, IPI00112346, IPI00116554, IPI00129682, IPI00121089, IPI00120433	208	130	5738	3.81967	0.000381465	7.63047e-05	0.00386156
KEGG_PATHWAY	mmu04530:Tight junction	18	2.73556	5.7517e-06	IPI00125899, IPI00830613, IPI00227898, IPI00125855, IPI00465812, IPI00323969, IPI00338604, IPI00112963, IPI00118143, IPI00125501, IPI00454120, IPI00845596, IPI00405986, IPI00109044, IPI00130419, IPI00122069, IPI00121892, IPI00120295, IPI00109672, IPI00119870, IPI00319830	208	135	5738	3.67821	0.000643985	0.00010736	0.00651981
KEGG_PATHWAY	mmu04670:Leukocyte transendothelial migration	16	2.43161	2.05439e-05	IPI00125899, IPI00480321, IPI00227898, IPI00113563, IPI00128703, IPI00112963, IPI00127408, IPI00133132, IPI00845596, IPI00109044, IPI00122069, IPI00112346, IPI00120295, IPI00116554, IPI00121089, IPI00119870	208	119	5738	3.70911	0.00229829	0.000328651	0.0232856
KEGG_PATHWAY	mmu04010:MAPK signaling pathway	25	3.79939	2.38382e-05	IPI00331064, IPI00853823, IPI00668709, IPI00321850, IPI00131720, IPI00230277, IPI00274186, IPI00654114, IPI00127408, IPI00230719, IPI00475138, IPI00112346, IPI00129682, IPI00114332, IPI00227898, IPI00119663, IPI00132993, IPI00323969, IPI00108285, IPI00130399, IPI00227900, IPI00123380, IPI00113584, IPI00112335, IPI00122069, IPI00130014	208	265	5738	2.6025	0.00266635	0.000333684	0.0270192
KEGG_PATHWAY	mmu04810:Regulation of actin cytoskeleton	22	3.34347	3.00028e-05	IPI00336318, IPI00119663, IPI00113563, IPI00668709, IPI00468996, IPI00230704, IPI00132993, IPI00111117, IPI00108285, IPI00338604, IPI00128703, IPI00230277, IPI00130399, IPI00470095, IPI00654114, IPI00127408, IPI00284246, IPI00225805, IPI00230719, IPI00119913, IPI00124778, IPI00109044, IPI00655177	208	217	5738	2.79679	0.00335472	0.000373304	0.0340052
KEGG_PATHWAY	mmu04912:GnRH signaling pathway	14	2.12766	3.8549e-05	IPI00470962, IPI00119663, IPI00227898, IPI00125855, IPI00117630, IPI00230277, IPI00467841, IPI00227900, IPI00133132, IPI00621806, IPI00130045, IPI00112335, IPI00112346, IPI00129682	208	97	5738	3.98156	0.00430827	0.000431664	0.0436897
KEGG_PATHWAY	mmu04020:Calcium signaling pathway	20	3.03951	4.99042e-05	IPI00470962, IPI00170310, IPI00229525, IPI00331064, IPI00227898, IPI00117630, IPI00127713, IPI00467841, IPI00227900, IPI00110402, IPI00123380, IPI00133132, IPI00109213, IPI00621806, IPI00130045, IPI00556827, IPI00122069, IPI00553387, IPI00776035, IPI00121089	208	191	5738	2.88864	0.00557381	0.000507999	0.0565557
KEGG_PATHWAY	mmu04062:Chemokine signaling pathway	19	2.88754	8.56552e-05	IPI00129487, IPI00125319, IPI00227898, IPI00119663, IPI00113563, IPI00125855, IPI00129268, IPI00668709, IPI00468996, IPI00323969, IPI00132993, IPI00274186, IPI00230277, IPI00128703, IPI00227900, IPI00127408, IPI00133132, IPI00230719, IPI00130045, IPI00116589	208	182	5738	2.87991	0.00954792	0.000799163	0.0970539
KEGG_PATHWAY	mmu04540:Gap junction	12	1.82371	0.000234495	IPI00380273, IPI00130045, IPI00119663, IPI00227898, IPI00117630, IPI00122069, IPI00110753, IPI00553387, IPI00121558, IPI00230277, IPI00227900, IPI00110402	208	86	5738	3.84928	0.0259246	0.00201846	0.265497
KEGG_PATHWAY	mmu04360:Axon guidance	15	2.27964	0.000238486	IPI00624192, IPI00125319, IPI00119663, IPI00113563, IPI00652316, IPI00226694, IPI00132993, IPI00230277, IPI00127408, IPI00114375, IPI00225805, IPI00130008, IPI00169851, IPI00330039, IPI00124182	208	131	5738	3.15876	0.0263599	0.00190629	0.270009
KEGG_PATHWAY	mmu05214:Glioma	10	1.51976	0.000426942	IPI00470962, IPI00230719, IPI00621806, IPI00119663, IPI00227898, IPI00122069, IPI00668709, IPI00323969, IPI00467841, IPI00230277, IPI00121089	208	64	5738	4.3104	0.0467019	0.00318343	0.482905
KEGG_PATHWAY	mmu05213:Endometrial cancer	9	1.36778	0.000480032	IPI00125899, IPI00125319, IPI00230719, IPI00119913, IPI00119663, IPI00668709, IPI00323969, IPI00112963, IPI00230277, IPI00119870	208	52	5738	4.77459	0.0523561	0.00335539	0.542806
KEGG_PATHWAY	mmu03040:Spliceosome	14	2.12766	0.000480507	IPI00223253, IPI00329839, IPI00123333, IPI00132340, IPI00311140, IPI00458583, IPI00121136, IPI00121135, IPI00317298, IPI00223443, IPI00230675, IPI00130343, IPI00132443, IPI00623284, IPI00625105, IPI00553777	208	124	5738	3.11461	0.0524066	0.00316145	0.543342
KEGG_PATHWAY	mmu04664:Fc epsilon RI signaling pathway	11	1.67173	0.000663482	IPI00127408, IPI00119663, IPI00227898, IPI00130419, IPI00125855, IPI00112335, IPI00323969, IPI00112346, IPI00129682, IPI00230277, IPI00121089	208	82	5738	3.70063	0.0716391	0.00412119	0.749536
KEGG_PATHWAY	mmu04910:Insulin signaling pathway	14	2.12766	0.00132498	IPI00125319, IPI00119663, IPI00224570, IPI00668709, IPI00323969, IPI00230277, IPI00467841, IPI00227900, IPI00230478, IPI00119627, IPI00474783, IPI00230719, IPI00129682, IPI00109178, IPI00120433	208	138	5738	2.79863	0.137996	0.0077851	1.49172
KEGG_PATHWAY	mmu04070:Phosphatidylinositol signaling system	10	1.51976	0.00138194	IPI00396685, IPI00850983, IPI00336318, IPI00130045, IPI00227898, IPI00117630, IPI00122069, IPI00467841, IPI00121089, IPI00655177	208	75	5738	3.67821	0.143486	0.00771431	1.5554
KEGG_PATHWAY	mmu04370:VEGF signaling pathway	10	1.51976	0.00151956	IPI00127408, IPI00119663, IPI00227898, IPI00113563, IPI00122069, IPI00323969, IPI00112346, IPI00128703, IPI00230277, IPI00121089	208	76	5738	3.62981	0.156606	0.0080777	1.70908
KEGG_PATHWAY	mmu04930:Type II diabetes mellitus	8	1.21581	0.00169998	IPI00123380, IPI00119627, IPI00331064, IPI00119663, IPI00130419, IPI00125855, IPI00129682, IPI00230277	208	49	5738	4.50392	0.173504	0.00862442	1.91022
KEGG_PATHWAY	mmu04510:Focal adhesion	17	2.58359	0.00196767	IPI00125899, IPI00125319, IPI00480321, IPI00119663, IPI00227898, IPI00113563, IPI00668709, IPI00323969, IPI00132993, IPI00230277, IPI00128703, IPI00127408, IPI00225805, IPI00230719, IPI00109044, IPI00122069, IPI00129682, IPI00655177	208	198	5738	2.36854	0.19796	0.00954531	2.20797
KEGG_PATHWAY	mmu04144:Endocytosis	17	2.58359	0.00241213	IPI00330269, IPI00336318, IPI00349020, IPI00131692, IPI00274186, IPI00470095, IPI00654114, IPI00464280, IPI00336844, IPI00462445, IPI00761443, IPI00453559, IPI00116589, IPI00134544, IPI00330167, IPI00330477, IPI00109656, IPI00655177	208	202	5738	2.32164	0.236991	0.011207	2.70051
KEGG_PATHWAY	mmu04150:mTOR signaling pathway	8	1.21581	0.00301012	IPI00114332, IPI00230719, IPI00119663, IPI00668709, IPI00323969, IPI00221581, IPI00109178, IPI00230277, IPI00230478	208	54	5738	4.08689	0.286549	0.0134149	3.35962
KEGG_PATHWAY	mmu04916:Melanogenesis	11	1.67173	0.00305565	IPI00470962, IPI00125899, IPI00125319, IPI00621806, IPI00130045, IPI00119663, IPI00227898, IPI00122069, IPI00467841, IPI00230277, IPI00227900	208	100	5738	3.03452	0.290189	0.0130964	3.40963
KEGG_PATHWAY	mmu04914:Progesterone-mediated oocyte maturation	10	1.51976	0.00332072	IPI00114332, IPI00230719, IPI00119663, IPI00668709, IPI00323969, IPI00112346, IPI00129682, IPI00229080, IPI00230277, IPI00227900, IPI00330804	208	85	5738	3.24548	0.311018	0.013703	3.70036
KEGG_PATHWAY	mmu04270:Vascular smooth muscle contraction	12	1.82371	0.00381251	IPI00227898, IPI00119663, IPI00125855, IPI00668709, IPI00117630, IPI00230277, IPI00467841, IPI00227900, IPI00230719, IPI00130045, IPI00130419, IPI00120643, IPI00122069	208	120	5738	2.75865	0.34807	0.0151631	4.23763
KEGG_PATHWAY	mmu04730:Long-term depression	9	1.36778	0.00412123	IPI00230719, IPI00130045, IPI00119663, IPI00227898, IPI00117630, IPI00122069, IPI00668709, IPI00553387, IPI00230277, IPI00110402	208	72	5738	3.44832	0.370313	0.0158228	4.57351
KEGG_PATHWAY	mmu04310:Wnt signaling pathway	13	1.97568	0.00726107	IPI00470962, IPI00125899, IPI00125319, IPI00227898, IPI00227900, IPI00349970, IPI00127408, IPI00621806, IPI00119913, IPI00130045, IPI00331163, IPI00122069, IPI00129682	208	149	5738	2.40688	0.557894	0.0268401	7.929
KEGG_PATHWAY	mmu05020:Prion diseases	6	0.911854	0.00781972	IPI00122971, IPI00119663, IPI00121514, IPI00129468, IPI00230277, IPI00227900	208	35	5738	4.72912	0.584906	0.0279645	8.51463
KEGG_PATHWAY	mmu05210:Colorectal cancer	9	1.36778	0.011903	IPI00127408, IPI00125899, IPI00125319, IPI00230719, IPI00119913, IPI00119663, IPI00668709, IPI00323969, IPI00129682, IPI00230277	208	86	5738	2.88696	0.73845	0.0410442	12.6929
KEGG_PATHWAY	mmu05200:Pathways in cancer	21	3.19149	0.0120577	IPI00125899, IPI00125319, IPI00137668, IPI00227898, IPI00119663, IPI00113563, IPI00668709, IPI00323969, IPI00108285, IPI00112963, IPI00230277, IPI00130399, IPI00330804, IPI00654114, IPI00127408, IPI00230719, IPI00119913, IPI00122069, IPI00129682, IPI00121089, IPI00229080, IPI00119870	208	323	5738	1.79355	0.742999	0.0403359	12.8478
KEGG_PATHWAY	mmu05223:Non-small cell lung cancer	7	1.06383	0.0125047	IPI00230719, IPI00119663, IPI00227898, IPI00122069, IPI00668709, IPI00323969, IPI00230277, IPI00121089	208	54	5738	3.57603	0.755698	0.0406042	13.2937
KEGG_PATHWAY	mmu05211:Renal cell carcinoma	8	1.21581	0.0125555	IPI00127408, IPI00225805, IPI00230719, IPI00119663, IPI00668709, IPI00323969, IPI00132993, IPI00116554, IPI00230277	208	70	5738	3.15275	0.757102	0.0396254	13.3443
KEGG_PATHWAY	mmu04960:Aldosterone-regulated sodium reabsorption	6	0.911854	0.0167275	IPI00119627, IPI00119663, IPI00227898, IPI00122069, IPI00311682, IPI00230277	208	42	5738	3.94093	0.848827	0.0511281	17.4052
KEGG_PATHWAY	mmu05412:Arrhythmogenic right ventricular cardiomyopathy (ARVC)	8	1.21581	0.0178859	IPI00125899, IPI00109213, IPI00380273, IPI00230435, IPI00321850, IPI00131720, IPI00112963, IPI00119870	208	75	5738	2.94256	0.867524	0.0531656	18.5015
KEGG_PATHWAY	mmu04650:Natural killer cell mediated cytotoxicity	10	1.51976	0.0314856	IPI00127408, IPI00133132, IPI00230719, IPI00119663, IPI00227898, IPI00122069, IPI00668709, IPI00132993, IPI00116554, IPI00230277, IPI00121089	208	122	5738	2.26119	0.972211	0.089983	30.4173
KEGG_PATHWAY	mmu05215:Prostate cancer	8	1.21581	0.0430051	IPI00125899, IPI00125319, IPI00230719, IPI00119663, IPI00668709, IPI00323969, IPI00229080, IPI00230277, IPI00330804	208	90	5738	2.45214	0.992724	0.118593	39.2431
KEGG_PATHWAY	mmu05014:Amyotrophic lateral sclerosis (ALS)	6	0.911854	0.0535587	IPI00127408, IPI00321320, IPI00323800, IPI00114241, IPI00170364, IPI00112346	208	57	5738	2.90385	0.997899	0.142839	46.42
KEGG_PATHWAY	mmu04114:Oocyte meiosis	9	1.36778	0.0551524	IPI00470962, IPI00114332, IPI00621806, IPI00119663, IPI00117630, IPI00331163, IPI00467841, IPI00230277, IPI00227900	208	115	5738	2.15895	0.99826	0.143563	47.4339
KEGG_PATHWAY	mmu04621:NOD-like receptor signaling pathway	6	0.911854	0.0718308	IPI00119663, IPI00112346, IPI00129682, IPI00229080, IPI00230277, IPI00330804	208	62	5738	2.66967	0.999763	0.180267	57.0435
KEGG_PATHWAY	mmu05216:Thyroid cancer	4	0.607903	0.0850908	IPI00125899, IPI00230719, IPI00119663, IPI00668709, IPI00230277	208	29	5738	3.80504	0.999953	0.206763	63.5087
Enriched between embryonic and neonatal brain stages
Category	Term	Count	%	PValue	Genes	List Total	Pop Hits	Pop Total	Fold Enrichment	Bonferroni	Benjamini	FDR
KEGG_PATHWAY	mmu04360:Axon guidance	15	3.57995	7.20402e-06	IPI00624192, IPI00125319, IPI00114909, IPI00119663, IPI00113563, IPI00121545, IPI00230277, IPI00114375, IPI00112312, IPI00130008, IPI00137311, IPI00169851, IPI00129198, IPI00330039, IPI00124182	152	131	5738	4.32252	0.00079933	0.00079933	0.00815256
KEGG_PATHWAY	mmu04370:VEGF signaling pathway	11	2.6253	2.54349e-05	IPI00309224, IPI00112312, IPI00119663, IPI00227898, IPI00113563, IPI00323969, IPI00112346, IPI00121545, IPI00128703, IPI00230277, IPI00121089	152	76	5738	5.46382	0.00281932	0.00141066	0.0287811
KEGG_PATHWAY	mmu04666:Fc gamma R-mediated phagocytosis	12	2.86396	4.55294e-05	IPI00272878, IPI00129487, IPI00309224, IPI00119663, IPI00227898, IPI00468996, IPI00323969, IPI00229534, IPI00230277, IPI00121089, IPI00281011, IPI00655177	152	98	5738	4.62245	0.00504112	0.00168321	0.0515139
KEGG_PATHWAY	mmu04670:Leukocyte transendothelial migration	12	2.86396	0.000266564	IPI00125899, IPI00309224, IPI00480321, IPI00227898, IPI00113563, IPI00109044, IPI00112346, IPI00116554, IPI00128703, IPI00121089, IPI00117821, IPI00119870	152	119	5738	3.80672	0.029159	0.00737083	0.301259
KEGG_PATHWAY	mmu05213:Endometrial cancer	8	1.90931	0.000376662	IPI00125899, IPI00125319, IPI00309224, IPI00119913, IPI00119663, IPI00323969, IPI00230277, IPI00119870	152	52	5738	5.80769	0.0409551	0.0083286	0.425445
KEGG_PATHWAY	mmu03040:Spliceosome	12	2.86396	0.000381946	IPI00458583, IPI00123333, IPI00223253, IPI00121136, IPI00330263, IPI00317298, IPI00377298, IPI00132340, IPI00130343, IPI00139259, IPI00625105, IPI00553777	152	124	5738	3.65323	0.0415176	0.00704244	0.431402
KEGG_PATHWAY	mmu05210:Colorectal cancer	10	2.38663	0.000389189	IPI00125899, IPI00125319, IPI00309224, IPI00308498, IPI00119913, IPI00844650, IPI00119663, IPI00323969, IPI00129682, IPI00230277	152	86	5738	4.38953	0.0422882	0.00615361	0.439566
KEGG_PATHWAY	mmu04012:ErbB signaling pathway	10	2.38663	0.000424495	IPI00125319, IPI00309224, IPI00117039, IPI00119663, IPI00227898, IPI00113563, IPI00323969, IPI00129682, IPI00230277, IPI00121089	152	87	5738	4.33908	0.0460356	0.0058738	0.479355
KEGG_PATHWAY	mmu04150:mTOR signaling pathway	8	1.90931	0.000477167	IPI00309224, IPI00119663, IPI00323969, IPI00123445, IPI00221581, IPI00109178, IPI00230277, IPI00230478	152	54	5738	5.59259	0.0515993	0.00586917	0.538687
KEGG_PATHWAY	mmu04810:Regulation of actin cytoskeleton	16	3.81862	0.000533296	IPI00844650, IPI00119663, IPI00113563, IPI00468996, IPI00230704, IPI00108285, IPI00117821, IPI00230277, IPI00128703, IPI00470095, IPI00284246, IPI00309224, IPI00119913, IPI00109044, IPI00655177, IPI00467447	152	217	5738	2.78341	0.0574927	0.00590367	0.601879
KEGG_PATHWAY	mmu04010:MAPK signaling pathway	18	4.29594	0.00053893	IPI00853823, IPI00844650, IPI00119663, IPI00227898, IPI00652304, IPI00323969, IPI00121545, IPI00108285, IPI00230277, IPI00123380, IPI00115062, IPI00308498, IPI00112312, IPI00113584, IPI00475138, IPI00130014, IPI00112346, IPI00129682	152	265	5738	2.56415	0.0580822	0.00542499	0.608219
KEGG_PATHWAY	mmu04510:Focal adhesion	15	3.57995	0.000655761	IPI00125899, IPI00125319, IPI00480321, IPI00844650, IPI00119663, IPI00227898, IPI00113563, IPI00323969, IPI00117821, IPI00230277, IPI00128703, IPI00309224, IPI00109044, IPI00129682, IPI00655177	152	198	5738	2.85985	0.0702256	0.0060494	0.739626
KEGG_PATHWAY	mmu05014:Amyotrophic lateral sclerosis (ALS)	8	1.90931	0.000666908	IPI00308498, IPI00112312, IPI00321320, IPI00554928, IPI00652304, IPI00170364, IPI00112346, IPI00121545	152	57	5738	5.29825	0.0713762	0.00568008	0.752156
KEGG_PATHWAY	mmu04910:Insulin signaling pathway	12	2.86396	0.00094747	IPI00125319, IPI00309224, IPI00119663, IPI00224570, IPI00323969, IPI00123445, IPI00129682, IPI00113223, IPI00109178, IPI00230277, IPI00114342, IPI00230478	152	138	5738	3.28261	0.0998727	0.00748747	1.06704
KEGG_PATHWAY	mmu04930:Type II diabetes mellitus	7	1.67064	0.00165188	IPI00123380, IPI00115062, IPI00309224, IPI00119663, IPI00129682, IPI00230277, IPI00114342	152	49	5738	5.39286	0.167657	0.0121595	1.8536
KEGG_PATHWAY	mmu04722:Neurotrophin signaling pathway	11	2.6253	0.00210825	IPI00118384, IPI00624420, IPI00125319, IPI00309224, IPI00119663, IPI00323969, IPI00112346, IPI00116554, IPI00129682, IPI00230277, IPI00121089	152	130	5738	3.19423	0.208846	0.0145348	2.36015
KEGG_PATHWAY	mmu04720:Long-term potentiation	8	1.90931	0.00227425	IPI00112312, IPI00321320, IPI00130045, IPI00119663, IPI00227898, IPI00121545, IPI00112721, IPI00230277	152	70	5738	4.31429	0.223322	0.0147565	2.54381
KEGG_PATHWAY	mmu04530:Tight junction	11	2.6253	0.00278639	IPI00125899, IPI00830613, IPI00227898, IPI00465812, IPI00323969, IPI00404837, IPI00125501, IPI00109044, IPI00378020, IPI00405986, IPI00121892, IPI00109672, IPI00119870, IPI00319830	152	135	5738	3.07593	0.266348	0.0170595	3.10845
KEGG_PATHWAY	mmu04062:Chemokine signaling pathway	13	3.10263	0.0028839	IPI00129487, IPI00125319, IPI00119663, IPI00227898, IPI00113563, IPI00129268, IPI00468996, IPI00323969, IPI00117821, IPI00230277, IPI00128703, IPI00309224, IPI00130045	152	182	5738	2.69643	0.274269	0.0167309	3.21562
KEGG_PATHWAY	mmu04662:B cell receptor signaling pathway	8	1.90931	0.00484462	IPI00125319, IPI00309224, IPI00112312, IPI00119663, IPI00227898, IPI00323969, IPI00121545, IPI00230277	152	80	5738	3.775	0.416703	0.026593	5.34773
KEGG_PATHWAY	mmu04664:Fc epsilon RI signaling pathway	8	1.90931	0.00555061	IPI00309224, IPI00119663, IPI00227898, IPI00323969, IPI00112346, IPI00129682, IPI00230277, IPI00121089	152	82	5738	3.68293	0.460889	0.0289921	6.10489
KEGG_PATHWAY	mmu05214:Glioma	7	1.67064	0.0064139	IPI00309224, IPI00844650, IPI00119663, IPI00227898, IPI00323969, IPI00230277, IPI00121089	152	64	5738	4.12891	0.510434	0.031944	7.02324
KEGG_PATHWAY	mmu05215:Prostate cancer	8	1.90931	0.00916632	IPI00125899, IPI00125319, IPI00309224, IPI00844650, IPI00119663, IPI00323969, IPI00230277, IPI00330804	152	90	5738	3.35556	0.640181	0.0434684	9.8968
KEGG_PATHWAY	mmu05200:Pathways in cancer	17	4.05728	0.010405	IPI00125899, IPI00125319, IPI00381495, IPI00844650, IPI00119663, IPI00227898, IPI00113563, IPI00323969, IPI00108285, IPI00230277, IPI00330804, IPI00309224, IPI00308498, IPI00119913, IPI00129682, IPI00121089, IPI00119870	152	323	5738	1.98684	0.686829	0.0472238	11.1634
KEGG_PATHWAY	mmu04660:T cell receptor signaling pathway	9	2.14797	0.0121602	IPI00125319, IPI00309224, IPI00112312, IPI00119663, IPI00323969, IPI00112346, IPI00121545, IPI00230277, IPI00121089	152	118	5738	2.87924	0.742839	0.0528731	12.9303
KEGG_PATHWAY	mmu00562:Inositol phosphate metabolism	6	1.43198	0.0132471	IPI00850983, IPI00652756, IPI00309224, IPI00130045, IPI00121089, IPI00655177	152	54	5738	4.19444	0.77242	0.0553424	14.0084
KEGG_PATHWAY	mmu05223:Non-small cell lung cancer	6	1.43198	0.0132471	IPI00309224, IPI00119663, IPI00227898, IPI00323969, IPI00230277, IPI00121089	152	54	5738	4.19444	0.77242	0.0553424	14.0084
KEGG_PATHWAY	mmu04070:Phosphatidylinositol signaling system	7	1.67064	0.0136154	IPI00850983, IPI00652756, IPI00309224, IPI00130045, IPI00227898, IPI00121089, IPI00655177	152	75	5738	3.52333	0.781657	0.0548001	14.3709
KEGG_PATHWAY	mmu04520:Adherens junction	7	1.67064	0.0144706	IPI00125899, IPI00119663, IPI00468996, IPI00109672, IPI00230277, IPI00467447, IPI00119870	152	76	5738	3.47697	0.801699	0.0561467	15.2074
KEGG_PATHWAY	mmu04650:Natural killer cell mediated cytotoxicity	9	2.14797	0.0146632	IPI00309224, IPI00308498, IPI00112312, IPI00119663, IPI00227898, IPI00116554, IPI00121545, IPI00230277, IPI00121089	152	122	5738	2.78484	0.805956	0.0549717	15.3948
KEGG_PATHWAY	mmu04144:Endocytosis	12	2.86396	0.0169844	IPI00272878, IPI00330269, IPI00844650, IPI00349020, IPI00454035, IPI00762713, IPI00758248, IPI00470095, IPI00466479, IPI00462445, IPI00336844, IPI00655177, IPI00109656	152	202	5738	2.24257	0.85065	0.0614153	17.6231
KEGG_PATHWAY	mmu04914:Progesterone-mediated oocyte maturation	7	1.67064	0.0239063	IPI00309224, IPI00119663, IPI00323969, IPI00112346, IPI00129682, IPI00230277, IPI00330804	152	85	5738	3.10882	0.931836	0.0829927	23.9544
KEGG_PATHWAY	mmu04540:Gap junction	7	1.67064	0.02516	IPI00844650, IPI00130045, IPI00119663, IPI00227898, IPI00110753, IPI00230277, IPI00109061	152	86	5738	3.07267	0.940898	0.0845965	25.0524
KEGG_PATHWAY	mmu04020:Calcium signaling pathway	11	2.6253	0.028479	IPI00123380, IPI00652756, IPI00115062, IPI00112312, IPI00844650, IPI00556827, IPI00130045, IPI00227898, IPI00127713, IPI00121545, IPI00121089	152	191	5738	2.17408	0.959524	0.0926105	27.89
KEGG_PATHWAY	mmu05218:Melanoma	6	1.43198	0.0383253	IPI00309224, IPI00844650, IPI00119663, IPI00323969, IPI00108285, IPI00230277	152	71	5738	3.19014	0.986934	0.119778	35.7418
KEGG_PATHWAY	mmu05216:Thyroid cancer	4	0.954654	0.0396008	IPI00125899, IPI00381495, IPI00119663, IPI00230277	152	29	5738	5.2069	0.988724	0.120275	36.6998
KEGG_PATHWAY	mmu05010:Alzheimer's disease	10	2.38663	0.0498903	IPI00119063, IPI00125319, IPI00308498, IPI00112312, IPI00321320, IPI00113584, IPI00130045, IPI00119663, IPI00121545, IPI00230277	152	182	5738	2.07418	0.996589	0.145978	43.9645
KEGG_PATHWAY	mmu05020:Prion diseases	4	0.954654	0.0633542	IPI00122971, IPI00119663, IPI00129468, IPI00230277	152	35	5738	4.31429	0.9993	0.178276	52.3223
KEGG_PATHWAY	mmu04210:Apoptosis	6	1.43198	0.0783481	IPI00309224, IPI00308498, IPI00112312, IPI00224570, IPI00323969, IPI00121545	152	87	5738	2.60345	0.999883	0.212051	60.2809
KEGG_PATHWAY	mmu04621:NOD-like receptor signaling pathway	5	1.19332	0.0795638	IPI00119663, IPI00112346, IPI00129682, IPI00230277, IPI00330804	152	62	5738	3.04435	0.999899	0.210194	60.8698
KEGG_PATHWAY	mmu04310:Wnt signaling pathway	8	1.90931	0.0970735	IPI00125899, IPI00125319, IPI00112312, IPI00119913, IPI00130045, IPI00227898, IPI00129682, IPI00121545	152	149	5738	2.02685	0.999988	0.246756	68.5143
KEGG_PATHWAY	mmu04960:Aldosterone-regulated sodium reabsorption	4	0.954654	0.0975214	IPI00309224, IPI00119663, IPI00227898, IPI00230277	152	42	5738	3.59524	0.999989	0.242551	68.6906
